# Supplementary material for: A comprehensive characterization of simple sequence repeats in pepper genomes provides valuable resources for marker development in Capsicum
Source: Sci Rep. 2016 Jan 7;6:18919. doi: 10.1038/srep18919 (PMC4703971; doi:10.1038/srep18919)
Supplement: Supplementary Table S4 [file srep18919-s2.xls]

## Sheet: Table S4
	Supplementary Table S4. Frequency of classified SSR motif (1~6bp) in different genomesa.
	N1		N2		T		P		Cu		A		R		M1		M2		C1		C2
	Repeats	Number	Repeats	Number	Repeats	Number	Repeats	Number	Repeats	Number	Repeats	Number	Repeats	Number	Repeats	Number	Repeats	Number	Repeats	Number	Repeats	Number
1	A/T	358529	A/T	359216	A/T	74848	A/T	110761	A/T	68323	A/T	34399	A/T	55944	A/T	22	A/T	23	A/T	25	A/T	27
2	C/G	18847	C/G	16142	C/G	12074	C/G	11150	C/G	762	C/G	352	C/G	8887	AC/GT	1	AC/GT	2	AAG/CTT	1	AAG/CTT	1
3	AC/GT	26616	AC/GT	26759	AC/GT	8883	AC/GT	3166	AC/GT	2450	AC/GT	994	AC/GT	3742	AG/CT	1	AG/CT	1	AAT/ATT	2	AAT/ATT	2
4	AG/CT	24469	AG/CT	25735	AG/CT	9554	AG/CT	5396	AG/CT	5862	AG/CT	3452	AG/CT	15665	AT/AT	5	AT/AT	5	AAAT/ATTT	1	AAAT/ATTT	1
5	AT/AT	146815	AT/AT	133036	AT/AT	43912	AT/AT	33295	AT/AT	16768	AT/AT	4926	AT/AT	15335	AAG/CTT	4	AAG/CTT	4
6	CG/CG	133	CG/CG	158	CG/CG	137	CG/CG	18	CG/CG	37	CG/CG	3	CG/CG	2628	AAT/ATT	7	AAT/ATT	7
7	AAC/GTT	59934	AAC/GTT	62429	AAC/GTT	9004	AAC/GTT	9949	AAC/GTT	1442	AAC/GTT	2132	AAC/GTT	2061	ACT/AGT	2	ACT/AGT	2
8	AAG/CTT	41188	AAG/CTT	44243	AAG/CTT	12059	AAG/CTT	19836	AAG/CTT	8694	AAG/CTT	7338	AAG/CTT	4886	AGC/CTG	2	AGC/CTG	2
9	AAT/ATT	84295	AAT/ATT	76499	AAT/ATT	35459	AAT/ATT	22976	AAT/ATT	12738	AAT/ATT	2014	AAT/ATT	4075			AATC/ATTG	1
10	ACC/GGT	12927	ACC/GGT	13285	ACC/GGT	2667	ACC/GGT	2122	ACC/GGT	777	ACC/GGT	1089	ACC/GGT	4801
11	ACG/CGT	1301	ACG/CGT	1415	ACG/CGT	725	ACG/CGT	243	ACG/CGT	227	ACG/CGT	254	ACG/CGT	7474
12	ACT/AGT	8436	ACT/AGT	7976	ACT/AGT	1595	ACT/AGT	1908	ACT/AGT	413	ACT/AGT	373	ACT/AGT	2150
13	AGC/CTG	3035	AGC/CTG	3321	AGC/CTG	1184	AGC/CTG	1087	AGC/CTG	507	AGC/CTG	512	AGC/CTG	6935
14	AGG/CCT	5276	AGG/CCT	5532	AGG/CCT	1585	AGG/CCT	2647	AGG/CCT	1170	AGG/CCT	1107	AGG/CCT	10642
15	ATC/ATG	37358	ATC/ATG	36461	ATC/ATG	6804	ATC/ATG	4030	ATC/ATG	1477	ATC/ATG	2500	ATC/ATG	2473
16	CCG/CGG	538	CCG/CGG	470	CCG/CGG	274	CCG/CGG	222	CCG/CGG	354	CCG/CGG	150	CCG/CGG	36674
17	AAAC/GTTT	1896	AAAC/GTTT	2018	AAAC/GTTT	227	AAAC/GTTT	258	AAAC/GTTT	326	AAAC/GTTT	137	AAAC/GTTT	196
18	AAAG/CTTT	1794	AAAG/CTTT	1841	AAAG/CTTT	1210	AAAG/CTTT	657	AAAG/CTTT	1330	AAAG/CTTT	193	AAAG/CTTT	533
19	AAAT/ATTT	12395	AAAT/ATTT	11586	AAAT/ATTT	3827	AAAT/ATTT	3791	AAAT/ATTT	2152	AAAT/ATTT	309	AAAT/ATTT	745
20	AACC/GGTT	191	AACC/GGTT	200	AACC/GGTT	28	AACC/GGTT	26	AACC/GGTT	31	AACC/GGTT	17	AACC/GGTT	132
21	AACG/CGTT	10	AACG/CGTT	18	AACG/CGTT	2	AACG/CGTT	10	AACG/CGTT	5	AACG/CGTT	3	AACG/CGTT	78
22	AACT/AGTT	546	AACT/AGTT	535	AACT/AGTT	393	AACT/AGTT	161	AACT/AGTT	28	AACT/AGTT	18	AACT/AGTT	37
23	AAGC/CTTG	14	AAGC/CTTG	16	AAGC/CTTG	47	AAGC/CTTG	21	AAGC/CTTG	7	AAGC/CTTG	3	AAGC/CTTG	108
24	AAGG/CCTT	77	AAGG/CCTT	75	AAGG/CCTT	25	AAGG/CCTT	32	AAGG/CCTT	106	AAGG/CCTT	9	AAGG/CCTT	141
25	AAGT/ACTT	21	AAGT/ACTT	19	AAGT/ACTT	32	AAGT/ACTT	9	AAGT/ACTT	18	AAGT/ACTT	10	AAGT/ACTT	4
26	AATC/ATTG	304	AATC/ATTG	301	AATC/ATTG	94	AATC/ATTG	186	AATC/ATTG	67	AATC/ATTG	38	AATC/ATTG	192
27	AATG/ATTC	515	AATG/ATTC	551	AATG/ATTC	646	AATG/ATTC	402	AATG/ATTC	123	AATG/ATTC	17	AATG/ATTC	109
28	AATT/AATT	2484	AATT/AATT	2411	AATT/AATT	1725	AATT/AATT	687	AATT/AATT	449	AATT/AATT	43	AATT/AATT	427
29	ACAG/CTGT	624	ACAG/CTGT	751	ACAG/CTGT	54	ACAG/CTGT	56	ACAG/CTGT	7	ACAG/CTGT	4	ACAG/CTGT	53
30	ACAT/ATGT	6563	ACAT/ATGT	6461	ACAT/ATGT	1420	ACAT/ATGT	323	ACAT/ATGT	218	ACAT/ATGT	60	ACAT/ATGT	664
31	ACCC/GGGT	169	ACCC/GGGT	125	ACCC/GGGT	217	ACCC/GGGT	61	ACCC/GGGT	13	ACCC/GGGT	1	ACCC/GGGT	97
32	ACCG/CGGT	5	ACCG/CGGT	7	ACCG/CGGT	1	ACCG/CGGT	2	ACCG/CGGT	4	ACCG/CGGT	1	ACCG/CGGT	30
33	ACCT/AGGT	395	ACCT/AGGT	449	ACCT/AGGT	27	ACCT/AGGT	17	ACCT/AGGT	3	ACGG/CCGT	1	ACCT/AGGT	27
34	ACGC/CGTG	8	ACGC/CGTG	7	ACGC/CGTG	213	ACGC/CGTG	25	ACGC/CGTG	3	ACGT/ACGT	1	ACGC/CGTG	327
35	ACGG/CCGT	55	ACGG/CCGT	77	ACGG/CCGT	2	ACGG/CCGT	3	ACGG/CCGT	1	ACTC/AGTG	11	ACGG/CCGT	48
36	ACGT/ACGT	35	ACGT/ACGT	36	ACGT/ACGT	12	ACGT/ACGT	8	ACGT/ACGT	2	ACTG/AGTC	3	ACGT/ACGT	129
37	ACTC/AGTG	107	ACTC/AGTG	108	ACTC/AGTG	26	ACTC/AGTG	31	ACTC/AGTG	50	AGAT/ATCT	27	ACTC/AGTG	94
38	ACTG/AGTC	69	ACTG/AGTC	83	ACTG/AGTC	7	ACTG/AGTC	110	ACTG/AGTC	5	AGCG/CGCT	2	ACTG/AGTC	48
39	AGAT/ATCT	3994	AGAT/ATCT	4388	AGAT/ATCT	841	AGAT/ATCT	472	AGAT/ATCT	86	AGCT/AGCT	2	AGAT/ATCT	1036
40	AGCC/CTGG	20	AGCC/CTGG	16	AGCC/CTGG	8	AGCC/CTGG	11	AGCC/CTGG	1	AGGG/CCCT	3	AGCC/CTGG	119
41	AGCG/CGCT	16	AGCG/CGCT	21	AGCG/CGCT	20	AGCG/CGCT	4	AGCG/CGCT	4	ATCC/ATGG	2	AGCG/CGCT	190
42	AGCT/AGCT	55	AGCT/AGCT	60	AGCT/AGCT	16	AGCT/AGCT	20	AGCT/AGCT	3	ATCG/ATCG	2	AGCT/AGCT	341
43	AGGC/CCTG	46	AGGC/CCTG	42	AGGC/CCTG	5	AGGC/CCTG	7	AGGC/CCTG	5	ATGC/ATGC	5	AGGC/CCTG	150
44	AGGG/CCCT	96	AGGG/CCCT	94	AGGG/CCCT	50	AGGG/CCCT	44	AGGG/CCCT	67	AAAAC/GTTTT	55	AGGG/CCCT	427
45	ATCC/ATGG	953	ATCC/ATGG	1144	ATCC/ATGG	67	ATCC/ATGG	124	ATCC/ATGG	45	AAAAG/CTTTT	33	ATCC/ATGG	470
46	ATCG/ATCG	36	ATCG/ATCG	37	ATCG/ATCG	14	ATCG/ATCG	12	ATCG/ATCG	1	AAAAT/ATTTT	70	ATCG/ATCG	693
47	ATGC/ATGC	141	ATGC/ATGC	165	ATGC/ATGC	25	ATGC/ATGC	25	ATGC/ATGC	13	AAACC/GGTTT	19	ATGC/ATGC	338
48	CCCG/CGGG	2	CCCG/CGGG	1	CCCG/CGGG	8	AAAAC/GTTTT	64	CCCG/CGGG	3	AAACG/CGTTT	1	CCCG/CGGG	94
49	CCGG/CCGG	3	CCGG/CCGG	2	CCGG/CCGG	2	AAAAG/CTTTT	139	AAAAC/GTTTT	85	AAACT/AGTTT	3	CCGG/CCGG	133
50	AAAAC/GTTTT	223	AAAAC/GTTTT	253	AAAAC/GTTTT	44	AAAAT/ATTTT	717	AAAAG/CTTTT	653	AAAGC/CTTTG	4	AAAAC/GTTTT	41
51	AAAAG/CTTTT	496	AAAAG/CTTTT	518	AAAAG/CTTTT	134	AAACC/GGTTT	388	AAAAT/ATTTT	243	AAAGT/ACTTT	1	AAAAG/CTTTT	435
52	AAAAT/ATTTT	2143	AAAAT/ATTTT	2132	AAAAT/ATTTT	614	AAACT/AGTTT	4	AAACC/GGTTT	23	AAATC/ATTTG	4	AAAAT/ATTTT	139
53	AAACC/GGTTT	380	AAACC/GGTTT	392	AAACC/GGTTT	19	AAAGC/CTTTG	1	AAACG/CGTTT	2	AAATG/ATTTC	4	AAACC/GGTTT	44
54	AAACG/CGTTT	1	AAACG/CGTTT	2	AAACT/AGTTT	4	AAAGG/CCTTT	4	AAACT/AGTTT	5	AAATT/AATTT	5	AAACG/CGTTT	6
55	AAACT/AGTTT	31	AAACT/AGTTT	39	AAAGC/CTTTG	2	AAAGT/ACTTT	25	AAAGC/CTTTG	14	AACAC/GTGTT	11	AAACT/AGTTT	2
56	AAAGC/CTTTG	6	AAAGC/CTTTG	10	AAAGG/CCTTT	3	AAATC/ATTTG	51	AAAGG/CCTTT	60	AACAG/CTGTT	3	AAAGC/CTTTG	21
57	AAAGG/CCTTT	25	AAAGG/CCTTT	17	AAAGT/ACTTT	4	AAATG/ATTTC	16	AAAGT/ACTTT	11	AACAT/ATGTT	1	AAAGG/CCTTT	9
58	AAAGT/ACTTT	29	AAAGT/ACTTT	17	AAATC/ATTTG	30	AAATT/AATTT	130	AAATC/ATTTG	27	AACCC/GGGTT	1	AAATC/ATTTG	26
59	AAATC/ATTTG	76	AAATC/ATTTG	78	AAATG/ATTTC	18	AACAC/GTGTT	15	AAATG/ATTTC	10	AACCG/CGGTT	18	AAATG/ATTTC	9
60	AAATG/ATTTC	47	AAATG/ATTTC	55	AAATT/AATTT	95	AACAG/CTGTT	4	AAATT/AATTT	74	AACGC/CGTTG	1	AAATT/AATTT	15
61	AAATT/AATTT	270	AAATT/AATTT	276	AACAC/GTGTT	12	AACAT/ATGTT	8	AACAC/GTGTT	8	AACTC/AGTTG	49	AACAC/GTGTT	14
62	AACAC/GTGTT	61	AACAC/GTGTT	64	AACAG/CTGTT	1	AACCC/GGGTT	38	AACAG/CTGTT	4	AACTG/AGTTC	1	AACAG/CTGTT	4
63	AACAG/CTGTT	9	AACAG/CTGTT	9	AACAT/ATGTT	8	AACCG/CGGTT	44	AACAT/ATGTT	5	AACTT/AAGTT	1	AACAT/ATGTT	14
64	AACAT/ATGTT	121	AACAT/ATGTT	119	AACCC/GGGTT	10	AACCT/AGGTT	2	AACCC/GGGTT	51	AAGAC/CTTGT	1	AACCC/GGGTT	46
65	AACCC/GGGTT	68	AACCC/GGGTT	68	AACCG/CGGTT	4	AACGG/CCGTT	2	AACCG/CGGTT	8	AAGAG/CTCTT	23	AACCG/CGGTT	1
66	AACCG/CGGTT	13	AACCG/CGGTT	25	AACGG/CCGTT	3	AACTC/AGTTG	339	AACCT/AGGTT	2	AAGAT/ATCTT	1	AACCT/AGGTT	1
67	AACCT/AGGTT	12	AACCT/AGGTT	10	AACGT/ACGTT	1	AACTG/AGTTC	26	AACGC/CGTTG	1	AAGCT/AGCTT	1	AACGC/CGTTG	5
68	AACGC/CGTTG	2	AACGC/CGTTG	2	AACTC/AGTTG	26	AACTT/AAGTT	5	AACTC/AGTTG	7	AAGGG/CCCTT	1	AACGG/CCGTT	3
69	AACGG/CCGTT	2	AACGG/CCGTT	1	AACTG/AGTTC	3	AAGAC/CTTGT	4	AACTG/AGTTC	1	AAGTG/ACTTC	1	AACTC/AGTTG	5
70	AACGT/ACGTT	2	AACGT/ACGTT	3	AACTT/AAGTT	3	AAGAG/CTCTT	52	AACTT/AAGTT	1	AATAG/ATTCT	1	AACTG/AGTTC	14
71	AACTC/AGTTG	25	AACTC/AGTTG	28	AAGAC/CTTGT	1	AAGAT/ATCTT	6	AAGAG/CTCTT	88	AATAT/ATATT	2	AAGAC/CTTGT	1
72	AACTG/AGTTC	126	AACTG/AGTTC	141	AAGAG/CTCTT	58	AAGGC/CCTTG	1	AAGAT/ATCTT	3	AATCC/ATTGG	1	AAGAG/CTCTT	110
73	AACTT/AAGTT	3	AACTT/AAGTT	2	AAGCC/CTTGG	1	AAGGG/CCCTT	2	AAGCC/CTTGG	2	AATCG/ATTCG	2	AAGAT/ATCTT	9
74	AAGAC/CTTGT	14	AAGAC/CTTGT	14	AAGCT/AGCTT	1	AAGTC/ACTTG	4	AAGCT/AGCTT	2	AATGC/ATTGC	2	AAGCC/CTTGG	12
75	AAGAG/CTCTT	93	AAGAG/CTCTT	104	AAGGG/CCCTT	6	AAGTG/ACTTC	8	AAGGC/CCTTG	2	AATGT/ACATT	3	AAGCG/CGCTT	3
76	AAGAT/ATCTT	17	AAGAT/ATCTT	20	AAGGT/ACCTT	1	AATAC/ATTGT	188	AAGGG/CCCTT	28	AATTC/AATTG	3	AAGCT/AGCTT	34
77	AAGCC/CTTGG	2	AAGCC/CTTGG	2	AAGTG/ACTTC	3	AATAG/ATTCT	9	AAGTG/ACTTC	5	ACACC/GGTGT	1	AAGGC/CCTTG	2
78	AAGCG/CGCTT	1	AAGCT/AGCTT	6	AATAC/ATTGT	98	AATAT/ATATT	398	AATAC/ATTGT	7	ACACT/AGTGT	1	AAGGG/CCCTT	24
79	AAGCT/AGCTT	5	AAGGC/CCTTG	3	AATAG/ATTCT	13	AATCC/ATTGG	5	AATAG/ATTCT	8	ACCAG/CTGGT	2	AAGTC/ACTTG	2
80	AAGGC/CCTTG	3	AAGGG/CCCTT	5	AATAT/ATATT	254	AATCG/ATTCG	2	AATAT/ATATT	28	ACCCG/CGGGT	6	AAGTG/ACTTC	9
81	AAGGG/CCCTT	6	AAGGT/ACCTT	7	AATCC/ATTGG	3	AATCT/AGATT	4	AATCC/ATTGG	18	ACCGG/CCGGT	2	AATAC/ATTGT	3
82	AAGGT/ACCTT	7	AAGTC/ACTTG	6	AATCG/ATTCG	1	AATGC/ATTGC	4	AATCG/ATTCG	2	ACTAG/AGTCT	1	AATAG/ATTCT	7
83	AAGTC/ACTTG	6	AAGTG/ACTTC	4	AATCT/AGATT	4	AATGG/ATTCC	2	AATCT/AGATT	10	ACTAT/AGTAT	1	AATAT/ATATT	219
84	AAGTG/ACTTC	4	AATAC/ATTGT	158	AATGC/ATTGC	4	AATGT/ACATT	9	AATGC/ATTGC	2	ACTCT/AGAGT	2	AATCC/ATTGG	38
85	AATAC/ATTGT	149	AATAG/ATTCT	27	AATGG/ATTCC	4	AATTC/AATTG	56	AATGG/ATTCC	6	AGAGG/CCTCT	1	AATCG/ATTCG	10
86	AATAG/ATTCT	24	AATAT/ATATT	490	AATGT/ACATT	4	ACACC/GGTGT	4	AATGT/ACATT	6	AGATC/ATCTG	2	AATCT/AGATT	55
87	AATAT/ATATT	696	AATCC/ATTGG	23	AATTC/AATTG	10	ACACT/AGTGT	3	AATTC/AATTG	9	AGATG/ATCTC	1	AATGC/ATTGC	8
88	AATCC/ATTGG	23	AATCT/AGATT	18	ACACC/GGTGT	6	ACAGC/CTGTG	1	ACACC/GGTGT	8	AGCCC/CTGGG	1	AATGG/ATTCC	9
89	AATCG/ATTCG	1	AATGC/ATTGC	31	ACAGC/CTGTG	1	ACAGG/CCTGT	1	ACACT/AGTGT	4	ATATC/ATATG	2	AATGT/ACATT	6
90	AATCT/AGATT	18	AATGG/ATTCC	8	ACAGT/ACTGT	1	ACAGT/ACTGT	1	ACCAG/CTGGT	1	ATCCC/ATGGG	1	AATTC/AATTG	10
91	AATGC/ATTGC	26	AATGT/ACATT	46	ACATC/ATGTG	4	ACATC/ATGTG	8	ACCAT/ATGGT	2	AAAAAC/GTTTTT	11	ACACC/GGTGT	10
92	AATGG/ATTCC	6	AATTC/AATTG	44	ACATG/ATGTC	8	ACATG/ATGTC	16	ACCCC/GGGGT	6	AAAAAG/CTTTTT	3	ACACG/CGTGT#	9
93	AATGT/ACATT	48	ACACC/GGTGT	24	ACCCC/GGGGT	83	ACCAT/ATGGT	4	ACCTC/AGGTG	6	AAAAAT/ATTTTT	12	ACACT/AGTGT	11
94	AATTC/AATTG	44	ACACT/AGTGT	8	ACCCG/CGGGT	33	ACCCC/GGGGT	70	ACGAG/CGTCT	3	AAAACC/GGTTTT	2	ACAGC/CTGTG	10
95	ACACC/GGTGT	19	ACAGC/CTGTG	4	ACCCT/AGGGT	4	ACCCG/CGGGT	13	ACTAG/AGTCT	1	AAAAGC/CTTTTG	1	ACAGG/CCTGT	2
96	ACACT/AGTGT	5	ACAGT/ACTGT	9	ACCGC/CGGTG	1	ACCCT/AGGGT	2	ACTAT/AGTAT	4	AAAATC/ATTTTG	2	ACAGT/ACTGT	13
97	ACAGC/CTGTG	4	ACATC/ATGTG	14	ACCGG/CCGGT	8	ACCGC/CGGTG	1	ACTCC/AGTGG	4	AAAATG/ATTTTC	2	ACATC/ATGTG	31
98	ACAGT/ACTGT	51	ACATG/ATGTC	48	ACCTC/AGGTG	2	ACCGG/CCGGT	30	ACTCT/AGAGT	1	AAAATT/AATTTT	2	ACATG/ATGTC	2
99	ACATC/ATGTG	9	ACCAG/CTGGT	4	ACCTG/AGGTC	1	ACCGT/ACGGT	1	ACTGC/AGTGC	2	AAACAC/GTGTTT	3	ACCAG/CTGGT	4
100	ACATG/ATGTC	42	ACCAT/ATGGT	264	ACGGG/CCCGT	8	ACCTC/AGGTG	4	ACTGG/AGTCC	1	AAACGC/CGTTTG#	4	ACCAT/ATGGT	1
101	ACCAG/CTGGT	5	ACCCC/GGGGT	192	ACTAG/AGTCT	1	ACCTG/AGGTC	1	AGAGC/CTCTG	2	AAACGG/CCGTTT	2	ACCCC/GGGGT	36
102	ACCAT/ATGGT	235	ACCCG/CGGGT	85	ACTAT/AGTAT	2	ACGAG/CGTCT	3	AGAGG/CCTCT	33	AAACTC/AGTTTG	3	ACCCG/CGGGT	12
103	ACCCC/GGGGT	247	ACCCT/AGGGT	11	ACTCG/AGTCG	2	ACGAT/ATCGT	2	AGATC/ATCTG	3	AAACTG/AGTTTC	2	ACCCT/AGGGT	3
104	ACCCG/CGGGT	109	ACCGC/CGGTG	27	ACTCT/AGAGT	2	ACGGG/CCCGT	11	AGATG/ATCTC	9	AAAGAG/CTCTTT	5	ACCGC/CGGTG	16
105	ACCCT/AGGGT	12	ACCGG/CCGGT	1	ACTGC/AGTGC	1	ACTAG/AGTCT	2	AGCCC/CTGGG	3	AAAGGC/CCTTTG	1	ACCGG/CCGGT	3
106	ACCGC/CGGTG	22	ACCGT/ACGGT	3	AGAGC/CTCTG	1	ACTAT/AGTAT	6	AGCCG/CGGCT	1	AAATAG/ATTTCT	1	ACCTC/AGGTG	26
107	ACCGG/CCGGT	1	ACCTC/AGGTG	2	AGAGG/CCTCT	10	ACTCC/AGTGG	3	AGCGG/CCGCT	1	AAATAT/ATATTT	1	ACCTG/AGGTC	8
108	ACCGT/ACGGT	4	ACGAG/CGTCT	1	AGATC/ATCTG	1	ACTCG/AGTCG	1	AGCTC/AGCTG	1	AAATGC/ATTTGC	2	ACGAG/CGTCT	29
109	ACCTC/AGGTG	4	ACGAT/ATCGT	2	AGATG/ATCTC	3	ACTCT/AGAGT	3	AGGGG/CCCCT	16	AAATTG/AATTTC	1	ACGAT/ATCGT	3
110	ACCTG/AGGTC	1	ACGCC/CGTGG	1	AGCCG/CGGCT	2	ACTGG/AGTCC	3	ATATC/ATATG	17	AACAAG/CTTGTT	4	ACGCC/CGTGG	136
111	ACGAG/CGTCT	2	ACGGG/CCCGT	1	AGGAT/ATCCT	1	AGAGC/CTCTG	1	ATCCC/ATGGG	9	AACACC/GGTGTT	1	ACGCG/CGCGT	22
112	ACGAT/ATCGT	3	ACGTC/ACGTG	1	AGGCG/CCTCG	10	AGAGG/CCTCT	9	ATCCG/ATCGG	1	AACAGC/CTGTTG	1	ACGGC/CCGTG#	31
113	ACGCC/CGTGG	2	ACTAG/AGTCT	11	AGGGC/CCCTG	3	AGATC/ATCTG	1	ATGCC/ATGGC	1	AACATC/ATGTTG	2	ACGGG/CCCGT	3
114	ACGCG/CGCGT	2	ACTAT/AGTAT	30	AGGGG/CCCCT	12	AGATG/ATCTC	3	CCCCG/CGGGG	3	AACCAC/GGTTGT	1	ACGTC/ACGTG	2
115	ACGGG/CCCGT	1	ACTCC/AGTGG	3	ATATC/ATATG	38	AGCAT/ATGCT	2	CCGCG/CGCGG	1	AACCCG/CGGGTT	2	ACTAT/AGTAT	3
116	ACGTC/ACGTG	1	ACTCG/AGTCG	3	ATCCC/ATGGG	4	AGCCC/CTGGG	2	AAAAAC/GTTTTT	30	AACCGG/CCGGTT#	2	ACTCC/AGTGG	17
117	ACTAG/AGTCT	9	ACTCT/AGAGT	3	ATCCG/ATCGG	1	AGCCG/CGGCT	1	AAAAAG/CTTTTT	192	AACCTC/AGGTTG	2	ACTCG/AGTCG	6
118	ACTAT/AGTAT	40	ACTGC/AGTGC	2	CCCCG/CGGGG	3	AGCCT/AGGCT	1	AAAAAT/ATTTTT	49	AACCTG/AGGTTC	2	ACTCT/AGAGT	4
119	ACTCC/AGTGG	5	ACTGG/AGTCC	26	AAAAAC/GTTTTT	15	AGCTC/AGCTG	1	AAAACC/GGTTTT	8	AACGGT/ACCGTT	1	ACTGC/AGTGC	14
120	ACTCG/AGTCG	1	AGAGG/CCTCT	23	AAAAAG/CTTTTT	37	AGGCC/CCTGG	1	AAAACG/CGTTTT	2	AACGTG/ACGTTC	1	ACTGG/AGTCC	9
121	ACTCT/AGAGT	2	AGATC/ATCTG	4	AAAAAT/ATTTTT	109	AGGCG/CCTCG	13	AAAACT/AGTTTT	5	AACTAC/AGTTGT	1	AGAGC/CTCTG	14
122	ACTGC/AGTGC	2	AGATG/ATCTC	4	AAAACC/GGTTTT	2	AGGGC/CCCTG	4	AAAAGC/CTTTTG	4	AACTCC/AGTTGG	1	AGAGG/CCTCT	276
123	ACTGG/AGTCC	24	AGCAT/ATGCT	8	AAAACT/AGTTTT	16	AGGGG/CCCCT	10	AAAAGG/CCTTTT	41	AACTGG/AGTTCC	1	AGATC/ATCTG	14
124	AGAGG/CCTCT	28	AGCCC/CTGGG	4	AAAAGC/CTTTTG	1	ATATC/ATATG	79	AAAATC/ATTTTG	12	AACTTC/AAGTTG	1	AGATG/ATCTC	42
125	AGATC/ATCTG	3	AGCCG/CGGCT	9	AAAAGG/CCTTTT	6	ATCCC/ATGGG	2	AAAATG/ATTTTC	6	AAGAAT/ATTCTT	1	AGCAT/ATGCT	2
126	AGATG/ATCTC	5	AGCCT/AGGCT	1	AAAAGT/ACTTTT	1	ATCCG/ATCGG	3	AAAATT/AATTTT	12	AAGAGC/CTCTTG	1	AGCCC/CTGGG	21
127	AGCAT/ATGCT	7	AGCTC/AGCTG	2	AAAATC/ATTTTG	8	ATGCC/ATGGC	3	AAACAC/GTGTTT	1	AAGAGG/CCTCTT	1	AGCCG/CGGCT	69
128	AGCCC/CTGGG	2	AGGAT/ATCCT	8	AAAATG/ATTTTC	6	CCCCG/CGGGG	15	AAACAG/CTGTTT	1	AAGATG/ATCTTC	8	AGCCT/AGGCT	8
129	AGCCG/CGGCT	10	AGGCG/CCTCG	10	AAAATT/AATTTT	22	CCCGG/CCGGG	1	AAACCC/GGGTTT	7	AAGCAG/CTGCTT	5	AGCGC/CGCTG#	3
130	AGCCT/AGGCT	1	AGGGG/CCCCT	21	AAACAC/GTGTTT	4	AAAAAC/GTTTTT	25	AAACGG/CCGTTT	1	AAGGAG/CCTTCT	4	AGCGG/CCGCT	6
131	AGCTC/AGCTG	1	ATATC/ATATG	267	AAACAT/ATGTTT	3	AAAAAG/CTTTTT	81	AAACTC/AGTTTG	2	AAGTCT/ACTTAG#	1	AGCTC/AGCTG	27
132	AGGAT/ATCCT	15	ATCCC/ATGGG	8	AAACCC/GGGTTT	3	AAAAAT/ATTTTT	183	AAACTG/AGTTTC	2	AAGTGG/ACTTCC	1	AGGAT/ATCCT	2
133	AGGCG/CCTCG	6	ATCCG/ATCGG	3	AAACTG/AGTTTC	1	AAAACC/GGTTTT	6	AAACTT/AAGTTT	1	AATATG/ATATTC	1	AGGCC/CCTGG	38
134	AGGGG/CCCCT	19	ATCGC/ATGCG	4	AAAGAC/CTTTGT	2	AAAACG/CGTTTT	1	AAAGAC/CTTTGT	1	AATCAC/ATTGTG	1	AGGCG/CCTCG	88
135	ATATC/ATATG	255	ATGCC/ATGGC	1	AAAGAG/CTCTTT	7	AAAACT/AGTTTT	6	AAAGAG/CTCTTT	37	AATCAT/ATGATT	1	AGGGC/CCCTG	65
136	ATCCC/ATGGG	13	CCCCG/CGGGG	3	AAAGAT/ATCTTT	3	AAAAGC/CTTTTG	5	AAAGAT/ATCTTT	1	AATCCG/ATTCGG	1	AGGGG/CCCCT	201
137	ATCCG/ATCGG	1	CCCGG/CCGGG	69	AAAGCC/CTTTGG	60	AAAAGG/CCTTTT	12	AAAGCC/CTTTGG	4	AATCCT/AGGATT	1	ATATC/ATATG	13
138	ATCGC/ATGCG	3	CCGCG/CGCGG	1	AAAGGG/CCCTTT	5	AAAAGT/ACTTTT	3	AAAGGC/CCTTTG	4	AATGAG/ATTCTC	3	ATCCC/ATGGG	43
139	ATGCC/ATGGC	2	AAAAAC/GTTTTT	38	AAAGGT/ACCTTT	1	AAAATC/ATTTTG	13	AAAGGG/CCCTTT	13	AATGAT/ATCATT	1	ATCCG/ATCGG	11
140	CCCCG/CGGGG	13	AAAAAG/CTTTTT	326	AAAGTC/ACTTTG	3	AAAATG/ATTTTC	14	AAAGGT/ACCTTT	2	AATGGC/ATTGCC	2	ATCGC/ATGCG	16
141	CCCGG/CCGGG	51	AAAAAT/ATTTTT	830	AAATAC/ATTTGT	2	AAAATT/AATTTT	27	AAAGTG/ACTTTC	6	AATGTG/ACATTC	2	ATGCC/ATGGC	8
142	AAAAAC/GTTTTT	32	AAAACC/GGTTTT	41	AAATAG/ATTTCT	1	AAACAC/GTGTTT	7	AAAGTT/AACTTT	2	ACAGAG/CTCTGT	1	CCCCG/CGGGG	8
143	AAAAAG/CTTTTT	301	AAAACG/CGTTTT	1	AAATAT/ATATTT	12	AAACAT/ATGTTT	3	AAATAC/ATTTGT	4	ACATAT/ATATGT	1	CCCGG/CCGGG	39
144	AAAAAT/ATTTTT	857	AAAACT/AGTTTT	11	AAATCC/ATTTGG	42	AAACCC/GGGTTT	12	AAATAG/ATTTCT	3	ACATGC/ATGTGC	1	CCGCG/CGCGG	43
145	AAAACC/GGTTTT	42	AAAAGC/CTTTTG	7	AAATCT/AGATTT	1	AAACCG/CGGTTT	1	AAATAT/ATATTT	7	ACCACG/CGTGGT	12	AAAAAC/GTTTTT	9
146	AAAACT/AGTTTT	12	AAAAGG/CCTTTT	17	AAATGC/ATTTGC	2	AAACCT/AGGTTT	4	AAATCC/ATTTGG	4	ACCAGC/CTGGTG	2	AAAAAG/CTTTTT	64
147	AAAAGC/CTTTTG	5	AAAAGT/ACTTTT	4	AAATGG/ATTTCC	3	AAACGG/CCGTTT	1	AAATCG/ATTTCG	2	ACCATC/ATGGTG	5	AAAAAT/ATTTTT	17
148	AAAAGG/CCTTTT	14	AAAATC/ATTTTG	25	AAATGT/ACATTT	1	AAACTC/AGTTTG	3	AAATGC/ATTTGC	2	ACCCGC/CGGGTG	1	AAAACC/GGTTTT	4
149	AAAAGT/ACTTTT	1	AAAATG/ATTTTC	9	AAATTC/AATTTG	5	AAACTG/AGTTTC	3	AAATGG/ATTTCC	12	ACCGTG/ACGGTC	1	AAAACG/CGTTTT	1
150	AAAATC/ATTTTG	23	AAAATT/AATTTT	74	AAATTG/AATTTC	3	AAACTT/AAGTTT	1	AAATGT/ACATTT	1	ACCTCC/AGGTGG	2	AAAACT/AGTTTT	1
151	AAAATG/ATTTTC	8	AAACAC/GTGTTT	11	AAATTT/AAATTT	2	AAAGAC/CTTTGT	8	AAATTC/AATTTG	23	ACCTCT/AGAGGT	2	AAAAGC/CTTTTG	1
152	AAAATT/AATTTT	62	AAACAG/CTGTTT	2	AACAAG/CTTGTT	6	AAAGAG/CTCTTT	9	AAATTG/AATTTC	8	ACGAGG/CCTCGT	1	AAAAGG/CCTTTT	3
153	AAACAC/GTGTTT	4	AAACAT/ATGTTT	2	AACAAT/ATTGTT	152	AAAGAT/ATCTTT	1	AAATTT/AAATTT	2	ACGATG/ATCGTC	1	AAAATC/ATTTTG	5
154	AAACAG/CTGTTT	2	AAACCC/GGGTTT	1	AACACC/GGTGTT	10	AAAGCC/CTTTGG	5	AACAAG/CTTGTT	4	ACGGAG/CCGTCT	1	AAAATT/AATTTT	1
155	AAACAT/ATGTTT	2	AAACCT/AGGTTT	11	AACAGC/CTGTTG	7	AAAGGC/CCTTTG	1	AACAAT/ATTGTT	5	ACGTCC/ACGTGG	2	AAACAG/CTGTTT	1
156	AAACCC/GGGTTT	9	AAACTC/AGTTTG	4	AACAGT/ACTGTT	1	AAAGGG/CCCTTT	4	AACACC/GGTGTT	4	ACTCTC/AGAGTG	2	AAACCC/GGGTTT	2
157	AAACCT/AGGTTT	12	AAACTG/AGTTTC	22	AACATC/ATGTTG	14	AAAGGT/ACCTTT	3	AACACG/CGTGTT	1	ACTCTG/AGAGTC	1	AAACCG/CGGTTT	1
158	AAACTC/AGTTTG	2	AAACTT/AAGTTT	1	AACATG/ATGTTC	2	AAAGTC/ACTTTG	1	AACAGC/CTGTTG	11	ACTGAG/AGTCTC	1	AAACGG/CCGTTT	1
159	AAACTG/AGTTTC	21	AAAGAG/CTCTTT	77	AACATT/AATGTT	1	AAAGTG/ACTTTC	3	AACAGG/CCTGTT	1	ACTGGG/AGTCCC	1	AAACTC/AGTTTG	1
160	AAACTT/AAGTTT	2	AAAGAT/ATCTTT	5	AACCAC/GGTTGT	8	AAAGTT/AACTTT	2	AACAGT/ACTGTT	2	AGAGAT/ATCTCT	1	AAACTG/AGTTTC	3
161	AAAGAC/CTTTGT	1	AAAGCC/CTTTGG	8	AACCAG/CTGGTT	2	AAATAC/ATTTGT	24	AACATC/ATGTTG	8	AGAGCT/AGCTCT	1	AAAGAC/CTTTGT	3
162	AAAGAG/CTCTTT	64	AAAGGC/CCTTTG	4	AACCCC/GGGGTT	3	AAATAG/ATTTCT	6	AACATG/ATGTTC	1	AGAGGC/CCTCTG	1	AAAGAG/CTCTTT	3
163	AAAGAT/ATCTTT	11	AAAGGG/CCCTTT	5	AACCCT/AGGGTT	98	AAATAT/ATATTT	11	AACATT/AATGTT	1	AGAGGG/CCCTCT	3	AAAGAT/ATCTTT	3
164	AAAGCC/CTTTGG	11	AAAGTC/ACTTTG	3	AACCTC/AGGTTG	2	AAATCC/ATTTGG	43	AACCAC/GGTTGT	1	AGATAT/ATATCT	1	AAAGCC/CTTTGG	2
165	AAAGGC/CCTTTG	5	AAAGTG/ACTTTC	4	AACCTG/AGGTTC	1	AAATCT/AGATTT	2	AACCCC/GGGGTT	7	AGATGG/ATCTCC	2	AAAGGG/CCCTTT	1
166	AAAGGG/CCCTTT	5	AAAGTT/AACTTT	4	AACGAC/CGTTGT	3	AAATGC/ATTTGC	2	AACCCT/AGGGTT	9	AGCCGG/CCGGCT	1	AAAGTG/ACTTTC	2
167	AAAGTC/ACTTTG	2	AAATAC/ATTTGT	146	AACGGG/CCCGTT	1	AAATGG/ATTTCC	1	AACCTC/AGGTTG	5	AGCCTC/AGGCTG	2	AAATAC/ATTTGT	4
168	AAAGTG/ACTTTC	9	AAATAG/ATTTCT	10	AACGTC/ACGTTG	1	AAATTC/AATTTG	8	AACCTG/AGGTTC	1	AGCCTG/AGGCTC	3	AAATAT/ATATTT	8
169	AAAGTT/AACTTT	2	AAATAT/ATATTT	121	AACGTG/ACGTTC	1	AAATTG/AATTTC	5	AACGAC/CGTTGT	1	AGGATG/ATCCTC	2	AAATCC/ATTTGG	4
170	AAATAC/ATTTGT	129	AAATCC/ATTTGG	310	AACTAT/AGTTAT	2	AAATTT/AAATTT	4	AACGAG/CGTTCT	1	AGGCAT/ATGCCT	1	AAATCG/ATTTCG	2
171	AAATAG/ATTTCT	7	AAATCG/ATTTCG	2	AACTCC/AGTTGG	2	AACAAG/CTTGTT	7	AACGCC/CGTTGG	3	AGGCGG/CCGCCT	2	AAATGC/ATTTGC	4
172	AAATAT/ATATTT	161	AAATCT/AGATTT	3	AACTGC/AGTTGC	2	AACAAT/ATTGTT	90	AACGGC/CCGTTG	1	ATCCCC/ATGGGG	1	AAATGG/ATTTCC	2
173	AAATCC/ATTTGG	260	AAATGC/ATTTGC	1	AACTGG/AGTTCC	1	AACACC/GGTGTT	7	AACGGG/CCCGTT	1	ATCCGG/ATCCGG#	1	AAATTC/AATTTG	17
174	AAATCG/ATTTCG	2	AAATGG/ATTTCC	1	AACTTG/AAGTTC	12	AACACG/CGTGTT	1	AACTAC/AGTTGT	2			AAATTT/AAATTT	1
175	AAATCT/AGATTT	2	AAATGT/ACATTT	4	AAGAAT/ATTCTT	19	AACAGC/CTGTTG	6	AACTAT/AGTTAT	1			AACAAG/CTTGTT	7
176	AAATGC/ATTTGC	1	AAATTC/AATTTG	28	AAGACC/CTTGGT	1	AACAGG/CCTGTT	2	AACTCC/AGTTGG	8			AACAAT/ATTGTT	5
177	AAATGT/ACATTT	5	AAATTG/AATTTC	19	AAGAGC/CTCTTG	1	AACATC/ATGTTG	6	AACTTC/AAGTTG	1			AACACC/GGTGTT	1
178	AAATTC/AATTTG	29	AAATTT/AAATTT	13	AAGAGG/CCTCTT	43	AACATG/ATGTTC	10	AACTTG/AAGTTC	2			AACACG/CGTGTT	2
179	AAATTG/AATTTC	17	AACAAG/CTTGTT	64	AAGATC/ATCTTG	9	AACATT/AATGTT	4	AAGAAT/ATTCTT	4			AACAGC/CTGTTG	3
180	AAATTT/AAATTT	16	AACAAT/ATTGTT	85	AAGATG/ATCTTC	10	AACCAC/GGTTGT	2	AAGACG/CGTCTT	2			AACAGG/CCTGTT	1
181	AACAAG/CTTGTT	61	AACACC/GGTGTT	151	AAGATT/AATCTT	1	AACCAG/CTGGTT	1	AAGAGC/CTCTTG	1			AACAGT/ACTGTT	1
182	AACAAT/ATTGTT	77	AACACT/AGTGTT#	1	AAGCAG/CTGCTT	2	AACCAT/ATGGTT	1	AAGAGG/CCTCTT	44			AACATC/ATGTTG	1
183	AACACC/GGTGTT	162	AACAGC/CTGTTG	48	AAGCCC/CTTGGG	5	AACCCC/GGGGTT	8	AAGAGT/ACTCTT#	1			AACCAC/GGTTGT	3
184	AACAGC/CTGTTG	36	AACAGT/ACTGTT	2	AAGCCG/CGGCTT	13	AACCCT/AGGGTT	12	AAGATC/ATCTTG	2			AACCAT/ATGGTT	2
185	AACAGG/CCTGTT	1	AACATC/ATGTTG	8	AAGCTC/AGCTTG	1	AACCTC/AGGTTG	2	AAGATG/ATCTTC	16			AACCCC/GGGGTT	4
186	AACATC/ATGTTG	10	AACATG/ATGTTC	9	AAGGAG/CCTTCT	71	AACGAC/CGTTGT	2	AAGATT/AATCTT	3			AACCCT/AGGGTT	13
187	AACATG/ATGTTC	9	AACATT/AATGTT	4	AAGGGG/CCCCTT	6	AACGCC/CGTTGG	1	AAGCAG/CTGCTT	12			AACCGC/CGGTTG	1
188	AACATT/AATGTT	3	AACCAC/GGTTGT	9	AAGGGT/ACCCTT	2	AACGGC/CCGTTG	1	AAGCAT/ATGCTT	2			AACCTC/AGGTTG	2
189	AACCAC/GGTTGT	6	AACCAG/CTGGTT	1	AAGGTC/ACCTTG	1	AACTAG/AGTTCT	2	AAGCCC/CTTGGG	5			AACCTG/AGGTTC	2
190	AACCAG/CTGGTT	2	AACCAT/ATGGTT	7	AAGGTG/ACCTTC	19	AACTAT/AGTTAT	1	AAGCCG/CGGCTT	1			AACCTT/AAGGTT#	2
191	AACCAT/ATGGTT	5	AACCCC/GGGGTT	17	AAGTAG/ACTTCT	2	AACTCG/AGTTCG	1	AAGCCT/AGGCTT#	1			AACGAC/CGTTGT	1
192	AACCCC/GGGGTT	22	AACCCG/CGGGTT	6	AAGTCC/ACTTGG	6	AACTTC/AAGTTG	6	AAGCTC/AGCTTG	1			AACGAG/CGTTCT	6
193	AACCCG/CGGGTT	7	AACCCT/AGGGTT	7	AAGTCG/ACTTCG	1	AACTTG/AAGTTC	130	AAGGAC/CCTTGT	1			AACGCC/CGTTGG	3
194	AACCCT/AGGGTT	3	AACCGC/CGGTTG	2	AAGTGC/ACTTGC	1	AAGAAT/ATTCTT	12	AAGGAG/CCTTCT	36			AACGGC/CCGTTG	3
195	AACCGC/CGGTTG	1	AACCTC/AGGTTG	3	AAGTGG/ACTTCC	1	AAGACC/CTTGGT	1	AAGGGG/CCCCTT	11			AACGGG/CCCGTT	1
196	AACCTC/AGGTTG	4	AACCTG/AGGTTC	2	AAGTGT/ACACTT	1	AAGACG/CGTCTT	2	AAGGGT/ACCCTT	2			AACGTG/ACGTTC	6
197	AACCTG/AGGTTC	1	AACGAC/CGTTGT	19	AATACT/AGTATT	14	AAGAGC/CTCTTG	2	AAGGTG/ACCTTC	7			AACTAC/AGTTGT	1
198	AACGAC/CGTTGT	10	AACGGT/ACCGTT	2	AATAGG/ATTCCT	13	AAGAGG/CCTCTT	240	AAGTAG/ACTTCT	5			AACTAT/AGTTAT	1
199	AACGAG/CGTTCT	1	AACGTC/ACGTTG	1	AATAGT/ACTATT	65	AAGATC/ATCTTG	18	AAGTCC/ACTTGG	2			AACTCC/AGTTGG	1
200	AACGGT/ACCGTT	1	AACTAC/AGTTGT	3	AATATC/ATATTG	3	AAGATG/ATCTTC	13	AAGTGC/ACTTGC	1			AACTCG/AGTTCG	2
201	AACGTC/ACGTTG	3	AACTAG/AGTTCT	5	AATATG/ATATTC	5	AAGCAC/CTTGTG	3	AAGTGG/ACTTCC	3			AACTGC/AGTTGC	1
202	AACTAC/AGTTGT	4	AACTAT/AGTTAT	33	AATATT/AATATT	6	AAGCAG/CTGCTT	2	AAGTGT/ACACTT	1			AACTGG/AGTTCC	1
203	AACTAG/AGTTCT	6	AACTCC/AGTTGG	119	AATCAC/ATTGTG	15	AAGCCC/CTTGGG	2	AATACC/ATTGGT	4			AACTGT/ACAGTT	1
204	AACTAT/AGTTAT	51	AACTCT/AGAGTT#	58	AATCAG/ATTCTG	2	AAGCCG/CGGCTT	14	AATACT/AGTATT	1			AAGACG/CGTCTT	4
205	AACTCC/AGTTGG	111	AACTGT/ACAGTT	9	AATCAT/ATGATT	29	AAGCTC/AGCTTG	1	AATAGC/ATTGCT	1			AAGAGC/CTCTTG	2
206	AACTCT/AGAGTT#	52	AACTTC/AAGTTG	23	AATCTC/AGATTG	1	AAGGAG/CCTTCT	195	AATAGG/ATTCCT	3			AAGAGG/CCTCTT	17
207	AACTGG/AGTTCC	2	AACTTG/AAGTTC	10	AATGAC/ATTGTC	3	AAGGAT/ATCCTT	3	AATAGT/ACTATT	2			AAGATC/ATCTTG	1
208	AACTGT/ACAGTT	7	AAGAAT/ATTCTT	15	AATGAG/ATTCTC	1	AAGGCG/CCTTCG	1	AATATC/ATATTG	1			AAGATG/ATCTTC	18
209	AACTTC/AAGTTG	20	AAGACC/CTTGGT	1	AATGAT/ATCATT	45	AAGGGC/CCCTTG	2	AATATG/ATATTC	4			AAGATT/AATCTT	1
210	AACTTG/AAGTTC	11	AAGACG/CGTCTT	6	AATGCC/ATTGGC	1	AAGGGG/CCCCTT	7	AATCAC/ATTGTG	1			AAGCAC/CTTGTG	2
211	AAGAAT/ATTCTT	23	AAGACT/AGTCTT#	4	AATGTC/ACATTG	2	AAGGTC/ACCTTG	2	AATCAG/ATTCTG	1			AAGCAG/CTGCTT	2
212	AAGACC/CTTGGT	1	AAGAGG/CCTCTT	240	AATGTG/ACATTC	3	AAGGTG/ACCTTC	3	AATCAT/ATGATT	4			AAGCAT/ATGCTT	4
213	AAGACG/CGTCTT	9	AAGATC/ATCTTG	2	AATTAC/AATTGT	1	AAGTAG/ACTTCT	6	AATCCC/ATTGGG	7			AAGCCC/CTTGGG	3
214	AAGACT/AGTCTT#	5	AAGATG/ATCTTC	18	AATTAG/AATTCT	1	AAGTCC/ACTTGG	27	AATCCT/AGGATT	8			AAGCCG/CGGCTT	1
215	AAGAGC/CTCTTG	1	AAGATT/AATCTT	3	AATTAT/AATTAT	15	AAGTGC/ACTTGC	5	AATCGC/ATTGCG	1			AAGCTC/AGCTTG	3
216	AAGAGG/CCTCTT	200	AAGCAC/CTTGTG	1	AATTGC/AATTGC	1	AAGTGG/ACTTCC	2	AATCGG/ATTCCG	1			AAGCTG/AGCTTC#	1
217	AAGATC/ATCTTG	2	AAGCAG/CTGCTT	13	ACACAG/CTGTGT	1	AATACT/AGTATT	7	AATCGT/ACGATT#	1			AAGGAG/CCTTCT	16
218	AAGATG/ATCTTC	20	AAGCCC/CTTGGG	2	ACACAT/ATGTGT	3	AATAGC/ATTGCT	5	AATCTC/AGATTG	7			AAGGAT/ATCCTT	2
219	AAGATT/AATCTT	3	AAGCCG/CGGCTT	28	ACACCC/GGGTGT	7	AATAGG/ATTCCT	57	AATCTG/AGATTC	2			AAGGCC/CCTTGG#	1
220	AAGCAC/CTTGTG	1	AAGGAC/CCTTGT	4	ACACGC/CGTGTG	44	AATAGT/ACTATT	32	AATGAG/ATTCTC	3			AAGGCG/CCTTCG	4
221	AAGCAG/CTGCTT	13	AAGGAG/CCTTCT	215	ACACTC/AGTGTG	4	AATATC/ATATTG	2	AATGAT/ATCATT	3			AAGGGG/CCCCTT	13
222	AAGCAT/ATGCTT	1	AAGGAT/ATCCTT	1	ACAGAG/CTCTGT	2	AATATG/ATATTC	6	AATGCC/ATTGGC	5			AAGGGT/ACCCTT	1
223	AAGCCC/CTTGGG	1	AAGGGC/CCCTTG	1	ACAGCC/CTGTGG	1	AATATT/AATATT	4	AATGCT/AGCATT	1			AAGGTG/ACCTTC	3
224	AAGCCG/CGGCTT	26	AAGGGG/CCCCTT	6	ACAGGG/CCCTGT	1	AATCAC/ATTGTG	102	AATGGC/ATTGCC	7			AAGTAG/ACTTCT	1
225	AAGGAC/CCTTGT	5	AAGGGT/ACCCTT	2	ACATAT/ATATGT	74	AATCAG/ATTCTG	9	AATGGG/ATTCCC	2			AAGTAT/ACTTAT	1
226	AAGGAG/CCTTCT	179	AAGGTG/ACCTTC	4	ACATGG/ATGTCC	1	AATCAT/ATGATT	3	AATGGT/ACCATT	3			AAGTCC/ACTTGG	1
227	AAGGAT/ATCCTT	1	AAGTAC/ACTTGT#	3	ACCAGC/CTGGTG	6	AATCCC/ATTGGG	1	AATGTG/ACATTC	6			AAGTGC/ACTTGC	1
228	AAGGGC/CCCTTG	2	AAGTAG/ACTTCT	8	ACCATC/ATGGTG	15	AATCCG/ATTCGG	2	AATTAC/AATTGT	1			AAGTGG/ACTTCC	26
229	AAGGGG/CCCCTT	10	AAGTAT/ACTTAT	1	ACCATG/ATGGTC	1	AATCCT/AGGATT	12	AATTAG/AATTCT	2			AATACC/ATTGGT	1
230	AAGGGT/ACCCTT	1	AAGTCC/ACTTGG	3	ACCCAT/ATGGGT	1	AATCGG/ATTCCG	1	AATTAT/AATTAT	2			AATACT/AGTATT	1
231	AAGGTG/ACCTTC	1	AAGTCG/ACTTCG	1	ACCCCC/GGGGGT	46	AATCTC/AGATTG	2	AATTCC/AATTGG	8			AATATC/ATATTG	1
232	AAGTAC/ACTTGT#	2	AAGTGG/ACTTCC	2	ACCCCT/AGGGGT	3	AATCTG/AGATTC	2	ACACAT/ATGTGT	7			AATATT/AATATT	2
233	AAGTAG/ACTTCT	7	AATACC/ATTGGT	243	ACCCGC/CGGGTG	3	AATGAC/ATTGTC	3	ACACCC/GGGTGT	7			AATCAC/ATTGTG	4
234	AAGTAT/ACTTAT	1	AATACG/ATTCGT#	1	ACCCTC/AGGGTG	3	AATGAG/ATTCTC	3	ACAGAG/CTCTGT	3			AATCAG/ATTCTG	2
235	AAGTCC/ACTTGG	3	AATACT/AGTATT	134	ACCGAG/CGGTCT	1	AATGAT/ATCATT	21	ACAGCC/CTGTGG	3			AATCAT/ATGATT	1
236	AAGTCG/ACTTCG	3	AATAGC/ATTGCT	9	ACCGCC/CGGTGG	4	AATGCT/AGCATT	3	ACAGGC/CCTGTG	2			AATCCC/ATTGGG	4
237	AATACC/ATTGGT	235	AATAGG/ATTCCT	9	ACCGGC/CCGGTG	1	AATGGG/ATTCCC	4	ACAGTC/ACTGTG	1			AATCCG/ATTCGG	2
238	AATACT/AGTATT	145	AATAGT/ACTATT	42	ACCTCC/AGGTGG	13	AATGGT/ACCATT	2	ACATAG/ATGTCT	1			AATCCT/AGGATT	1
239	AATAGC/ATTGCT	9	AATATC/ATATTG	25	ACCTCT/AGAGGT	4	AATGTG/ACATTC	3	ACATAT/ATATGT	12			AATCGG/ATTCCG	15
240	AATAGG/ATTCCT	11	AATATG/ATATTC	16	ACCTGC/AGGTGC	1	AATTAG/AATTCT	1	ACATCC/ATGTGG	3			AATCTG/AGATTC	4
241	AATAGT/ACTATT	60	AATATT/AATATT	16	ACGAGG/CCTCGT	2	AATTAT/AATTAT	4	ACATCT/AGATGT	1			AATGAG/ATTCTC	1
242	AATATC/ATATTG	26	AATCAC/ATTGTG	3	ACGATG/ATCGTC	52	AATTCC/AATTGG	4	ACATGG/ATGTCC	1			AATGAT/ATCATT	1
243	AATATG/ATATTC	13	AATCAG/ATTCTG	4	ACGCCC/CGTGGG	3	AATTGC/AATTGC	2	ACATGT/ACATGT	1			AATGCC/ATTGGC	2
244	AATATT/AATATT	13	AATCAT/ATGATT	17	ACGCCT/AGGCGT	1	ACACAG/CTGTGT	2	ACCACT/AGTGGT	3			AATGCG/ATTCGC	1
245	AATCAC/ATTGTG	4	AATCCC/ATTGGG	5	ACGCGC/CGCGTG#	4	ACACAT/ATGTGT	3	ACCAGC/CTGGTG	2			AATGCT/AGCATT	1
246	AATCAG/ATTCTG	1	AATCCG/ATTCGG	4	ACGGCG/CCGTCG	3	ACACCC/GGGTGT	16	ACCATC/ATGGTG	8			AATGGC/ATTGCC	3
247	AATCAT/ATGATT	19	AATCCT/AGGATT	1	ACGGCT/AGCCGT	2	ACACCT/AGGTGT	1	ACCATG/ATGGTC	2			AATGGG/ATTCCC	4
248	AATCCC/ATTGGG	6	AATCGC/ATTGCG	1	ACGGGG/CCCCGT	2	ACACGC/CGTGTG	3	ACCCAG/CTGGGT	1			AATGTG/ACATTC	3
249	AATCCG/ATTCGG	2	AATCTC/AGATTG	11	ACGTCC/ACGTGG	2	ACACTC/AGTGTG	5	ACCCAT/ATGGGT	1			AATTAC/AATTGT	1
250	AATCCT/AGGATT	2	AATCTG/AGATTC	4	ACTATC/AGTGAT	2	ACAGAG/CTCTGT	1	ACCCCC/GGGGGT	6			AATTCC/AATTGG	1
251	AATCGC/ATTGCG	2	AATGAC/ATTGTC	64	ACTCTG/AGAGTC	1	ACAGAT/ATCTGT	1	ACCCCG/CGGGGT	1			ACACAG/CTGTGT	1
252	AATCTC/AGATTG	9	AATGAG/ATTCTC	6	ACTGCC/AGTGGC	1	ACAGCC/CTGTGG	1	ACCCGT/ACGGGT	1			ACACAT/ATGTGT	4
253	AATCTG/AGATTC	2	AATGAT/ATCATT	60	ACTGCT/AGCAGT	1	ACAGGG/CCCTGT	1	ACCCTC/AGGGTG	9			ACACCC/GGGTGT	1
254	AATGAC/ATTGTC	63	AATGCC/ATTGGC	1	AGAGAT/ATCTCT	5	ACATAT/ATATGT	16	ACCGCC/CGGTGG	5			ACACGC/CGTGTG	10
255	AATGAG/ATTCTC	10	AATGCT/AGCATT	5	AGAGCT/AGCTCT	1	ACATCT/AGATGT	2	ACCGGC/CCGGTG	1			ACACTC/AGTGTG	1
256	AATGAT/ATCATT	59	AATGGC/ATTGCC	4	AGAGGC/CCTCTG	1	ACATGC/ATGTGC	2	ACCTCC/AGGTGG	15			ACACTG/AGTGTC	1
257	AATGCG/ATTCGC	1	AATGGG/ATTCCC	3	AGAGGG/CCCTCT	7	ACATGG/ATGTCC	1	ACCTCT/AGAGGT	1			ACAGAG/CTCTGT	1
258	AATGCT/AGCATT	3	AATGGT/ACCATT	2	AGATAT/ATATCT	28	ACCACG/CGTGGT	2	ACCTGC/AGGTGC	1			ACAGCC/CTGTGG	5
259	AATGGC/ATTGCC	2	AATGTG/ACATTC	6	AGATCG/ATCTCG	1	ACCACT/AGTGGT	3	ACGAGC/CGTGCT	2			ACAGGC/CCTGTG	2
260	AATGGG/ATTCCC	2	AATTAC/AATTGT	2	AGATGC/ATCTGC	1	ACCAGC/CTGGTG	6	ACGAGG/CCTCGT	1			ACAGGG/CCCTGT	1
261	AATGGT/ACCATT	1	AATTAG/AATTCT	9	AGATGG/ATCTCC	3	ACCAGT/ACTGGT	1	ACGATC/ATCGTG	2			ACATAT/ATATGT	107
262	AATGTC/ACATTG	1	AATTAT/AATTAT	17	AGCAGG/CCTGCT	1	ACCATC/ATGGTG	8	ACGATG/ATCGTC	3			ACATCC/ATGTGG	1
263	AATGTG/ACATTC	5	AATTCC/AATTGG	7	AGCCTG/AGGCTC	1	ACCATG/ATGGTC	2	ACGCCC/CGTGGG	2			ACATCG/ATGTCG	1
264	AATTAC/AATTGT	1	ACACAT/ATGTGT	28	AGCGGC/CCGCTG	1	ACCCAG/CTGGGT	1	ACGGCG/CCGTCG	1			ACATCT/AGATGT	1
265	AATTAG/AATTCT	9	ACACCC/GGGTGT	48	AGGATC/ATCCTG	1	ACCCAT/ATGGGT	1	ACGGCT/AGCCGT	2			ACATGC/ATGTGC	1
266	AATTAT/AATTAT	25	ACACCT/AGGTGT	2	AGGATG/ATCCTC	26	ACCCCC/GGGGGT	18	ACGTCC/ACGTGG	1			ACATGG/ATGTCC	2
267	AATTCC/AATTGG	7	ACACGC/CGTGTG	2	AGGCAT/ATGCCT	1	ACCCCG/CGGGGT	3	ACTATC/AGTGAT	1			ACCACG/CGTGGT	2
268	ACACAT/ATGTGT	20	ACACTC/AGTGTG	19	AGGCCG/CCTCGG	1	ACCCCT/AGGGGT	7	ACTCAG/AGTCTG	1			ACCACT/AGTGGT	4
269	ACACCC/GGGTGT	35	ACACTG/AGTGTC	1	AGGCGG/CCGCCT	3	ACCCTC/AGGGTG	4	ACTCAT/AGTATG	1			ACCAGC/CTGGTG	7
270	ACACCT/AGGTGT	2	ACAGAG/CTCTGT	4	AGGGAT/ATCCCT	1	ACCGCC/CGGTGG	2	ACTCCC/AGTGGG	9			ACCATC/ATGGTG	6
271	ACACGC/CGTGTG	4	ACAGAT/ATCTGT	2	AGGGGC/CCCCTG	1	ACCGGC/CCGGTG	1	ACTCCG/AGTCGG	1			ACCATG/ATGGTC	1
272	ACACTC/AGTGTG	18	ACAGCC/CTGTGG	1	AGGGGG/CCCCCT	7	ACCTCC/AGGTGG	32	ACTCCT/AGGAGT	2			ACCCCC/GGGGGT	15
273	ACACTG/AGTGTC	1	ACAGGC/CCTGTG	1	ATATGC/ATATGC	1	ACCTCG/AGGTCG	2	ACTCGG/AGTCCG	1			ACCCCG/CGGGGT	2
274	ACAGAG/CTCTGT	1	ACAGGG/CCCTGT	1	ATCATG/ATCATG	5	ACCTCT/AGAGGT	9	ACTCTC/AGAGTG	4			ACCCCT/AGGGGT	1
275	ACAGAT/ATCTGT	2	ACAGTC/ACTGTG	4	ATCCCC/ATGGGG	2	ACCTGC/AGGTGC	2	ACTGCC/AGTGGC	3			ACCCGC/CGGGTG	4
276	ACAGCC/CTGTGG	1	ACATAG/ATGTCT	5	ATCCGC/ATGCGG	1	ACCTGG/AGGTCC	2	ACTGCT/AGCAGT	1			ACCCTC/AGGGTG	1
277	ACAGGC/CCTGTG	1	ACATAT/ATATGT	376	ATCGCC/ATGGCG	2	ACGAGG/CCTCGT	5	ACTGGC/AGTGCC	1			ACCGAG/CGGTCT	10
278	ACAGGG/CCCTGT	1	ACATCC/ATGTGG	4	CCCCCG/CGGGGG	1	ACGATG/ATCGTC	5	AGAGAT/ATCTCT	8			ACCGCC/CGGTGG	66
279	ACAGTC/ACTGTG	2	ACATCG/ATGTCG	1			ACGCCC/CGTGGG	1	AGAGCC/CTCTGG	1			ACCGCG/CGCGGT#	1
280	ACATAG/ATGTCT	4	ACATCT/AGATGT	25			ACGCCG/CGGCGT	1	AGAGCT/AGCTCT	1			ACCGGC/CCGGTG	5
281	ACATAT/ATATGT	361	ACATGC/ATGTGC	1			ACGGCG/CCGTCG	4	AGAGGC/CCTCTG	6			ACCGTG/ACGGTC	1
282	ACATCC/ATGTGG	4	ACATGT/ACATGT	1			ACGGGG/CCCCGT	9	AGAGGG/CCCTCT	25			ACCTAT/AGGTAT	1
283	ACATCG/ATGTCG	1	ACCACG/CGTGGT	21			ACTAGT/ACTAGT	1	AGATAT/ATATCT	3			ACCTCC/AGGTGG	29
284	ACATCT/AGATGT	32	ACCACT/AGTGGT	126			ACTCCC/AGTGGG	4	AGATGC/ATCTGC	1			ACCTCG/AGGTCG	2
285	ACATGC/ATGTGC	3	ACCAGC/CTGGTG	16			ACTCCG/AGTCGG	2	AGATGG/ATCTCC	20			ACCTCT/AGAGGT	1
286	ACATGT/ACATGT	1	ACCAGG/CCTGGT#	1			ACTCCT/AGGAGT	9	AGCAGG/CCTGCT	3			ACCTGC/AGGTGC	3
287	ACCACG/CGTGGT	20	ACCAGT/ACTGGT	1			ACTCTC/AGAGTG	1	AGCATC/ATGCTG	2			ACGAGC/CGTGCT	2
288	ACCACT/AGTGGT	127	ACCATC/ATGGTG	27			ACTGAT/AGTATC	1	AGCCAT/ATGGCT	3			ACGAGG/CCTCGT	7
289	ACCAGC/CTGGTG	14	ACCATG/ATGGTC	3			ACTGCT/AGCAGT	2	AGCCCC/CTGGGG	1			ACGATC/ATCGTG	1
290	ACCAGG/CCTGGT#	1	ACCCAT/ATGGGT	1			ACTGGC/AGTGCC	1	AGCCCG/CGGGCT	1			ACGATG/ATCGTC	3
291	ACCAGT/ACTGGT	1	ACCCCC/GGGGGT	25			ACTGGG/AGTCCC	2	AGCCGC/CGGCTG	1			ACGCAG/CGTCTG#	4
292	ACCATC/ATGGTG	23	ACCCCG/CGGGGT	1			AGAGAT/ATCTCT	5	AGCCTC/AGGCTG	4			ACGCCC/CGTGGG	15
293	ACCATG/ATGGTC	5	ACCCCT/AGGGGT	48			AGAGCT/AGCTCT	1	AGCCTG/AGGCTC	2			ACGCCG/CGGCGT	32
294	ACCCAT/ATGGGT	2	ACCCGC/CGGGTG	3			AGAGGC/CCTCTG	3	AGCGCC/CGCTGG#	1			ACGCCT/AGGCGT	1
295	ACCCCC/GGGGGT	65	ACCCGT/ACGGGT	1			AGAGGG/CCCTCT	14	AGGATC/ATCCTG	1			ACGCGG/CCGCGT#	1
296	ACCCCG/CGGGGT	2	ACCCTC/AGGGTG	2			AGATAT/ATATCT	31	AGGATG/ATCCTC	3			ACGGAG/CCGTCT	5
297	ACCCCT/AGGGGT	72	ACCCTG/AGGGTC#	2			AGATCC/ATCTGG#	1	AGGCGG/CCGCCT	2			ACGGAT/ATCCGT	3
298	ACCCGC/CGGGTG	3	ACCGAT/ATCGGT#	1			AGATCG/ATCTCG	1	AGGGAT/ATCCCT	2			ACGGCC/CCGTGG#	4
299	ACCCGG/CCGGGT#	1	ACCGCC/CGGTGG	5			AGATGG/ATCTCC	9	AGGGCG/CCCTCG	1			ACGGCG/CCGTCG	78
300	ACCCTC/AGGGTG	5	ACCGGC/CCGGTG	1			AGCAGG/CCTGCT	6	AGGGGG/CCCCCT	8			ACGGCT/AGCCGT	1
301	ACCCTG/AGGGTC#	3	ACCGGG/CCCGGT#	1			AGCATC/ATGCTG	4	ATCATG/ATCATG	2			ACGGGG/CCCCGT	5
302	ACCGAT/ATCGGT#	1	ACCGTC/ACGGTG#	5			AGCATG/ATGCTC	1	ATCCCC/ATGGGG	5			ACGTCG/ACGTCG#	3
303	ACCGCC/CGGTGG	9	ACCTAT/AGGTAT	2			AGCCAT/ATGGCT	1	ATCCCG/ATCGGG	1			ACTAGT/ACTAGT	1
304	ACCGGC/CCGGTG	1	ACCTCC/AGGTGG	19			AGCCCC/CTGGGG	2	ATCCGC/ATGCGG	1			ACTCCC/AGTGGG	3
305	ACCGTC/ACGGTG#	4	ACCTCG/AGGTCG	3			AGCCCG/CGGGCT	1	ATCGCC/ATGGCG	1			ACTCCG/AGTCGG	4
306	ACCTAT/AGGTAT	2	ACCTCT/AGAGGT	18			AGCCGC/CGGCTG	1	ATCGGC/ATGCCG	1			ACTCCT/AGGAGT	1
307	ACCTCC/AGGTGG	24	ACCTGC/AGGTGC	3			AGCCTG/AGGCTC	3	ATGCCC/ATGGGC	3			ACTCGC/AGTGCG#	3
308	ACCTCG/AGGTCG	1	ACCTGG/AGGTCC	2			AGCTCC/AGCTGG	2	ATGGCC/ATGGCC#	1			ACTCGG/AGTCCG	3
309	ACCTCT/AGAGGT	19	ACGAGG/CCTCGT	7			AGCTGC/AGCTGC	1					ACTCTC/AGAGTG	6
310	ACCTGC/AGGTGC	3	ACGATC/ATCGTG	1			AGGATG/ATCCTC	17					ACTGCC/AGTGGC	3
311	ACCTGG/AGGTCC	1	ACGATG/ATCGTC	13			AGGCCC/CCTGGG	1					ACTGCT/AGCAGT	2
312	ACGACT/AGTCGT#	1	ACGCCC/CGTGGG	4			AGGCCG/CCTCGG	1					ACTGGC/AGTGCC	2
313	ACGAGG/CCTCGT	2	ACGCCG/CGGCGT	2			AGGCGG/CCGCCT	3					ACTGGG/AGTCCC	2
314	ACGATC/ATCGTG	1	ACGGAG/CCGTCT	1			AGGGCG/CCCTCG	2					AGAGAT/ATCTCT	35
315	ACGATG/ATCGTC	10	ACGGAT/ATCCGT	1			AGGGGC/CCCCTG	5					AGAGCC/CTCTGG	2
316	ACGCCC/CGTGGG	3	ACGGCG/CCGTCG	8			AGGGGG/CCCCCT	2					AGAGCG/CGCTCT	3
317	ACGCTC/AGCGTG#	1	ACGGGG/CCCCGT	3			ATATCC/ATATGG	1					AGAGCT/AGCTCT	2
318	ACGGAG/CCGTCT	1	ACGTCC/ACGTGG	2			ATCCCG/ATCGGG	1					AGAGGC/CCTCTG	5
319	ACGGCG/CCGTCG	4	ACTAGT/ACTAGT	1			ATCGCC/ATGGCG	1					AGAGGG/CCCTCT	60
320	ACGGGG/CCCCGT	3	ACTATC/AGTGAT	9									AGATAT/ATATCT	23
321	ACGTCC/ACGTGG	2	ACTCAG/AGTCTG	5									AGATCG/ATCTCG	2
322	ACTAGT/ACTAGT	1	ACTCAT/AGTATG	1									AGATCT/AGATCT#	2
323	ACTATC/AGTGAT	7	ACTCCC/AGTGGG	3									AGATGC/ATCTGC	3
324	ACTCAG/AGTCTG	8	ACTCCG/AGTCGG	1									AGATGG/ATCTCC	14
325	ACTCAT/AGTATG	1	ACTCTC/AGAGTG	11									AGCAGG/CCTGCT	5
326	ACTCCC/AGTGGG	2	ACTGAG/AGTCTC	90									AGCATC/ATGCTG	1
327	ACTCCG/AGTCGG	1	ACTGAT/AGTATC	14									AGCCCC/CTGGGG	4
328	ACTCCT/AGGAGT	2	ACTGCC/AGTGGC	1									AGCCCT/AGGGCT	2
329	ACTCGG/AGTCCG	2	ACTGCT/AGCAGT	32									AGCCGC/CGGCTG	15
330	ACTCTC/AGAGTG	10	ACTGGG/AGTCCC	4									AGCCGG/CCGGCT	13
331	ACTGAG/AGTCTC	91	AGAGAT/ATCTCT	32									AGCCTC/AGGCTG	2
332	ACTGAT/AGTATC	18	AGAGCG/CGCTCT	1									AGCCTG/AGGCTC	1
333	ACTGCC/AGTGGC	1	AGAGCT/AGCTCT	1									AGCGCG/CGCGCT	2
334	ACTGCT/AGCAGT	21	AGAGGC/CCTCTG	1									AGCGGC/CCGCTG	13
335	ACTGGG/AGTCCC	2	AGAGGG/CCCTCT	12									AGCGGG/CCCGCT#	7
336	AGAGAT/ATCTCT	37	AGATAT/ATATCT	1218									AGCTCC/AGCTGG	21
337	AGAGCC/CTCTGG	1	AGATGG/ATCTCC	8									AGCTCG/AGCTCG#	3
338	AGAGCG/CGCTCT	1	AGCAGG/CCTGCT	8									AGCTGC/AGCTGC	1
339	AGAGGC/CCTCTG	4	AGCATC/ATGCTG	6									AGGATC/ATCCTG	1
340	AGAGGG/CCCTCT	19	AGCATG/ATGCTC	1									AGGATG/ATCCTC	3
341	AGATAT/ATATCT	1191	AGCCCC/CTGGGG	1									AGGCCC/CCTGGG	1
342	AGATCG/ATCTCG	1	AGCCGG/CCGGCT	2									AGGCCG/CCTCGG	5
343	AGATGG/ATCTCC	10	AGCCTC/AGGCTG	3									AGGCGC/CCTGCG#	3
344	AGCAGG/CCTGCT	4	AGCCTG/AGGCTC	1									AGGCGG/CCGCCT	77
345	AGCATC/ATGCTG	8	AGCGCG/CGCGCT	1									AGGGCG/CCCTCG	16
346	AGCATG/ATGCTC	1	AGCGGC/CCGCTG	2									AGGGGC/CCCCTG	2
347	AGCCCT/AGGGCT	1	AGCTCC/AGCTGG	3									AGGGGG/CCCCCT	43
348	AGCCGG/CCGGCT	2	AGGATC/ATCCTG	2									ATATCC/ATATGG	1
349	AGCCTC/AGGCTG	2	AGGATG/ATCCTC	27									ATATGC/ATATGC	1
350	AGCCTG/AGGCTC	2	AGGCAT/ATGCCT	2									ATCCCC/ATGGGG	7
351	AGCGGC/CCGCTG	2	AGGCCC/CCTGGG	1									ATCCGC/ATGCGG	1
352	AGCTCC/AGCTGG	2	AGGCGG/CCGCCT	2									ATCGCC/ATGGCG	8
353	AGGATC/ATCCTG	2	AGGGAT/ATCCCT	7									ATCGCG/ATCGCG	1
354	AGGATG/ATCCTC	27	AGGGGC/CCCCTG	4									ATCGGC/ATGCCG	2
355	AGGCAT/ATGCCT	1	AGGGGG/CCCCCT	8									ATGCCC/ATGGGC	1
356	AGGCGG/CCGCCT	4	ATATCC/ATATGG	13									CCCCCG/CGGGGG	29
357	AGGGAT/ATCCCT	8	ATATGC/ATATGC	1									CCCGCG/CGCGGG#	8
358	AGGGGC/CCCCTG	3	ATCATG/ATCATG	1									CCGGCG/CCGGCG	11
359	AGGGGG/CCCCCT	17	ATCCCC/ATGGGG	2
360	ATATCC/ATATGG	10	ATCGCC/ATGGCG	2
361	ATATGC/ATATGC	3	ATCGGC/ATGCCG	2
362	ATCCCC/ATGGGG	5	CCCCCG/CGGGGG	1
363	ATCCCG/ATCGGG	1	CCCCGG/CCGGGG#	4
364	ATCGCC/ATGGCG	1
365	ATCGCG/ATCGCG	1
366	ATCGGC/ATGCCG	1
367	CCCCGG/CCGGGG#	1
368	CCCGGG/CCCGGG#	1
369	CCGGCG/CCGGCG	1
Total		876580		859515		235398		241570		129947		63046		196933		44		47		29		31
	a The species-specific SSR motifs were bold with red colour.
