# Supplementary material for: A comprehensive characterization of simple sequence repeats in pepper genomes provides valuable resources for marker development in Capsicum
Source: Sci Rep. 2016 Jan 7;6:18919. doi: 10.1038/srep18919 (PMC4703971; doi:10.1038/srep18919)
Supplement: Supplementary Table S5 [file srep18919-s3.xls]

## Sheet: Chr00
Supplementary Table S5. List of 11,772 unique SSR primer pairs identified from the chromosome P0 of Zunla-1 reference genome.
Chromosome	SSR unit						Unique primer pairs					Product				E-value
	SSR type	SSR motif	Size	Start	End		Forward primer (5'-3')	Tm(°C)	Reverse primer (5'-3')	Tm(°C)		Size	Start (bp)	End (bp)		Forward	Reverse
Chr00	Tri-	(GTA)4	12	230500	230511		ACAATTCCAACACCAAGGCC	58.952	AAACTAGAGCCGCCACCTC	59.403		241	230384	230624		0.00832988	0.021943
Chr00	Tri-	(TAA)12	36	272471	272506		GAGCCACAACATCTTGCCTT	58.749	TGTTAACTTGGCTGACACGC	59.058		209	272394	272602		0.00832988	0.00832988
Chr00	Tri-	(TTG)5	15	422756	422770		GTGCCCACTCAACAAAGAAGT	58.976	TCTGGGGTCTAGAATGGCAA	58.035		433	422440	422872		0.0028108	0.00832988
Chr00	Tri-	(AAC)5	15	1178883	1178897		ACCTCACCCACGCATGATTA	59.091	TGGATATGCACCCCACTTGT	59.001		114	1178821	1178934		0.00832988	0.00832988
Chr00	Mono-	(A)10	10	1213866	1213875		GGATGGCTCGAGGTAGTTGA	58.888	GTTGGAGCTGAAATTGGCCA	59.032		141	1213768	1213908		0.00832988	0.00832988
Chr00	C	(T)11(A)11	22	1619681	1619702		CCTTGTAACTCATGTGCAGCA	58.846	GCTGCTACCTCCTCCACATT	59.456		356	1619569	1619924		0.0028108	0.00832988
Chr00	Di-	(AT)8	16	1958175	1958190		CTAACTCCAACCGCGACATG	59.001	TCGAGTGCAAAGTTGTGAAGG	59.06		453	1957821	1958273		0.00832988	0.0028108
Chr00	Tri-	(TAA)14	42	2394797	2394838		GACCGAGCTATGTCAGAGAGA	58.433	GGCTTGGGAGGTATAAGAGGG	59.3		487	2394487	2394973		0.0028108	0.0028108
Chr00	Tri-	(TCT)4	12	2488997	2489008		CATATCCTTGAACGGCAGGC	59.053	AGTTATGCTATGCTTGGTCTTTCC	59.116		353	2488958	2489310		0.00832988	7.97303e-05
Chr00	Tri-	(AAT)4	12	2587049	2587060		TCTAACCACGTGCCCACTTA	58.66	GTCCCGAACCATAGCGTACT	59.257		343	2586864	2587206		0.00832988	0.00832988
Chr00	Di-	(CA)7	14	2617603	2617616		TCAGATCAGAGGAAAAGGGCA	58.731	TTGAAAAGGCTCTAGTGCGTG	58.857		464	2617279	2617742		0.0028108	0.0028108
Chr00	Tri-	(TTA)13	39	3121243	3121281		TGTGTTAAAATGGCGTCGGT	58.405	TCCACCCTTAATCGACCCTG	58.799		462	3121213	3121674		0.00832988	0.00832988
Chr00	Di-	(TA)6	12	3540516	3540527		TTGGACAGGTTGGTACTCCC	58.938	CAAGTTCTGGAGGAGTTTCGT	57.887		356	3540479	3540834		0.00832988	0.0028108
Chr00	Tri-	(CAT)5	15	3659218	3659232		TCCCTACTGCGGTGATGAAG	59.176	CCTCCTTCCCTACGCTATCA	58.003		479	3659137	3659615		0.00832988	0.00832988
Chr00	Di-	(AT)8	16	3879042	3879057		GCTTAGCTGGTGGGAGTGTA	59.097	ACGCATGGAAAACTTCGCAT	59.119		475	3878764	3879238		0.00832988	0.00832988
Chr00	Mono-	(A)10	10	4514727	4514736		CCGGGGTTTTGCTCAATTGA	59.035	TACACAGAGATCCCGTTACAACA	59.172		366	4514592	4514957		0.00832988	0.000270038
Chr00	Di-	(TA)10	20	6083560	6083579		CTCCCATGTCACGAAGGAGA	58.814	ACTTGGAACCTGGTCCCATC	59.301		350	6083466	6083815		0.00832988	0.00832988
Chr00	Mono-	(A)10	10	6381911	6381920		TGAGGAAAGGGAGAAAGCGT	58.943	ACGTAGCAGGACTTTCGGAA	59.036		261	6381780	6382040		0.00832988	0.00832988
Chr00	Tri-	(TTG)6	18	6562226	6562243		CGTCACCAATAGCCGACAAG	59.001	AGGCTGTAACGACCCAGGA	60.229		474	6561889	6562362		0.00832988	0.021943
Chr00	Mono-	(T)10	10	6569604	6569613		GACGACTCTGCGCAGTTATC	58.807	AGCCAGTACTCAGAGCCAAG	59.099		247	6569461	6569707		0.00832988	0.00832988
Chr00	C	(TG)10(TA)11	42	6935274	6935315		CATGGGCAGCTCATTCCTTC	58.97	CAATTAAGAACGGCCTGGCA	58.827		363	6935025	6935387		0.00832988	0.00832988
Chr00	Di-	(AT)8	16	7618537	7618552		AGCAATCCCAGATCGAGAGG	58.953	GTTTTCCCATCCCGAGAAGC	58.904		470	7618456	7618925		0.00832988	0.00832988
Chr00	Tri-	(TTA)8	24	7717339	7717362		CACCTCTGCCTCCTCTTCAA	59.02	GAAGCCGCGAATTTCCTTGT	59.478		492	7717166	7717657		0.00832988	0.00832988
Chr00	Mono-	(T)10	10	7722349	7722358		ACAACAGAGTTCGTGAAGAGC	58.525	GTGTTGCCTGTTTGTACGGT	58.981		140	7722322	7722461		0.0028108	0.00832988
Chr00	C*	(TAT)6(TTAT)7*	42	7944805	7944846		AAGGGGAGCACACAAAGACA	59.449	CTCCCTCCCTATGTCCAACC	58.868		476	7944616	7945091		0.00832988	0.00832988
Chr00	Mono-	(A)10	10	8059200	8059209		TTGCAATTCCTGACAGTGGC	59.039	GGTGCGGCGGATTTAATAGG	59.128		370	8059070	8059439		0.00832988	0.00832988
Chr00	Mono-	(T)10	10	8593180	8593189		CCACCGTTATGCTATGCCCT	59.891	AAAGGAGGGGTGTGACTGTT	58.777		465	8592948	8593412		0.00832988	0.00832988
Chr00	Tri-	(GTT)4	12	8871540	8871551		ATTGGTACGTGAGCCTTCCA	59.019	TTCTCCTTTACCCTCGCACA	58.656		480	8871320	8871799		0.00832988	0.00832988
Chr00	Tri-	(GTT)4	12	8871768	8871779		ATTGGTACGTGAGCCTTCCA	59.019	TTCTCCTTTACCCTCGCACA	58.656		480	8871320	8871799		0.00832988	0.00832988
Chr00	Di-	(TA)8	16	9667603	9667618		GCCTAAACGGGTGATGAACA	58.184	GCAAAGCTACCGGATGAACG	59.626		373	9667524	9667896		0.00832988	0.00832988
Chr00	Di-	(AT)7	14	10049378	10049391		AGCGAAAATTTTGACCCGTAAG	57.845	TCCGTATTGTCCAAAGGCCA	59.306		255	10049330	10049584		0.000889183	0.00832988
Chr00	Di-	(AT)8	16	10297856	10297871		TCTGAGGAGGCTGTTGGATT	58.339	TTCCGCATGCATTCCTTCAG	58.903		450	10297515	10297964		0.00832988	0.00832988
Chr00	Tri-	(AAT)4	12	10562315	10562326		AGGCTGGCGGATGAAAATTG	59.18	TATCAACATTGCGCCACAGG	58.906		495	10562285	10562779		0.00832988	0.00832988
Chr00	Tri-	(AAT)4	12	10562540	10562551		AGGCTGGCGGATGAAAATTG	59.18	TATCAACATTGCGCCACAGG	58.906		495	10562285	10562779		0.00832988	0.00832988
Chr00	Di-	(AT)11	22	11024761	11024782		GCCTCTCCTGGGTCGATCTA	60.179	ACAACAATACAACCGCAGCA	58.686		481	11024664	11025144		0.00832988	0.00832988
Chr00	Tri-	(ATT)4	12	11248039	11248050		AAGTGTGTCTCTGCGGGATA	58.443	CTCTTCCCCACATTACCGGT	59.09		367	11247957	11248323		0.00832988	0.00832988
Chr00	Tri-	(AAT)12	36	12109107	12109142		ATCCACAACCAAACAGCAGC	59.324	ATCAACAGCTGGACCCCTAG	58.792		477	12109036	12109512		0.00832988	0.00832988
Chr00	C	(A)10cttaaaaacaaacaaac(AAAT)4	43	12605241	12605283		CAAGCACACAGTACACGTCA	58.434	ACCCTCTCTTGTTTTGCTGC	58.678		336	12605031	12605366		0.00832988	0.00832988
Chr00	Di-	(TA)7	14	13238061	13238074		CCTCACGGACGAAAATTGGT	58.481	AAAGGGAAAGCATGACCCCT	59.214		466	13237771	13238236		0.00832988	0.00832988
Chr00	C	(AT)6acactacaatatg(TA)6	37	14159518	14159554		ACGAAGAAAATAACACCCGAGA	57.738	GGGGATCACACACACAGACT	59.313		355	14159417	14159771		0.000889183	0.00832988
Chr00	Tri-	(TCT)4	12	14761876	14761887		GACATCGTTCAAGGTCGGTG	58.932	AGAGCATCATGGTGGGTCAA	59.006		252	14761658	14761909		0.00832988	0.00832988
Chr00	Tetra-	(TTTA)4	16	14843682	14843697		TGGCTTGCAATGAATTCTGAGT	58.841	ATACCCCAACAGCTCTCACG	59.463		494	14843425	14843918		0.000889183	0.00832988
Chr00	Tri-	(ATA)4	12	15018505	15018516		TCTCATGAGTGTGTACGTATGC	57.971	GGCTAACTCAACAGGCCCTA	59.09		226	15018440	15018665		0.000889183	0.00832988
Chr00	Di-	(AT)9	18	15115883	15115900		CGAAACACCGAATACCATACCG	59.463	TCCCTCACTGATTGGCCTTT	58.924		496	15115756	15116251		0.000889183	0.00832988
Chr00	Di-	(TA)7	14	17318706	17318719		GTGACTGTTGCTGGTCCTTG	59.053	GGAAACTTTATCCCGCCGAC	58.988		486	17318587	17319072		0.00832988	0.00832988
Chr00	Di-	(AC)6	12	17318983	17318994		GTGACTGTTGCTGGTCCTTG	59.053	GGAAACTTTATCCCGCCGAC	58.988		486	17318587	17319072		0.00832988	0.00832988
Chr00	Tri-	(AAC)6	18	17969502	17969519		CGGAGCAAGAGGAGGAATGA	59.173	CCATCAACTGTCACACCCCT	59.598		229	17969340	17969568		0.00832988	0.00832988
Chr00	Mono-	(T)10	10	18608098	18608107		CCTTAGCACAACATTCGACCC	59.262	TGTTTCCTCATATGCCAGCG	58.333		490	18607908	18608397		0.0028108	0.00832988
Chr00	Tri-	(ATT)4	12	18825609	18825620		TGTACGAATAGTGGCATGCG	58.434	CACGTGCCAATAACCTGTGA	58.482		482	18825455	18825936		0.00832988	0.00832988
Chr00	C	(AAT)8aaaaataaaaaat(A)11	48	19630815	19630862		AACATGGCGGTGTCTAGGAA	59.019	TTGGCTCATTTTCCCTTGCC	59.024		500	19630587	19631086		0.00832988	0.00832988
Chr00	Mono-	(T)10	10	19883605	19883614		CAGCCAAAATCAGGTTCGGG	59.472	CTACAACACGCCTGAAACCC	59.128		493	19883500	19883992		0.00832988	0.00832988
Chr00	Tri-	(ATC)4	12	20250131	20250142		TGTGGAGAGAGTGGTTGCTT	58.868	CTGGGATAGAGGGTTGAGGT	57.817		415	20249996	20250410		0.00832988	0.00832988
Chr00	Di-	(TA)10	20	20771408	20771427		ATCGCTCCGCCTCTTAACTT	59.175	GACTCGTGAAAGACCCCGTA	59.116		495	20771076	20771570		0.00832988	0.00832988
Chr00	Tri-	(TTG)6	18	22652001	22652018		CTTCACTTCGGCCAAAACCT	58.681	TGTGTTGAGCTATGTCAATCGG	58.738		264	22651915	22652178		0.00832988	0.000889183
Chr00	Di-	(CA)11	22	23543335	23543356		TCATGCACTTGGTAATGCGC	59.549	AAGGGGTTGGAGGTTGTGAA	59.069		274	23543298	23543571		0.00832988	0.00832988
Chr00	Tri-	(ATA)7	21	23620440	23620460		GAGTTTGGCATGCTGTACCT	58.174	TGGCCCTTTTACACAGTCCT	58.854		401	23620304	23620704		0.00832988	0.00832988
Chr00	Di-	(AC)12	24	24621146	24621169		GAGTCCTCCAACTTCGGTGA	59.033	TGACGGCTTCTTTCTTTGGC	59.048		367	24620902	24621268		0.00832988	0.00832988
Chr00	Mono-	(T)10	10	24757283	24757292		GCAGTAGATTTCAGAGCCGG	58.424	CTGTTTCCTGCTTGCTGTGT	58.973		274	24757049	24757322		0.00832988	0.00832988
Chr00	C	(CT)8cc(AT)6aac(TA)9	51	26062943	26062993		TCAGCTTCATATTACCGCTTTCA	58.235	ACGCCTCACCCTTAACAAGA	58.947		397	26062717	26063113		0.000270038	0.00832988
Chr00	Tetra-	(ATAG)4	16	26325021	26325036		CGACTTTGTGGATGCGTCAT	58.921	CACCTTTTGCAACTGGTCCA	58.89		404	26324924	26325327		0.00832988	0.00832988
Chr00	Di-	(TA)7	14	26860180	26860193		AGTATGATGGCTCCCCGATG	59.02	CACAAAACGTCTTGGCCTCA	58.979		389	26860160	26860548		0.00832988	0.00832988
Chr00	Tri-	(TAA)7	21	27506742	27506762		GGGGATGCAACAACAACAGT	58.96	AAACGGCCTTTACCAATGCA	58.667		389	27506555	27506943		0.00832988	0.00832988
Chr00	Tri-	(TAA)7	21	27506869	27506889		GGGGATGCAACAACAACAGT	58.96	AAACGGCCTTTACCAATGCA	58.667		389	27506555	27506943		0.00832988	0.00832988
Chr00	Mono-	(T)10	10	27580217	27580226		TTGCAGTAAGGTGGTGGTGA	59.159	GTTACTCGCCCGTCAAACAA	58.78		476	27579954	27580429		0.00832988	0.00832988
Chr00	Tetra-	(AAAC)4	16	27711385	27711400		CTTTTCCGAGCACCACACAT	58.762	GCGGGGAATTCGTTATGCTT	58.978		422	27711248	27711669		0.00832988	0.00832988
Chr00	Tri-	(TTA)4	12	29087313	29087324		GTTGACCCACCAAAATCCCC	59.026	AACTCAGGAGGGAAGTGACG	59.03		418	29086928	29087345		0.00832988	0.00832988
Chr00	Tri-	(TTG)4	12	31005662	31005673		TCCCAGACCACACTATGCG	59.103	ATGGAGTTCGGGATTTGGGT	59		393	31005629	31006021		0.021943	0.00832988
Chr00	Di-	(AT)6	12	31270802	31270813		ACCCTGTGATTTAAAGCCCG	58.166	ACCAGGAGCATCAGGAGAAC	59.092		409	31270557	31270965		0.00832988	0.00832988
Chr00	Tri-	(TAC)4	12	31814846	31814857		ACACCAACACGTCTAAACCC	58.042	AAGATTCACGGAGCACCTGA	59.023		268	31814742	31815009		0.00832988	0.00832988
Chr00	Di-	(TA)15	30	31970760	31970789		CAGAGCATGCACACACCTAA	58.188	TGCGTGCAAAGGGTGTCT	59.808		381	31970613	31970993		0.00832988	0.0867049
Chr00	Tri-	(TTC)4	12	31988613	31988624		ACCCATCGAAAAGTGCCAAC	59.041	CCCTCTGCCCCGTTTTACTA	59.093		253	31988415	31988667		0.00832988	0.00832988
Chr00	Mono-	(A)10	10	33092742	33092751		GGGGTAAAGGTTAGAGGGCA	58.708	GTAGGAGCTACGTGGGAAGT	58.528		465	33092339	33092803		0.00832988	0.00832988
Chr00	Di-	(AC)6	12	33498132	33498143		CGTGCACCATAGACACATGG	58.991	CCCGACCCTGGGATTTGTAA	59.378		132	33498110	33498241		0.00832988	0.00832988
Chr00	Tri-	(TGA)4	12	34964637	34964648		TTATGGTGTTGCATGGACCC	58.154	TCAAATCGGCCTTAGTCCCA	58.719		497	34964562	34965058		0.00832988	0.00832988
Chr00	Tri-	(AAG)4	12	35077072	35077083		TGGCTGTTAAGGTTGTTAGGC	58.489	AGCTGAATGAACGGGCAATT	58.451		318	35076833	35077150		0.0028108	0.00832988
Chr00	Tri-	(AAT)12	36	36728520	36728555		TCGCATCTCACCTTTGGACT	59.023	GTTCTCCTGGGTCTCCTCAG	58.809		261	36728403	36728663		0.00832988	0.00832988
Chr00	Tri-	(ATT)4	12	36908217	36908228		TGTGCTTCGTGAAATCTCCA	57.458	TCAGACTATCCATCCGCGTC	59.048		431	36908021	36908451		0.00832988	0.00832988
Chr00	Tri-	(AAT)13	39	38104857	38104895		AAGCTGACCGACATGCATTT	58.462	GACTAACTGGCCGTCGAAAA	58.213		270	38104820	38105089		0.00832988	0.00832988
Chr00	Di-	(GA)6	12	40139806	40139817		TCTGCCGTTACTTGCACATC	58.561	AAATCTCTCCCACCTCGGTC	58.804		282	40139596	40139877		0.00832988	0.00832988
Chr00	Di-	(AT)12	24	42018574	42018597		ACGGAGCGATTGTGAGAGAA	59.111	TAACCGAACACTCCGGACAA	58.961		420	42018278	42018697		0.00832988	0.00832988
Chr00	Di-	(TC)7	14	42395077	42395090		TCTCTCTAATGGGTCAGCGG	58.596	ACCTCTTCTCGTACGTTGGT	58.386		491	42394833	42395323		0.00832988	0.00832988
Chr00	Mono-	(A)10	10	42693420	42693429		GGAGATGCTTTTGTTCCTCCC	58.905	CTGAGCGTCCTGGAATTGTG	58.918		430	42693399	42693828		0.0028108	0.00832988
Chr00	Tri-	(TCC)4	12	43028124	43028135		CCTGTCGCTCGTTGGAAATT	58.843	GCCTTGCATGCACAGACATA	58.903		480	43027780	43028259		0.00832988	0.00832988
Chr00	Di-	(TA)19	38	43060305	43060342		GGAGGGGTTGCTGAAGGATA	58.787	TTGCATCTTCCAGCTTTCGC	59.477		451	43060228	43060678		0.00832988	0.00832988
Chr00	Di-	(AT)12	24	43543911	43543934		TCACAGTGCAATACGGGGTA	58.732	CTCCCTCTCTCCTAGCAAGC	58.96		174	43543790	43543963		0.00832988	0.00832988
Chr00	Tri-	(CAT)4	12	43963061	43963072		TACGGGGATTTGTGTTGGGT	59.228	CGTTAGACAGCTGCCGTTAC	59.01		411	43962911	43963321		0.00832988	0.00832988
Chr00	Mono-	(T)10	10	44263215	44263224		ACACCTGACGCAATGACAAC	59.056	TGTGCAAGAGGAGGCGATAA	59.098		441	44262973	44263413		0.00832988	0.00832988
Chr00	Mono-	(A)10	10	44429320	44429329		CATGAACCCGCGTATGTTGT	58.917	TGGTTTGCGTTGTACATCCT	57.736		376	44429139	44429514		0.00832988	0.00832988
Chr00	Mono-	(A)10	10	45247203	45247212		CCAACTCCAAGATCCTCCGT	59.095	GGAGGGCCATGAGTTGAAAA	58.077		331	45247146	45247476		0.00832988	0.00832988
Chr00	Tri-	(GTT)4	12	45540777	45540788		TCTTCTGTTGTTCCCATGCT	57.043	TCAAACGTGTCAAGGGTGTT	57.883		338	45540696	45541033		0.00832988	0.00832988
Chr00	Mono-	(A)10	10	46581352	46581361		ATCAGTCCTCGTCTCGGTTC	58.904	GCGTGTAGTGTAAAGGGTCC	58.282		434	46581252	46581685		0.00832988	0.00832988
Chr00	Tetra-	(AAAT)4	16	47669067	47669082		TTCTCACACTCTCGGTCAGG	58.752	AGACCCAAGGATAGCTGACC	58.498		408	47668839	47669246		0.00832988	0.00832988
Chr00	Di-	(TA)6	12	48292137	48292148		TCGTGGTTTCGTCATGTTCG	58.867	GGAAGTAGCGGAAGGAGACA	58.816		472	48291780	48292251		0.00832988	0.00832988
Chr00	Di-	(TA)8	16	48741837	48741852		CCTACTACAAAACTACCGAGCA	57.555	GTCCGCATGATCACGCTTTA	58.713		437	48741713	48742149		0.000889183	0.00832988
Chr00	Mono-	(T)10	10	48795181	48795190		GGGTTTTGTTAGGCTGAGTGT	58.417	GTGACGCTTTCTCACGATCC	59.007		283	48795041	48795323		0.0028108	0.00832988
Chr00	Tri-	(TCA)6	18	49644152	49644169		CCAGTGGTAAATGGCATGCA	58.816	CAGAATGTCGAGCTGTGCAA	58.849		308	49643890	49644197		0.00832988	0.00832988
Chr00	Tri-	(TTC)4	12	49822103	49822114		ACGTTTGGGTGGCATTTCC	58.954	CCCGGTCCGAACTCAGTTAA	59.395		140	49822040	49822179		0.021943	0.00832988
Chr00	Di-	(AT)7	14	50444209	50444222		TCTCAATCCCTTTCCCACCC	59	ACCTTTGCGTCGACATCATG	58.921		309	50444143	50444451		0.00832988	0.00832988
Chr00	Di-	(GA)7	14	50456692	50456705		ACAAGAGAAAACGGGTTAGCT	57.513	GGCCGATACATTTCCGCAAT	59.048		163	50456667	50456829		0.0028108	0.00832988
Chr00	C*	(TA)8(TATAGT)4*	36	50742894	50742929		CATCTCGGACAGTTTTGCCC	59.195	ACTTTTGAGTTTCCGCCACC	58.97		437	50742764	50743200		0.00832988	0.00832988
Chr00	Tri-	(ATT)13	39	50772961	50772999		CATTGAAGTGGTGCGACTCC	59.201	GGGGAGGGTCTTGCTACTTC	59.458		304	50772754	50773057		0.00832988	0.00832988
Chr00	Tri-	(ATC)6	18	51957812	51957829		CAGTAGGCCGATTATGGTTGC	59.126	CGGCGGTGAGGAAATAACTG	58.993		305	51957747	51958051		0.0028108	0.00832988
Chr00	Mono-	(T)10	10	52143058	52143067		CCCTCTACATCCGACACACA	58.817	CCAATGGCGGTATCATGGTT	58.309		488	52142837	52143324		0.00832988	0.00832988
Chr00	Tri-	(TTG)4	12	52204500	52204511		GAGTGCGTACATTTCACCCC	58.916	GCCTTCACCGTCTCACAATC	58.92		490	52204449	52204938		0.00832988	0.00832988
Chr00	C*	(T)11(TG)8*	26	52356335	52356360		GCTAAAGCGGATGATGGAGG	58.483	TGAGGAGGATTTAGTGCCTGA	58.167		474	52356311	52356784		0.00832988	0.0028108
Chr00	C	(ATT)6gtt(ATG)10	51	52418907	52418957		GCTAACAAACACTAGATAGGGCA	58.234	TGGTTCGACGAAGACATACCA	59.112		468	52418809	52419276		0.000270038	0.0028108
Chr00	Di-	(AT)9	18	52439825	52439842		GGGTTGAGGATGCTCTGGAT	59.157	CCCTCACCACAAGATGACGA	59.392		442	52439661	52440102		0.00832988	0.00832988
Chr00	Mono-	(A)10	10	52454358	52454367		CCCCGAGTCACTCAAGCTAT	58.885	CGATAGTCTTGCTTCGCGAC	59.159		471	52454122	52454592		0.00832988	0.00832988
Chr00	Di-	(TA)6	12	53033588	53033599		CATCCTCATCCACATTGCCG	59.051	ACATCCAAGATTCCAGTAACCA	57.073		473	53033272	53033744		0.00832988	0.000889183
Chr00	Tetra-	(GAAT)5	20	54400190	54400209		TTTGTTTTACGGGTGCCTGG	58.966	CTACTCCGCAACATTGAGCC	58.99		465	54399985	54400449		0.00832988	0.00832988
Chr00	C	(TTA)5c(ATT)4	28	54433597	54433624		GCTCGTCGAAATGGTGACTC	59.007	ATTCCGCACTTCCGTTTAGC	58.916		347	54433378	54433724		0.00832988	0.00832988
Chr00	C	(GGT)4gggtggtggttgacaa(TGG)4	40	54591046	54591085		CAACGTTTTCCTCCACCCTG	59.048	CGAGGTGAAAGCATGTCTGG	58.918		456	54590737	54591192		0.00832988	0.00832988
Chr00	Di-	(TA)9	18	54620119	54620136		ACCCGACTCACTCAAGGAAC	59.32	TTACTTGGGCCATGGGATGT	58.993		471	54619889	54620359		0.00832988	0.00832988
Chr00	Di-	(AT)6	12	54640959	54640970		CCACCAAAGATTTCCCGCAA	59.035	CATCTGCTGGGAGGTGATCT	58.87		461	54640808	54641268		0.00832988	0.00832988
Chr00	Mono-	(T)10	10	55465566	55465575		ACCATGACCGTCACATCCAT	59.088	TCACCCCATCAGATAAGTAGGT	57.719		440	55465328	55465767		0.00832988	0.000889183
Chr00	Tri-	(CAA)4	12	55640963	55640974		AACCGTTGCTCCGTATGTTG	58.847	TCGTGTCGTTTTGCCCAATT	58.974		367	55640937	55641303		0.00832988	0.00832988
Chr00	Tri-	(TTC)5	15	56428666	56428680		AGTTCTTAAGGCCCGTCACA	58.947	GGATCGTGCTGTTTGGTCTG	59.201		295	56428566	56428860		0.00832988	0.00832988
Chr00	Di-	(AT)9	18	57060803	57060820		AAGCAAGGGTTCGACAAGTA	57.077	GGAGACTGGTTGGATCTGGT	58.72		468	57060632	57061099		0.00832988	0.00832988
Chr00	Mono-	(A)10	10	57648729	57648738		AATCAACATTGGTCGTGCGT	58.765	GAACGGCAATGAGTGGGTAC	58.916		441	57648570	57649010		0.00832988	0.00832988
Chr00	Hexa-	(TTTTTA)4	24	57758617	57758640		CCAAGAACTACAGCGTGCAG	59.207	ACCATGCATAACGAAGCTCT	57.301		355	57758481	57758835		0.00832988	0.00832988
Chr00	Di-	(TA)11	22	58216819	58216840		TGACGGTTGAATTTCCCTAGC	58.293	GGAAACGTGAAAAGGGACCC	59.043		484	58216474	58216957		0.0028108	0.00832988
Chr00	Mono-	(A)10	10	58712549	58712558		CCAACAGTACCAACCCAATCG	59.19	GTTACCTTCGACGAGGTGGA	59.116		500	58712254	58712753		0.0028108	0.00832988
Chr00	Di-	(AT)15	30	58904757	58904786		TCTTCGAGTCATAGCCGAGAG	58.786	TTCGCCGATGAACTTTGACT	57.836		483	58904642	58905124		0.0028108	0.00832988
Chr00	Mono-	(A)10	10	59017155	59017164		GGGTTCGTAGTTCTCTCGGT	58.828	CGAGCAGATCAAACGTCTGG	59.005		432	59017051	59017482		0.00832988	0.00832988
Chr00	Mono-	(A)10	10	59147530	59147539		AGGAACCCAACTTATGCCCT	58.617	CAACGAATCCTTGCGCCATA	58.986		478	59147204	59147681		0.00832988	0.00832988
Chr00	Tri-	(CCG)4	12	59236977	59236988		CATGGATCTGTTTCAGCGCA	58.911	AGACCCACGTGTACCTTTGT	58.874		426	59236812	59237237		0.00832988	0.00832988
Chr00	Mono-	(A)10	10	60459987	60459996		TCTTCTTTTCGCCTCTCTAGCT	58.907	CACCATGGACTCTTTTGGCA	58.38		323	60459935	60460257		0.000889183	0.00832988
Chr00	Tri-	(GAT)4	12	60573281	60573292		TTGGAATGGTTACGGTCGGT	59.314	CAAAGGGGCATACGGGGTAT	59.523		135	60573205	60573339		0.00832988	0.00832988
Chr00	Tetra-	(ATAA)5	20	60758687	60758706		CACACGTGGGCCTTACATATG	59.06	ACTGCTTCTTGTCGGGCTAA	59.315		460	60758584	60759043		0.0028108	0.00832988
Chr00	Tri-	(TAA)4	12	61893393	61893404		AGACGTAGCATGAGTCCTGG	58.893	AAAGCCCCATCCATCAGACT	58.697		489	61893024	61893512		0.00832988	0.00832988
Chr00	Di-	(AT)6	12	62111702	62111713		CATCAGCCGCTATCCCCATA	59.095	GAAAGCCTTCCACCAGAACG	59.125		462	62111480	62111941		0.00832988	0.00832988
Chr00	Mono-	(A)10	10	62271662	62271671		TTTCACACAACAGCTTGGCA	58.819	CATTGTTGTCGGCCACCTTT	59.327		308	62271394	62271701		0.00832988	0.00832988
Chr00	C*	(A)10(AAT)4*(ATA)6	38	62360850	62360887		AGAGCAGAGATGGGTACGAA	57.855	CCCTAGCCTACCACCGAAAT	58.871		491	62360819	62361309		0.00832988	0.00832988
Chr00	Di-	(AT)7	14	62845509	62845522		GATGGTGCGTGATCAAGGAC	58.99	CAGGATCAGGACGGTCAGAA	58.814		360	62845262	62845621		0.00832988	0.00832988
Chr00	Di-	(AT)8	16	62960949	62960964		CCATCATGCTTCTCTCGGGA	59.245	TGTTGTCTACTTGATACCGGGT	58.833		377	62960845	62961221		0.00832988	0.000889183
Chr00	Di-	(TA)15	30	63575536	63575565		CCCAGGAAAAGGCAAAACTCA	58.961	GACGAACAAGCCGATGATCC	59.069		426	63575463	63575888		0.0028108	0.00832988
Chr00	Di-	(AC)7	14	63882372	63882385		CCCTTAGGCGACCAAGAAAA	57.806	GCTCCACGTACCTCCAGAAA	59.393		495	63882162	63882656		0.00832988	0.00832988
Chr00	Tri-	(TTA)4	12	64379072	64379083		TCATTCAACTTGGCTACCGC	58.551	CCGTTATTGGAGGCGATGAC	58.782		385	64378956	64379340		0.00832988	0.00832988
Chr00	Tri-	(TAA)4	12	64977230	64977241		GTTCTGGACTGCAATTTGGC	57.93	TATCCGAAGAGCTGTTGGGG	59.169		320	64977117	64977436		0.00832988	0.00832988
Chr00	Mono-	(T)10	10	65229009	65229018		TGATTGGCAGCAGGGAGTAA	59.009	CCATCGCAACATGTCCCATT	58.895		278	65228859	65229136		0.00832988	0.00832988
Chr00	Di-	(TA)10	20	65534273	65534292		ACACCGCAAAATACCAGATCAG	58.99	ATGCCTGAGGACCGCAATAA	59.454		462	65534251	65534712		0.000889183	0.00832988
Chr00	Mono-	(A)10	10	65575871	65575880		GAGCCCGACTAATCCAATGC	58.77	CCAGCAGTGACGGTCTTGT	59.93		295	65575816	65576110		0.00832988	0.021943
Chr00	Mono-	(T)10	10	65703128	65703137		CATGAGGCGTTGAAAGGTGG	59.477	TTTGGGAGGGAGCTGGTAAG	59.008		155	65703078	65703232		0.00832988	0.00832988
Chr00	Tetra-	(TCAT)4	16	65712568	65712583		CCTGCCTTCTCTGTTTCCCA	59.598	TCGTACACATTGATCAGGGTGA	59.171		499	65712274	65712772		0.00832988	0.000889183
Chr00	Di-	(TA)6	12	66385085	66385096		TTTCTTGTGTGGTGCGCTAC	59.058	TACCCGAGCATGGAAGAAGG	59.169		461	66384825	66385285		0.00832988	0.00832988
Chr00	Di-	(AT)14	28	66688543	66688570		GCTTGACGTGGCTCTGACAT	60.672	GCATTTTGCGGGTTTGTAGC	58.932		494	66688391	66688884		0.00832988	0.00832988
Chr00	Di-	(AT)6	12	67033859	67033870		TGAGACAAGAGAGGTGGCAG	59.028	TGGATGTGAGGTGAGTCGAG	58.823		250	67033751	67034000		0.00832988	0.00832988
Chr00	C	(TTA)5ttttctctaag(A)11	37	67598178	67598214		ACACACCTGGCCTTTAGTCA	58.863	CCATGAGGGGTTTTGAGAGG	57.865		498	67597888	67598385		0.00832988	0.00832988
Chr00	Di-	(TA)6	12	67886781	67886792		TGTTGGACAGGAAGCTAGGG	59.016	CCTTGCGGTGTACTTCGATC	58.722		482	67886703	67887184		0.00832988	0.00832988
Chr00	Tri-	(TTG)9	27	67940622	67940648		TCAAATCCGCCCAAAAGAAAGT	59.038	TGATCTTCCGCCGCTAATTC	58.134		402	67940480	67940881		0.000889183	0.00832988
Chr00	Di-	(AT)7	14	67978257	67978270		TGACAGACCGCTTCATCCTT	59.023	CTCGTGCTATGCCATTGTCC	59.06		193	67978201	67978393		0.00832988	0.00832988
Chr00	Mono-	(T)10	10	68015867	68015876		CAGAACTACGCCCAAGATGC	58.99	ACGTCTGAGAAACCCATGGA	58.652		239	68015832	68016070		0.00832988	0.00832988
Chr00	Di-	(GT)9	18	68117971	68117988		AATGAAAAGTACCTTAGCCCCT	57.052	CGACTCCCGCTCCATCTTAT	59.038		367	68117760	68118126		0.000889183	0.00832988
Chr00	Di-	(TA)8	16	68399624	68399639		TGGTGATCAGGGTTGTGGTT	59.15	CCTCAGCCACCACAATTTCC	59.109		366	68399501	68399866		0.00832988	0.00832988
Chr00	Mono-	(A)10	10	68452088	68452097		CGTCGATCACATGCACATCA	58.72	GCCTTCAATCATGTCCACGG	59.265		364	68451811	68452174		0.00832988	0.00832988
Chr00	Di-	(AT)12	24	69181178	69181201		GGTTGTTGGTTACCGGTTAAG	57.098	GCGTAGGATGGATGAAGTGG	58.129		500	69180759	69181258		0.0028108	0.00832988
Chr00	Tri-	(ATT)5	15	69498914	69498928		ACGATGTTCAAGCTCTTCTGC	58.928	ACTACCTGTTCAAGCTCAGC	57.536		488	69498778	69499265		0.0028108	0.00832988
Chr00	Tri-	(TGT)4	12	69975658	69975669		TTTTACCCTCCTCGAACCCC	59.013	GCTTGAGAACACCGTGACTC	58.859		124	69975615	69975738		0.00832988	0.00832988
Chr00	Mono-	(A)10	10	70256487	70256496		CACTGGTATTTCTGCATGCGA	58.991	TCGGTTTCTTAGAGTGTCCCA	58.399		289	70256271	70256559		0.0028108	0.0028108
Chr00	Tri-	(AAT)11	33	70320751	70320783		TTTAGGGGTTCGAGTCAATCAT	57.163	AACAAGGGCAAATCAGTCTCA	57.772		500	70320572	70321071		0.000889183	0.0028108
Chr00	Di-	(TG)6	12	70801916	70801927		CACAGGGTGGTCATAGAGGG	59.167	GTGGGGACTGAAGGAGCTTA	58.723		449	70801737	70802185		0.00832988	0.00832988
Chr00	Tri-	(TTG)4	12	70802079	70802090		CACAGGGTGGTCATAGAGGG	59.167	GTGGGGACTGAAGGAGCTTA	58.723		449	70801737	70802185		0.00832988	0.00832988
Chr00	C	(T)11agttcttttgttttaataaataattgaaatg(A)12	54	71406062	71406115		CAGGATTGTCACTTGCTTGGT	58.767	GTCTCCACCCATTCCGTCTC	59.824		406	71405858	71406263		0.0028108	0.00832988
Chr00	Di-	(AT)8	16	71522318	71522333		AAAATTCCGCCCACCAAGTC	59.034	CCAAGGATCACTCTGGGGAA	58.711		252	71522157	71522408		0.00832988	0.00832988
Chr00	Di-	(TA)13	26	72030429	72030454		GGACCTTCACGTTCGACAAC	59.143	AAGTACCGGGCATACACCAG	59.46		337	72030223	72030559		0.00832988	0.00832988
Chr00	Di-	(AT)6	12	72281037	72281048		AGGACCATTCAACTCCGAGA	58.061	TACCCCATACGCGTTGTTTC	58.276		473	72280741	72281213		0.00832988	0.00832988
Chr00	Di-	(TA)8	16	72313819	72313834		AAAGAAGAGGAGCGGGAGAC	59.101	TTCACAACCCCTCGAGTCTC	59.033		379	72313519	72313897		0.00832988	0.00832988
Chr00	Mono-	(A)10	10	72567337	72567346		ATGGATGCTACGGTCGTGAA	59.178	GGCTAAGATCCCTGTCTTCCA	58.881		466	72567092	72567557		0.00832988	0.0028108
Chr00	Mono-	(G)10	10	72764056	72764065		AGGGCGATAAGATGGGATGG	59.013	GTCGGGTGGATTAGAGGTGA	58.518		497	72763961	72764457		0.00832988	0.00832988
Chr00	Mono-	(A)10	10	73455492	73455501		GCGTATGAAACCATGATGCCT	59.05	CCTTCTTGGGCCAGTGACTA	59.016		448	73455389	73455836		0.0028108	0.00832988
Chr00	Di-	(TA)6	12	73479863	73479874		CCAAATATGACACTGAGCAAGGT	58.988	TGTATGGGACCCGAACAACA	58.943		318	73479600	73479917		0.000270038	0.00832988
Chr00	Tri-	(ATT)4	12	73688221	73688232		GGTACTCGAATGTGTCAATGCA	59	AGATGGGTCGGACGCTTTTA	59.1		441	73688003	73688443		0.000889183	0.00832988
Chr00	Tri-	(ATT)6	18	73860912	73860929		ACGCAATGATCCAATTGTTCAAC	58.763	GTCATCCAGTTTTCCGAGCG	59.278		408	73860713	73861120		0.000270038	0.00832988
Chr00	Di-	(AT)7	14	73947119	73947132		TTCCCTCACCCCAAAATCCC	59.588	CTCCTTAAGCACGGGAAAGG	58.261		440	73946887	73947326		0.00832988	0.00832988
Chr00	Tri-	(AGC)4	12	74177207	74177218		AGCCTGGGTTTCTCTCCATT	58.623	ATGGTCGTGGTGTCGGAAG	59.708		387	74176951	74177337		0.00832988	0.021943
Chr00	C	(AT)7(GT)9	32	74580245	74580276		TTTTGTTGGGGTGTGTGTGT	58.366	GCATTTGCGACCCCTCTTAT	58.32		481	74580199	74580679		0.00832988	0.00832988
Chr00	Di-	(TC)6	12	74926536	74926547		AGGTCATGAGTTCCACGTCT	58.366	TTCCAGGGAATCGGCAACTA	58.719		105	74926508	74926612		0.00832988	0.00832988
Chr00	Mono-	(T)10	10	75096419	75096428		CCAGATACAAGAAAGCCCGC	58.983	TGGTTCCTTGGCAAAACACA	58.438		280	75096268	75096547		0.00832988	0.00832988
Chr00	Di-	(AT)18	36	75214837	75214872		GCCCCAACTTTCATCTGTGT	58.379	GGGAAAGGGGACGAGGTTTA	59.013		220	75214771	75214990		0.00832988	0.00832988
Chr00	Tri-	(ATT)4	12	75605841	75605852		GGCAACACGGTTCTGAATGA	58.765	CGCTAGAGAGGGCCTTTTCT	59.173		445	75605632	75606076		0.00832988	0.00832988
Chr00	C	(AT)7acac(AT)6ac(AT)6	44	76191109	76191152		TCCGCATTCAGTTGGTTAGC	58.551	ACATGAAAACTTGGGCGCAT	59.032		492	76190934	76191425		0.00832988	0.00832988
Chr00	Di-	(TA)7	14	76194292	76194305		CATGGTGATGGTCGTCGC	58.601	CAACACCATCAGCATCGAGG	58.988		480	76194029	76194508		0.0867049	0.00832988
Chr00	Mono-	(A)10	10	76503965	76503974		GGATTTGGGTCATGAGCTGG	58.603	TGAAATGCAATGTCGCCCTT	58.744		496	76503829	76504324		0.00832988	0.00832988
Chr00	Tri-	(TGT)5	15	76741064	76741078		GCGAATACAAGGTGACGGAC	59.003	TCCAAAGCCTCAGTCGGAAT	59.016		493	76740891	76741383		0.00832988	0.00832988
Chr00	Di-	(AT)7	14	77043390	77043403		GATGTAGGTGAGGAGGCGG	59.257	GGGGTGCAGATTACTTGGGT	59.668		483	77043268	77043750		0.021943	0.00832988
Chr00	Tri-	(GTT)5	15	77438318	77438332		GGTGATTTCCGGAAGATGCC	58.975	TTCTTCCGTTACCAGCCGAT	59.1		241	77438293	77438533		0.00832988	0.00832988
Chr00	Di-	(TG)7	14	77561093	77561106		ATGAGACTGAGTTGCCACCA	58.941	TCTGTGATGCCCCGAAAATT	57.786		464	77560795	77561258		0.00832988	0.00832988
Chr00	Mono-	(A)10	10	77607920	77607929		CCAAGATGCCACGTGACAAG	59.481	AGGACGAAGGAAGAAAGGGG	59.015		498	77607718	77608215		0.00832988	0.00832988
Chr00	Mono-	(T)10	10	77946033	77946042		GCGCTGTTCTATCTGTTCCG	59.076	CCTTCTCTCTTGGCCAGATGA	59.164		478	77945694	77946171		0.00832988	0.0028108
Chr00	Di-	(AT)7	14	78589304	78589317		TCTGTTTCTTAGCTCAGATGGTTC	58.517	CTTACCCTCACCCCTTCACC	59.381		169	78589265	78589433		7.97303e-05	0.00832988
Chr00	Mono-	(A)10	10	78624560	78624569		TGCGGGAGGATAGGAGTACT	59.149	ATGATCAGCAGCAGGAGGAA	58.789		293	78624386	78624678		0.00832988	0.00832988
Chr00	Di-	(AT)7	14	79067980	79067993		ATGATGAGCCCTACGAGAGC	59.035	GTCCAACCTATGATGCCAGT	57.282		431	79067702	79068132		0.00832988	0.00832988
Chr00	Tri-	(TCT)4	12	79483734	79483745		CAAGGAGCGATGCAAACAGA	58.841	TGCATACAACTTCTGGATCGT	57.39		436	79483525	79483960		0.00832988	0.0028108
Chr00	Di-	(AT)14	28	79494368	79494395		TGGACACCGGATGCTAAAGA	58.728	TCCCTTTGTCTTACACGGCT	58.947		499	79494344	79494842		0.00832988	0.00832988
Chr00	Di-	(TA)15	30	80363165	80363194		CTCCTCCACCATCGTCATCA	58.885	GGACAGACAACACTCCCAGA	58.951		370	80363067	80363436		0.00832988	0.00832988
Chr00	Tri-	(TAA)4	12	80464747	80464758		TGGCTAATCGTCATTGTGCA	57.894	TGACCAAGCCTAGAATGCCA	59.009		232	80464602	80464833		0.00832988	0.00832988
Chr00	Mono-	(T)10	10	80759667	80759676		GGGCTTGGGATAAAGAGGGT	59.073	AGCCGCAGAACAAAATCACA	58.682		362	80759374	80759735		0.00832988	0.00832988
Chr00	Tri-	(ATA)4	12	81193141	81193152		TCGAAGCAACTGAAACTTGGA	58.087	ATGACACGGGGCAGTTCTTA	59.019		371	81192944	81193314		0.0028108	0.00832988
Chr00	Tri-	(TTG)4	12	81651002	81651013		ACACTCAGTTCCGTCGGTAG	59.12	AAAATTCTAGCTCTGCCGCC	58.616		303	81650733	81651035		0.00832988	0.00832988
Chr00	Mono-	(A)10	10	81800879	81800888		CCGCCTATGTTGTGTTGTGT	58.765	GGGCAAACAGGAAGGCATC	59.107		478	81800598	81801075		0.00832988	0.021943
Chr00	C	(TTA)4ggtcattgaattaacaactttttgatagttttatc(A)10	57	82257050	82257106		TAGCCACTACGTACAGACCG	58.627	CCCTGACGATCGAGAAGGAG	59.334		351	82256947	82257297		0.00832988	0.00832988
Chr00	Tri-	(TCT)5	15	82695939	82695953		CCCTGGGCATAACATGAGCT	59.816	GCTTCGTTGCAGCCTCTATT	58.626		481	82695745	82696225		0.00832988	0.00832988
Chr00	Mono-	(A)10	10	83315176	83315185		TCCCCATCCCTTGACATCTTA	57.856	CCGACTTCATTGCCGATCTG	59.067		497	83314998	83315494		0.0028108	0.00832988
Chr00	Mono-	(T)10	10	83474171	83474180		TCCCTGGGTGTAGCATTTAGG	59.156	GAAAACTGGGCCTCGAAGAC	58.842		366	83473867	83474232		0.0028108	0.00832988
Chr00	Di-	(TA)7	14	84173522	84173535		AAAACAGGGCCTAGTCGTCA	58.947	CTTGTTTGTCCTGGGGCATC	59.109		322	84173378	84173699		0.00832988	0.00832988
Chr00	Di-	(TA)9	18	84230625	84230642		CGCGTGGTAGGGAAAACTTT	58.768	CTCCATGGCGATCGATATGC	58.715		401	84230322	84230722		0.00832988	0.00832988
Chr00	Di-	(TA)6	12	84334735	84334746		GAGTCGATTCCTGACGCAAC	59.007	ACCAAGTCAGTGCCAGATCA	58.941		365	84334484	84334848		0.00832988	0.00832988
Chr00	C	(TC)11(TA)10	42	84485502	84485543		CCTCGCTACCCTTAAAAGTTGG	58.992	CTCCCATACGCCAAGTGTTG	58.913		393	84485428	84485820		0.000889183	0.00832988
Chr00	Tri-	(ATA)4	12	84802965	84802976		AGATCACTGATGGGCCTACT	57.514	TAGGATGGGAGGAGAGGGAG	58.837		500	84802744	84803243		0.00832988	0.00832988
Chr00	Tri-	(GAA)5	15	84881814	84881828		TTGCGGCATAACGGTACTTG	58.92	CACACTTAGAGGCGTAGGGT	58.816		488	84881569	84882056		0.00832988	0.00832988
Chr00	Mono-	(A)10	10	84942543	84942552		TGGGTTCTAAGTGGCGTGAT	59.019	AGCACACCGAAAATCAGCTG	59.123		366	84942469	84942834		0.00832988	0.00832988
Chr00	Di-	(CT)6	12	84997146	84997157		CGCAACGATGAACTCACTGT	58.86	GGCCCTTTTACACACACGTA	58.118		422	84996904	84997325		0.00832988	0.00832988
Chr00	Di-	(TA)7	14	85207336	85207349		TCCTGGGTGCTAGATTCCAA	58.035	TACGGGTCAATCGCTGTTCT	59.107		282	85207254	85207535		0.00832988	0.00832988
Chr00	Mono-	(A)10	10	85363503	85363512		TTTTCTCACCCCAAACCCCT	59.062	AGGGGAGGGAGGGAGAATAA	58.659		113	85363440	85363552		0.00832988	0.00832988
Chr00	Di-	(TA)9	18	85491427	85491444		GCCTTCCTTCTCGTTCTCCT	59.101	CGCTATGGAATCGAGCAGTG	58.865		430	85491367	85491796		0.00832988	0.00832988
Chr00	Tri-	(ATA)4	12	85491698	85491709		GCCTTCCTTCTCGTTCTCCT	59.101	CGCTATGGAATCGAGCAGTG	58.865		430	85491367	85491796		0.00832988	0.00832988
Chr00	Di-	(AT)8	16	85661618	85661633		TGGTAACCACATAAGTTGCCT	57.201	TGCACCGGGAAAACTCAAAG	58.971		495	85661524	85662018		0.0028108	0.00832988
Chr00	Tri-	(ATT)4	12	85791210	85791221		TTATGTTTTGCAGCCAACCC	57.17	GCAGTTTGGCAATCAGTTCTT	57.624		446	85790941	85791386		0.00832988	0.0028108
Chr00	Mono-	(A)10	10	86391089	86391098		GGAGCCCCTGTTGAAATGAC	58.823	TGCTTCTCCACTTTCTCACTCT	59.031		455	86390735	86391189		0.00832988	0.000889183
Chr00	Tri-	(TAG)4	12	87241118	87241129		CCTGACCTATCTCAAGCGCT	59.25	ATGACTCGCTTCCCACTGAG	59.466		474	87241050	87241523		0.00832988	0.00832988
Chr00	C	(T)10gaaatggaggagtgagtataatgtactatagtcaag(A)10	56	87364791	87364846		AGGTGATGTATTTTCCCTCAGAA	57.221	GGTTCAAGCCGTGGAGAAAA	58.685		406	87364572	87364977		0.000270038	0.00832988
Chr00	Mono-	(A)10	10	87472683	87472692		CCCACTTGGCCCATTTTGTA	58.361	TACCCGTTAAACCTGCTCCC	59.385		463	87472395	87472857		0.00832988	0.00832988
Chr00	Di-	(TA)6	12	87575158	87575169		TGAGAGCGGCTAACTGGATT	58.805	CACTGGTTCATGAGCACCTG	58.837		496	87574878	87575373		0.00832988	0.00832988
Chr00	C	(TC)7tt(TA)12(GATA)4	56	87741833	87741888		CCCGAGGATCACAAAGAGAAT	57.45	GTCCTCGTCGATCTCCCAG	58.973		473	87741580	87742052		0.0028108	0.021943
Chr00	Tri-	(TTC)5	15	88478880	88478894		ATCAGTCCCGTCCAGTTCTG	59.102	CCCTTTGCCCCATTTTGCTA	58.725		254	88478704	88478957		0.00832988	0.00832988
Chr00	Tri-	(ATG)4	12	88555045	88555056		AGCAATTGACAAACAGAGCAGA	58.783	GGCTGTGTTCCAATACCGTG	59.198		416	88554661	88555076		0.000889183	0.00832988
Chr00	Di-	(TA)8	16	88585067	88585082		TTGACCTCACTGTGCCTGAT	58.941	CGAAAAGGGCGAAGGATGTT	58.835		420	88584786	88585205		0.00832988	0.00832988
Chr00	Di-	(GT)6	12	88725291	88725302		GGCTCAAACAACGCAATCCT	59.402	CATGTGTGTCCGTGAGCAG	58.843		498	88725173	88725670		0.00832988	0.021943
Chr00	Di-	(AT)7	14	89007008	89007021		ACCTTAAACCCTACCTCAGCA	58.372	GAGTTAAGCGACTGATCCGC	58.799		436	89006979	89007414		0.0028108	0.00832988
Chr00	Tetra-	(GATA)10	40	89051258	89051297		AGCCTCAGTCGTCCAACTAA	58.371	CACCCTCTCACATCCACCTT	59.013		359	89051106	89051464		0.00832988	0.00832988
Chr00	Tri-	(TAA)9	27	89710315	89710341		CGAGCCCATCCTAAAACCCT	59.453	AGGAGCTCACAACCAACAGA	58.868		327	89710107	89710433		0.00832988	0.00832988
Chr00	Tri-	(CTA)4	12	89957095	89957106		ACTTACTTGACATCATGCATAGC	57.002	CCTGTTGATATGGGAATGGGC	58.758		375	89957019	89957393		0.000270038	0.0028108
Chr00	Mono-	(T)10	10	90129912	90129921		TTGGCAAACTACATGACGGC	59.122	CAGTACGAGTGTGTTGGGGA	59.323		406	90129722	90130127		0.00832988	0.00832988
Chr00	Tetra-	(AAAT)6	24	90695714	90695737		AGGATGCGGAAGAAACATGA	57.213	TACCTTTTGCAACAGACCGC	59.051		498	90695305	90695802		0.00832988	0.00832988
Chr00	Di-	(AT)9	18	90713113	90713130		ATGAATTCAGGCAGCGCATT	58.891	GGGTAAAAGGCTCAAAGTGGG	59.107		418	90712860	90713277		0.00832988	0.0028108
Chr00	Tri-	(ACC)4	12	91532282	91532293		GGAAGAAGGGCATCGTGAC	58.231	CCTCCTTCCGTGGTCTTGAT	59.095		391	91532212	91532602		0.021943	0.00832988
Chr00	Mono-	(A)10	10	92176225	92176234		CAAGTTCAGGTTTTGCTTGCA	58.109	AAGCTGACGGACGAAAACAC	59.065		448	92176044	92176491		0.0028108	0.00832988
Chr00	Di-	(TC)9	18	92803199	92803216		ATCAACCTCTACGCGTGGAA	59.107	AACTGCAATTGTGGCACCAT	58.95		362	92803009	92803370		0.00832988	0.00832988
Chr00	Di-	(TA)9	18	93266119	93266136		TTCGTGTAAGTTAGCACCGC	58.579	ATGTAAAATCGGGGCATGGC	58.96		325	93265912	93266236		0.00832988	0.00832988
Chr00	Tri-	(GAA)4	12	93294832	93294843		GAAAGGTGATCTCGCGAACC	59	TTCAATTTTCCTCCACCGCC	58.747		451	93294424	93294874		0.00832988	0.00832988
Chr00	Tetra-	(ATAA)6	24	93418542	93418565		GGTTTACACGATCGCCATGG	59.344	TCCTACAATTTTCCGCCAAACT	58.508		211	93418398	93418608		0.00832988	0.000889183
Chr00	C	(AG)6ggggtagggat(AG)8	39	93758627	93758665		GGACGAGAGAGAGGGTAGGG	60.179	TCACCAAATCCACCTCCCTC	59.008		419	93758605	93759023		0.00832988	0.00832988
Chr00	Mono-	(A)10	10	94454130	94454139		ATGTGCCCCTCCATTACCAA	58.993	TTGTTGCAGGTGTTAGGGAA	57.261		468	94453734	94454201		0.00832988	0.00832988
Chr00	Di-	(AC)6	12	94739751	94739762		AGCCGAGGATTATATTGTGCTT	57.642	ATTCATGTCTGGGTCCGTCT	58.427		409	94739536	94739944		0.000889183	0.00832988
Chr00	Tri-	(TTG)4	12	94843307	94843318		GCCTTCAAGCTCTTCCCCTA	59.088	ATGTGTGACCGCTCATTGTG	58.841		448	94843007	94843454		0.00832988	0.00832988
Chr00	C	(TA)7(TG)8	30	95498508	95498537		CTGCTAAGCCTCAAGTTCCG	58.636	TCCAAGGCTTCAACTCGAGT	58.951		427	95498360	95498786		0.00832988	0.00832988
Chr00	Di-	(TA)6	12	95756912	95756923		AGTCGCATCAATTTCCACCG	58.913	GCGAGCATCTACAGCTGTCT	59.898		277	95756733	95757009		0.00832988	0.00832988
Chr00	Tri-	(TAA)4	12	95889608	95889619		TGCCCCATGGTTATTTCCCT	58.985	GGGGTGCACGCATAAGTAAA	58.545		422	95889338	95889759		0.00832988	0.00832988
Chr00	Tri-	(ATA)4	12	96187506	96187517		GACGGGGTTAACTGAGCTCT	59.104	GTTCGAACGACAGATAGCCG	58.811		420	96187342	96187761		0.00832988	0.00832988
Chr00	Mono-	(A)10	10	97436654	97436663		GGTACTCAGACCTCAGACGA	57.889	ACAAAACCGACGACAAGTTG	57.182		279	97436416	97436694		0.00832988	0.00832988
Chr00	Di-	(AT)6	12	97546016	97546027		GAAAATGGGGTGGCTCTGC	59.107	CATGGTGGGAGGTGACATCT	59.085		235	97545984	97546218		0.021943	0.00832988
Chr00	Tri-	(GTG)4	12	97708057	97708068		TGGTGCTGAGGAGAACGATT	59.023	CCCAAAGTTGTCATGGCCAA	58.953		122	97707980	97708101		0.00832988	0.00832988
Chr00	C	(T)10(A)10	20	97838002	97838021		CGAATACCTGGTGTGCATCG	59.07	TTGAGAACTCTGGCCTTGGA	58.566		365	97837932	97838296		0.00832988	0.00832988
Chr00	Tri-	(ATT)4	12	97994737	97994748		GCACAACACACCTACGAACA	58.708	TTAGCCTGGTACTTGCGGG	59.4		488	97994438	97994925		0.00832988	0.021943
Chr00	Di-	(AT)9	18	98081910	98081927		GCCGTACATTTTGCCTACGT	58.919	CAACACTGCAAGGTCAACGA	58.986		218	98081863	98082080		0.00832988	0.00832988
Chr00	C	(T)10gtggcagttctttttt(A)12	38	98156018	98156055		CGATCCCTACTAGTGGCAGT	58.306	AGCCAATTAGAAGGGAGCGA	58.796		356	98155996	98156351		0.00832988	0.00832988
Chr00	Tri-	(AAT)5	15	98156480	98156494		TCGCTCCCTTCTAATTGGCT	58.796	TCATGATGGAATTGCAGGACT	57.343		313	98156332	98156644		0.00832988	0.0028108
Chr00	Tri-	(AAT)12	36	98443297	98443332		GCCCGTCCGAATCTTGTTAA	58.271	CACAAGGAAACGCTGACACA	58.986		233	98443272	98443504		0.00832988	0.00832988
Chr00	Mono-	(A)10	10	98470175	98470184		AGGTAGACATTGGGCGTTTT	57.421	GCATCATGGCCAGAATTTTGC	59.062		368	98470081	98470448		0.00832988	0.0028108
Chr00	Mono-	(T)10	10	99261526	99261535		TATCCAAACACACCAGGCCT	58.928	AGCCACCAAACAGCATGAAG	59.036		210	99261469	99261678		0.00832988	0.00832988
Chr00	Tri-	(AAT)12	36	99331364	99331399		TGAGTTGGCAAATCTAGCAGG	58.285	CGGCCAGGAAGTAGAAGGAA	59.097		490	99331059	99331548		0.0028108	0.00832988
Chr00	Tri-	(TAA)12	36	99392204	99392239		TGGTGGCATAACTCGTGACT	59.026	AGTGGCTTTTGGATTGACTGA	57.772		482	99392079	99392560		0.00832988	0.0028108
Chr00	Di-	(TA)6	12	99481486	99481497		TGGCCCTTATGCTATTGTTGTG	58.977	CGTGCCCTACCTATTTTCGC	59.065		398	99481258	99481655		0.000889183	0.00832988
Chr00	Tri-	(GGA)5	15	100003606	100003620		TTTGACCGACGACACTACCC	59.685	AGAACTGCTTTTAGTGTCCCTT	57.561		498	100003502	100003999		0.00832988	0.000889183
Chr00	Tri-	(AAC)4	12	100011842	100011853		GTTCTTTCGCTGAGCACACA	59.063	GCAAAGAAAAGCACTCCCAC	57.86		434	100011615	100012048		0.00832988	0.00832988
Chr00	Di-	(TA)8	16	100124498	100124513		CGCGTGCACACAGACATATA	58.445	TGGGTTCCACAATATCCCCA	58.313		244	100124464	100124707		0.00832988	0.00832988
Chr00	Mono-	(A)10	10	100287089	100287098		CAGCAAAATCCGCATCGAGA	58.991	GGTACCGACATGAGCAAACC	58.916		454	100286772	100287225		0.00832988	0.00832988
Chr00	Tri-	(AAT)6	18	100403264	100403281		TATGGGGAGGAGGTTGGGTA	58.971	CCGCTACAACACACCTAACC	58.564		462	100403165	100403626		0.00832988	0.00832988
Chr00	Mono-	(A)10	10	100459099	100459108		TACTGAAGAGCCTCTGTGCC	59.102	TGTTCCCCGTATCAACACCT	58.646		499	100458774	100459272		0.00832988	0.00832988
Chr00	Di-	(AT)6	12	100952467	100952478		GCGGGACTTAATAAGCGAGC	59.14	GTCCTGACGAGTAGCAAGGT	59.111		423	100952322	100952744		0.00832988	0.00832988
Chr00	Mono-	(T)10	10	101247911	101247920		AGGCATTGGAGAGCTGAACT	59.01	CAAGTCGGACAAGTCAAAAGGA	58.797		143	101247840	101247982		0.00832988	0.000889183
Chr00	Di-	(GT)6	12	101505640	101505651		CCGGAAGAGATTGCCGAAAG	58.99	CTTCACCGCTCACCAAAGAC	59.132		445	101505235	101505679		0.00832988	0.00832988
Chr00	Tri-	(ACC)5	15	101632530	101632544		GCACGTACCATTTGTCCAGG	59.198	TGCCTTCCTAAAATAGTGTGGA	57.08		441	101632213	101632653		0.00832988	0.000889183
Chr00	Tri-	(CAC)4	12	102182735	102182746		ACCAGGATCCGGCAGTTTAT	58.787	AGAGAGAACCCATAGCCAGC	58.873		136	102182715	102182850		0.00832988	0.00832988
Chr00	Tri-	(CTT)4	12	102186378	102186389		TGCCCTGAGACTTTGTACGT	58.955	TAGACCAGCACCAGACTCAG	58.45		186	102186257	102186442		0.00832988	0.00832988
Chr00	Mono-	(T)10	10	102789580	102789589		GTACATATTGTCGCGCCCAA	58.708	GTGCACTACTCTCTCCGTCT	58.545		169	102789465	102789633		0.00832988	0.00832988
Chr00	C	(TTG)4ctgctgc(TCT)6	37	103266862	103266898		AATCGCGCTTCTTCTTCTCC	58.354	AGTCACTAGTCTCTCTCGGGT	59.089		116	103266808	103266923		0.00832988	0.0028108
Chr00	Tri-	(TGG)6	18	103479336	103479353		AACCTCTCCACCAACGTCAA	59.165	GCGACTTGGCATGAAACAGA	59.126		491	103478975	103479465		0.00832988	0.00832988
Chr00	Di-	(TG)7	14	103978021	103978034		GAAACGCTTGGTGGATCTCC	58.912	TTTTGGAACGGGACCCTAGG	59.306		424	103977787	103978210		0.00832988	0.00832988
Chr00	Di-	(AT)6	12	104350114	104350125		TGGGTAGAGGTTATGGGGAC	57.814	ACAATGGCGTTCGAAATTTTCT	57.763		496	104349712	104350207		0.00832988	0.000889183
Chr00	Mono-	(T)10	10	104822902	104822911		ATGTTTGACGGGGTTGTGTG	58.971	AGTACACTACACACGTGCCA	58.966		142	104822856	104822997		0.00832988	0.00832988
Chr00	Di-	(TA)6	12	105281164	105281175		GATCTGTTCCTTCCGCCCTA	58.879	ACACCCTGAACTGATGGTGA	58.566		456	105281054	105281509		0.00832988	0.00832988
Chr00	C	(AAT)4(A)11	23	105574101	105574123		CTGAATGACGGTCGCGAAAT	59.001	AATGGCATTGGGGAAGGGTA	58.985		153	105574019	105574171		0.00832988	0.00832988
Chr00	Di-	(TA)6	12	105832601	105832612		GGATTGCTTGCTGGATACCG	59.053	GGCTTACCCGTTGACTAGGT	59.1		232	105832456	105832687		0.00832988	0.00832988
Chr00	Tri-	(TCT)5	15	105864970	105864984		TCACCTCGCAATGTCCTTCT	59.023	CGTAGTGCAAGGGTTAAGGC	58.916		149	105864905	105865053		0.00832988	0.00832988
Chr00	Tri-	(ACT)4	12	105871239	105871250		GCTCAGCTACTCACTGGTCA	59.109	TTGACTGCATGGTGTGTTGG	58.969		430	105871058	105871487		0.00832988	0.00832988
Chr00	Di-	(AT)6	12	106504908	106504919		CAACGACTTCTCCGCTATGC	59.076	TTGGTTTTGGTGGTCTGCTG	58.89		458	106504582	106505039		0.00832988	0.00832988
Chr00	Tri-	(TTA)12	36	106592571	106592606		CCGGCAATGACGATTCTCAG	59.067	AGTGAATGTAGTACCAACGCA	57.329		404	106592278	106592681		0.00832988	0.0028108
Chr00	Di-	(TA)6	12	107027107	107027118		GTTCACCCAAATCCCTTCGG	58.826	CTGATCGTTGGCCATTCGTT	58.913		344	107027071	107027414		0.00832988	0.00832988
Chr00	Tri-	(TGT)4	12	107066551	107066562		CACACAGCGAAACAACTTGC	58.809	AGGATCAAGAGGTCAACGCA	59.023		138	107066530	107066667		0.00832988	0.00832988
Chr00	Tri-	(ATT)4	12	107236407	107236418		GGGACTGAGTAGGTGCCATT	59.088	CGCCAGGGGTTCAAATTGAA	59.035		377	107236221	107236597		0.00832988	0.00832988
Chr00	Mono-	(A)10	10	107843101	107843110		ACCTTTTAACTCCTCGCTCCA	59.024	CGATAGGGAAATGGGGTTAGC	58.22		293	107842984	107843276		0.0028108	0.0028108
Chr00	C	(T)10(A)10	20	108321375	108321394		CTTCTGGAGGGGTGATAGCA	58.5	TCCTGCATCCAACATTCCCT	58.998		494	108321246	108321739		0.00832988	0.00832988
Chr00	Di-	(TA)6	12	108497762	108497773		CGCAACAACTCTACCCATGG	58.913	AACATAAGCGTGGGATGGGA	59.084		324	108497693	108498016		0.00832988	0.00832988
Chr00	Mono-	(T)10	10	108724460	108724469		AACAGAGAGAGTTGCACCTC	57.17	TCCTTGCGAGTGGTGAATGA	59.315		464	108724276	108724739		0.00832988	0.00832988
Chr00	Tri-	(ATG)5	15	108762121	108762135		TGTGATTGTGAAGGGGTTCC	57.714	TGTGAAACCGAGTTACTCCCA	58.959		394	108762023	108762416		0.00832988	0.0028108
Chr00	Tri-	(TTA)12	36	109140856	109140891		GGGGTCCTTCAATTGCTCCT	59.667	TGAGAATGAAGCAGAAGACGA	57.058		411	109140564	109140974		0.00832988	0.0028108
Chr00	Di-	(AT)19	38	109141136	109141173		TGGTGACCATTGTTATTGCTGT	58.505	GTGGGAGGTTGTGGAGAAGA	58.943		208	109141011	109141218		0.000889183	0.00832988
Chr00	C	(AT)8aaagat(AG)8	38	109150675	109150712		TCGGGCCTGCAATCTTTAGA	59.091	TATGTGTGTGTCTGCGTGTG	58.503		347	109150462	109150808		0.00832988	0.00832988
Chr00	Mono-	(A)10	10	109227069	109227078		TTTCGAAACTCAGGGCGTTG	59.058	CGACGTGTAGCCATTCAGTG	59.008		425	109226693	109227117		0.00832988	0.00832988
Chr00	Di-	(AT)8	16	109383792	109383807		CCGCCATAACACCTTAACCG	58.989	GGCTCTAGTTCATATGCGCG	58.936		307	109383586	109383892		0.00832988	0.00832988
Chr00	Mono-	(T)10	10	110014035	110014044		TCGTTCGCTTCTCCCTCTTT	59.033	CCCGCACTTCACTGAATACG	59.001		438	110014012	110014449		0.00832988	0.00832988
Chr00	Mono-	(T)10	10	110069383	110069392		AACAATCTCCTTCCCCACCC	59.295	CCAAGCAAGGACAGGAACAC	59.046		453	110069352	110069804		0.00832988	0.00832988
Chr00	Di-	(AT)6	12	110089049	110089060		TGACAATGGCCGTTTGATGG	59.113	TGTATCTTCTCCACGTCCAGT	58.196		480	110088993	110089472		0.00832988	0.0028108
Chr00	Di-	(TA)7	14	110163676	110163689		TATCAATGCCACGTCACTGC	58.631	AAAGACATCAGGAACGCTGC	58.84		423	110163592	110164014		0.00832988	0.00832988
Chr00	Mono-	(A)10	10	110443305	110443314		ACCCAATCTCAATGTCACCCA	59.29	TCCCTGCAAACGGACTATCT	58.431		140	110443279	110443418		0.0028108	0.00832988
Chr00	Di-	(GA)11	22	110668561	110668582		ATTTCGATGCATTGGAGCCC	58.965	CAGCCGGGTCAATTCATCAG	58.98		480	110668377	110668856		0.00832988	0.00832988
Chr00	Tri-	(CTT)4	12	111033346	111033357		TCCCGCATTACTGTAGGAGC	59.249	CAGATCTAGCAGCACGTGTT	57.998		433	111032958	111033390		0.00832988	0.00832988
Chr00	Tri-	(CTT)4	12	111268578	111268589		TTTGTACGCTGGGTTTGTCG	59.061	ACGGGCTCATCATCTACCAG	58.956		253	111268435	111268687		0.00832988	0.00832988
Chr00	Mono-	(A)10	10	111291514	111291523		GGAGAACCCCAACCCATAGT	58.704	ACCACAGTTCATTCCCGAGT	58.943		487	111291106	111291592		0.00832988	0.00832988
Chr00	C	(T)15ggtca(T)14	34	111361810	111361843		GCCTTCAGTGATGTGCAAGT	58.758	GACATACCACACCATCAAGCC	58.983		485	111361477	111361961		0.00832988	0.0028108
Chr00	Mono-	(T)10	10	111732920	111732929		GAAGCTGCGTTTGAATTGCC	58.937	CTTCACCTTATCGCCTGTGC	58.99		367	111732863	111733229		0.00832988	0.00832988
Chr00	Tri-	(TGG)4	12	111890630	111890641		CATGCCTCTGTTCAACGCTT	59.123	CCCCACGATTCCTATAGCAATC	58.4		488	111890507	111890994		0.00832988	0.000889183
Chr00	Di-	(AT)6	12	112023504	112023515		ATGGGTCCTCTTCGTTCCTG	59.095	TTGTCCCTTTTCGAACTTAGGA	57.307		236	112023440	112023675		0.00832988	0.000889183
Chr00	Tri-	(TTA)5	15	112464364	112464378		GCGCAGGTTTAGCATACCC	58.977	ATCGGTGGGTCAAAGTTGGG	60.251		265	112464167	112464431		0.021943	0.00832988
Chr00	Tri-	(TTA)5	15	112632890	112632904		CGAAGTTGAAACGGTCCGAA	58.789	AACTTTTGTAGAGAGCTCCCC	57.295		497	112632493	112632989		0.00832988	0.0028108
Chr00	Di-	(TA)8	16	112690222	112690237		CACTCGACACTTTCCCTTGC	59.132	AAACCATCACGCTTCATCGC	59.552		411	112690137	112690547		0.00832988	0.00832988
Chr00	Di-	(TA)6	12	113331482	113331493		GGGACGAAGCCACCTTATGA	59.46	AAGTCTCCTCGCCCTTGATC	59.173		238	113331406	113331643		0.00832988	0.00832988
Chr00	Di-	(TA)6	12	113380286	113380297		TCCATATATGAGCCGCACCA	58.653	AAAATGGAGAATATGGCATGCC	57.388		256	113380250	113380505		0.00832988	0.000889183
Chr00	Tri-	(TTG)4	12	113416314	113416325		ACTCCTCACTCATCACGTGG	59.109	AGAGACACTTCGAGCTGCTA	58.172		463	113415971	113416433		0.00832988	0.00832988
Chr00	Di-	(TA)12	24	113707004	113707027		ATGCTGTATCGGGGCTTTTG	58.607	AGTCGCCTTGGATGGGTAAT	58.787		344	113706886	113707229		0.00832988	0.00832988
Chr00	Mono-	(A)10	10	114141498	114141507		GATGGTGGCGCGAAAGATAG	59.138	GAGGTCTTGTTCGTCCCTGA	59.033		267	114141397	114141663		0.00832988	0.00832988
Chr00	Di-	(AT)7	14	114178166	114178179		GGTGTTGGATTTCTTTGAACCG	58.362	CAAGGTTTGAGGACGTGGTG	59.056		305	114178081	114178385		0.000889183	0.00832988
Chr00	Di-	(AT)8	16	114444004	114444019		GTGGAGTTGGGAGTGACTGA	58.951	TGACATCTCTGCTTCAATCGT	57.4		151	114443973	114444123		0.00832988	0.0028108
Chr00	Di-	(AT)6	12	114630589	114630600		TCAGAGGAGACAACGTGGTG	59.326	TCAAGGATATCGTCAGCTCCT	58.049		397	114630429	114630825		0.00832988	0.0028108
Chr00	Di-	(AT)7	14	114630719	114630732		TCAGAGGAGACAACGTGGTG	59.326	TCAAGGATATCGTCAGCTCCT	58.049		397	114630429	114630825		0.00832988	0.0028108
Chr00	Di-	(AT)10	20	115265088	115265107		TCTAGCCCGGTTCGTTCTTT	59.029	GCAAAACTGGTGGCACTAGA	58.395		164	115264975	115265138		0.00832988	0.00832988
Chr00	Di-	(AT)6	12	115607820	115607831		TGACCGAATAATAATTGCTGCTCA	58.877	CTTTAATGCCTGGCGTCCTC	58.983		401	115607665	115608065		7.97303e-05	0.00832988
Chr00	Mono-	(T)10	10	115743628	115743637		TCCGAGTCTGCCATGTCTTT	59.023	TGGTGGAGCAGGAACATCAT	59.006		411	115743581	115743991		0.00832988	0.00832988
Chr00	Tri-	(TTG)7	21	115811272	115811292		TTGTTGTTGGCCACCTAAGC	58.963	GCCTTACTCAGCGTGAATGG	58.99		308	115811047	115811354		0.00832988	0.00832988
Chr00	C	(GT)6atgtgtgtgtg(TA)8	39	115867261	115867299		AAGGCAAAGGAATCCACGAC	58.465	GATCGTTGCCATCTATCGGC	58.928		410	115867225	115867634		0.00832988	0.00832988
Chr00	Mono-	(T)10	10	116000308	116000317		TCTGTCATCTCCCACAAGCA	58.649	CCAAACACCACCACATAGACC	58.841		500	115999954	116000453		0.00832988	0.0028108
Chr00	Di-	(TA)7	14	116365051	116365064		AGTTACGGAGAAGCACGTGA	59.043	GCGAGCACCCCACTTTTAAT	58.826		270	116364926	116365195		0.00832988	0.00832988
Chr00	Tri-	(TGG)4	12	117163574	117163585		ACTTCTTCGTAGGTCTGGGC	59.104	CTATCCCCATCCACACACCA	58.788		480	117163132	117163611		0.00832988	0.00832988
Chr00	Tri-	(AAT)4	12	117264773	117264784		ATGGGTGGGTAGGTGAAAGG	59	GCATACCCCTAAATCACGCC	58.764		437	117264558	117264994		0.00832988	0.00832988
Chr00	Tri-	(AAT)4	12	117734295	117734306		ACTGCTGATCCTCGTGTTCA	59.031	GCCGATTCTGGTCCTACTGA	58.888		468	117734059	117734526		0.00832988	0.00832988
Chr00	Di-	(AT)6	12	118104836	118104847		CGACGAAATGCCTAGAATGGG	59.133	ACAAACGAGCGAATTAATGCG	58.231		498	118104383	118104880		0.0028108	0.0028108
Chr00	Hexa-	(TCTTTC)4	24	118331890	118331913		AGTACCCAATTCAGGCTCCC	59.08	AGAGCACAACACAGTCGAGA	58.967		286	118331688	118331973		0.00832988	0.00832988
Chr00	Tri-	(AAT)13	39	118716579	118716617		TCAGCACGGGTCCAATCTTA	58.728	TCCCACGTATTGCTGCTACT	58.808		266	118716484	118716749		0.00832988	0.00832988
Chr00	C	(A)10gaaagatatttgaaaaaaatcaaaaacaa(T)17	56	118750374	118750429		CTCATCGCCAACATCAACCC	59.265	CGAGGCGGAGGTTGAGAC	59.818		386	118750114	118750499		0.00832988	0.0867049
Chr00	C	(AC)7(AT)9	32	118863423	118863454		AGTCTCCTCTCTGCTTCCCT	59.29	AATCACGAGCCCACCACTAA	59.019		207	118863345	118863551		0.00832988	0.00832988
Chr00	Mono-	(A)10	10	119495830	119495839		GTCGATCAAGCAGGTGTTGG	59.201	TGGGAGTACAGACGAGTGAA	57.718		354	119495607	119495960		0.00832988	0.00832988
Chr00	C	(GA)7ggctagtgagagagagagccgtt(AG)7	51	119652885	119652935		AGGACGTCACAAACCTACCA	58.584	TTACGTGCAACATCAGCTCC	58.561		239	119652733	119652971		0.00832988	0.00832988
Chr00	Mono-	(T)10	10	119741126	119741135		TTGGCGTAGGAAATGTGTGC	59.122	TGATGCTAATGGTTTTACGGCT	58.384		274	119740996	119741269		0.00832988	0.000889183
Chr00	Tri-	(CAA)4	12	120360027	120360038		GCCCATAGATCCATCGCAAC	58.84	GCATTTTGGCTCCCGTTACA	59.115		303	120359983	120360285		0.00832988	0.00832988
Chr00	Tri-	(ATT)4	12	121085588	121085599		CCACGGCAGTCAATCAGATG	58.988	GCGCAACTGATCAAAGACCA	59.126		473	121085330	121085802		0.00832988	0.00832988
Chr00	Tri-	(TAT)4	12	121093230	121093241		CCACGTGGCTTCTTTTATTGC	58.405	TGATAGATGGGAGCAGCTCG	59.035		290	121093135	121093424		0.0028108	0.00832988
Chr00	Tri-	(ACA)4	12	122517529	122517540		GCACAAAAGAGACTCACACGT	59.066	AGACGACGGTGGATTTGTCT	59.033		433	122517457	122517889		0.0028108	0.00832988
Chr00	Mono-	(T)10	10	122574253	122574262		TCATGCCTGGTAGTGGTAGC	59.169	TCAGCATATCGATCCCCACC	59.023		252	122574130	122574381		0.00832988	0.00832988
Chr00	Di-	(TA)19	38	122728895	122728932		TGTAGGGCCATTGAGTTCCC	59.376	TTAGGGTGGCTGGCAATGTA	59.004		472	122728556	122729027		0.00832988	0.00832988
Chr00	C	(T)19aaata(T)10	34	122824797	122824830		TTACCCTCTACAACGACGCG	59.831	CCCTCAACTTGGAAGCATACC	58.631		441	122824761	122825201		0.00832988	0.0028108
Chr00	Tri-	(ATT)4	12	122853669	122853680		AGTCGGCAGGTGATGTTGTA	59.026	TGACGAGCTGAAGGAAATCG	58.004		275	122853472	122853746		0.00832988	0.00832988
Chr00	Mono-	(T)10	10	122982434	122982443		CATCATTGTCCTATGGCGCC	59.123	TGTCACTTTTGTATGGCTCTCA	57.65		184	122982392	122982575		0.00832988	0.000889183
Chr00	C	(AT)8acacatcatcaaagtctc(TA)7	48	122989605	122989652		TGCGGCTAACCTCATACACA	59.101	AGAGTCCACGAACCCCTTTT	58.862		189	122989497	122989685		0.00832988	0.00832988
Chr00	Di-	(AT)16	32	122989818	122989849		AAAAGGGGTTCGTGGACTCT	58.862	ACATGGGCTCTACACACGAA	59.026		421	122989666	122990086		0.00832988	0.00832988
Chr00	Tri-	(CGA)4	12	123065881	123065892		ATCCAGGTGATCTCCCTCCT	59.052	TCCTCTTGCTCCCCTTTGTT	58.851		450	123065846	123066295		0.00832988	0.00832988
Chr00	C	(AT)6(AC)6	24	123182458	123182481		CGGTTGTGCCCCATATCATC	58.762	CGGGCGCAATGATCCAATTA	59.049		421	123182346	123182766		0.00832988	0.00832988
Chr00	Di-	(TA)7	14	123694483	123694496		TCAATCAGCCCCAAAAGCAC	59.032	TGGCATGCTCCGATCGATAT	59.102		152	123694426	123694577		0.00832988	0.00832988
Chr00	Tri-	(ACC)4	12	123778612	123778623		CCTCGGATGTAGCCACTGAT	58.956	TAGAGAAGCGAGGCCATCTG	58.964		420	123778480	123778899		0.00832988	0.00832988
Chr00	Mono-	(T)10	10	123870707	123870716		GGTTGGTAGACGGGTGGATT	59.383	GGTTAGCGAGGTGAGTGTGA	59.398		348	123870659	123871006		0.00832988	0.00832988
Chr00	Di-	(TA)6	12	123953370	123953381		GTGCTTTCTTTTGATTTCCGCT	58.357	GGGGCTCGACGAGAAGATC	59.639		494	123953133	123953626		0.000889183	0.021943
Chr00	Tri-	(AGA)4	12	124069247	124069258		CCACCTTGTCTTTGAGAGGC	58.472	ACGAAAGACTTCCCACCAGT	58.871		359	124068999	124069357		0.00832988	0.00832988
Chr00	Mono-	(A)10	10	124324045	124324054		ATAGGCGTTGGTTGGGGTAA	59.007	CTACTCTGAGCCCTACCAGC	58.963		103	124324004	124324106		0.00832988	0.00832988
Chr00	Tri-	(TTG)5	15	124770512	124770526		GACAAGGCGTGAGATGACCT	59.752	GACCCCTCTGAGTGCTAGTT	58.437		468	124770084	124770551		0.00832988	0.00832988
Chr00	Tri-	(TTA)5	15	124783723	124783737		AGGTCCCACTGTTTCAAGAAT	57.116	GACGCACATGATCGCCCA	60.511		427	124783467	124783893		0.0028108	0.0867049
Chr00	Tri-	(ATA)4	12	124875147	124875158		GAGCAACAACACCGGATCC	58.828	GTCGTCAAGTTGCCAACCTT	58.978		326	124874894	124875219		0.021943	0.00832988
Chr00	Di-	(AT)7	14	124875541	124875554		TAGGCCCAGAAAAGAGACCG	59.097	AGTCCCTCCTTTTCAAAATGCA	58.424		388	124875370	124875757		0.00832988	0.000889183
Chr00	Tri-	(AAT)12	36	124977984	124978019		AGACAAGATCCCAAGTGGCA	58.933	TGCATTCGAATTAGAGGCTCG	58.526		419	124977796	124978214		0.00832988	0.0028108
Chr00	Mono-	(A)10	10	125089335	125089344		GGATAGTGATGGGGCTGTGT	59.16	GATTTTCGGTTCACAGCACG	58.05		200	125089236	125089435		0.00832988	0.00832988
Chr00	Tri-	(CAT)4	12	125404727	125404738		CCGGAGAGCAGACATGGATA	58.668	GGCTTACGTTATCTGTTGGCA	58.648		283	125404554	125404836		0.00832988	0.0028108
Chr00	Di-	(AG)6	12	125421301	125421312		GCCCCATCTTATCCTCCTCC	59.012	TAGCGGATGACCCTTATCGG	58.746		304	125421062	125421365		0.00832988	0.00832988
Chr00	Di-	(TA)13	26	125434701	125434726		AGCAGTTACGCCCATTTGTC	58.835	CTGGTGAGTGAAGTCCTTGC	58.483		446	125434638	125435083		0.00832988	0.00832988
Chr00	Tri-	(AGA)4	12	125694562	125694573		GCATGCTTGGTGAGGGAAAT	58.811	CTCTTTCTCCTCAATCCCCTCA	58.889		365	125694472	125694836		0.00832988	0.000889183
Chr00	Mono-	(A)10	10	125734855	125734864		ACACACCCTTATAGCTGGCT	58.415	GGTCCATGGCCAAGTCCTAT	59.153		383	125734824	125735206		0.00832988	0.00832988
Chr00	Mono-	(T)10	10	125734978	125734987		ACACACCCTTATAGCTGGCT	58.415	GGTCCATGGCCAAGTCCTAT	59.153		383	125734824	125735206		0.00832988	0.00832988
Chr00	Tri-	(AAT)7	21	126127028	126127048		CGGGTAGCACTCCGGTATAT	58.458	CGCTCGACTTGCATGTGTTA	58.932		421	126126736	126127156		0.00832988	0.00832988
Chr00	Mono-	(A)10	10	126285505	126285514		TGTTTCCCAAGTAGCGACCT	58.947	CAACAGCAGACCCCAAATCC	59.109		419	126285176	126285594		0.00832988	0.00832988
Chr00	Di-	(GT)8	16	126454050	126454065		CGGCCTGCACATCAATAGTT	58.617	ACCCCATCCCATCCCAAAAT	58.974		442	126453687	126454128		0.00832988	0.00832988
Chr00	C	(AAAT)6aaaataaa(AAT)4	44	126576604	126576647		ACTCCAATAACAGCTGCAGT	57.133	GACACATACTTTGCCCGCAT	58.905		496	126576542	126577037		0.00832988	0.00832988
Chr00	Di-	(AT)7	14	126576761	126576774		ACTCCAATAACAGCTGCAGT	57.133	GACACATACTTTGCCCGCAT	58.905		496	126576542	126577037		0.00832988	0.00832988
Chr00	Tri-	(CCA)4	12	126690086	126690097		GGCTAATCAAATGCCCTCCG	59.046	TTTCGAAGTTTTCCAGGCCG	59.051		329	126689808	126690136		0.00832988	0.00832988
Chr00	Tri-	(TCA)4	12	126805952	126805963		ATTTTGGGCATGCTCTGGAC	58.811	AGCATAGTCTTCCGCAGTGA	58.814		303	126805749	126806051		0.00832988	0.00832988
Chr00	C	(TTA)4tgcaaatcag(A)12g(A)11	46	126923696	126923741		TGGGTAGAGGGTAAGGTCTC	57.157	CCACCCCACCATCATCTTCA	59.375		273	126923652	126923924		0.00832988	0.00832988
Chr00	Penta-	(CCGGG)4	20	127007411	127007430		GTTCAAACCGGGCCAAGTTA	58.679	AGTGGTGGTTAGGGGATGTG	59.008		489	127007386	127007874		0.00832988	0.00832988
Chr00	Tri-	(ATT)10	30	127028188	127028217		CCGCATGGCTTCTTGTCTTG	59.83	AGCTCCCAGTACTCCCAAAC	59.015		259	127028139	127028397		0.00832988	0.00832988
Chr00	Mono-	(T)10	10	127227186	127227195		ACACCTACACATGCCACGTA	59.029	TTGATAAACCGCTGCACCTG	58.836		382	127227099	127227480		0.00832988	0.00832988
Chr00	Di-	(TG)6	12	127244888	127244899		ACCGCCTTACTTCTCAACGA	59.036	TAATCATGAAAAGGCACGCG	57.177		253	127244733	127244985		0.00832988	0.00832988
Chr00	Tri-	(CGA)4	12	127393507	127393518		CGCAGTTACGCGCTATTTCT	59.079	GTCCAAGAGTTGCGCGATAA	58.644		327	127393468	127393794		0.00832988	0.00832988
Chr00	Mono-	(A)10	10	127474955	127474964		ACCCCTATGTCGGTGCTTAG	58.879	CTTTAACCCCTGGCATGCTC	58.894		482	127474731	127475212		0.00832988	0.00832988
Chr00	Mono-	(A)10	10	127493965	127493974		CCCGATGGTTGTGAGGTTGA	59.964	AGAGAGTGAGAAAAGTGGGAGA	58.149		489	127493683	127494171		0.00832988	0.000889183
Chr00	Tri-	(AGA)4	12	127507005	127507016		ACACCCACAAAATGCCATGT	58.577	CTGCAAGAGGATCATTCGCG	59.419		440	127506801	127507240		0.00832988	0.00832988
Chr00	Mono-	(A)10	10	127538795	127538804		TGAGGAGGACGGGGAAGATA	59.069	TCCGCAGTCACCATACCATT	59.091		149	127538701	127538849		0.00832988	0.00832988
Chr00	Di-	(AT)6	12	127665066	127665077		ATTAGTCATGCGTTGGTTAAAGG	57.439	TGGCAGCCATGGTAAAGAGA	59.009		350	127664922	127665271		0.000270038	0.00832988
Chr00	Di-	(AT)10	20	127757244	127757263		TATGTGAACGTACGCTGCAC	58.657	AATTCCAGCACCAACAACCC	58.952		423	127757085	127757507		0.00832988	0.00832988
Chr00	Tri-	(AAT)13	39	127883431	127883469		GGAAAGTTAGGTCAAGTGTAGTCC	58.764	AACACACACGCACACTCTTC	58.993		338	127883379	127883716		7.97303e-05	0.00832988
Chr00	Mono-	(A)10	10	127912668	127912677		TCTTCCTCGAGCCCAAGAAG	59.102	ATGCATCTCCGTCCTTGCTA	58.877		456	127912295	127912750		0.00832988	0.00832988
Chr00	Tri-	(AAT)4	12	128325906	128325917		ACCAGAGCCAAGGTTTCACT	59.153	TGAACTGAGTTTCAAGGCGC	59.056		481	128325736	128326216		0.00832988	0.00832988
Chr00	Tri-	(ACG)4	12	128424110	128424121		GCGGACCTGAATCTGGAAAC	58.912	CACACCGATCACTCCACTCT	59.109		468	128423829	128424296		0.00832988	0.00832988
Chr00	Mono-	(A)10	10	128449537	128449546		GTCTTGCGGGGTTTGTTGAT	59.041	TTTCGGGGCAGTATTGTGAC	58.184		397	128449341	128449737		0.00832988	0.00832988
Chr00	Di-	(AT)6	12	128458229	128458240		GCCGGGGTTGCATAATTGAT	58.96	CCTGCAGGTGTTGTCTTTCT	58.027		128	128458165	128458292		0.00832988	0.00832988
Chr00	Tri-	(AAT)4	12	128513617	128513628		GTGGCAGGTATTTGTCGTGG	59.198	AACTCTACTTGGGGTGTGGG	58.935		487	128513326	128513812		0.00832988	0.00832988
Chr00	Di-	(TA)7	14	128527622	128527635		TTCGTTGTCAAAGCACCTCT	57.674	TGGGAGGGAATGATAAGAAAGTCT	58.96		271	128527483	128527753		0.00832988	7.97303e-05
Chr00	Tri-	(AAT)6	18	128539804	128539821		ATGCCTGACTCGATTCGACT	58.893	TTACCTTCCCCACACTCCAC	58.938		471	128539405	128539875		0.00832988	0.00832988
Chr00	Mono-	(T)10	10	128747038	128747047		GTGGTTCTAGCTTCTCCTGC	57.983	CCTATGTCCGCTTGAGTTGC	58.99		321	128746799	128747119		0.00832988	0.00832988
Chr00	Mono-	(C)10	10	128952695	128952704		CAGAACCACTCCAGACGTCT	59.038	TAGAGGAAGAGGCGGAGAGG	59.816		406	128952321	128952726		0.00832988	0.00832988
Chr00	Di-	(AT)9	18	129026260	129026277		CGTTTGTGTACTTTGACGGC	57.987	TGGCTTAGGAAGAATCGGCA	59.091		248	129026114	129026361		0.00832988	0.00832988
Chr00	Mono-	(A)10	10	129133988	129133997		TCAAATGTCGTTGTTGTTTTGTGA	58.538	GTGAAGGGCGTGTTGAACAT	59.048		309	129133857	129134165		7.97303e-05	0.00832988
Chr00	Di-	(TA)6	12	129209919	129209930		GGAATGAGTTGCACGGGAAA	58.756	ACCGCATCTTTCTACGTCCC	59.825		142	129209823	129209964		0.00832988	0.00832988
Chr00	Mono-	(T)10	10	129230797	129230806		GTAGGCGGACGGGTGTTATA	58.968	ATGGACATGGCTCATTGGGA	59.071		494	129230615	129231108		0.00832988	0.00832988
Chr00	Tri-	(CTT)4	12	129463959	129463970		GGCTGTTGACTGTGCGTTAT	58.843	CCCTCACGGTCCGGATATAT	58.151		410	129463932	129464341		0.00832988	0.00832988
Chr00	Di-	(AT)6	12	129464246	129464257		GGCTGTTGACTGTGCGTTAT	58.843	CCCTCACGGTCCGGATATAT	58.151		410	129463932	129464341		0.00832988	0.00832988
Chr00	Mono-	(A)10	10	129531961	129531970		CCCCAGCGGAATCAAAGTTT	58.743	CGCTCACTTTCTTCCAGCTC	58.925		494	129531566	129532059		0.00832988	0.00832988
Chr00	Tri-	(AGG)8	24	129613504	129613527		TCTGTCAGACCATTTCGCCA	59.315	GGTGTCTTCCAGGGCTCTAG	59.173		434	129613414	129613847		0.00832988	0.00832988
Chr00	Di-	(AT)9	18	129681822	129681839		ATGTAGCAGCGTGTGTTTGG	59.126	TATGTAACGCGCAAAGTCGG	59.006		226	129681644	129681869		0.00832988	0.00832988
Chr00	Di-	(TA)8	16	129819052	129819067		TTAGGGCGTTCTCTGACAGG	59.104	TCTGATCTGAGCCGACACTT	58.45		395	129818717	129819111		0.00832988	0.00832988
Chr00	Di-	(TA)10	20	130278310	130278329		GGGGCCGAGATGAGTTTGTA	59.46	ATTTTCAGCGGCAACCAGTT	58.96		371	130278090	130278460		0.00832988	0.00832988
Chr00	Tri-	(AAC)4	12	130294319	130294330		GGTGCGTCGGTTATCACATC	59.072	GATGTCGTTGCTGTGGTTGA	58.774		270	130294200	130294469		0.00832988	0.00832988
Chr00	Tri-	(CAA)8	24	130573313	130573336		AACACAACCAACCGAGTCAC	58.624	AAGCCCCTGTCAATACGTCA	59.019		315	130573193	130573507		0.00832988	0.00832988
Chr00	Di-	(TA)6	12	130573518	130573529		TGACGTATTGACAGGGGCTT	59.019	ATGCTAGCTCCGTCCCTATG	58.739		120	130573488	130573607		0.00832988	0.00832988
Chr00	Mono-	(A)10	10	130860087	130860096		ACAGTACAAGCTCCCGGTTA	58.364	ATGTGTGAGGGTGGAGAGAC	58.729		431	130859970	130860400		0.00832988	0.00832988
Chr00	Tri-	(GAG)4	12	131275050	131275061		GTTTGAGGTGGGTTGGTGTC	58.97	CGAAGAGGAAGAAGTCGTGC	58.658		439	131274732	131275170		0.00832988	0.00832988
Chr00	Tri-	(CCG)4	12	131358554	131358565		CTCGTTGCACCTTTATCGGG	58.993	ACAAGTACCCAGGTGTCGTT	58.874		172	131358491	131358662		0.00832988	0.00832988
Chr00	Tri-	(ACA)4	12	131519343	131519354		TGCTTTATCGGACATTCGGT	57.316	CAAGCCTGCGTACACACTAC	58.932		427	131518984	131519410		0.00832988	0.00832988
Chr00	Mono-	(A)10	10	131608294	131608303		GCTTTCATCATTGGGAGGGG	58.593	CGTGTCTACATTGGCCCAAA	58.471		500	131608117	131608616		0.00832988	0.00832988
Chr00	Mono-	(T)10	10	131757232	131757241		CACCAACACTGTTCATGCCA	58.969	TCCCGCGATATTCATGTCCA	58.955		337	131757020	131757356		0.00832988	0.00832988
Chr00	Mono-	(T)10	10	131863081	131863090		TCGTTCAACCAAAAGCCGAG	59.058	TCAAGAAGCTTCATTGCCCA	57.709		168	131863029	131863196		0.00832988	0.00832988
Chr00	Tri-	(CTA)4	12	132178681	132178692		GCAGCATTCACAAGCAGACT	59.12	AATGAAGCAGACTGGAGCCA	59.305		440	132178392	132178831		0.00832988	0.00832988
Chr00	Tri-	(TTC)4	12	132323058	132323069		TGGTGCAAATCCAGAGTCCA	59.23	GATCCGCTCTGACATGCAAG	59.064		498	132322901	132323398		0.00832988	0.00832988
Chr00	C	(GT)6(AT)12	36	132430213	132430248		CCTGACCTTTGTTCTTGGGC	59.038	TGTGCACCCTAACTACTCCT	57.679		472	132429933	132430404		0.00832988	0.00832988
Chr00	Tri-	(TCT)4	12	132790775	132790786		CGATGAGCAGCAGGACGA	59.508	TCCAGACAGCACCAGTTCTT	58.868		469	132790727	132791195		0.0867049	0.00832988
Chr00	Tri-	(CAA)4	12	133065800	133065811		CTCTCCCGATGGCCCTTAAA	59.163	TACCGCAAAGAAAAGCCTCG	58.847		359	133065516	133065874		0.00832988	0.00832988
Chr00	Tri-	(CAC)4	12	133084386	133084397		CATTTCTCAGCGATCCAGGC	59.057	CCAGAAAGCTCCAGACTCGA	59.109		496	133084273	133084768		0.00832988	0.00832988
Chr00	Di-	(AT)8	16	133153858	133153873		GTACTTGCCTAGACCAGCCA	59.097	CCATATATCCCGTGGCTGGT	59.016		483	133153482	133153964		0.00832988	0.00832988
Chr00	Tri-	(CGC)4	12	133244990	133245001		CCCTTTGTGTTCAGCAACCA	58.89	TGTAGCGCCCACAAAATCAG	58.836		341	133244858	133245198		0.00832988	0.00832988
Chr00	Di-	(AC)6	12	133408755	133408766		ACAGACCAAACTATGCAAGGAC	58.588	TTTCCATCCTTGTTGCACGG	59.042		450	133408398	133408847		0.000889183	0.00832988
Chr00	Di-	(TA)7	14	133470240	133470253		AAAATGCCCCACCCCTTTTC	58.936	AGCCCCTAAAGTTGTCACCT	58.554		409	133469914	133470322		0.00832988	0.00832988
Chr00	Tri-	(AAT)6	18	133763171	133763188		TCACACATGCATTTGGTCGG	59.12	TCCCTTTTCTCCTCGTGCTT	58.943		389	133763064	133763452		0.00832988	0.00832988
Chr00	Tri-	(TGT)4	12	133953893	133953904		ACTTTGTGAGAGTACCCCGG	59.026	TCAGAAACCTCACCCCTCAC	58.943		240	133953870	133954109		0.00832988	0.00832988
Chr00	Tri-	(ATA)13	39	134015764	134015802		GAATGATGCAACCCCACGT	58.433	TGGCGTATTCTCGGATCTGA	58.312		499	134015713	134016211		0.021943	0.00832988
Chr00	Tri-	(AAT)13	39	134016085	134016123		GAATGATGCAACCCCACGT	58.433	TGGCGTATTCTCGGATCTGA	58.312		499	134015713	134016211		0.021943	0.00832988
Chr00	Tri-	(ATT)5	15	134038055	134038069		AACTTGTCTGAGGCTTTCGC	58.77	TCCCAAACAAGCACACAATCA	58.617		198	134037894	134038091		0.00832988	0.0028108
Chr00	Tri-	(AAT)4	12	134046658	134046669		GTTTCCGAGAGAGTGGAGGT	58.741	GATCCCGTCAGCCCTTCTTA	58.879		451	134046415	134046865		0.00832988	0.00832988
Chr00	Mono-	(A)10	10	134762864	134762873		CCGCTAACAACACCACACAA	58.982	GAGTCCGATGCGAGGTCTAT	58.76		486	134762628	134763113		0.00832988	0.00832988
Chr00	Tri-	(TAC)4	12	134889724	134889735		TCCTGCACTTTAGAAGGCCA	58.936	TCCCAGAAAATAACGCCGAA	57.524		485	134889325	134889809		0.00832988	0.00832988
Chr00	Tri-	(TTA)7	21	134924074	134924094		ATGGTCGAGGTGGAAGTAGC	59.175	ACCGAAACCTCCCAGCATAA	59.011		422	134923753	134924174		0.00832988	0.00832988
Chr00	Di-	(TA)8	16	134999553	134999568		TGGACCCGCAGTTCACTTTT	60.107	CTCAGCGGAATCAACACGAG	59.005		414	134999271	134999684		0.00832988	0.00832988
Chr00	Mono-	(A)10	10	135034417	135034426		TCAACACCGACGAATTTATGGT	58.334	GCACACTCGAGCTCAATACG	59.083		133	135034358	135034490		0.000889183	0.00832988
Chr00	Penta-	(ATATA)6	30	135159763	135159792		TGTGGATCAGATCTTGGGCT	58.412	CTCCCCATCCAGTTCTCGTT	59.095		405	135159623	135160027		0.00832988	0.00832988
Chr00	Di-	(AT)9	18	135655847	135655864		CGGGGAAGAAGAAAGGGAAG	57.885	CGACGCACTCATTTTCGTTAC	58.257		500	135655756	135656255		0.00832988	0.0028108
Chr00	C*	(TA)6(ATAC)4*	25	135657216	135657240		TGCACGCATAGAGAACACCT	59.392	GGCCATCTCACAAACATCCA	58.162		487	135657144	135657630		0.00832988	0.00832988
Chr00	Mono-	(T)10	10	135660832	135660841		GGCTACAAACTACAACAGGCT	58.22	GCATAGCGTGGACATAGATTCA	58.347		496	135660630	135661125		0.0028108	0.000889183
Chr00	Di-	(AT)7	14	135742324	135742337		TGAGCGTTCGAATTTGACCC	58.847	TGGGGCTTGGATATTCAAAGC	58.612		450	135741948	135742397		0.00832988	0.0028108
Chr00	Mono-	(A)10	10	135808321	135808330		TCTTTGAGCTTGTTGTGCCC	58.968	AAAGGTTGTCGCGACTCTTT	58.051		396	135807980	135808375		0.00832988	0.00832988
Chr00	Mono-	(A)10	10	135847852	135847861		TCAACTGCAGCAACCACTTC	58.976	GGTATAAATGCCCCAAATCGG	57.066		377	135847745	135848121		0.00832988	0.0028108
Chr00	Mono-	(T)10	10	135982248	135982257		GAGGTCTGCGGGTTGATGA	59.403	CTCCTCTTCTAGCTCTGCCC	58.96		471	135982216	135982686		0.021943	0.00832988
Chr00	Tri-	(CCA)4	12	136263966	136263977		TTACGACCCTCCACAGAACC	59.029	TACTGGGTGAATGGGCGATT	59.084		138	136263932	136264069		0.00832988	0.00832988
Chr00	Di-	(AT)11	22	136718678	136718699		CGATCTCGCTGCTAGGATCA	59.122	GCCGTCGATCCTCAGTAGAA	58.977		472	136718501	136718972		0.00832988	0.00832988
Chr00	Di-	(TA)11	22	136782240	136782261		ACATCTTCCTCCTCGTGACC	58.813	TCCCCACACGATGTAAGAGG	58.808		495	136782190	136782684		0.00832988	0.00832988
Chr00	Mono-	(A)10	10	137093833	137093842		TTCACGTGGGGTCAATTGTG	58.686	CCCATGCACCCAAACATCAA	59.025		354	137093690	137094043		0.00832988	0.00832988
Chr00	Penta-	(AAGGC)4	20	137110681	137110700		TGAGGAGCTGGGACTTAACA	57.976	CCCCTTTTAGCCTAGCCTCA	58.787		158	137110582	137110739		0.00832988	0.00832988
Chr00	C	(GT)9(AT)8	34	137433624	137433657		TCCATAGGACGTGTAGTTGCA	58.827	GCCCGTCACTTTTCAGTCAT	58.476		436	137433354	137433789		0.0028108	0.00832988
Chr00	Tri-	(AGA)5	15	137555581	137555595		CCAGAAGACACTTGGGTCCT	58.94	TCCTGACCGATGCTGATGTT	59.095		395	137555519	137555913		0.00832988	0.00832988
Chr00	C	(AT)8ga(AT)14	46	137660488	137660533		TCATTCATTGAGTCTGTGGCAG	58.659	TCAAGACGGTGATCAATATGCT	57.593		487	137660390	137660876		0.000889183	0.000889183
Chr00	Di-	(TA)12	24	137660679	137660702		TCATTCATTGAGTCTGTGGCAG	58.659	TCAAGACGGTGATCAATATGCT	57.593		487	137660390	137660876		0.000889183	0.000889183
Chr00	Di-	(AT)16	32	137660810	137660841		TCATTCATTGAGTCTGTGGCAG	58.659	TCAAGACGGTGATCAATATGCT	57.593		487	137660390	137660876		0.000889183	0.000889183
Chr00	Mono-	(A)10	10	137748209	137748218		GCCACAAGTTTAAGGGGCTG	59.397	TCATCCGACCAACAACTCGT	59.323		492	137747948	137748439		0.00832988	0.00832988
Chr00	Tri-	(ATT)4	12	137748352	137748363		GCCACAAGTTTAAGGGGCTG	59.397	TCATCCGACCAACAACTCGT	59.323		492	137747948	137748439		0.00832988	0.00832988
Chr00	Di-	(AT)8	16	138078546	138078561		TGGATGAGGGCCCTATTTATGT	58.664	CGCCGTTACCACTTCTTACG	59.013		275	138078441	138078715		0.000889183	0.00832988
Chr00	Tri-	(AAC)4	12	138161571	138161582		ATCGAAGCACCCACTACTGT	58.733	GGCCAATTCGTGTCCTTGTT	59.041		311	138161451	138161761		0.00832988	0.00832988
Chr00	C	(AT)7(AG)6	26	138304877	138304902		CACCATAGAATCTCACAAGCGG	59.131	GGTGAGATGAAAATGCTCCGA	58.368		406	138304526	138304931		0.000889183	0.0028108
Chr00	Tri-	(CTT)4	12	138308711	138308722		CCTCTCCTCTTGTTCCCTCTC	58.893	CTATCCCTTCCCCAACCTCC	58.859		337	138308683	138309019		0.0028108	0.00832988
Chr00	Di-	(AT)14	28	138480273	138480300		GCTGAAGTGGGTTGTGTCTT	58.32	AGAAAGAAGCAAGGGAGGGG	59.299		386	138480086	138480471		0.00832988	0.00832988
Chr00	Mono-	(A)10	10	138641387	138641396		AACGAGGTAGCAGGTATCCG	58.97	CAGCCTGCACGTACTTCAAT	58.557		176	138641273	138641448		0.00832988	0.00832988
Chr00	Tri-	(AGG)4	12	138734777	138734788		GAGGAAAACTGAGGGTGGGA	58.935	GGTTGACTAAGATGGGTTGTTGT	58.858		366	138734500	138734865		0.00832988	0.000270038
Chr00	Tri-	(CGC)4	12	138779474	138779485		GTTCCGCTACCCTGTTGAGA	59.393	GACATGCACCGAATCATGGA	58.333		497	138779288	138779784		0.00832988	0.00832988
Chr00	C	(A)11taattaattttttaa(T)10	36	138839856	138839891		TCCCTGCCACCTATTCTGAC	58.796	CACCGAAGAACAGAAGGCAG	58.848		387	138839824	138840210		0.00832988	0.00832988
Chr00	Mono-	(T)10	10	138840016	138840025		TCCCTGCCACCTATTCTGAC	58.796	CACCGAAGAACAGAAGGCAG	58.848		387	138839824	138840210		0.00832988	0.00832988
Chr00	Tri-	(GTT)4	12	138852513	138852524		TCCTGACTCAACGACGACAA	58.973	AGACTAATAAGGCCGTGCGT	59.178		491	138852294	138852784		0.00832988	0.00832988
Chr00	Tri-	(AAT)4	12	139013119	139013130		TCTTGTGTTGGACGTTGACC	58.341	TGCCATTAGTGAGCTGGTCA	59.017		493	139012874	139013366		0.00832988	0.00832988
Chr00	Tri-	(AAC)5	15	139613667	139613681		CGAGTGATGAATGCGGTGAG	59.074	CGTCTGGGTAATGGGTTTCC	58.254		442	139613518	139613959		0.00832988	0.00832988
Chr00	Di-	(GA)6	12	139627871	139627882		GACGGTGGCAGGTAGTGTT	59.63	ACTCCAACCAACACTACCTG	57.069		396	139627838	139628233		0.021943	0.00832988
Chr00	Tetra-	(TGTA)4	16	139881152	139881167		GAACGCGATGAGGCTGTATG	59.145	ATGCAGCAAGGAAGAAAGCC	59.107		497	139880736	139881232		0.00832988	0.00832988
Chr00	Di-	(TA)16	32	139963161	139963192		TGTCGCCTTGTAGTGGACTT	58.955	TTGGGGACTATTCGGGGATG	58.863		439	139963091	139963529		0.00832988	0.00832988
Chr00	Tri-	(AAC)5	15	139971660	139971674		TGTCCAAGGAGAGCATGATCA	58.809	GAATGGGTGGATGGGTTTGG	58.806		458	139971589	139972046		0.0028108	0.00832988
Chr00	Tri-	(AAC)4	12	140096317	140096328		TTCCCACCTGTCCTTTAGCC	59.303	CCCTTCTCAGATCCCACGAT	58.582		407	140095961	140096367		0.00832988	0.00832988
Chr00	Di-	(TA)7	14	140271288	140271301		TGTCCTCGGTCTGTTAAACTGA	59.04	CGACCAGTATCAAAGCACCA	57.907		460	140271187	140271646		0.000889183	0.00832988
Chr00	Tri-	(TTG)6	18	140328396	140328413		GTGAAGACGGTGAATGCCAA	58.765	CTGCATGAACTCTTTGCCGT	59.123		470	140328103	140328572		0.00832988	0.00832988
Chr00	Tri-	(TTG)7	21	140672414	140672434		CAATTTTCCCTGCCATGCCT	59.093	GAGCTGGCTTTCTTCCCTTT	58.083		281	140672246	140672526		0.00832988	0.00832988
Chr00	Mono-	(T)10	10	140699332	140699341		CACATCATGAGCAAGTGGGG	58.899	AACGTCTCTGTTAGGCCACC	59.679		282	140699119	140699400		0.00832988	0.00832988
Chr00	Tri-	(AAC)6	18	140869760	140869777		CCCAGTCTGCCGGATAGTAG	59.038	TCTCACCCCATCTTGCTTGT	58.933		383	140869432	140869814		0.00832988	0.00832988
Chr00	Mono-	(G)10	10	140976652	140976661		GCGTGGGAGCTTTCTATTGG	58.983	GGAGGCCTTGGAGTATGGAT	58.56		115	140976594	140976708		0.00832988	0.00832988
Chr00	Tri-	(GAA)4	12	141556596	141556607		GTGGTGAATCGGGTCTTGTG	58.843	GAGCAACCATCGGATGTGTC	58.99		228	141556562	141556789		0.00832988	0.00832988
Chr00	Mono-	(A)10	10	141700452	141700461		TACATAGCAGCACCCACCAA	59.012	ACATCGGTCCCCAAAATCCT	59		423	141700332	141700754		0.00832988	0.00832988
Chr00	Di-	(AT)19	38	141738102	141738139		GCGTTGATACTTGAAAACATGGG	58.834	TGAGTTTTCTTGGGGCATTCC	58.753		459	141737890	141738348		0.000270038	0.0028108
Chr00	Tri-	(ATA)4	12	141949571	141949582		GCTACTTCAGGGCATTTGGG	58.894	TGGGAACGAGTAGGCATGTT	59.019		399	141949400	141949798		0.00832988	0.00832988
Chr00	Tri-	(TAC)4	12	141949721	141949732		GCTACTTCAGGGCATTTGGG	58.894	TGGGAACGAGTAGGCATGTT	59.019		399	141949400	141949798		0.00832988	0.00832988
Chr00	Di-	(TA)7	14	142018113	142018126		AATCGCCATGGGTCAGGTAA	59.084	GATTTGGGCCTGGTTGAGTG	59.109		500	142017852	142018351		0.00832988	0.00832988
Chr00	Mono-	(T)10	10	142211042	142211051		CTGACCATGCCCTTTGATCG	58.98	GAGATGTCAGTGCCTCCCAT	59.164		438	142210957	142211394		0.00832988	0.00832988
Chr00	Tri-	(TAT)9	27	142294356	142294382		GACACGACTAGGCCATGAGA	58.896	AGCTTTGGATCTTGTGGCAC	58.749		467	142294300	142294766		0.00832988	0.00832988
Chr00	Tri-	(GCT)5	15	142294922	142294936		GTGCCACAAGATCCAAAGCT	58.749	TTTGCTTCCTTTTCGTCGCT	58.695		430	142294747	142295176		0.00832988	0.00832988
Chr00	Tetra-	(TTTC)4	16	142366078	142366093		ACCCGTCTCCTGCTTTGTAA	58.947	CACGACTATGGTGGACAACG	58.654		253	142366006	142366258		0.00832988	0.00832988
Chr00	Mono-	(T)10	10	142368369	142368378		GCGTGCAATCCAAGATCGTT	59.552	AGACATGCCATAGGTTCAGCT	59.157		250	142368181	142368430		0.00832988	0.0028108
Chr00	Tri-	(TAT)6	18	142920197	142920214		CCAGTGCGATTTTAGGCCAA	58.827	TGATGCATCGTCCTCTGCTT	59.461		368	142919885	142920252		0.00832988	0.00832988
Chr00	Tri-	(ATT)5	15	143237041	143237055		TCATTGGATTTAACCGCCGG	58.615	AGATTTAGCTCGGCCTTTGC	58.616		483	143236725	143237207		0.00832988	0.00832988
Chr00	C	(CT)6ttctctctagactctca(CT)6	41	143352663	143352703		CCAACCCCAATACCCATCCT	59.066	AGTTGTTTGGTTGGTCGTCG	58.989		164	143352573	143352736		0.00832988	0.00832988
Chr00	Hexa-	(AAAAAT)4	24	143581019	143581042		TCATCCGAGTTCCATAAGCCT	58.601	GGAGACGGAGAGAGTGTGAA	58.464		497	143580611	143581107		0.0028108	0.00832988
Chr00	Mono-	(A)10	10	143639187	143639196		AGAGTAAAATGAAGTGAAGAGGGA	57.312	ACGCTTAGTGTGGTCATGAA	57.168		299	143639010	143639308		7.97303e-05	0.00832988
Chr00	Tri-	(TTG)4	12	143760072	143760083		TCGGACATGCGGAACAGATA	58.892	GGAACCATGCCAACCACATT	59.024		207	143759917	143760123		0.00832988	0.00832988
Chr00	Tri-	(ATT)4	12	143817338	143817349		TGCCTGTTTTGTGTGCACTT	59.106	AGCCATCATTATTGTAGCGCA	58.15		499	143817091	143817589		0.00832988	0.0028108
Chr00	Mono-	(T)10	10	143817488	143817497		TGCCTGTTTTGTGTGCACTT	59.106	AGCCATCATTATTGTAGCGCA	58.15		499	143817091	143817589		0.00832988	0.0028108
Chr00	Di-	(AG)6	12	143869116	143869127		TTTTGGTGGTCGGAGGAGAG	59.315	CTCACGCTGGTACTCGATGA	59.267		429	143869066	143869494		0.00832988	0.00832988
Chr00	Di-	(TA)9	18	143871666	143871683		TTCCTTGGAAGTGTGGCTCT	58.86	CGTCTTCTCCAACATCCCCT	59.095		493	143871533	143872025		0.00832988	0.00832988
Chr00	Di-	(TA)7	14	144114222	144114235		CAGGGCACGTACGATAAAGC	59.072	GTGGGTCGAGGGTAAGTTGT	59.317		378	144113912	144114289		0.00832988	0.00832988
Chr00	Mono-	(A)10	10	144187799	144187808		GCTCATTCAGGGGATAACGC	58.77	CGTACTTGCGCATCTTCTCC	59.076		403	144187620	144188022		0.00832988	0.00832988
Chr00	Mono-	(A)10	10	144292178	144292187		TTGTGGACTGCTCTTGGACT	58.868	TCGGCCATCAACATACAAGTG	58.645		186	144292059	144292244		0.00832988	0.0028108
Chr00	Mono-	(A)10	10	144743743	144743752		AGGTTCAGTCACAACATGCAC	59.05	ACAATCCATAAACCCTCTTGCC	58.635		318	144743520	144743837		0.0028108	0.000889183
Chr00	Mono-	(T)10	10	144744049	144744058		TTGGAAAGGAAACATGCCCG	59.035	AGTTGCTTCCCGTTTTCTCT	57.36		126	144744003	144744128		0.00832988	0.00832988
Chr00	Di-	(AT)7	14	144797791	144797804		TCACCTCAAAGTCCAACTCTTG	58.191	CGCAGATCATCGAGGGCA	59.581		490	144797559	144798048		0.000889183	0.0867049
Chr00	Mono-	(T)10	10	144848934	144848943		AGGAGCATCGTTTGTGAATCA	57.942	GCACACCTCCCCATTGAATT	58.439		324	144848845	144849168		0.0028108	0.00832988
Chr00	Di-	(AT)6	12	144958995	144959006		TCCTCCTGCCAAAAGAACCT	58.851	GAAGTCCTATGTCGGCGGTA	58.973		328	144958900	144959227		0.00832988	0.00832988
Chr00	Di-	(TC)6	12	144969408	144969419		AAGATGGATGGCTCAGGAGG	58.861	TTGGCTAACTGACTGACGGA	58.666		497	144969223	144969719		0.00832988	0.00832988
Chr00	Mono-	(T)10	10	145067602	145067611		TTTGGGTCACTCTCGTCCAT	58.652	GGCAATGAAGAACTTGGCGA	59.119		368	145067504	145067871		0.00832988	0.00832988
Chr00	Di-	(GT)6	12	145156685	145156696		TGAGGTTGGTGTACAGGACC	58.947	ATTGCCCCTCCATCTCTTCC	59.151		158	145156655	145156812		0.00832988	0.00832988
Chr00	Di-	(AT)8	16	145399615	145399630		GGAGACATTACCGGTGCATT	57.962	TGAGGGAAGGGGAATCATCA	57.715		477	145399430	145399906		0.00832988	0.00832988
Chr00	Tri-	(GAA)4	12	145440088	145440099		TCACCTGCTCAAGTGTAGCA	58.952	CTACGCCAGAATTGCTCCAC	58.99		441	145440057	145440497		0.00832988	0.00832988
Chr00	Di-	(AT)7	14	145467203	145467216		TGGAGGCTACTTAGATATGCCA	58.143	CAAAGAGTCGGTGTTCTGGC	59.132		203	145467080	145467282		0.000889183	0.00832988
Chr00	Mono-	(A)10	10	145533549	145533558		GGTTGGGTCTCCTCCTGATAG	58.957	ACCCCATACCATCCCTTTCA	58.006		486	145533378	145533863		0.0028108	0.00832988
Chr00	C	(CAA)8(TAA)6	42	145542569	145542610		AATGTCAGAGTCGAGGCCAT	58.801	AAAACCGCCACGCAACTTTT	60.109		402	145542299	145542700		0.00832988	0.00832988
Chr00	Mono-	(T)10	10	145645210	145645219		AATCGTACAAGACCCCAGCA	59.019	CGTCTCCCGCCTCTTCTTTA	59.184		311	145644940	145645250		0.00832988	0.00832988
Chr00	Tri-	(TGG)4	12	145645332	145645343		AATCGTACAAGACCCCAGCA	59.019	CCTACTCTTCCTCTTCCGCC	59.252		488	145644940	145645427		0.00832988	0.00832988
Chr00	Mono-	(A)10	10	146089139	146089148		GTACGCACCTCATGTTGCAA	59.128	AAAACCTACCACTTGTGGCT	57.252		384	146088786	146089169		0.00832988	0.00832988
Chr00	Tri-	(AAG)4	12	146260045	146260056		GGTTGGACATCTCGTTTGCA	58.765	ATTCATCCCGTCCCCTCAAG	59.16		237	146259848	146260084		0.00832988	0.00832988
Chr00	Di-	(CA)7	14	146318915	146318928		ACAACAGCCACCCAACAAAA	58.729	ACCAAGTCATTAGGCCCGAT	58.787		379	146318886	146319264		0.00832988	0.00832988
Chr00	Tri-	(GAT)4	12	146352458	146352469		CGCGGAAAATCTCGTAGCAA	59.004	TCGCAACCTTGAAGAGACGA	59.328		341	146352217	146352557		0.00832988	0.00832988
Chr00	Di-	(TC)20	40	146379604	146379643		TGGCCTGTTCTATCCCGTTT	59.011	GCAGTTGAGACGTTTCCTGG	59.132		301	146379441	146379741		0.00832988	0.00832988
Chr00	Tri-	(GGC)4	12	146479721	146479732		GTGCTGTCCTCCTACCTCC	58.796	CATAGTCCTCCCAGTCGGTC	58.966		181	146479698	146479878		0.021943	0.00832988
Chr00	Mono-	(T)10	10	146596578	146596587		AGTTGCTTTATCGAGGACCCA	59.093	TGTGCCCGAACCTAAGAACT	58.947		440	146596476	146596915		0.0028108	0.00832988
Chr00	Mono-	(T)10	10	146770701	146770710		GTGCAGGTAATGTTTCGGGG	59.191	ACCAATGCTACCAAACAACTCT	58.167		409	146770574	146770982		0.00832988	0.000889183
Chr00	Tri-	(ATA)4	12	146987620	146987631		CCCACCCCAATCCACCATTA	59.366	CACTCCTGCAATGCTTCTCC	58.907		350	146987417	146987766		0.00832988	0.00832988
Chr00	Tri-	(TAT)5	15	147011733	147011747		GCTTGAACACCTTCTCCAGC	59.122	GGTTGTTACTCTTAGCTATTGTCGT	58.902		357	147011429	147011785		0.00832988	2.01779e-05
Chr00	Mono-	(T)10	10	147102781	147102790		GCCTCCGCTTTTCAACAATG	58.298	TACAACGGCGTCTTCCAGTC	60.039		384	147102693	147103076		0.00832988	0.00832988
Chr00	Tri-	(ATT)4	12	147497250	147497261		AGCAGGGGTCTTTGGGATAC	59.08	ACTAAAATGGGACGGACGGA	58.731		260	147497024	147497283		0.00832988	0.00832988
Chr00	Di-	(TA)8	16	147778168	147778183		GCGGCAATCCATCAGTGTAG	59.06	ATGCTGCCTGAAGTCCTAGG	59.164		355	147778126	147778480		0.00832988	0.00832988
Chr00	Tri-	(TTC)4	12	148132468	148132479		ATAGGGGATGGGCAAAGGAC	59.146	AAAGAGGAGATGCAGCTGGT	59.01		393	148132437	148132829		0.00832988	0.00832988
Chr00	Mono-	(T)10	10	148144450	148144459		GGATTAGAGGAGTACGGCGT	58.683	TCTATTCGGATGGGAGCGAC	59.04		141	148144418	148144558		0.00832988	0.00832988
Chr00	Tri-	(TTA)4	12	148150770	148150781		ACGGTTGGATGAAGTTCGTG	58.491	TCTCATAAAGGTGGGGCAAGT	59.007		227	148150633	148150859		0.00832988	0.0028108
Chr00	Mono-	(T)10	10	148288234	148288243		ATGAATGACCTGCTAGCGGT	59.167	CCAGACAAGCAAGGAGAGGA	59.02		392	148288196	148288587		0.00832988	0.00832988
Chr00	Mono-	(A)10	10	148392629	148392638		CTTTCCTTCGGCACCCTTTC	59.118	TTTAGATTGCCACTTTCTGCAAA	57.472		354	148392326	148392679		0.00832988	0.000270038
Chr00	Mono-	(A)10	10	148463370	148463379		GAATGAGCCTCGCGAATCTT	58.424	AAGAGAAAGAGAAAGGTGGGG	57.202		281	148463142	148463422		0.00832988	0.0028108
Chr00	Tetra-	(AATA)5	20	148604191	148604210		GTGTCCCACCAATCCTTTAGG	58.277	CGATCTTCAGCTGGAACACG	59.005		482	148604034	148604515		0.0028108	0.00832988
Chr00	Mono-	(T)10	10	148673223	148673232		AGACCCAGCTCCAAATGTCA	58.933	AAACGAGGTCAGAAGAGGGT	58.282		441	148673035	148673475		0.00832988	0.00832988
Chr00	Di-	(AT)7	14	148947601	148947614		TGGTCGTTCATGTCCTTGATG	58.301	GGCCCTTGACCTTCAGAGTT	59.598		465	148947554	148948018		0.0028108	0.00832988
Chr00	Tri-	(ATC)4	12	149046439	149046450		CCCCAACTAGCCCCAACATA	59.077	CGACGTTCAATCCGAGCAAT	59.001		265	149046286	149046550		0.00832988	0.00832988
Chr00	Tri-	(ATT)4	12	149477608	149477619		AACCAATCAAAGGCCAGCAG	59.029	CCATGTGTCTGGTTGTGGTC	58.762		163	149477521	149477683		0.00832988	0.00832988
Chr00	Mono-	(A)10	10	149735617	149735626		ATCCCTCATGCACCTGTTGA	59.006	CTTCAGCTACTAACCGGGCT	59.175		345	149735334	149735678		0.00832988	0.00832988
Chr00	Tri-	(CCG)4	12	149862432	149862443		AGCGTGGAGTCCTTGATCAT	58.801	CTCATGGAGCCGTACTTCCT	58.885		375	149862205	149862579		0.00832988	0.00832988
Chr00	Di-	(TA)6	12	150599002	150599013		TGCCCGGTAAACAAACTGTC	58.689	CACCTCCACAGCATCCCTTA	59.088		436	150598876	150599311		0.00832988	0.00832988
Chr00	Mono-	(T)10	10	150748778	150748787		TCCAGTAGCAATCCGACCTC	58.888	AGTCCACGCCAGTATACACA	58.447		319	150748588	150748906		0.00832988	0.00832988
Chr00	Tri-	(ATT)4	12	150789160	150789171		TGTTGAAGCACTCTGGGCTA	58.944	TAGGATCCCACACGTCACAC	59.107		389	150789021	150789409		0.00832988	0.00832988
Chr00	C	(A)11ttacaattcaatttaagttatatttcatcaaacattact(A)10	60	150963304	150963363		TTTCGGCCGTTTTCCCTAAA	58.022	TCGGGTGAGGATCTTTTCGA	58.447		473	150962998	150963470		0.00832988	0.00832988
Chr00	C	(A)11taaaaa(AAT)6	35	151140142	151140176		GACGCTGACATGAACTGGTC	58.928	AGTGAAACAGCTCAACAACCA	58.278		460	151139807	151140266		0.00832988	0.0028108
Chr00	Di-	(TC)9	18	151140708	151140725		GTCAACTCCCAGCTTTCACG	59.132	CGTTGGTCTGATGATCTGCG	59.074		451	151140393	151140843		0.00832988	0.00832988
Chr00	Mono-	(A)10	10	151324493	151324502		CCTCTAATGCCGCCTCTACA	58.959	TCCTGACATACCAAGAGAAGACA	58.583		326	151324202	151324527		0.00832988	0.000270038
Chr00	Di-	(CA)7	14	151535714	151535727		AACCACCTTTGCAGCTTAGC	59.038	ATCTGCACCCCTTGTAACCA	58.928		333	151535565	151535897		0.00832988	0.00832988
Chr00	Mono-	(T)10	10	151621921	151621930		ACAGAGGCATGGATTTTGTGT	58.12	AGCAACAAGTGTGGGTTCCA	60.034		491	151621538	151622028		0.0028108	0.00832988
Chr00	Tri-	(CAA)5	15	152057953	152057967		TCGCCGAGATCACTTCCTTT	59.104	GGTCGGATCCACTACTCGAG	59.054		140	152057912	152058051		0.00832988	0.00832988
Chr00	Mono-	(T)10	10	152058578	152058587		GATCAAGCGGGTCCTTAATCA	57.806	GGCGGGTGGTACTTATGTCT	59.171		271	152058472	152058742		0.0028108	0.00832988
Chr00	Mono-	(T)10	10	152222225	152222234		AATCCACCAATCAAACCGCA	58.373	AGGGTGCGAGAGTTATCACA	58.443		446	152221942	152222387		0.00832988	0.00832988
Chr00	Tri-	(TCA)4	12	152363936	152363947		CGCAAAATTAGGAGGTCTTGGA	58.656	TGTCCTTCGAGCGTACTTGT	59.043		489	152363850	152364338		0.000889183	0.00832988
Chr00	Mono-	(T)10	10	152466414	152466423		CTCCTCATACGGCTCGAGAA	58.69	TGCTTATTCCATCCAAACCCA	57.535		331	152466289	152466619		0.00832988	0.0028108
Chr00	Mono-	(A)10	10	152513640	152513649		TGCATCCTTCAATTTCTACGCA	58.657	ACCTTTGAAGAGAGTCGCCA	58.951		366	152513527	152513892		0.000889183	0.00832988
Chr00	Mono-	(A)10	10	152578985	152578994		CGCGTGCTTTTCAAATTGCT	58.869	TGCTGTAACATCCCTTGGTG	57.801		225	152578887	152579111		0.00832988	0.00832988
Chr00	Mono-	(T)10	10	152700559	152700568		ACCACCAGATGATGTCCCAG	59.085	AAGTTTGACCATGAATTTTAGGCA	57.582		452	152700241	152700692		0.00832988	7.97303e-05
Chr00	Tetra-	(ATTA)4	16	153014532	153014547		ATCCACTTCCAGCTTGAGGT	58.634	TCAAGGCGAGTCTAATGGCA	59.098		331	153014503	153014833		0.00832988	0.00832988
Chr00	Di-	(AG)6	12	153342901	153342912		GGTGATGGGAGGATGGTCTT	58.783	CTGCCACTGTCTCATCGTTG	58.926		197	153342757	153342953		0.00832988	0.00832988
Chr00	Mono-	(A)10	10	153666725	153666734		ACAAAGTTCCAAGGCCAAAGA	58.254	ACTTGTTCCTTATCGTGGCA	57.149		416	153666663	153667078		0.0028108	0.00832988
Chr00	Mono-	(A)10	10	153729644	153729653		GAATTGCACTTCTTCCGGCA	59.119	GCACACAAGGCTTCAAGTGA	58.976		454	153729494	153729947		0.00832988	0.00832988
Chr00	C*	(GAA)4ta(AGG)4(G)11*	35	153734232	153734266		TGGGATTTTGGGTCTTGGTT	57.215	AGGTTCAACTTCCCACCACT	58.777		495	153734034	153734528		0.00832988	0.00832988
Chr00	Tri-	(CGA)4	12	154037498	154037509		CCAAAATCACGGGACTAGCA	57.892	CCTTGTCCATGTCGAGTCCT	59.102		367	154037184	154037550		0.00832988	0.00832988
Chr00	C	(AT)6(AC)7	26	154062377	154062402		ACAACCCATGCACCATCTTC	58.451	CGCATACCGGAAACTATCGA	57.589		353	154062199	154062551		0.00832988	0.00832988
Chr00	Mono-	(A)10	10	154179877	154179886		TGCTGACAAGTTGAGGGGAT	58.933	AGTACGGCTTGGCACTTTTG	59.048		247	154179766	154180012		0.00832988	0.00832988
Chr00	Mono-	(T)10	10	154180142	154180151		CAAAAGTGCCAAGCCGTACT	59.048	GGTTCTTCTTTCAGGTCCCC	57.798		295	154179993	154180287		0.00832988	0.00832988
Chr00	Tri-	(TTG)6	18	154354512	154354529		TGTTGTGAGAAAAGTGGACGG	58.715	TGTCCCCATTTGTGCTTGTC	58.673		212	154354489	154354700		0.0028108	0.00832988
Chr00	Tri-	(AGC)5	15	154464171	154464185		CGCTCAGGTGACCAACAAAA	58.979	ATTCCCTACAAGTCGCACCA	59.019		315	154464125	154464439		0.00832988	0.00832988
Chr00	Mono-	(T)10	10	154558988	154558997		GAAGCGCCCAATTTTGTGTG	58.861	CGAAGATTTTAGGGGAGGGC	58.031		291	154558841	154559131		0.00832988	0.00832988
Chr00	Di-	(AT)10	20	154738379	154738398		GGGTTGACTGAATGCCCCTA	59.376	GGTGTGTTGCCCGATCTAAT	57.962		134	154738320	154738453		0.00832988	0.00832988
Chr00	Di-	(CA)6	12	154753436	154753447		ACTGTCACTCCGAAGCAGAA	58.959	TCAATCATGATGGGTGTGCC	58.234		483	154753052	154753534		0.00832988	0.00832988
Chr00	Tri-	(AGC)4	12	154807939	154807950		GGGTCTGGAAGGAAGATGGT	58.71	TGGGTGTATTGGCTGGAAGT	58.928		124	154807905	154808028		0.00832988	0.00832988
Chr00	Mono-	(T)10	10	155040521	155040530		CATGCGCCTCAAGAAAGTGA	58.841	GTTTGTGGTGGTGCGGTATT	59.044		435	155040495	155040929		0.00832988	0.00832988
Chr00	Tri-	(TTA)4	12	155577490	155577501		AGCAGGGATTGAATTCGCAC	58.902	TCACCTTGATTGGGAGCCA	58.526		396	155577185	155577580		0.00832988	0.021943
Chr00	Tetra-	(AAAT)4	16	155605420	155605435		ATCGAAATAGGCTCCCCACG	59.607	AGCCAAATAAATGAGCTGGGT	57.894		499	155605319	155605817		0.00832988	0.0028108
Chr00	Di-	(CA)9	18	155745650	155745667		TGTGATTGGTTCCGGTAGCT	59.019	CCACCAGCAGACAGACAAAC	59.053		316	155745573	155745888		0.00832988	0.00832988
Chr00	Di-	(TA)7	14	155824960	155824973		CGACTGGAGGCTATGGACAT	58.956	CCTCCACCTTCGACCCATAA	58.799		425	155824749	155825173		0.00832988	0.00832988
Chr00	Mono-	(T)10	10	156125137	156125146		TGTTGCTTCTTTTGGTGTCGT	58.912	CGTTGATGCTGATCGAGTGG	59.074		364	156124949	156125312		0.0028108	0.00832988
Chr00	Mono-	(T)10	10	156304951	156304960		GGCACATTTTCTTCAGCTGC	58.294	ACCCAGAGTCTTGTGTCACT	58.205		430	156304769	156305198		0.00832988	0.00832988
Chr00	Mono-	(A)10	10	156330970	156330979		GGGGTGGCATGATAAATTGCT	58.958	CGATTTAGCGCTATGACCGG	58.939		498	156330656	156331153		0.0028108	0.00832988
Chr00	Di-	(TA)6	12	156509879	156509890		CGAGATCTCCAACCCCTGAG	59.25	GGTCGTGACAGCAAAAGTGT	58.986		471	156509707	156510177		0.00832988	0.00832988
Chr00	Mono-	(T)10	10	156540603	156540612		CCCTGCCCATATCCGTGAAT	59.598	AACTTCGTTTGCATCTTCACAA	57.369		371	156540463	156540833		0.00832988	0.000889183
Chr00	Mono-	(A)10	10	156595931	156595940		ACATAGCGGGTGATGTTGGA	59.091	GCTCCTATTACCTGCTTGCC	58.401		468	156595825	156596292		0.00832988	0.00832988
Chr00	Tri-	(TCT)4	12	156920607	156920618		TGTCTTTTGGCCAAACACCT	58.141	TGGACACCAATGCATGTACTC	58.29		232	156920470	156920701		0.00832988	0.0028108
Chr00	Mono-	(T)10	10	157012810	157012819		CCACGACGTCAAAACCACTT	58.989	GACCAACAATAAGGCCGGAA	58.171		435	157012714	157013148		0.00832988	0.00832988
Chr00	Mono-	(A)10	10	157028884	157028893		AGACCCCACCTGAGAATTGG	59.005	CCCACTCTCCTCCACTTCTC	58.809		302	157028823	157029124		0.00832988	0.00832988
Chr00	Tri-	(TTG)5	15	157133803	157133817		AGCCTCCTTCCAATGTCCAT	58.697	TCTCCTATGCCAAACCACCT	58.331		113	157133760	157133872		0.00832988	0.00832988
Chr00	Mono-	(T)10	10	157305659	157305668		TCCCCGTATGACTCATTCCG	58.963	AGGCATTGTCCAATTCAAGTTCA	59.103		335	157305390	157305724		0.00832988	0.000270038
Chr00	Tri-	(AGC)5	15	157906232	157906246		CACTCAGGCGACCAACAAAA	58.979	CCCGAAATAAGGTCCCGAGA	58.883		426	157906186	157906611		0.00832988	0.00832988
Chr00	Mono-	(T)10	10	158273692	158273701		GGGTTGTCATCTTCCGCTTC	58.912	AATCCAAAATACGTGTGTTGCA	57.424		351	158273586	158273936		0.00832988	0.000889183
Chr00	Tri-	(AAT)5	15	158551981	158551995		GTCACAACGTCAAGCCAGTT	58.986	AGCGACAAGAAAAGCAACGT	58.986		430	158551758	158552187		0.00832988	0.00832988
Chr00	Mono-	(A)10	10	158582106	158582115		GTGGCCATTTTCGTGTCAGT	59.048	TAGCGTGAGTTGGGAGTTGT	58.955		339	158582035	158582373		0.00832988	0.00832988
Chr00	Mono-	(A)10	10	158773509	158773518		TCTGTTGCTTCTAGGACCCT	57.673	AATGTCTTGCAAGCATGGGT	58.364		426	158773455	158773880		0.00832988	0.00832988
Chr00	Di-	(TA)8	16	159040532	159040547		CCACTATACCTGGCCTTGCT	59.16	TATTTTGACTTGCGCGTGGT	58.769		495	159040481	159040975		0.00832988	0.00832988
Chr00	Mono-	(A)10	10	159243001	159243010		CAGTGGGGTGTGTGTCAATG	59.046	GTACTCCCACCGTGCATTTT	58.47		347	159242745	159243091		0.00832988	0.00832988
Chr00	Tri-	(CTT)4	12	159570934	159570945		GCGATCTCCTGGACGACTT	59.189	TCCAGTAGTGCAATCCCAGT	58.343		488	159570784	159571271		0.021943	0.00832988
Chr00	Mono-	(A)10	10	160474170	160474179		AGCTAGTACTGGTGGAAAGCA	58.743	TTGTGCGAAACCAGATTGCC	59.686		376	160473985	160474360		0.0028108	0.00832988
Chr00	Mono-	(T)10	10	160738467	160738476		TTGTAACCCAAACCCCAAGT	57.149	AAAACCAGAATCAGCCGCAG	59.116		412	160738100	160738511		0.00832988	0.00832988
Chr00	Di-	(AT)8	16	160976993	160977008		GGAATTTGATGCATCTGAAGCG	58.631	CCCATACAGTGTATAAGGCCCA	59.291		499	160976888	160977386		0.000889183	0.000889183
Chr00	Tri-	(TTC)4	12	160983830	160983841		ACACCCAACGGAGCAATTTC	59.041	CTATAGTGGGGTTGGAGGCG	59.607		277	160983604	160983880		0.00832988	0.00832988
Chr00	Di-	(TC)6	12	160984106	160984117		AAGAGCCACATTCACTCCCA	58.933	TCTTTCGGAGGATCGTGAACA	59.11		466	160983766	160984231		0.00832988	0.0028108
Chr00	C	(T)14acattcttcttttataaacacatcctatgaatg(A)11	58	161059292	161059349		ACACCACCAAAGACAGACGA	59.172	CCTTTGTCTCGTTTAGCAAGC	57.811		253	161059145	161059397		0.00832988	0.0028108
Chr00	Di-	(AG)6	12	161152818	161152829		CGCGAGGGTATTAGCTACGA	59.13	TCAACATCCTCATTCCCGCT	59.088		476	161152466	161152941		0.00832988	0.00832988
Chr00	Tri-	(TTC)4	12	161269299	161269310		TGTGTATCGCAAATTCAGCACA	59.189	AGGGTGTTGCTGTCATGACT	59.233		309	161269172	161269480		0.000889183	0.00832988
Chr00	Tri-	(GAA)4	12	161353278	161353289		TCCTTAAACGTACGTGTCACA	57.293	TATCATTTGGGTGCACGTCG	58.635		267	161353114	161353380		0.0028108	0.00832988
Chr00	Di-	(TA)9	18	161528858	161528875		TATCGATCGCCTATGAGCCC	58.896	ACATTCATCCAAGCAATTTCCCA	59.161		278	161528719	161528996		0.00832988	0.000270038
Chr00	Mono-	(A)10	10	161529078	161529087		TATCGATCGCCTATGAGCCC	58.896	ACAACAAAGAGATGCTAAGGGA	57.359		482	161528719	161529200		0.00832988	0.000889183
Chr00	Tri-	(ATT)5	15	162104464	162104478		GAAGAGGCCAGCACATTGAG	58.907	TGAGAGTTGTGGGTGGACTT	58.493		496	162104374	162104869		0.00832988	0.00832988
Chr00	C	(TTATG)4(GTATG)5	45	162481332	162481376		GGCGATGTTTTGGACCCATT	59.105	TGTTTTCCAATCATCAGAGAGCT	58.085		280	162481202	162481481		0.00832988	0.000270038
Chr00	Mono-	(T)10	10	162589518	162589527		CTCTCTCCGGACTCCAAGTG	59.186	AGACGCATGTGAAGAACGATG	59.005		449	162589239	162589687		0.00832988	0.0028108
Chr00	Di-	(TA)7	14	162762818	162762831		TGAGGGATGTGATGGGAAGG	58.784	ACATCCCTAGCTCCAACCAA	58.331		440	162762783	162763222		0.00832988	0.00832988
Chr00	Tri-	(CAT)4	12	162762946	162762957		TGAGGGATGTGATGGGAAGG	58.784	ACATCCCTAGCTCCAACCAA	58.331		440	162762783	162763222		0.00832988	0.00832988
Chr00	Tri-	(ATT)4	12	162902110	162902121		ATTGGGCTCGTTCTGACACT	59.313	GGAAAGTACGGTGGGATCCA	59.093		348	162902075	162902422		0.00832988	0.00832988
Chr00	Hexa-	(TTTAAT)4	24	163110979	163111002		ACGGTTGGTGGACTCTCATT	58.943	GGGATTTGCGAAAACTTGCA	57.853		341	163110892	163111232		0.00832988	0.00832988
Chr00	Mono-	(T)10	10	163253749	163253758		GATGTTTCCGATGAAGGCCC	58.975	CTCGGTGAAGTGTATCGGCT	59.544		239	163253579	163253817		0.00832988	0.00832988
Chr00	Tri-	(AAT)4	12	163288026	163288037		ATCGGAACAGGGGAGGATAC	58.282	TTGAAGCACTCTGGGGTAGG	59.016		272	163287903	163288174		0.00832988	0.00832988
Chr00	Tri-	(GGA)4	12	163414617	163414628		ACAATCGCGGGGTAATAGGT	58.874	AGATCGGACCGCACTTGTAT	58.888		475	163414304	163414778		0.00832988	0.00832988
Chr00	Mono-	(T)10	10	163421524	163421533		AGAAGTGGGTGGCAGCTAAT	59.005	CAGTCACTAAACAACAACCCCA	58.716		498	163421173	163421670		0.00832988	0.000889183
Chr00	Mono-	(A)10	10	163610704	163610713		TGATGGTTCCTCTTGCTGGT	58.933	TGCTGTTCGGCTTTCCATTT	58.673		480	163610574	163611053		0.00832988	0.00832988
Chr00	Di-	(AT)7	14	163761008	163761021		GCGTAAAGTGGGCATAGGTG	58.986	AACCAGTGTCGAACCCAGTA	58.584		140	163760909	163761048		0.00832988	0.00832988
Chr00	Mono-	(T)10	10	163912107	163912116		AGACCGAGGTGCAGAACAAG	59.966	AGCCCAAAGTCAACAAGCTG	58.965		480	163911695	163912174		0.00832988	0.00832988
Chr00	Mono-	(C)10	10	163945287	163945296		CCTCTAACCGTACCCCATCC	58.954	GGTAATCGGGTTCCCTTTGC	58.899		323	163945048	163945370		0.00832988	0.00832988
Chr00	Tri-	(TTG)4	12	163989973	163989984		TGGTCGCCATGCATTGAAAT	58.816	GCTTTAAGTGGTTGCGATGC	58.382		388	163989692	163990079		0.00832988	0.00832988
Chr00	Di-	(AC)6	12	163999758	163999769		TGATATGCCAGCGAGTGTGA	59.177	ATGGGCCCCTCGATATCAAG	59.013		370	163999445	163999814		0.00832988	0.00832988
Chr00	Penta-	(CATGT)4	20	164189256	164189275		CGCACCTTTTCCGACTCTTT	58.773	AGAAAGTCACTCCTCTCCGC	59.108		472	164189042	164189513		0.00832988	0.00832988
Chr00	Mono-	(A)10	10	164555265	164555274		AGGTACGAGGAGGCAAATGG	59.458	CAGCACTAACTCACCGCATC	58.998		466	164554917	164555382		0.00832988	0.00832988
Chr00	Tri-	(ATG)4	12	164696466	164696477		CAACATTCGTGCCATTTCGC	59.016	CTTCTGGTCCTATGTCGGCT	58.885		352	164696212	164696563		0.00832988	0.00832988
Chr00	Mono-	(A)10	10	164846818	164846827		ACACCAAAATTTTCTGGGCAC	57.807	GGCTGTTGGTCTTTCTGCAA	58.968		233	164846712	164846944		0.0028108	0.00832988
Chr00	Tri-	(TTA)5	15	164860974	164860988		TTCCACACAAATATTTTAGCTGCT	57.411	ATCTGAGGATGAACATTGCCT	57.052		388	164860682	164861069		7.97303e-05	0.0028108
Chr00	Tri-	(ATT)7	21	164959820	164959840		TCGGCCTTGCACTTCTAGTT	59.315	AGACAAGAAACCACGTGACA	57.316		459	164959744	164960202		0.00832988	0.00832988
Chr00	Di-	(TA)7	14	164960219	164960232		TGTCACGTGGTTTCTTGTCT	57.316	TGTGAGTCAGCTGGTTTTGC	58.976		329	164960183	164960511		0.00832988	0.00832988
Chr00	C	(GA)6aagagaa(G)16	35	164966320	164966354		TTACCGCCGAAATTCTACGC	58.72	TGGTTCGATTTTGGTTCTAGCT	57.984		410	164966095	164966504		0.00832988	0.000889183
Chr00	Mono-	(A)10	10	165003213	165003222		AGGCCCTATCTCCACTTTTCA	58.438	GGCTACACCGAGACGATCTT	59.26		308	165003126	165003433		0.0028108	0.00832988
Chr00	Mono-	(T)10	10	165119641	165119650		CTGCGTCTGATACTGTCCGA	59.267	TGCAGCAAAACAAACTTTCTGT	58.076		368	165119454	165119821		0.00832988	0.000889183
Chr00	C	(TTA)5ctaatattttca(AT)9	45	165432477	165432521		CGGCTAGCTGACAATCCTCT	59.25	TCAGATAAAGGATGGGGCAAAA	57.67		368	165432226	165432593		0.00832988	0.000889183
Chr00	Tri-	(TAT)13	39	165492286	165492324		GGTGGACGCTTTCTTGGTTT	58.97	CGGGTCAGAATCTAGTTTGGC	58.719		262	165492129	165492390		0.00832988	0.0028108
Chr00	Tri-	(TTA)4	12	165568815	165568826		AGCCAGACAAATCAGTGGGT	59.226	ACCACATATCCGCACCTAGG	58.951		217	165568653	165568869		0.00832988	0.00832988
Chr00	Tri-	(TGA)4	12	165649895	165649906		GGGGATCGTACCACCTTCTT	58.799	GCCCCTAAGAGATTCGGGAA	58.871		354	165649616	165649969		0.00832988	0.00832988
Chr00	Tri-	(TCT)4	12	165829507	165829518		ATCGTTCTGCCGGACATAGT	58.888	ACCGATTCAAAACCACCAGA	57.35		440	165829108	165829547		0.00832988	0.00832988
Chr00	Mono-	(A)10	10	165849822	165849831		TCCATCCTCACACCCCTTTC	59.008	CGTCGCAAACCCTTCTATCG	59.079		348	165849787	165850134		0.00832988	0.00832988
Chr00	C	(T)11g(A)11	23	165850583	165850605		CGGCTGGAACGCAACCTG	61.727	TATCTTACCAACGCCACTGC	57.981		485	165850526	165851010		0.0867049	0.00832988
Chr00	Mono-	(A)10	10	165850754	165850763		CGGCTGGAACGCAACCTG	61.727	TATCTTACCAACGCCACTGC	57.981		485	165850526	165851010		0.0867049	0.00832988
Chr00	C	(A)10tatctt(A)36	52	166206341	166206392		TCGCCCTCCATCTTACCTTC	58.879	AGCCGACCTTATGAGCAAAAC	58.915		287	166206178	166206464		0.00832988	0.0028108
Chr00	Tri-	(ACA)4	12	166261510	166261521		TGCCTTCCGGAATCAATTGC	59.183	TCGGCAGATTACTCCCCATC	58.951		493	166261457	166261949		0.00832988	0.00832988
Chr00	Tri-	(CTT)4	12	166863620	166863631		AGTGGGTTGAATGAGGCGTA	59.019	TTTCAACACCCTCTCCCCTT	58.47		500	166863482	166863981		0.00832988	0.00832988
Chr00	Tri-	(ATT)5	15	167014099	167014113		ATTCCACCATCCCAACCCTT	58.907	TTTGGACGAGAAGAGTAACGT	57.004		350	167014008	167014357		0.00832988	0.0028108
Chr00	Tri-	(CAC)5	15	167059591	167059605		GGGAAGCCAAACCAAGTTCC	59.32	TGGTTGCTTTGGGTTCTTCA	57.848		241	167059568	167059808		0.00832988	0.00832988
Chr00	Tri-	(ACA)4	12	167319663	167319674		GCAACTACGAGCCAAACCTC	59.203	TCCAGACCGCACAATTTGAA	58.026		149	167319559	167319707		0.00832988	0.00832988
Chr00	Mono-	(A)10	10	167320738	167320747		TCGAGTTTTCCGACGACAAC	58.52	AGACTTGAAGGTAGCGGCTT	59.023		487	167320640	167321126		0.00832988	0.00832988
Chr00	C	(TA)8atacacatc(TA)6	37	167508200	167508236		TGAGGTTGTGTATCCATGTGTG	58.326	AATAGGGTTGAGAGGCGTGC	60.108		209	167508178	167508386		0.000889183	0.00832988
Chr00	Tri-	(ACA)4	12	167630821	167630832		TGGCCCTGTCCCAAAGTTTA	59.146	TTTTCATCATGAGTCGGGGC	58.25		481	167630474	167630954		0.00832988	0.00832988
Chr00	Mono-	(A)10	10	168306055	168306064		TGCACCACTGAACTCTCCAT	58.941	ACGTTGTTGCAAACTCCTCA	58.255		202	168305898	168306099		0.00832988	0.00832988
Chr00	Di-	(TG)12	24	168369885	168369908		GCTAACGATTGATTCCCTGCT	58.434	AGAACAGATACACACGCACG	58.302		189	168369740	168369928		0.0028108	0.00832988
Chr00	Tri-	(AAT)5	15	168551329	168551343		CGAAACACAAGAGGAAGCCG	59.487	AAGGTTTGAGCCCTACCACA	58.854		496	168550955	168551450		0.00832988	0.00832988
Chr00	Tri-	(CGA)4	12	168841149	168841160		TGGTACATGAGGTCGGTGTG	59.394	CGAGTCGATGATCAACAGCC	58.796		447	168840836	168841282		0.00832988	0.00832988
Chr00	Tri-	(GGC)4	12	169259250	169259261		ATCAGTGCTCTCGGATCTGG	58.961	CCTCACCTTTTATCAGCCGC	58.983		400	169258900	169259299		0.00832988	0.00832988
Chr00	Penta-	(AGAGA)4	20	169266370	169266389		GGAAGCCTTGTAATGCCTCG	58.983	AGGTTTTCAGCAGCTTGTCG	59.053		262	169266226	169266487		0.00832988	0.00832988
Chr00	Mono-	(A)10	10	169358491	169358500		TTCCTGCATTGACATCCCCA	59.297	ATTGTGGGGTGCTTTGAGTG	58.669		224	169358335	169358558		0.00832988	0.00832988
Chr00	Tri-	(TTG)5	15	169413002	169413016		CCCAGATTTCAATTGCGGGA	58.527	AGCAACCTCGTAATTGTCACC	58.576		464	169412971	169413434		0.00832988	0.0028108
Chr00	C*	(ATAC)4(AC)10*	34	169517439	169517472		ACCTAGGATTTTATTGAAGCAGGT	57.92	ATAAAAGTCCATACCGCGCG	58.786		426	169517385	169517810		7.97303e-05	0.00832988
Chr00	Mono-	(T)10	10	169678652	169678661		TCTTCATGCTTGACTCCCCA	58.639	CCGAAGCAAATGATTAGTATGCG	58.542		472	169678262	169678733		0.00832988	0.000270038
Chr00	Tri-	(TTG)4	12	169680874	169680885		TGTGCGACATGATGACCTGA	59.392	TTGAAGGTCTGAAGGCCGAA	59.238		348	169680769	169681116		0.00832988	0.00832988
Chr00	Tri-	(ACC)4	12	169813977	169813988		GTTGGAGCAGCAGTTGGAAA	58.968	AAAAGAGGTAAACAAATGTGGAGTT	57.582		351	169813731	169814081		0.00832988	2.01779e-05
Chr00	Tri-	(GCG)4	12	169895913	169895924		GACAACATGGAGTCGATCGC	59.076	AGACCTTCTCCACGTCGTAC	58.836		400	169895858	169896257		0.00832988	0.00832988
Chr00	Tri-	(CGA)4	12	170118866	170118877		GGATGCTTCTTGACGACGTC	59.007	AACTCCGTGAACATCCTCGT	59.033		297	170118734	170119030		0.00832988	0.00832988
Chr00	Tetra-	(AAAT)5	20	170289085	170289104		GCTTTCCACGTAGATATCACGG	58.949	AGATACAGATGGGCGTTCGA	58.6		395	170288780	170289174		0.000889183	0.00832988
Chr00	Tri-	(TTG)4	12	170325645	170325656		CGCAACGTCTTCCTTGAAAT	57.031	AGTTTAGCGTACGTGTTGCA	58.144		495	170325624	170326118		0.00832988	0.00832988
Chr00	Tri-	(TCA)4	12	170385989	170386000		TTTTCCCACCATACCCCTCC	58.996	AGTGGTGGTGATGATGGAGG	59.085		167	170385866	170386032		0.00832988	0.00832988
Chr00	Mono-	(A)10	10	170437641	170437650		GATTCACAGTTCGAACCGGC	59.557	GTGTAGCGGCAAGAAGGATG	58.99		341	170437598	170437938		0.00832988	0.00832988
Chr00	Di-	(TA)7	14	170483732	170483745		GGGTCTTGGGTTGATGAAGG	58.161	CCAAACGATCCCTAGCTTGC	58.983		480	170483463	170483942		0.00832988	0.00832988
Chr00	Di-	(TC)6	12	170804404	170804415		CTTTAGGCGCGTGGTTGAC	59.504	ACGGCCTTTACCACTTGACT	59.237		399	170804275	170804673		0.021943	0.00832988
Chr00	Tri-	(TTG)4	12	171194285	171194296		AACGGCTATGGTTTTCAGGT	57.421	CACCTGCGAAGTAATGCCAA	58.836		489	171193888	171194376		0.00832988	0.00832988
Chr00	Di-	(AT)12	24	171262881	171262904		TGAGAACTTGCATCGCCAAA	58.397	GTAAGCAAAGGAACACGCCA	59.051		338	171262725	171263062		0.00832988	0.00832988
Chr00	Tri-	(AAT)4	12	171295599	171295610		TTGAGCAGAGAAAGAGGCGA	59.031	CACGCGCCTTACACATGTAT	58.713		194	171295457	171295650		0.00832988	0.00832988
Chr00	Tri-	(TGT)4	12	171513552	171513563		GTCTCTCAGCTGACCCCAAT	59.092	CAACAGGTCTGAGATCCCACT	59.095		187	171513455	171513641		0.00832988	0.0028108
Chr00	Mono-	(A)10	10	171555916	171555925		TACGCATTTGGTCTGGAAGC	58.551	GGCAAGTAGATAGCCAAGCG	58.779		393	171555750	171556142		0.00832988	0.00832988
Chr00	Tetra-	(AAAT)4	16	171817845	171817860		GCTTAGTTGTTGCCTGCTCA	58.762	AAGAGCCTTGGGTGTGAGAA	58.86		197	171817751	171817947		0.00832988	0.00832988
Chr00	Mono-	(A)10	10	171845675	171845684		ACAAGGTGAAGAGCTACGCA	59.32	CAATTTGACGGTCCCTTGCA	59.042		340	171845500	171845839		0.00832988	0.00832988
Chr00	C	(TA)7c(AT)8	31	171910314	171910344		GCACAGGCCACGAATAACTA	57.981	ATAGCGAAGGGGTGCATCAA	59.454		309	171910293	171910601		0.00832988	0.00832988
Chr00	Di-	(AT)11	22	172077560	172077581		CACAGAGCAAAAGCGAGAAGA	58.862	ACAGTTTGACTAGAGGCCCT	57.969		500	172077192	172077691		0.0028108	0.00832988
Chr00	Di-	(TA)6	12	172378061	172378072		TACCCTTGAAACCACTGCCT	58.854	ACAAGGAGAGACATAGTGTTTGC	58.681		400	172377833	172378232		0.00832988	0.000270038
Chr00	Mono-	(A)10	10	172567817	172567826		CACCCCACCCTTCTATCCAA	58.705	ACGGATAGGCAGAAAGAACTTG	58.4		296	172567764	172568059		0.00832988	0.000889183
Chr00	C	(AT)6aaaaatgcgaagagg(GA)7	41	172695414	172695454		CCTCCACACCTCCCAATCAA	59.302	TTAAACGTTACGATTCCAGCG	57.024		351	172695175	172695525		0.00832988	0.0028108
Chr00	Mono-	(T)10	10	173002822	173002831		TGACCTGATTAGTGGGAGGA	57.059	AGAAATCCTAAAACACCGTCCA	57.639		370	173002602	173002971		0.00832988	0.000889183
Chr00	Mono-	(A)10	10	173038399	173038408		ACTCAATAACAACGTCGAGGAC	58.427	CAACCTTGAACACCTGCTCC	59.046		447	173038327	173038773		0.000889183	0.00832988
Chr00	Di-	(TA)6	12	173116976	173116987		ATCACTTTGCAGCCACAGTG	59.043	TCGATCAGCCCTGTAGACAC	58.896		481	173116898	173117378		0.00832988	0.00832988
Chr00	Mono-	(A)10	10	173135487	173135496		CCTAAAGGCAAACGTGTGACA	59.056	TGCGCTCTGAATTTCAACACT	58.779		358	173135464	173135821		0.0028108	0.0028108
Chr00	Mono-	(A)10	10	173283814	173283823		ACTGAGGTTGGTGTGACTCA	58.504	CTCTGGCCCTCTAGTTGTCC	59.173		429	173283535	173283963		0.00832988	0.00832988
Chr00	Di-	(GA)6	12	173334983	173334994		GGACTAGGACCTGGAGATCAC	58.688	GGAAGACCTGTTGTTGCACT	58.32		312	173334925	173335236		0.0028108	0.00832988
Chr00	Tri-	(TGT)4	12	173335943	173335954		TGCGAACATCCTATCCTCCC	58.951	AGGTTGATTCAGGGCCGTAA	59.011		433	173335893	173336325		0.00832988	0.00832988
Chr00	Di-	(TA)6	12	173403251	173403262		CGCGTGAAAAGGGCTCAAAT	59.759	AGGAGATAGGGGTTACGGGA	58.761		145	173403177	173403321		0.00832988	0.00832988
Chr00	Tri-	(AGA)4	12	173446862	173446873		AGCCTCCACAAACTCGATGA	59.023	TTGTCACACTACCGGGAACA	58.879		215	173446746	173446960		0.00832988	0.00832988
Chr00	Di-	(TA)7	14	173459380	173459393		GATCTAAATATTTGGCCCGTGC	57.839	TGGTTTTCTGTACGCGACTC	58.225		401	173459355	173459755		0.000889183	0.00832988
Chr00	Tri-	(CAT)4	12	173471864	173471875		GCTGAAACTGTCGAGATGCA	58.567	TCTTGACGGACAGACTTGCT	58.959		155	173471743	173471897		0.00832988	0.00832988
Chr00	Tri-	(CAA)4	12	173560643	173560654		CCTTTAGCGGCCCCTATGAT	59.307	GTGCCCATTAACCACCACTC	58.826		362	173560494	173560855		0.00832988	0.00832988
Chr00	Mono-	(C)10	10	173622777	173622786		CCCACTTGACACACACACAA	58.542	TCGAGGGAGATTGAAGGTGT	58.061		439	173622494	173622932		0.00832988	0.00832988
Chr00	Tri-	(TTC)4	12	173637140	173637151		AGTTTCCGTAGTTGCATGGC	58.835	TCGATCTAACTGCAAATGGGA	57.095		365	173636868	173637232		0.00832988	0.0028108
Chr00	Mono-	(T)10	10	173840864	173840873		ACCCTCTCAGATTTGTCTTGTCT	59.093	CCCATCTTGCCATCACACTG	58.899		460	173840731	173841190		0.000270038	0.00832988
Chr00	Tri-	(TAT)6	18	173846983	173847000		TGCTGCTCACACAATTTGCT	58.966	ACTCCCTTCCTTGCTCTCAC	59.02		499	173846668	173847166		0.00832988	0.00832988
Chr00	Tri-	(GAA)4	12	173948868	173948879		TCCGCAAAACCTGAAGAAGC	59.048	AAACGTCCCTCTCGGTGATT	59.026		128	173948840	173948967		0.00832988	0.00832988
Chr00	Tri-	(ATG)4	12	174093748	174093759		GAACATGAGAGTGAGCAGCG	59.002	GGGCATGTACACCTGGTTCT	59.672		247	174093678	174093924		0.00832988	0.00832988
Chr00	Mono-	(A)10	10	174193340	174193349		TCTTCATCGTTCCGTGTTGC	58.855	GTTGCTGCATACTCCAACGT	58.843		468	174193174	174193641		0.00832988	0.00832988
Chr00	Mono-	(T)10	10	174193683	174193692		CGTTGGAGTATGCAGCAACA	58.844	CGCATGCCGTCTATTAAGGA	57.851		349	174193623	174193971		0.00832988	0.00832988
Chr00	C	(GT)8(AT)12	40	174454593	174454632		ATCGTCCAAGTTGTCCCGAT	59.097	TTAATTTGTGCCTCGCCTCG	58.917		357	174454451	174454807		0.00832988	0.00832988
Chr00	Tri-	(AAC)6	18	174531377	174531394		GCATGCCATACTGAAGAAGGT	58.352	TGTACGCAGACAATTGATTCGA	58.419		413	174531165	174531577		0.0028108	0.000889183
Chr00	Tri-	(TTC)4	12	174657672	174657683		TGGAACGAATAATGCTGCGT	58.267	AGAGTGTTGTCTGGGGAAGG	58.94		412	174657323	174657734		0.00832988	0.00832988
Chr00	Tri-	(TTG)7	21	174818420	174818440		TTTGGTGTGCGATTCTGTGG	59.049	GGCGAAAAGTAGTGGTCAAGT	58.509		487	174818145	174818631		0.00832988	0.0028108
Chr00	Di-	(TC)7	14	174923571	174923584		CACACACTTGAACTCCGGTG	59.063	ACGATGAGAGATTTGCACGC	58.998		320	174923289	174923608		0.00832988	0.00832988
Chr00	Di-	(AT)9	18	174930274	174930291		GCCCAAGCGACATATCAAGG	59.053	TGGTTTTCATGACGTACACTCT	57.669		167	174930175	174930341		0.00832988	0.000889183
Chr00	Mono-	(T)10	10	174969022	174969031		TTGGTGAGGGTGTGTTGGAA	59.374	TTACCAGTACCTCAGCGAGA	57.498		318	174968845	174969162		0.00832988	0.00832988
Chr00	Mono-	(T)10	10	174987050	174987059		TGATCTCCGCACTATCCTGG	58.668	TCTCGGGACTAGTAGAGGGC	59.527		396	174986967	174987362		0.00832988	0.00832988
Chr00	Mono-	(A)10	10	175529973	175529982		ACGCACAACAGATCCTTCATG	58.921	TGCAGAAGTGTTGCAATTTGA	57.203		475	175529774	175530248		0.0028108	0.0028108
Chr00	Mono-	(A)10	10	175558705	175558714		TCACGTCTGCATGCTTAGGA	59.105	TTGTGCAATTTCCCTCCACA	57.921		407	175558587	175558993		0.00832988	0.00832988
Chr00	Mono-	(T)10	10	175558823	175558832		TCACGTCTGCATGCTTAGGA	59.105	TTGTGCAATTTCCCTCCACA	57.921		407	175558587	175558993		0.00832988	0.00832988
Chr00	Mono-	(T)10	10	175622874	175622883		TGTGTGTAGAGACGGGGAAC	59.036	AGGAAAATGAAAGCAGCTAAACTT	57.589		451	175622573	175623023		0.00832988	7.97303e-05
Chr00	Tri-	(GGT)5	15	175742813	175742827		GAAGGAAGAGGGGTAGGTGG	58.795	AAGACCCACCCCTTTTCACA	59.069		101	175742755	175742855		0.00832988	0.00832988
Chr00	Di-	(TA)6	12	176379916	176379927		TGATTGTAGCATGGTTGGCG	58.906	GGGCAAGTCGATAGGATCCA	58.951		476	176379703	176380178		0.00832988	0.00832988
Chr00	Tri-	(AAC)5	15	176555340	176555354		TGAGTGGGTGCGACTGTTAA	59.246	GCCGAGGTTGATTGCTTGAT	58.902		488	176555002	176555489		0.00832988	0.00832988
Chr00	Mono-	(A)10	10	177149862	177149871		ACGCTTGGATCTGCATAAATGA	58.455	GGCCTTGCTATACTTGTCGC	59.062		380	177149689	177150068		0.000889183	0.00832988
Chr00	Mono-	(A)10	10	177500586	177500595		CTCCGCTTCACCACCTTTTC	59.125	AGTAGATCCATCAGCACGCA	58.885		472	177500400	177500871		0.00832988	0.00832988
Chr00	C	(T)10cacacaaaactctaaattcactcctattaacc(A)10	52	177891369	177891420		GGTTCAGAAAAGGGCAGGAC	58.752	GCCGGTTGATATGACACCTC	58.417		461	177891114	177891574		0.00832988	0.00832988
Chr00	C	(TTA)4a(TAT)5tg(A)10	40	177898251	177898290		ACTTGGCTTGTGGAAGGAGT	59.153	AACCGCCATGATGAATAAATATGAA	57.477		499	177897917	177898415		0.00832988	2.01779e-05
Chr00	Tri-	(CAA)4	12	177898554	177898565		CCAGCCCATTACGTAACTCC	58.051	ACGTTGTCTGCTGTTGTACG	58.794		161	177898521	177898681		0.00832988	0.00832988
Chr00	Di-	(AG)6	12	177974196	177974207		TGCACTGGTGGAATGAGAGA	58.649	AGCAAGATGTGGACCAGACA	58.941		498	177974140	177974637		0.00832988	0.00832988
Chr00	Mono-	(T)10	10	178081676	178081685		AATGTGACGGGCCTTACAAA	57.72	CGGCTCTTTTAATTGGCCCA	58.818		345	178081379	178081723		0.00832988	0.00832988
Chr00	C	(A)12gaatagcaaaaaatgatttgtaaaa(T)12	49	178083491	178083539		TGAAGTTGAAAATGGGGTTGTTT	57.572	GGCGCCAACTGTCAAACTAA	59.051		410	178083191	178083600		0.000270038	0.00832988
Chr00	Tri-	(TAT)6	18	178293044	178293061		GGGCGATTCTTGCTATTCCC	58.761	ACATGCATTGACGGAGAGGT	59.385		339	178292799	178293137		0.00832988	0.00832988
Chr00	Tri-	(TTG)4	12	178556780	178556791		CTACTTTCACGCCGCTTACC	59.003	AAGGAAGCTCTGAGACGTCA	58.378		362	178556477	178556838		0.00832988	0.00832988
Chr00	Tetra-	(ATAC)7	28	179296345	179296372		CGAAATCTGCACCTAAGAGCC	59.063	GTCACTCGGTAGACTGGCTT	59.111		441	179296192	179296632		0.0028108	0.00832988
Chr00	Mono-	(A)10	10	179374451	179374460		CGAGCTCAAGACCCAAGTTG	58.848	TGGAACCCTCTTGAACTACCA	58.303		499	179374225	179374723		0.00832988	0.0028108
Chr00	Mono-	(A)10	10	179525584	179525593		TCGTGACAAAGGAAAACGGAC	59.065	TCCACGAGACCATTCCAACA	58.947		388	179525494	179525881		0.0028108	0.00832988
Chr00	Mono-	(A)10	10	179581384	179581393		TGGGTCGACACAAGATACGT	58.75	CCTGGCCTCGGATGTTCATA	59.241		400	179581322	179581721		0.00832988	0.00832988
Chr00	Tri-	(TGT)4	12	179632009	179632020		CCGAATGTTGCGTGTCTAGG	59.001	GTAAACACACGGCCAAGGTT	58.973		323	179631892	179632214		0.00832988	0.00832988
Chr00	Mono-	(A)10	10	179655780	179655789		TCCTGAAGTCCTTGCAGTCA	58.576	TCAGCTGAATGTCCACCTTCT	59.019		160	179655655	179655814		0.00832988	0.0028108
Chr00	Mono-	(A)10	10	179755111	179755120		ACACGCTCAACTGTCAACAA	58.267	TGTAGGCGAATCACCCCTTT	59.011		408	179754922	179755329		0.00832988	0.00832988
Chr00	Mono-	(T)10	10	180562466	180562475		AGACATTAGAGCTCGATCATGTT	57.472	CAATTGCACATCACAGCTCCT	59.183		374	180562378	180562751		0.000270038	0.0028108
Chr00	Tetra-	(AATA)8	32	180562648	180562679		AGACATTAGAGCTCGATCATGTT	57.472	CAATTGCACATCACAGCTCCT	59.183		374	180562378	180562751		0.000270038	0.0028108
Chr00	Di-	(TA)6	12	180678119	180678130		GTCCGTTTGTTGACTCAGCT	58.417	AATGTCCACCCCTAGTCACG	59.097		464	180677986	180678449		0.00832988	0.00832988
Chr00	C	(A)10gtttattcttttttaaacggatt(A)11	44	180678270	180678313		GTCCGTTTGTTGACTCAGCT	58.417	AATGTCCACCCCTAGTCACG	59.097		464	180677986	180678449		0.00832988	0.00832988
Chr00	Mono-	(A)10	10	180705915	180705924		AGGAACGGAGGGAGTAGGAT	59.065	CGATTCGAATGGTCTCCCCT	59.247		443	180705528	180705970		0.00832988	0.00832988
Chr00	C	(A)10taaaaaaaataaaata(AAT)6	44	180845424	180845467		TGGCAACCTCATAACCCCAT	58.993	ACGGGTTGTATTGGGTAGGA	58.045		442	180845215	180845656		0.00832988	0.00832988
Chr00	Mono-	(A)10	10	180913481	180913490		GATGAGTCCACCCTTGACGA	59.104	TGACTGTCTTGTGCACAACT	57.598		417	180913105	180913521		0.00832988	0.00832988
Chr00	Tri-	(AAG)5	15	181109554	181109568		ACCACCAACTCAATCCTCCA	58.555	CCCACAATAGCCCACACAAG	58.823		120	181109517	181109636		0.00832988	0.00832988
Chr00	Mono-	(A)10	10	181289532	181289541		CGGTTACCAATCCACCAATGA	58.283	TGCAATGGTGAAAAGACTCCA	58.057		499	181289216	181289714		0.0028108	0.0028108
Chr00	Tri-	(GTA)4	12	181341119	181341130		TGCGGAAGAATTGAAACACCA	58.698	CCCTCTCCAAACCGTACCTT	59.018		403	181340925	181341327		0.0028108	0.00832988
Chr00	Di-	(AT)8	16	181586250	181586265		TGGCTATTGGGACCAGTTGT	58.928	AGGGAAGAGCTTACATGGGA	57.73		478	181585902	181586379		0.00832988	0.00832988
Chr00	Tri-	(TTA)4	12	181913515	181913526		GCACATTCCCATTCCACTCA	58.162	GCACACTTTACGCCCATGAA	59.122		472	181913230	181913701		0.00832988	0.00832988
Chr00	Tri-	(GTT)5	15	181976805	181976819		GCTTACCATCAATGCCAGCT	58.603	AGGATTTGAACCCCTTTAGTGT	57.258		179	181976679	181976857		0.00832988	0.000889183
Chr00	Tri-	(TAT)4	12	182132510	182132521		GCCTCTAGTTCCACGGTCTT	59.104	GCGCTGGTGAATGCATAAGT	59.265		475	182132132	182132606		0.00832988	0.00832988
Chr00	Di-	(AG)6	12	182352329	182352340		TGCTTCCCAATGACGATCTG	57.972	TCGTGCATGCTACTGAGTCT	58.823		377	182352033	182352409		0.00832988	0.00832988
Chr00	Mono-	(T)10	10	182615620	182615629		CGCTACTCTACCAATATCACGC	58.765	GTACACGCTTTGCCACAACT	59.339		481	182615246	182615726		0.000889183	0.00832988
Chr00	Mono-	(T)10	10	182841796	182841805		GGGAAGGAAATGGGAAGTTTGA	58.494	GAGTACTCGGAGACATCGGC	59.692		410	182841666	182842075		0.000889183	0.00832988
Chr00	Tri-	(TGT)5	15	182862789	182862803		CTGCGTACATTTCACCACCC	59.198	TGGGCTATAGTGGACTCCGA	59.446		499	182862493	182862991		0.00832988	0.00832988
Chr00	Mono-	(A)10	10	183247443	183247452		TCTTCCTCTCCGTTGTGTCC	59.033	TCTCATCAAGGAACCCGGAC	59.097		167	183247388	183247554		0.00832988	0.00832988
Chr00	Tri-	(ACT)4	12	183565400	183565411		GTGGAGTAGAGGGGTGGTTC	59.097	TGATGCTCAATTGTCGGCTC	58.627		467	183564988	183565454		0.00832988	0.00832988
Chr00	Tri-	(TAC)4	12	183731842	183731853		AGCACAAAATTCGCAACCCT	58.96	GCTTGGGCGTAATCAGTCAT	58.332		458	183731474	183731931		0.00832988	0.00832988
Chr00	Tri-	(AAT)5	15	184162747	184162761		AGAAGAGGGTGAGGGGATCT	58.977	AAACTCTTTTGTTCGGGCCG	59.334		475	184162438	184162912		0.00832988	0.00832988
Chr00	Tri-	(AAC)5	15	184230934	184230948		GGGTTAGGCACAGTAAGGGT	59.01	GGTGAGTTCCAACGTCAACC	59.058		484	184230847	184231330		0.00832988	0.00832988
Chr00	Tri-	(CTA)4	12	184294520	184294531		AGCAGGGGTAAAGAGAGCAG	59.092	TGCTACTTTCGCCAAAATCCT	58.21		463	184294172	184294634		0.00832988	0.0028108
Chr00	Tri-	(ATC)4	12	184373454	184373465		TCGATCTCTGCGAAAGTCCA	58.826	TCTTTTGAAATGCGGCTGGG	59.397		183	184373380	184373562		0.00832988	0.00832988
Chr00	Mono-	(A)10	10	184419322	184419331		ATCCGGATAAGTTGGGGCTC	59.234	CCTTGCTATATACGCCGGTG	58.29		450	184419270	184419719		0.00832988	0.00832988
Chr00	Tri-	(TCA)4	12	184809850	184809861		TCGGCAGTTGTAGCATAGGA	58.519	TTGAACTGGGGCCATCTCAT	58.998		487	184809717	184810203		0.00832988	0.00832988
Chr00	Tri-	(CAT)4	12	184818967	184818978		GGAGAAAGTTATGCTGCAGGT	58.284	CAGCTCTCTCGGACTGGAAA	59.109		309	184818933	184819241		0.0028108	0.00832988
Chr00	Tri-	(AAC)8	24	185085836	185085859		AGAGGAGCATCAATAGCCCC	58.937	ACGATGAAGACACCAATGGAAG	58.662		213	185085725	185085937		0.00832988	0.000889183
Chr00	Mono-	(A)10	10	185428813	185428822		GTAGGGTATGGGGTGGAGTG	58.871	ATGGTGTTGTCCTGTGCTCT	59.233		441	185428534	185428974		0.00832988	0.00832988
Chr00	Tri-	(TCT)4	12	185479839	185479850		TCCATCTTTCCCACTTCACCA	58.938	GCGGAGATGCTTGAGTTCTG	58.995		347	185479783	185480129		0.0028108	0.00832988
Chr00	Tri-	(ACA)5	15	185589520	185589534		CCCTACCCCACCATTGTCTT	59	TGGTGATGATTGAGGATTGAGG	57.839		162	185589445	185589606		0.00832988	0.000889183
Chr00	Di-	(TA)11	22	185720791	185720812		TTTTGCATCGAGGTATGGCG	58.986	CGTTACCTTTCATGGAGCCC	58.62		261	185720609	185720869		0.00832988	0.00832988
Chr00	Di-	(TA)7	14	186103961	186103974		TTCTCTCTGTGGCCCTTGAG	59.02	TGTCAACGCACCTTACTCCT	58.955		425	186103803	186104227		0.00832988	0.00832988
Chr00	Mono-	(T)10	10	186137323	186137332		CCAAGCGGTATCAGAGACGA	59.261	GCTAGCTGACTCGATCCAGT	58.971		349	186137141	186137489		0.00832988	0.00832988
Chr00	Tri-	(CGC)4	12	186277157	186277168		TGTTCCAGGACCAGATCGAG	58.814	TAGATCACGAACGGCAGGAA	58.821		451	186276919	186277369		0.00832988	0.00832988
Chr00	Mono-	(T)10	10	186302743	186302752		ACTTAGCGTGTTTGTTCATGAGA	58.623	GTACGTGTTTGACCATGGCA	58.769		219	186302719	186302937		0.000270038	0.00832988
Chr00	Tri-	(TAT)5	15	186303338	186303352		TGCCATGGTCAAACACGTAC	58.769	CGATTTAAGATTGGCCGGCT	58.691		471	186302918	186303388		0.00832988	0.00832988
Chr00	Mono-	(T)10	10	186507904	186507913		ACCCCACATACATCACCCTG	59.081	TCTGCTTCAACATAAGGCGC	58.913		233	186507741	186507973		0.00832988	0.00832988
Chr00	Mono-	(A)10	10	186555013	186555022		ATGCAACTCACAACGGCATT	59.039	TGGAAGAAAATCAGAGCGCT	57.52		297	186554780	186555076		0.00832988	0.00832988
Chr00	Di-	(CT)6	12	186635843	186635854		TCGAATATCCGTATCCAAGTCAT	57.023	GAGGGGAAGGTGTGAGACTC	59.101		459	186635726	186636184		0.000270038	0.00832988
Chr00	Tri-	(TTA)4	12	186874192	186874203		AGGCGTAGATTTGAGGCGTA	58.891	GGGCGTAGGTTCCATGGATA	58.947		391	186874109	186874499		0.00832988	0.00832988
Chr00	Mono-	(T)10	10	187029647	187029656		GCCTATCACAGACCACGGAT	59.247	CCTCTCCCCGAACAACATGT	59.675		498	187029274	187029771		0.00832988	0.00832988
Chr00	Mono-	(T)10	10	187649587	187649596		GTAAATTCCACCCGACGCTC	58.995	TCAAGAAAGGGGTGCTTCTCA	59.226		472	187649457	187649928		0.00832988	0.0028108
Chr00	Mono-	(T)10	10	187927377	187927386		TCGTGGTGGTGGAATGAGAA	58.947	TCAGGGAACGGAGAAGTGAC	59.033		497	187926995	187927491		0.00832988	0.00832988
Chr00	Di-	(TA)12	24	188016055	188016078		GCCTTTTCCAATTTTCTCTGCC	58.671	TGGCTGTGCTACTGTTTTCG	58.774		297	188015937	188016233		0.000889183	0.00832988
Chr00	Tri-	(AAT)4	12	188065466	188065477		GCTCGATCTGAAGTTGCTCC	58.714	AGTTTGCGGATATGGGGTTT	57.475		440	188065112	188065551		0.00832988	0.00832988
Chr00	C	(A)10tttagctaaactta(T)10	34	188079286	188079319		ACCGCTCTACCACAATCTCG	59.544	CCCATCACTACCCCACAAGT	59.008		380	188079062	188079441		0.00832988	0.00832988
Chr00	Mono-	(A)10	10	188079592	188079601		ACTTGTGGGGTAGTGATGGG	59.008	AGTACAATGCCGGTCGACTT	59.393		256	188079422	188079677		0.00832988	0.00832988
Chr00	Di-	(AT)7	14	188262802	188262815		ATATCCATCCCGCACACCC	59.239	TTTGGCCATTCTTCACGGAC	58.756		500	188262783	188263282		0.021943	0.00832988
Chr00	Tri-	(TAT)7	21	188933662	188933682		AGGTACGTTGTTGATTGACCT	57.236	ACGAACTTCTGGTAGTGGCA	58.955		339	188933503	188933841		0.0028108	0.00832988
Chr00	Mono-	(T)10	10	188968839	188968848		CGAACTGCTCCGCCAAAATA	58.917	TGGAGGATGGGGTTTGACAA	58.846		423	188968734	188969156		0.00832988	0.00832988
Chr00	Tri-	(TGA)4	12	189001907	189001918		TGCCAACTATACCTGCTCCA	58.421	ACCTCGTTAAGCTTTTGGGC	58.755		480	189001855	189002334		0.00832988	0.00832988
Chr00	Mono-	(A)10	10	189302730	189302739		ACGTATTTTCCCTCCGTTTCT	57.31	GCCCTTGTTCGTCCCATTTT	59.034		484	189302365	189302848		0.0028108	0.00832988
Chr00	Hexa-	(TGGGGT)4	24	189516154	189516177		TGGAATAGTCAGGAACCCGC	59.46	CCCGTACTCCCACTACTTCC	58.89		161	189516072	189516232		0.00832988	0.00832988
Chr00	Di-	(AG)7	14	189577129	189577142		ACCTCACTACCCATACCCCT	58.975	AAACTCACTCCGTTCTCCCC	59.314		492	189576740	189577231		0.00832988	0.00832988
Chr00	C	(TCT)4ttttttccatttatttgtcattca(T)10	46	189645178	189645223		CTCCGGAAGAATATGAAGTGCA	58.203	GGAACCACTATGCCTAGGACT	58.6		332	189644948	189645279		0.000889183	0.0028108
Chr00	Tri-	(CCA)6	18	189699450	189699467		CACCACCAAACTTCGGTCAG	59.056	CCCCACCAGCAACAATAACC	59.105		452	189699426	189699877		0.00832988	0.00832988
Chr00	Mono-	(T)10	10	189788434	189788443		GGCGGATGTGTCGACTAGTA	58.98	ACTACCCATCTCCCTCTCCA	58.68		233	189788277	189788509		0.00832988	0.00832988
Chr00	C*	(A)11(AAT)4*	21	189802490	189802510		CCTCAAATCTTAACCCACCCC	58.265	CCCTAGATCTCACACGCCAA	59.176		486	189802460	189802945		0.0028108	0.00832988
Chr00	Mono-	(T)10	10	189802800	189802809		CCTCAAATCTTAACCCACCCC	58.265	CCCTAGATCTCACACGCCAA	59.176		486	189802460	189802945		0.0028108	0.00832988
Chr00	Mono-	(T)10	10	189909472	189909481		GCCATCATCACGTTTCCTCC	58.983	TTTTGTGGGTGAGTGCATGG	58.961		292	189909413	189909704		0.00832988	0.00832988
Chr00	Tri-	(ATA)4	12	190232237	190232248		CAGCCATAACCAACATGCCA	58.816	TTCATTTGTGAGCCGACGTG	59.135		368	190232207	190232574		0.00832988	0.00832988
Chr00	Mono-	(T)10	10	190233967	190233976		ACGAATTTGGGCACACTATTG	57.152	TGTACATAAGCAACCGTCCCT	59.096		360	190233873	190234232		0.0028108	0.0028108
Chr00	Tri-	(AAT)4	12	190452548	190452559		TTTCCTCCCTGCTTCTCCAG	59.013	GGTGATCTGGCCTGGTTCTT	59.67		401	190452341	190452741		0.00832988	0.00832988
Chr00	Mono-	(T)10	10	190571254	190571263		TGCAATAAACGCGCCTACTT	58.555	ACTCGTAACCACCACCACTT	58.874		455	190571065	190571519		0.00832988	0.00832988
Chr00	Mono-	(T)10	10	190573115	190573124		AGTGGATGGCGCATTTGTAC	58.905	CAGACTGTGTACCCGAACAAC	58.867		424	190572743	190573166		0.00832988	0.0028108
Chr00	Mono-	(A)10	10	190987697	190987706		CCCCGCAAATTTCAAGATGC	58.356	AGACGACTGACATGAGACAACT	59.112		358	190987565	190987922		0.00832988	0.000889183
Chr00	Tri-	(ACG)4	12	191357498	191357509		CCACCCATTCCTCGACCTTA	58.799	GTTTACAGCGGCAGTGTCTT	58.773		402	191357303	191357704		0.00832988	0.00832988
Chr00	Tri-	(TAT)5	15	191359395	191359409		AGGAATGACATGCCTTCCCA	58.998	TTGCACCCTGTATCCCTGAG	59.088		422	191359187	191359608		0.00832988	0.00832988
Chr00	Mono-	(A)10	10	192170601	192170610		TGCATCGACTTACAATACCAGA	57.271	AAGGGGTAGGCGAAGTGTG	59.322		301	192170514	192170814		0.000889183	0.021943
Chr00	Mono-	(A)10	10	192288173	192288182		CATTCCTTACACGTGCGAGG	59.001	CCGCAAAAGATACCAAGACGA	58.657		456	192287834	192288289		0.00832988	0.0028108
Chr00	Mono-	(A)10	10	192295840	192295849		TTTTGCTTGTGTGGGTCCTG	58.89	ACAAGGATGGCTAGCTTGGT	59.005		314	192295738	192296051		0.00832988	0.00832988
Chr00	Di-	(AT)11	22	192298644	192298665		GTGGACGTGCTCTCTCAAAA	58.134	TCATCCAATTCAAAAGGTGCCT	58.491		489	192298355	192298843		0.00832988	0.000889183
Chr00	Tri-	(ACA)4	12	192366516	192366527		CGTGTCCCGCAACCAAATTA	59.124	CGAGGAGGTTTGGATCGGTA	58.891		215	192366486	192366700		0.00832988	0.00832988
Chr00	Penta-	(TAAAA)4	20	192366857	192366876		TACCGATCCAAACCTCCTCG	58.891	TGAGAGGTAGGGTGGAGTGA	58.919		340	192366681	192367020		0.00832988	0.00832988
Chr00	Tri-	(TCC)4	12	192390229	192390240		GTAGCACCAGTACTCCACGT	59.113	TGTCTAGTGGAAGGAGAGCC	58.146		492	192390017	192390508		0.00832988	0.00832988
Chr00	Di-	(AT)6	12	192602295	192602306		CTTCGCCCCTGATGAGAGAT	58.953	TGGATGAAGCTCAATCGGGA	58.797		272	192602101	192602372		0.00832988	0.00832988
Chr00	Tri-	(TAA)4	12	192691013	192691024		AGTGGCCGGACATAGTAGTG	58.888	TCCTCAGAACTCTCATGCCTC	58.893		350	192690725	192691074		0.00832988	0.0028108
Chr00	Tri-	(TAA)4	12	192703517	192703528		ACGGGTTGTCGATTTGTTGC	59.69	ATGAGTTGGGCGAAAAGGTG	58.752		283	192703397	192703679		0.00832988	0.00832988
Chr00	Di-	(TA)7	14	192760949	192760962		GCCATAACCCTTCTCATACCC	57.858	AAAGATCTGTTTGTCGGCCA	57.73		497	192760745	192761241		0.0028108	0.00832988
Chr00	Tri-	(TTA)5	15	192811438	192811452		TGTGAAGCGGAGGAAGTAGT	58.371	CAAGCGAGACAGTTCAACCA	58.418		429	192811212	192811640		0.00832988	0.00832988
Chr00	Mono-	(T)10	10	192991600	192991609		TGGGTGTGGGGCTAAAAGTT	59.441	TGGTTGAATGTCGGAGGATTTG	58.919		428	192991506	192991933		0.00832988	0.000889183
Chr00	Tri-	(TTA)13	39	193102989	193103027		TGGACTTCAACACCCTACAAAG	58.184	TCCATCTTTCAACCAACGCC	58.756		379	193102727	193103105		0.000889183	0.00832988
Chr00	Tri-	(ACC)4	12	193147142	193147153		AGTAACGCCGTCTCTACCAC	59.193	TACATGATCGCGTTCTGTGC	58.723		433	193146951	193147383		0.00832988	0.00832988
Chr00	Mono-	(A)10	10	193217513	193217522		CGACCCCATATGTCCTACCC	59.026	ACCGCATGAATTGTTTGGGT	58.663		233	193217432	193217664		0.00832988	0.00832988
Chr00	Mono-	(T)10	10	193476906	193476915		CGACATGCAACTAAGGCTCC	58.99	TCCCTGATCACTCTGCTAAGG	58.607		322	193476652	193476973		0.00832988	0.0028108
Chr00	Mono-	(A)10	10	193581667	193581676		GTTACGCCGCTTCTTGGTAC	59.282	GGCTTGTTCCCTTTTCTCCA	58.005		393	193581638	193582030		0.00832988	0.00832988
Chr00	Tri-	(TCA)4	12	193670090	193670101		ACGAAACTCAATCACCAAAGCA	59.051	AGAGCTTGACCCCACATCTG	59.383		424	193670052	193670475		0.000889183	0.00832988
Chr00	Mono-	(A)10	10	193822082	193822091		AGCCAACCCAGACCAAGTAA	58.854	TGCCCTCACATGGACATCC	59.391		420	193821918	193822337		0.00832988	0.021943
Chr00	Mono-	(T)10	10	193946753	193946762		TAGCTGACTCGTGCCTTGAT	58.814	ATGGGCTCTGTTGCTAGGTT	59.005		494	193946705	193947198		0.00832988	0.00832988
Chr00	C*	(TA)10(TG)6(TGTA)4*	46	194057179	194057224		GACCTTAGTTCCCTTGGCCT	59.007	CACAACAGACCAACACACGT	58.917		436	194056985	194057420		0.00832988	0.00832988
Chr00	Mono-	(A)10	10	194091447	194091456		TTCCAGCCAAATGTGTGTCC	58.673	GTGCCACGTGTATTTAGTGGT	58.58		399	194091278	194091676		0.00832988	0.0028108
Chr00	Mono-	(A)10	10	194299697	194299706		GATGTTCAGTGCGCACATGT	59.481	CCAACGCCTCAACAAATGGA	59.042		452	194299335	194299786		0.00832988	0.00832988
Chr00	Mono-	(T)10	10	194457665	194457674		ACGAAAGGGCTATTACGGTCA	59.173	TGAGTGATTTGTTGTGGCGG	59.049		389	194457463	194457851		0.0028108	0.00832988
Chr00	C	(T)10gtaactaaagtt(A)12	34	194540895	194540928		TTATGCGCACTATTTGGCCC	58.971	GTCTTTCTCTCACATCCAGCAC	59.001		489	194540726	194541214		0.00832988	0.000889183
Chr00	Tri-	(GTT)4	12	194618018	194618029		TGGCGTGTTGTGATTTTCCA	58.606	TTCCGTCCAGCAACACTAGT	58.955		292	194617866	194618157		0.00832988	0.00832988
Chr00	Tri-	(AGA)4	12	194684364	194684375		CCGTAGCTAGGGTTTTGGGA	59.093	GCAATGCCCCACTCTTCTTT	58.739		493	194684141	194684633		0.00832988	0.00832988
Chr00	Di-	(AT)10	20	194799677	194799696		TGCCGACTAAGCCCTAAACA	59.022	TGGGTTGTACTTTGAATGGACC	58.508		434	194799651	194800084		0.00832988	0.000889183
Chr00	Di-	(TA)6	12	194799921	194799932		TGCCGACTAAGCCCTAAACA	59.022	TGGGTTGTACTTTGAATGGACC	58.508		434	194799651	194800084		0.00832988	0.000889183
Chr00	Di-	(AT)9	18	194800036	194800053		TGCCGACTAAGCCCTAAACA	59.022	TGGGTTGTACTTTGAATGGACC	58.508		434	194799651	194800084		0.00832988	0.000889183
Chr00	Tri-	(GCC)4	12	194900166	194900177		GTGCGGGTTACTTCTCGTTC	58.934	GCTGATCATCCCCACTTTGC	59.257		437	194899862	194900298		0.00832988	0.00832988
Chr00	Tri-	(TGC)4	12	195083211	195083222		CTGAGTAACACACGAAAGCCA	58.52	GGTACTTGTCTGGCTTGCTG	58.84		134	195083160	195083293		0.0028108	0.00832988
Chr00	Tri-	(CGG)4	12	195422822	195422833		CGAGAAGATCCTCTCCGTCG	59.416	GAGATGATGACGACGTTGCC	59.076		486	195422528	195423013		0.00832988	0.00832988
Chr00	Tri-	(TGT)4	12	195669682	195669693		TGTGTCCACTCTAACCTCGC	59.398	TATCCCTGCAGCTTACCGAG	58.959		382	195669639	195670020		0.00832988	0.00832988
Chr00	Tri-	(ACA)4	12	195681295	195681306		AACTTGCACTCTTTTGGCGA	58.611	TCTTGGCCAGGTGTTCTTCT	58.86		441	195680886	195681326		0.00832988	0.00832988
Chr00	Tri-	(AAT)4	12	195717261	195717272		ACAAGAAGGCACCGAAAGATG	58.846	ATCTCTGGTCTTAGGCTCGG	58.301		315	195717124	195717438		0.0028108	0.00832988
Chr00	Tri-	(CAT)4	12	195889799	195889810		TGCCGAGGGATGTTCTAGAG	58.596	AGATCTGAGGGCGCAATAGG	59.316		477	195889659	195890135		0.00832988	0.00832988
Chr00	C	(T)10gggagaaagatagacaa(T)10	37	195914863	195914899		AGAAAGGAAGCAAAGTAGGGAA	57.276	CCCCATCGATTAGGTTTTCTTCT	58.218		497	195914600	195915096		0.000889183	0.000270038
Chr00	Tri-	(AGG)4	12	196001005	196001016		CGCGATCATCAACAACTCGT	59.008	GAGTCGATGTTGAAACCCCG	58.924		447	196000838	196001284		0.00832988	0.00832988
Chr00	Tri-	(ACG)4	12	196001775	196001786		GTGACCAAGCAGCTCAACAA	58.976	ACCTTCTTGCCCTGGATCAG	59.377		451	196001367	196001817		0.00832988	0.00832988
Chr00	Tri-	(AAT)9	27	196092233	196092259		AGAGGAGTGCACAAGACACA	58.877	GAAGTACTAGCTGACCTTTGTGT	58.116		423	196092090	196092512		0.00832988	0.000270038
Chr00	Tetra-	(TAAT)4	16	196092456	196092471		AGAGGAGTGCACAAGACACA	58.877	GAAGTACTAGCTGACCTTTGTGT	58.116		423	196092090	196092512		0.00832988	0.000270038
Chr00	Di-	(TA)8	16	196297385	196297400		TCGATCAAGGGGTCCATTCC	59.163	AAAGCAAGTGAATGGCCAAAA	57.443		423	196297046	196297468		0.00832988	0.0028108
Chr00	Di-	(CT)7	14	196387432	196387445		AGCTCAGACGACACAGGAAA	58.959	AGGGAATGGACAAGGGATGG	59.071		420	196387225	196387644		0.00832988	0.00832988
Chr00	Tetra-	(TCTT)4	16	196410567	196410582		TCTACCCAGCTGCAAACTCA	58.944	CAGCGGCCACAATATTTCCA	58.898		466	196410372	196410837		0.00832988	0.00832988
Chr00	C*	(A)11(AAT)4*	21	196456767	196456787		TGTGTGTGTGGCAGCAAAAT	59.177	CCTTGACCGTTTGACCCAAA	58.605		308	196456674	196456981		0.00832988	0.00832988
Chr00	Tri-	(TCA)4	12	196555178	196555189		AGCACACACGCATTGACATT	59.046	AGGCCACGAGTTGATGATGA	59.095		388	196554840	196555227		0.00832988	0.00832988
Chr00	Di-	(AT)6	12	196808478	196808489		CTCCCTGTGTGGCTATCTCA	58.511	TTCAAAAGAACGGATGAAGAGTC	57.076		398	196808363	196808760		0.00832988	0.000270038
Chr00	C	(TGT)4tattgtgat(TTA)4	33	196955851	196955883		GCTGTTGATGCTTTGGGAGG	59.471	TCGAAGTGTTCCAAAGCACT	57.674		495	196955772	196956266		0.00832988	0.00832988
Chr00	Di-	(AT)10	20	196956965	196956984		AGCCGAACTTGGAGGTGAAT	59.307	AGACGTGCTAAGGACATGGT	58.733		426	196956768	196957193		0.00832988	0.00832988
Chr00	Mono-	(A)10	10	197107231	197107240		ACGCCTCTACAAACAAAGCA	58.038	ACGGAGACCAAGGACCATTT	58.935		474	197106970	197107443		0.00832988	0.00832988
Chr00	Tri-	(AAC)4	12	197224155	197224166		ACCACTCCCTTCGTTCGATT	59.026	GTTTCAAGAGGGGTAGGGCT	59.007		457	197224097	197224553		0.00832988	0.00832988
Chr00	Di-	(TA)6	12	197423292	197423303		GCCCCATGGTCATCACATTC	58.965	TCGAATCATGCACACCCCTA	58.8		418	197422920	197423337		0.00832988	0.00832988
Chr00	Mono-	(T)10	10	197506664	197506673		TAGAGGAACGGAGGATGGGA	59.069	TCGTGCGCTAAGAGAGGAAT	58.896		216	197506526	197506741		0.00832988	0.00832988
Chr00	Mono-	(T)10	10	197573124	197573133		GCGAAACCACAAGCGTTTAC	58.608	GGGTCATTTCTGGGGCCTTA	59.371		416	197572801	197573216		0.00832988	0.00832988
Chr00	Mono-	(A)10	10	197673781	197673790		CTTCAAAGCTTGCCGACGTA	58.855	TGGGAAGAATGATTCAGCGG	57.957		398	197673661	197674058		0.00832988	0.00832988
Chr00	Tri-	(ATA)8	24	197673964	197673987		CTTCAAAGCTTGCCGACGTA	58.855	TGGGAAGAATGATTCAGCGG	57.957		398	197673661	197674058		0.00832988	0.00832988
Chr00	Mono-	(T)10	10	197696928	197696937		CACTCCATGCACTTTCACGT	58.771	CGCTCAGGGAACAATGCTTT	59.116		480	197696713	197697192		0.00832988	0.00832988
Chr00	Tri-	(TTA)4	12	197766468	197766479		CAACCAAGCAACTCCCTCAC	59.046	ACAACTGAATCTTTACGTAACCAAA	57.443		500	197766175	197766674		0.00832988	2.01779e-05
Chr00	Mono-	(A)10	10	197787742	197787751		AAGCTTTTCAAGTGGGATTTCC	57.393	GGACTTATTTTGGTGGCCGT	58.459		269	197787686	197787954		0.000889183	0.00832988
Chr00	Tetra-	(TATG)4	16	197821117	197821132		TGTTGGCTCTAGAGATGGGA	57.45	AACTGTATGCTGCTGGGAGA	58.721		419	197820995	197821413		0.00832988	0.00832988
Chr00	Mono-	(T)10	10	197821425	197821434		TCTCCCAGCAGCATACAGTT	58.721	CACGCTGGCACTTCACAATA	58.844		434	197821394	197821827		0.00832988	0.00832988
Chr00	Mono-	(A)10	10	198127252	198127261		AGGTGCCAGGACTTTTGAGA	58.86	ACGGTGGGACTTATCTGCAA	59.019		371	198127074	198127444		0.00832988	0.00832988
Chr00	Mono-	(A)10	10	198238551	198238560		TGCATGTCTGATCCAAGTTGT	57.855	TCCAAAATCCCAGAAAGTGCA	58.044		493	198238252	198238744		0.0028108	0.0028108
Chr00	Tri-	(AAT)5	15	198407140	198407154		AACCCTTTGCTTGCGACATT	58.96	GTTGGTCACTTTTCCGGACC	59.051		185	198407037	198407221		0.00832988	0.00832988
Chr00	Tri-	(AAG)4	12	198589203	198589214		CAATGGAGAGCATCACGGTG	58.988	TCTGCTGCCATCCGTCATAA	59.17		171	198589176	198589346		0.00832988	0.00832988
Chr00	Tetra-	(ATTT)4	16	198673015	198673030		TCCTCGGACACCTACAAAGA	57.702	CGATGCGGTGAAGAGTGATG	59.074		380	198672833	198673212		0.00832988	0.00832988
Chr00	C	(CTAT)5tta(TC)6tt(TA)6	49	198734839	198734887		ACACATATCCACCCACCCAC	59.376	CCGCCACGTGTAATTGTCTT	58.847		326	198734819	198735144		0.00832988	0.00832988
Chr00	Di-	(AT)12	24	198763656	198763679		GTGTGAGCCTGCCTATCTCA	59.173	TGGGTGGAGTTGGGTGAAAT	59.143		240	198763569	198763808		0.00832988	0.00832988
Chr00	Hexa-	(TATATG)4	24	198874369	198874392		ACTCGTGAGGTCCATTTCGT	59.033	AAATACACACGCCCTTCACG	58.847		278	198874190	198874467		0.00832988	0.00832988
Chr00	Tetra-	(AAGA)4	16	198917799	198917814		TCGATCAGAGGGAGTTGCAA	58.734	GCGTATTTACCCTCCCCAGA	58.874		212	198917725	198917936		0.00832988	0.00832988
Chr00	Hexa-	(ATCAAT)4	24	199007869	199007892		TGCTGGTAAGAGTCGAGGTC	58.825	TGTGATGCGTTGATGGTAGTG	58.654		497	199007466	199007962		0.00832988	0.0028108
Chr00	Mono-	(A)10	10	199224924	199224933		ACACTCAGGGGTAGTTTGGT	58.184	AGATGAGGAGAAGAAACACCCA	58.749		331	199224749	199225079		0.00832988	0.000889183
Chr00	Mono-	(A)10	10	199302443	199302452		AGCCAATTTTGTCCCCTCCT	59.214	GGTAAGGGATTTTGGCGAAGA	58.281		475	199302169	199302643		0.00832988	0.0028108
Chr00	Di-	(TA)6	12	199303556	199303567		AGGTGGAGAATGAATGAGGGT	58.433	TTCACGCACACAAGGAGAGT	59.536		272	199303361	199303632		0.0028108	0.00832988
Chr00	Tri-	(TGT)4	12	199431782	199431793		TGAGTGAATCTTTCCCAACGG	58.222	TTCGAAAGCATTGCCCAGTC	59.119		285	199431572	199431856		0.0028108	0.00832988
Chr00	Mono-	(T)10	10	199461368	199461377		TGTGTAATTTGGGACGGACG	58.202	CCCCTTCACTCTGCTCGA	58.3		380	199461223	199461602		0.00832988	0.0867049
Chr00	Tri-	(ATC)4	12	199539340	199539351		GGGCATCAGGGTAGTGGTTA	58.79	TTCTCCCCATACACCACAGC	59.382		155	199539221	199539375		0.00832988	0.00832988
Chr00	Mono-	(T)10	10	199744640	199744649		AGTTTGAGGGGCATCTTTGAC	58.481	GCCCCAGAATATGACGAAGG	58.116		201	199744619	199744819		0.0028108	0.00832988
Chr00	Di-	(AT)9	18	199861576	199861593		AAGCCGTGGAAATCGTCATG	58.913	ACGGATGCTATGGGGTGAAA	59.084		491	199861215	199861705		0.00832988	0.00832988
Chr00	Mono-	(A)10	10	199982500	199982509		GGCCTGAACATGTGGGAGTA	59.382	CGGGCCTAGCACCACTAATA	58.955		225	199982344	199982568		0.00832988	0.00832988
Chr00	Tri-	(TCT)4	12	199983312	199983323		TCTCTAATAAGCGCATAAATGACG	57.309	CAACACCCAGCTCCAACAAA	58.89		430	199983269	199983698		7.97303e-05	0.00832988
Chr00	Tri-	(ATA)4	12	201311160	201311171		CCCCGAGCAGTTAACCAAAT	58.166	AGTCACTGGAACTTGGGAGG	58.94		131	201311132	201311262		0.00832988	0.00832988
Chr00	Di-	(AT)10	20	201402018	201402037		AGCTGGGGTTTGTTCTTCCT	59.146	CTTCCAACCCAATTTCACCCA	58.675		244	201401958	201402201		0.00832988	0.0028108
Chr00	C	(ATT)4actactattatcatc(ATT)4	39	202255490	202255528		CCACCATTCGCTGACATGTT	58.832	GGTCCCTCCTTCCTTACTCG	58.887		412	202255324	202255735		0.00832988	0.00832988
Chr00	C	(CAC)4cg(CCA)4	26	202776486	202776511		ACCGATACCACCAACTCCAC	59.388	TTCGGACTCAGGTTCAGCAT	59.023		335	202776454	202776788		0.00832988	0.00832988
Chr00	Di-	(AT)9	18	202776904	202776921		ATGCTGAACCTGAGTCCGAA	59.023	TCTCACTTTTCACGGGCAGT	59.532		191	202776769	202776959		0.00832988	0.00832988
Chr00	Mono-	(A)10	10	202777079	202777088		ATGCTGAACCTGAGTCCGAA	59.023	AGCAGTGAAAGTTGTTGCCG	59.618		354	202776769	202777122		0.00832988	0.00832988
Chr00	Di-	(TC)6	12	202777446	202777457		CGGCAACAACTTTCACTGCT	59.618	TCTCACAACTGTCCTCTCCC	58.366		460	202777103	202777562		0.00832988	0.00832988
Chr00	Tri-	(AAT)5	15	203604121	203604135		ACCCGACGTTTTCTCTTCAA	57.392	GGAGGGGTGAGGGTTGATTA	58.408		297	203604066	203604362		0.00832988	0.00832988
Chr00	Di-	(TA)9	18	203604552	203604569		TAATCAACCCTCACCCCTCC	58.408	GGGCTTGAGATGCTTTGCTT	59.107		248	203604343	203604590		0.00832988	0.00832988
Chr00	Di-	(TG)8	16	204489924	204489939		CCCTACGCAATGCAAGTGTT	59.119	TTACCAACACCTGCATCACG	58.482		493	204489577	204490069		0.00832988	0.00832988
Chr00	Tri-	(AGA)4	12	204714960	204714971		GGTTGCAGGTTTCTTGTCCC	59.326	CACCCTTTCGAGATTCAGCG	58.998		452	204714728	204715179		0.00832988	0.00832988
Chr00	Tri-	(TCA)5	15	204880270	204880284		ATCTTTGCCCTAATCGCGTG	58.7	CGCGAGGCTTCTACTACACA	59.549		332	204880189	204880520		0.00832988	0.00832988
Chr00	Tri-	(ATT)4	12	204936119	204936130		AGCCCCTTGTAGACCTAGGA	58.984	CCAAGCCACCATACACTTCG	58.913		379	204935962	204936340		0.00832988	0.00832988
Chr00	Mono-	(T)10	10	204944539	204944548		AGGCACCAATCACTGAAGGA	58.933	TCATCAAAGCGCACAGACAC	59.132		448	204944121	204944568		0.00832988	0.00832988
Chr00	Mono-	(T)10	10	205034332	205034341		ATGGTGGGATGGAGACTTGG	59.078	ACCCGGGAACTTCAAATTTTGT	58.965		494	205033940	205034433		0.00832988	0.000889183
Chr00	Mono-	(G)10	10	205506775	205506784		AGGCAGGATGATTCTGCTGA	58.789	GCACGGCATCAGTTTCAGAA	59.126		375	205506581	205506955		0.00832988	0.00832988
Chr00	Mono-	(T)10	10	205700103	205700112		GGCAAAATTCACCGGACAGT	59.041	CGTCATAATGTCCTCTGGCC	58.129		485	205699775	205700259		0.00832988	0.00832988
Chr00	Tri-	(GAA)4	12	205959854	205959865		CCTAGAAGTCCTGCTGCCAT	59.164	TCGGAATGCTAGGATTTGTTCT	57.512		476	205959820	205960295		0.00832988	0.000889183
Chr00	Di-	(TG)6	12	206167137	206167148		CGTTGGACTTGGTTTGTGCT	59.262	GGCAGTCATCAAGAGGGAGA	58.801		483	206166752	206167234		0.00832988	0.00832988
Chr00	Mono-	(T)10	10	206244855	206244864		TTGTCACGCCATACACACAT	57.823	TCCGTTTCCCAAATTTTCACCA	58.968		430	206244617	206245046		0.00832988	0.000889183
Chr00	Tri-	(AAT)4	12	206267877	206267888		ACAAACATCATGAGGTCGCT	57.52	TCCCAAAAGCGACCTCAATG	58.466		411	206267634	206268044		0.00832988	0.00832988
Chr00	Mono-	(T)10	10	206294836	206294845		TTGACAGACGGGTTGATGGA	58.947	AGGAAGGAAAGAGGGGTGTG	58.932		389	206294610	206294998		0.00832988	0.00832988
Chr00	Mono-	(A)10	10	207387697	207387706		AGTGTCTGAATTTATGGTGCTTCT	58.435	GCCAGGGTTAGCTTCAATCC	58.606		104	207387672	207387775		7.97303e-05	0.00832988
Chr00	Di-	(TA)7	14	207394862	207394875		TCGGAATGCTGCAAAACACA	58.972	CCGACAGGCCAGGGTATAAA	59.165		401	207394567	207394967		0.00832988	0.00832988
Chr00	Mono-	(T)10	10	207396186	207396195		AGGCGAAAACGATTGCAGAA	58.765	GGCATGCTAGTGGGACCTTA	59.163		500	207395865	207396364		0.00832988	0.00832988
Chr00	Tri-	(TTC)6	18	208369873	208369890		ACAATCCAAGATCCTGGGCA	58.998	CACCGCCGATGGAATTAGTG	59.063		405	208369749	208370153		0.00832988	0.00832988
Chr00	Mono-	(T)10	10	209219986	209219995		ATGGTACGGTATGGCCCAAA	59.08	AGAAAATGAAGCTTCCGGGC	58.823		148	209219875	209220022		0.00832988	0.00832988
Chr00	Mono-	(A)10	10	209247902	209247911		CCCTCCCCTGTGATGTTTGT	59.594	TCGTGAGTACCCATGCAACT	59.026		323	209247750	209248072		0.00832988	0.00832988
Chr00	Tri-	(TCT)19	57	209597834	209597890		TCATCCGCCTTCTCTTCCTC	58.885	AGGAGGAGGATGGAGAAGAGA	58.778		198	209597804	209598001		0.00832988	0.0028108
Chr00	Di-	(AT)7	14	209695336	209695349		TTGTCAGGGGAGCTGCTTTA	58.936	TGGATCACGTATAGAAGCACCA	58.972		306	209695112	209695417		0.00832988	0.000889183
Chr00	Di-	(TA)6	12	209776166	209776177		TGTGCCCTTGTTATATGTGTGT	57.972	TGATGCAGTGGATGTGGGAA	59.302		350	209776099	209776448		0.000889183	0.00832988
Chr00	Tri-	(AAT)4	12	210481334	210481345		ATCAAGCCACTACACGGACA	59.026	TAACGATGATGCCCGAGTGA	58.892		100	210481310	210481409		0.00832988	0.00832988
Chr00	Mono-	(T)10	10	210977136	210977145		GAAACGAGAAAGAGGGCAGG	58.556	AAAACTCTCGTCCAAGCACG	58.782		471	210976914	210977384		0.00832988	0.00832988
Chr00	Mono-	(A)10	10	211678936	211678945		TGCTCTCAAACTGACAGGGT	58.868	ACACTACCTTGCATCATACGG	57.821		410	211678791	211679200		0.00832988	0.0028108
Chr00	Di-	(AT)17	34	211684625	211684658		TTGCAGCCGAAGATAATGGC	58.976	CCCACAGTTAGCGCTTTCAA	58.765		228	211684508	211684735		0.00832988	0.00832988
Chr00	Di-	(AT)6	12	212155112	212155123		CCGGAGACAATTTCATCGTCC	59.066	GTCCATCACCTCACAGTCCT	58.729		385	212154809	212155193		0.0028108	0.00832988
Chr00	Tri-	(TTG)4	12	212598256	212598267		TCTGTGTCTTCCGTGTTCCA	58.884	TGTTGTTGGTCGTTGTCCTG	58.625		384	212597986	212598369		0.00832988	0.00832988
Chr00	Mono-	(A)10	10	212788557	212788566		ACATATGCATCCTTCGCACG	58.779	GGTTCCTTCGTCGAGTTTCC	58.574		369	212788318	212788686		0.00832988	0.00832988
Chr00	Tri-	(GTG)4	12	212818189	212818200		TGGGGAAATAGTGTCCACCT	57.946	CGTGATCCTGCTCCTGTAGT	58.893		497	212817898	212818394		0.00832988	0.00832988
Chr00	Tri-	(TCC)4	12	212918175	212918186		AGATCGAACATACCCCAGCA	58.504	TGCTCCTTCGACTTCTCTGG	59.109		481	212917966	212918446		0.00832988	0.00832988
Chr00	Penta-	(TTATA)4	20	213261607	213261626		CATCACGCAAAGCAGCTACA	59.202	AGTACAAAAGAGGCCACCGA	58.947		469	213261481	213261949		0.00832988	0.00832988
Chr00	Mono-	(T)10	10	213261851	213261860		AGTGACGACTCCAAGATCCC	58.813	AGTACAAAAGAGGCCACCGA	58.947		217	213261733	213261949		0.00832988	0.00832988
Chr00	Tetra-	(ATAA)7	28	213295766	213295793		GTTGGCCCAATAAACTCTGCT	58.829	TGCAAAACTGAAGCCTAACACT	58.713		353	213295581	213295933		0.0028108	0.000889183
Chr00	Tri-	(TAT)4	12	213531666	213531677		TCGGCGTTCTTTTCATGTCA	58.128	AGGTCGAGACTGAAATGCCC	59.749		360	213531486	213531845		0.00832988	0.00832988
Chr00	Tri-	(TAC)4	12	213815506	213815517		CTGAGATAGTACGACAAGCACT	57.376	CCCCTAGTGTTGGGTGTACA	58.646		411	213815397	213815807		0.000889183	0.00832988
Chr00	Tri-	(CTA)4	12	213978341	213978352		ACCAGCCAGCAATCTTCTGA	59.305	AGGGTCCAAAGCAAAGACTAA	57.124		140	213978313	213978452		0.00832988	0.0028108
Chr00	Tri-	(TAT)4	12	214065054	214065065		GCAAACGATGAGCTCTGACA	58.567	ATCCCAACATGATTTGCCGG	58.886		276	214064876	214065151		0.00832988	0.00832988
Chr00	Di-	(TA)7	14	214509949	214509962		TCCTAGAATTTACCACGGGCA	58.81	TCCTGGATGAAGAAACCCCT	57.94		207	214509875	214510081		0.0028108	0.00832988
Chr00	C	(A)10ttagt(A)12	27	214532833	214532859		TCTGTCACTCCACCAGCAAT	58.941	CCAACGAAAAGTGTGCACCT	59.262		407	214532541	214532947		0.00832988	0.00832988
Chr00	Tri-	(TAT)5	15	214533496	214533510		TGAAAGTGATATCCATTCAATCCCT	58.085	ACCTTGCTTCGACTCACTGT	59.247		498	214533313	214533810		2.01779e-05	0.00832988
Chr00	Tri-	(TTA)4	12	214548488	214548499		TCTGCAGTCCAAAACATCCA	57.345	AGGTCTCCATATCCGCACTG	58.956		472	214548418	214548889		0.00832988	0.00832988
Chr00	Tri-	(GGT)4	12	214549290	214549301		CAGTGCGGATATGGAGACCT	58.956	ATTGAGCAAATTGGGCACGT	59.032		479	214548870	214549348		0.00832988	0.00832988
Chr00	Mono-	(A)10	10	214837447	214837456		TTTCTTCTGTGGGTCCCTCT	57.882	CTTCCATATGCACGCCTCAC	59.06		142	214837350	214837491		0.00832988	0.00832988
Chr00	Di-	(TG)6	12	214856060	214856071		CTCCGCCTCTGATCATGAGA	58.674	TAATGTGCAGTGGTCCCGAT	59.091		374	214856005	214856378		0.00832988	0.00832988
Chr00	Penta-	(ATTTT)4	20	215147317	215147336		CACCACACAAAGCCCATTCA	58.961	CGATCGAGATAATTGGTTGACTCC	59.318		433	215147273	215147705		0.00832988	7.97303e-05
Chr00	Tri-	(CTT)4	12	215901119	215901130		CTGCTAGAAATGCTGCCCAG	58.977	GGCACCGAGTTTTGGGATTT	59.034		473	215901072	215901544		0.00832988	0.00832988
Chr00	Tri-	(ATA)11	33	216404483	216404515		CCTAAGAGGCCATCGGTTGT	59.458	TGCCTTATCATAGTTGCTATTCCA	57.814		492	216404393	216404884		0.00832988	7.97303e-05
Chr00	Mono-	(A)10	10	216622329	216622338		ACAAATGGGTCTCCTGTCCA	58.555	ACACCCTACCAATGACCCTT	58.245		182	216622191	216622372		0.00832988	0.00832988
Chr00	Mono-	(T)10	10	216748470	216748479		CAAAGAGGAGCTAGTGTTTGGA	57.992	TCCAAATTAGTCGAGGCGGT	59.1		444	216748328	216748771		0.000889183	0.00832988
Chr00	Mono-	(A)10	10	216962766	216962775		ACGCGGTCTTTTGCTGAATT	59.048	CCTGATTGTTGGACTCACGC	59.201		473	216962614	216963086		0.00832988	0.00832988
Chr00	Tri-	(TTA)6	18	217339747	217339764		TGCACTGTACGATGATGAATGA	57.878	ACCAAAAGAGACATGACGCG	58.852		323	217339580	217339902		0.000889183	0.00832988
Chr00	Mono-	(A)10	10	217760930	217760939		ATGCCACTTTTAACGGGGTG	58.747	GCCATCCACCTTTCAATTTGG	58.023		326	217760750	217761075		0.00832988	0.0028108
Chr00	Mono-	(T)10	10	217842609	217842618		CTCCAATTGTGCATGATGGGT	58.895	ACCGGGGCCTTTAGATTACA	58.413		279	217842549	217842827		0.0028108	0.00832988
Chr00	Tri-	(ATT)4	12	217929367	217929378		AATGTTGTCCCTCGCCCTC	59.7	ACATGGTCCCTTCAATGTCTAGT	59.153		470	217929218	217929687		0.021943	0.000270038
Chr00	Mono-	(T)10	10	218027443	218027452		ACCAAAGCCTGCTAATTTCCC	58.821	ACCCCTCTTATAAGCTGCACT	58.518		413	218027379	218027791		0.0028108	0.0028108
Chr00	Mono-	(C)10	10	218048572	218048581		GACCCACCACAAATTGAGCA	58.673	GCATGTCTTGTGTGGAGCAT	58.829		479	218048401	218048879		0.00832988	0.00832988
Chr00	Mono-	(A)10	10	218524034	218524043		GTTCATGACTTGGGCTCGAC	58.92	AGCGATGGATGATGACGGAT	59.028		489	218523975	218524463		0.00832988	0.00832988
Chr00	Tri-	(TAT)4	12	218623083	218623094		AGCACGTTCGGCTTTACATG	59.204	ATAGGTGTCTAGGGCATGCC	58.94		498	218622645	218623142		0.00832988	0.00832988
Chr00	Mono-	(A)10	10	219079658	219079667		CGGTCTCTCTTTGAATGCCC	58.626	CCTCGGTTTGTGTTCTTGCA	58.979		277	219079434	219079710		0.00832988	0.00832988
Chr00	Mono-	(T)10	10	219813283	219813292		GGAGGAAACGTACATGCACA	58.197	TTCACACTCCATCATGCGTG	58.558		229	219813125	219813353		0.00832988	0.00832988
Chr00	Di-	(CT)6	12	220326850	220326861		TTTCACCGTACACTGTCCCA	58.879	GTCCCAGCACGTAGGTATGA	58.891		480	220326823	220327302		0.00832988	0.00832988
Chr00	Mono-	(A)10	10	220418364	220418373		GTCACGCCAAATGTTCTATGGA	58.993	GCGGCGCATTGTATGAACTA	59.066		396	220418070	220418465		0.000889183	0.00832988
Chr00	Di-	(AT)9	18	220427460	220427477		AGTGACTTAAGAGGTTATGAGGACT	58.742	TTGACCCCAAAATTCGCCTG	59.035		454	220427356	220427809		2.01779e-05	0.00832988
Chr00	Tri-	(GTT)4	12	220538986	220538997		GTCGTTCTGTTTGCTGGCAT	59.407	TCTTCAACCGAGGCTAAGACA	58.755		455	220538760	220539214		0.00832988	0.0028108
Chr00	C	(T)12ccattaatcaagaagagac(A)10	41	220613233	220613273		CCCTCCATCACAAATTATCCGT	58.179	AGGGAAGGAAGTGGGGAATG	58.997		362	220613177	220613538		0.000889183	0.00832988
Chr00	Tetra-	(AATT)4	16	220613447	220613462		CCCTCCATCACAAATTATCCGT	58.179	AGGGAAGGAAGTGGGGAATG	58.997		362	220613177	220613538		0.000889183	0.00832988
Chr00	Tri-	(ATG)4	12	220965681	220965692		CGACAAGGCTGGAGGAGATT	59.461	TATCATCCTCCGGCCTGTTG	59.241		141	220965579	220965719		0.00832988	0.00832988
Chr00	Mono-	(A)10	10	221614837	221614846		TTGCTACGACCAGGAAGAGG	59.104	TTTCCGTCTCTCTGTCACCC	59.033		270	221614697	221614966		0.00832988	0.00832988
Chr00	C	(TTAT)5atttaattggataaaaattaaattttc(T)11	58	221915462	221915519		CCCACCTCCTCCAATCATCA	58.784	GGGTGAGTTGCAATGTCCTG	59.116		408	221915282	221915689		0.00832988	0.00832988
Chr00	C	(C)21(A)15	36	222292855	222292890		TATTTGAGCGACCCGTCTGA	58.821	AGATTCCCTTGTGTTGGTACTT	57.276		499	222292567	222293065		0.00832988	0.000889183
Chr00	Tetra-	(TTTA)5	20	222354918	222354937		TCCGTTCTTTGCATATCATTACTGT	58.887	ACGTTCTTTGTTTCTCCCACG	59.062		441	222354856	222355296		2.01779e-05	0.0028108
Chr00	Mono-	(T)10	10	222420149	222420158		TGACTCCCAGCGATCAAACT	59.023	CTTGCTGTGATTGCCTGTGT	59.043		487	222419703	222420189		0.00832988	0.00832988
Chr00	Tetra-	(TTTG)4	16	222472898	222472913		CCGGTGTGAATGTGTGTGTT	58.979	TGCGAACAGGGATTACGACT	59.107		459	222472610	222473068		0.00832988	0.00832988
Chr00	Tri-	(AAT)4	12	222528850	222528861		ACATTCGTGGTTTGCCCTAC	58.47	CCAGGGCTCGTCTAGTTTCT	58.813		170	222528712	222528881		0.00832988	0.00832988
Chr00	Mono-	(A)10	10	222584642	222584651		TGGTCACCAACTGCTTGAAAG	58.976	CGACGAATCCTGTCCTCTCT	58.615		500	222584558	222585057		0.0028108	0.00832988
Chr00	Mono-	(A)10	10	222683104	222683113		TGGCCTGATGTAATGGGTTT	57.082	GGAAACCACGTTGAACCTGT	58.614		148	222683057	222683204		0.00832988	0.00832988
Chr00	Tri-	(CAT)4	12	222808794	222808805		TTCGAAACCTGGCAAGTACG	58.496	TTGGCCCTGGTAGTTTGAGA	58.559		332	222808618	222808949		0.00832988	0.00832988
Chr00	Tri-	(TGG)6	18	223296012	223296029		CTCTGAGCCGAGAAATCCCT	58.881	CTAATCAATGCCACCACCGG	58.976		140	223295933	223296072		0.00832988	0.00832988
Chr00	C	(CTAT)6ttc(GTT)4	39	223606272	223606310		TCACTCGTGTTGGTGCTAGT	58.963	GAACACCAAGCCCGAGAATG	59.195		220	223606114	223606333		0.00832988	0.00832988
Chr00	C	(AC)7atac(AT)6	30	223897162	223897191		CGGTGCATGAATCACGTAGG	59.07	TATTCGCCCAAATGCACTGG	58.898		340	223897004	223897343		0.00832988	0.00832988
Chr00	Mono-	(T)10	10	224200242	224200251		TGCCGCCAAAGTCATAGATG	58.333	GAGTTCCAGAGACTTTGATGACA	58.112		190	224200177	224200366		0.00832988	0.000270038
Chr00	Di-	(TA)6	12	224200794	224200805		AGCGAGAGAGTGTTACAGAGAG	58.993	TACGGGTTCTGTGGTACGAC	59.119		475	224200765	224201239		0.000889183	0.00832988
Chr00	Di-	(AG)8	16	224441022	224441037		TACGCAATAGACGCTCGAGA	58.707	ACGTGATCTTTAAAAGTGTCCCC	58.93		402	224440659	224441060		0.00832988	0.000270038
Chr00	C	(TC)8(TA)9	34	224609092	224609125		TTTCTTGTGCCATTGTCGGG	59.042	ACCGTTGCTATCGAGTGTCT	58.825		494	224609012	224609505		0.00832988	0.00832988
Chr00	Tri-	(CCA)4	12	225374944	225374955		GGAACCAAGAGACACCGAGA	59.033	GTGCGTTGTCCCAATCTGTT	59.048		283	225374789	225375071		0.00832988	0.00832988
Chr00	Mono-	(T)10	10	225894382	225894391		ACTGAACAAGGGAACAGAGAGT	58.958	ACGAATCAGAGGGAGTACATCA	58.368		199	225894332	225894530		0.000889183	0.000889183
Chr00	Tri-	(ACT)4	12	225974782	225974793		GCAAAAGAAATACGGGCCCA	59.108	GAGTAGAGTTCAGTCGGCGA	58.915		371	225974530	225974900		0.00832988	0.00832988
Chr00	Tri-	(ACA)4	12	226234965	226234976		GATACGGCGTTCCCAATGAC	59.065	GGTGGTGGTGGTGGATAAGA	59.011		485	226234896	226235380		0.00832988	0.00832988
Chr00	C	(TA)7(TG)6	26	226378468	226378493		TCCGTGCTAATATGGGCCAT	58.936	GTGGAGTGAAATCTGGGAGGA	59.091		443	226378440	226378882		0.00832988	0.0028108
Chr00	C	(A)13cagatgttgaaatt(A)10	37	226545691	226545727		ACGTGCTCATCTCTGAAACA	57.18	AGAATCGGCAATCTCTTCGT	57.03		403	226545577	226545979		0.00832988	0.00832988
Chr00	Tetra-	(AAAT)7	28	226545843	226545870		ACGTGCTCATCTCTGAAACA	57.18	AGAATCGGCAATCTCTTCGT	57.03		403	226545577	226545979		0.00832988	0.00832988
Chr00	C	(TAC)4(TAA)5	27	226636127	226636153		CTTTGAAGGTGAAAGTTTGTTGAAA	57.349	TCCTTATCTCCGACTCCTATGTC	58.346		330	226636004	226636333		2.01779e-05	0.000270038
Chr00	C	(AT)9(GT)9	36	226822905	226822940		TTGGTTTGCGGCATATGATG	57.133	TGCTCTTTCAAAGCACTCGT	58.046		430	226822754	226823183		0.00832988	0.00832988
Chr00	C	(A)13cacctagtgtataacaat(A)10	41	227089056	227089096		TGGCTGAGGTATGATGGCTC	59.239	TCTACCCTCATAGACCCCACT	58.776		231	227088912	227089142		0.00832988	0.0028108
Chr00	C	(AAT)5aacaacaacaataac(AAT)10	60	227173409	227173468		ACAGAGGACATTCACGACGA	58.755	AGCTTCTGGTGAGTCTTCCA	58.278		313	227173290	227173602		0.00832988	0.00832988
Chr00	Di-	(AT)8	16	227382436	227382451		CGTAAGCTAACTGGAATGGCA	58.372	TGAGCCGAATTCTGTGATGG	57.972		460	227382408	227382867		0.0028108	0.00832988
Chr00	Penta-	(TGTGT)4	20	227393823	227393842		ACTCAGTCCAGTTGTTTTCTCA	57.512	AAAAGAGGGTGGTGGTGGG	59.458		195	227393789	227393983		0.000889183	0.021943
Chr00	Mono-	(T)10	10	227718622	227718631		ATCTCAGCTCTCTCACTCGC	58.976	GCAGCAATCACTCCTGTAGC	58.987		379	227718306	227718684		0.00832988	0.00832988
Chr00	Mono-	(A)10	10	227781537	227781546		GAAACACACCACGGAGCATT	59.048	TGCGAACAAAAGTAGGGGTG	58.4		247	227781320	227781566		0.00832988	0.00832988
Chr00	Tri-	(TCA)4	12	227924103	227924114		CTCCTCTCGTTAGCAGCTGA	58.901	TTGCTCAGTTCCTCGCATTG	58.841		309	227923860	227924168		0.00832988	0.00832988
Chr00	Mono-	(T)10	10	228121979	228121988		TGGCTTGGAGTTTAAGTAAGTGA	57.701	TCGATTGCTTTCTGTTGGGTC	58.849		467	228121660	228122126		0.000270038	0.0028108
Chr00	Mono-	(A)10	10	228500484	228500493		AGACAATGGATGGAACCGGT	59.008	TAAGCATGCACACACGGTTC	59.128		499	228500040	228500538		0.00832988	0.00832988
Chr00	Tri-	(TCA)4	12	228537525	228537536		CGATGTAGGTGTCTGCTGGA	59.182	AGAGCTTGAGGATCCTGCTG	59.168		205	228537454	228537658		0.00832988	0.00832988
Chr00	Mono-	(T)10	10	228648752	228648761		ACCCAAATGACGCCTTATGC	58.897	TGACTACAAGTTCGGGGTGA	58.293		427	228648460	228648886		0.00832988	0.00832988
Chr00	Tri-	(TAT)7	21	228695618	228695638		AGGGGCCTTATCCTTTTAACAG	57.749	CAGAAGAAGTCACGTCGCAA	58.513		500	228695416	228695915		0.000889183	0.00832988
Chr00	Di-	(AT)20	40	229004030	229004069		CCGTTGGAGATTGGGATGGA	59.454	TGACGCGCATGTTTCATTCT	58.844		397	229003875	229004271		0.00832988	0.00832988
Chr00	Mono-	(T)10	10	229212903	229212912		CTCTTGGAAACGCTTTGCCT	59.046	GGGAGTATTTTCAACACCGTCA	58.595		249	229212759	229213007		0.00832988	0.000889183
Chr00	Mono-	(T)10	10	231422804	231422813		GTTCAAAGCATGTGGATTGCA	57.971	GATGGGGTGCAGACAGAGAT	59.164		429	231422556	231422984		0.0028108	0.00832988
Chr00	Tri-	(CAT)5	15	233104845	233104859		GCTCACTCAAGGAACCAACA	58.033	AGGCACTCTTTGTTGTTGATTG	57.688		277	233104686	233104962		0.00832988	0.000889183
Chr00	Di-	(TA)11	22	234108863	234108884		TGCTTTAGTCTTGAGGCCGT	59.315	ATCGTCTTACCAGGACTCGC	59.26		487	234108829	234109315		0.00832988	0.00832988
Chr00	Tri-	(TCT)4	12	234540451	234540462		ACAAACCAACAACGTCGTGT	58.842	AACCACCAATGCCATGATCA	57.765		405	234540219	234540623		0.00832988	0.00832988
Chr00	Hexa-	(TATAGA)6	36	234659264	234659299		ATCAAGCTCGTCGTCCATGA	59.182	GTCACATACGTCCAAAGAGTCA	58.091		275	234659198	234659472		0.00832988	0.000889183
Chr00	Tri-	(CAA)4	12	235321173	235321184		TGGTCCAGTAGTAGCATAGCG	59.046	GCAATCCCAAATGCGCTCTA	58.976		390	235321151	235321540		0.0028108	0.00832988
Chr00	Tri-	(CCA)4	12	235502614	235502625		GCTTACCATTCGAGCAGCTT	58.626	TGATGGCGGAAGTGGTTAGT	59.019		383	235502272	235502654		0.00832988	0.00832988
Chr00	Tri-	(CCA)5	15	235502867	235502881		ACTAACCACTTCCGCCATCA	59.019	TTGAAGCGGTAGTAGAGGGG	58.518		282	235502635	235502916		0.00832988	0.00832988
Chr00	Mono-	(A)10	10	236363442	236363451		TACCCGACGTTGCATTGATG	58.635	GATGCTACACCAGGTCGACT	59.182		398	236363305	236363702		0.00832988	0.00832988
Chr00	Mono-	(A)10	10	236367146	236367155		GTAGTTTGCTAGACGTGGTGT	57.977	AGTCCTGTACCATTCCATGCA	59.085		473	236366921	236367393		0.0028108	0.0028108
Chr00	Mono-	(T)10	10	236540103	236540112		TCGTCGGCTCATGTTCTACT	58.539	AGTCCAATGCTATTATGTTTCGTTT	57.609		430	236539892	236540321		0.00832988	2.01779e-05
Chr00	Mono-	(T)10	10	236540260	236540269		TCGTCGGCTCATGTTCTACT	58.539	AGTCCAATGCTATTATGTTTCGTTT	57.609		430	236539892	236540321		0.00832988	2.01779e-05
Chr00	Tri-	(TCT)4	12	237859848	237859859		CCCACTACCATCGGACAACT	59.097	GCCAGATTTTGCCCATCTCA	58.522		478	237859433	237859910		0.00832988	0.00832988
Chr00	Tri-	(TAG)14	42	238200605	238200646		GAATGCCACCGACTTGAGAC	58.92	ACGTCTAGTGAGCCGTGAAT	58.825		347	238200506	238200852		0.00832988	0.00832988
Chr00	Mono-	(A)10	10	238410908	238410917		AGTTCAGGAAGGTGGGAGTG	58.94	AATCCCGCTCGATGTGAAGA	59.176		469	238410860	238411328		0.00832988	0.00832988
Chr00	Mono-	(T)10	10	238638753	238638762		TGGTTCAGAGCTATTATTCGCA	57.599	TCAAGATAGCGACAAGGTGGT	59.1		242	238638560	238638801		0.000889183	0.0028108
Chr00	Mono-	(T)10	10	239247519	239247528		TGAGTTAACGGGAGGTGACA	58.293	TGTTGAATACATAGAGGCCAACT	57.564		466	239247205	239247670		0.00832988	0.000270038
Chr00	Di-	(TA)13	26	239249921	239249946		AACTCCCCAGACCACGTTAG	59.026	GAGCAGGCTTCTATTTGGGC	58.972		437	239249702	239250138		0.00832988	0.00832988
Chr00	Mono-	(T)10	10	239317095	239317104		CCATATTCCACTGGGCCTGA	59.154	TACTTGCTTTGGTGGGAGGT	58.854		494	239316684	239317177		0.00832988	0.00832988
Chr00	Tri-	(TGT)4	12	239680905	239680916		TAGTGCTGTTGTTGTTGGGC	58.971	CATCAGTTTCGTTCCCACCA	58.109		274	239680726	239680999		0.00832988	0.00832988
Chr00	Di-	(TA)12	24	241333850	241333873		TCTTTCCTCGCCTGACCTTT	58.943	TTCATTTGGACATGGGCCAA	57.979		354	241333741	241334094		0.00832988	0.00832988
Chr00	Penta-	(AAAGA)4	20	241478312	241478331		CGCGGGCTTGTAATTTGTCT	59.198	TCACTCCCTTGCCATGAGTT	58.933		362	241477997	241478358		0.00832988	0.00832988
Chr00	Tri-	(ACA)4	12	241482949	241482960		TTGTCACATCGCGTCTGAAA	58.141	TGACCAGCTACTAGACCACA	57.402		259	241482744	241483002		0.00832988	0.00832988
Chr00	Di-	(AC)6	12	242508884	242508895		GCAAGTTGAAATGTGCACCTG	58.87	TCCGCCATCAATCATGCATG	59.044		432	242508841	242509272		0.0028108	0.00832988
Chr00	Mono-	(C)10	10	242616908	242616917		ACACTTCCTCCATTCCACGT	58.943	AGTGTGCCAGCTCATCATTG	58.539		281	242616673	242616953		0.00832988	0.00832988
Chr00	Tri-	(ATT)6	18	242776296	242776313		GCTTCTTATAGAGGGCGGGG	59.678	ACCCAAAGTGTGAGTGAGAGT	58.881		449	242776262	242776710		0.00832988	0.0028108
Chr00	Mono-	(C)10	10	243810955	243810964		CAAGTGGTACTGAGGCTCCA	59.023	GTGGGGTGAGTTAGGGTTGA	58.938		183	243810814	243810996		0.00832988	0.00832988
Chr00	Tri-	(TAA)4	12	244060952	244060963		TCGAACACACTCACAGTCCA	58.892	CCGTAACCAGAGGCTTCAGA	59.104		447	244060816	244061262		0.00832988	0.00832988
Chr00	Tri-	(CTC)4	12	244193063	244193074		ATGTCTGTTCTCGCTCCACA	59.031	ACAAAATGGGTCAAGTGGTGT	58.254		445	244192913	244193357		0.00832988	0.0028108
Chr00	Mono-	(A)10	10	244242123	244242132		TGCCCTTGGAAGTGTTTGAG	58.309	GCTCCATGTCAAAGGCCAAA	59.032		254	244241967	244242220		0.00832988	0.00832988
Chr00	Di-	(AT)8	16	244244144	244244159		AGGGAATTCAAGCGGGAGAA	59.008	CTATGGGTGCGGGGATAAGT	58.943		466	244244101	244244566		0.00832988	0.00832988
Chr00	Mono-	(C)10	10	244260165	244260174		AGCTTCTTCAATGAGCGACG	58.646	TAGTGTGGGTCTGCGATCTC	58.896		497	244260060	244260556		0.00832988	0.00832988
Chr00	Tri-	(TTC)5	15	244270285	244270299		GAACGTCGACATGGCCAAAT	59.198	CATCCGACCCTTCAACGTTC	58.924		481	244270234	244270714		0.00832988	0.00832988
Chr00	Tri-	(TTC)6	18	244270424	244270441		GAACGTCGACATGGCCAAAT	59.198	CATCCGACCCTTCAACGTTC	58.924		481	244270234	244270714		0.00832988	0.00832988
Chr00	Tri-	(ATC)4	12	244288546	244288557		CCTCACACTCCCCTTCATGT	59.013	TGCGTTTTATGCCATCGAGT	58.267		337	244288503	244288839		0.00832988	0.00832988
Chr00	Di-	(GT)6	12	244504348	244504359		GTGGGTGCTTAATCGAGTGC	59.273	ACCAAAAGCTAAGTTGCCCG	59.041		283	244504165	244504447		0.00832988	0.00832988
Chr00	Di-	(TA)14	28	244859315	244859342		AGACGGGTTAAAATGTTTCCTTCA	58.865	AGTGGGGAGTTTTGCAAAGAC	58.968		470	244858899	244859368		7.97303e-05	0.0028108
Chr00	Di-	(CA)6	12	245593025	245593036		CGGAAACTTTATCTTCGGCCA	58.648	TAGCCGACGTGACACTTTGA	59.33		441	245592700	245593140		0.0028108	0.00832988
Chr00	C	(TA)10tgtg(TA)8	40	246213013	246213052		ACATTGCTCTTCGTGCTTCA	58.117	TCGTTGGTACCTGAACAGCA	59.246		300	246212826	246213125		0.00832988	0.00832988
Chr00	Di-	(TA)9	18	246248110	246248127		ACAGTGGAATAGTCGTCGTAC	57.246	ACTCTCATCCTCCTTATCTATAGCA	57.961		475	246247760	246248234		0.0028108	2.01779e-05
Chr00	Tetra-	(TAAA)5	20	246723302	246723321		TAATCTTGTCTTGCGCGTGG	58.924	CCCTATGTTTTGCTGTCGGT	58.179		282	246723231	246723512		0.00832988	0.00832988
Chr00	Mono-	(T)10	10	247168049	247168058		GACATGCGGTTCTTCTGTCA	58.204	CACGAATGGACAAGTCAGGT	57.83		396	247167992	247168387		0.00832988	0.00832988
Chr00	Tri-	(TTA)4	12	247200400	247200411		GGAAGAAGGGTTGGGGAAGA	58.927	TGAAATGGCTCAGTGGACCT	58.933		363	247200285	247200647		0.00832988	0.00832988
Chr00	Tri-	(GAA)4	12	247521061	247521072		TGGAAGGTCTCTGTGCACAA	59.163	AACCAGCTCCTGTATGTCGA	58.443		446	247520732	247521177		0.00832988	0.00832988
Chr00	C	(T)10a(T)10	21	247946856	247946876		TGTAGTGTGTGCTATCCTGTCA	58.838	TCGGGAGGTTCAAACACGTA	58.961		458	247946804	247947261		0.000889183	0.00832988
Chr00	C*	(AAAAGA)4(AAG)4*	32	248008906	248008937		ATCTACGGTCAAAGGGTGCA	59.019	AAATTCCCCGTTTGGCCAGA	60.179		484	248008479	248008962		0.00832988	0.00832988
Chr00	Tri-	(ATT)4	12	248237103	248237114		TGGAGGGTGATTGGAGTTTCA	58.938	TGGCACCTACCCAAATACAGT	59.01		314	248236899	248237212		0.0028108	0.0028108
Chr00	Di-	(AT)8	16	248444258	248444273		TGCAAATAACCATACGCATTGG	57.961	TGGTCAGTTTGGCAGTTGAAG	58.976		474	248444179	248444652		0.000889183	0.0028108
Chr00	Mono-	(T)10	10	248486879	248486888		GAGCTGAACAACCTTGCCTT	58.678	ACCACACAGTGTCGCATAGA	59.034		315	248486722	248487036		0.00832988	0.00832988
Chr00	Mono-	(T)10	10	248742566	248742575		ACCCTTTAGTTTTCACCAGATTCA	58.299	AGGGGCAGGTATTTAAGCGT	59.083		414	248742352	248742765		7.97303e-05	0.00832988
Chr00	Tri-	(ACA)4	12	249125652	249125663		TGCATGACTTAGGGATGGCA	59.082	TAGAAACACATCACGCCAGG	57.907		464	249125527	249125990		0.00832988	0.00832988
Chr00	Di-	(TA)9	18	250299779	250299796		TGCGAAGTTTGTTTTGGGGT	58.813	GCACAGGCCACATCCATCTA	59.819		448	250299370	250299817		0.00832988	0.00832988
Chr00	Tri-	(GTT)4	12	250728820	250728831		AGGACCGCTGGATGATTTCA	59.088	CAGCATGCAACAACAACATCA	58.255		279	250728607	250728885		0.00832988	0.0028108
Chr00	Mono-	(T)10	10	251000558	251000567		TCAAAACCCGTCTCGTACTGA	59.044	GTCAATAAGAGACGGGTTCAGA	57.548		436	251000253	251000688		0.0028108	0.000889183
Chr00	Mono-	(T)10	10	251563397	251563406		ACTAAATCCCCACCCATCCC	58.768	ACTGCAAACACATCACTCACA	58.358		424	251563078	251563501		0.00832988	0.0028108
Chr00	Mono-	(A)10	10	251661967	251661976		GTGCCTAAGGTTCCCCAGAT	59.08	TCCAACCTGCCGACAAATTG	59.042		312	251661725	251662036		0.00832988	0.00832988
Chr00	Di-	(AT)9	18	251834163	251834180		TGGGCAAGAAACGGTTATGA	57.43	TGTCCATTGTGAATTTTGGCCA	59.298		225	251834044	251834268		0.00832988	0.000889183
Chr00	Tri-	(GGT)4	12	252036970	252036981		TCGGTTTGGAGTTGAGAGCT	58.951	TCCACCCAAAGCAGTCTTCA	59.157		383	252036623	252037005		0.00832988	0.00832988
Chr00	Tetra-	(AAGA)5	20	252757422	252757441		TCTCTCTGGTGCTCTTTCGC	59.755	ACAGCCACACAAACATTCGT	58.611		237	252757253	252757489		0.00832988	0.00832988
Chr00	Mono-	(T)10	10	252770561	252770570		AGACTGAACTCACCTCTGCC	59.027	TGCCCTGCTACATCAAGACA	59.017		115	252770512	252770626		0.00832988	0.00832988
Chr00	Mono-	(A)10	10	253308368	253308377		GCTGAAATTGCCACCCTAGA	57.871	TGTTAGGCATTGCACAAGTGT	58.694		494	253307929	253308422		0.00832988	0.0028108
Chr00	Tri-	(ATC)4	12	253315763	253315774		TCTTAGAGGCCGTGTGATGG	59.176	ACGCTCCTAAACCCGAATCT	58.808		458	253315708	253316165		0.00832988	0.00832988
Chr00	Mono-	(T)10	10	253520492	253520501		TGTTCTCTCATATTGGCGGGA	58.885	ACGTTGCGACATACATCTGC	59.001		256	253520468	253520723		0.0028108	0.00832988
Chr00	Tri-	(CGA)4	12	253777399	253777410		CACCGATCGTTCCAAATCCA	58.267	CTCCACCTGTTCCTCGGTAG	59.182		437	253777356	253777792		0.00832988	0.00832988
Chr00	Tri-	(GCT)4	12	254468663	254468674		TTTGCTGGTCTTGTGGTGTC	58.611	CCACAGGGGCCTTACAACTA	59.011		325	254468558	254468882		0.00832988	0.00832988
Chr00	Mono-	(T)10	10	255239760	255239769		AATGCAGTTTGGGCTCAGAC	58.749	CCCTTGCAAAAGCTACCAAAA	57.533		466	255239431	255239896		0.00832988	0.0028108
Chr00	Mono-	(T)10	10	255913596	255913605		GGTCTTGGCTCCTAAGTCCA	58.723	TACTTAACCCGGCCCGATTT	59.089		371	255913391	255913761		0.00832988	0.00832988
Chr00	Mono-	(T)10	10	255955218	255955227		ATCCCACCCATCCTGTTGTC	59.374	CCCCACCCCATGTATGTCTT	59.074		387	255955058	255955444		0.00832988	0.00832988
Chr00	Mono-	(T)10	10	256170681	256170690		TGAAGCGTGACTAGTCCAGA	58.094	AGAGCCAATACAGCAGTCAAA	57.576		376	256170481	256170856		0.00832988	0.0028108
Chr00	C	(A)10cggattcag(A)10	29	257268411	257268439		AATGGCGGCAATTTTAGGGG	59.17	TGTGTTTCATGCTGACTGGC	59.046		327	257268366	257268692		0.00832988	0.00832988
Chr00	Mono-	(A)10	10	257400853	257400862		CCCATGGGTACAAAGTTGCC	59.105	GGCCACATCACTTTTGGACA	58.673		169	257400732	257400900		0.00832988	0.00832988
Chr00	Tri-	(TGT)5	15	257667486	257667500		CGCCACAGAAGACCAAAGAA	58.407	TGAAGCCTGCTGAGAAGAAG	57.531		464	257667224	257667687		0.00832988	0.00832988
Chr00	Mono-	(A)10	10	257714057	257714066		TGCTTGCAAGTTTCAAAGCA	57.331	TCGTGGGATTTAGCATATCGTT	57.669		186	257713931	257714116		0.00832988	0.000889183
Chr00	Tri-	(AAG)4	12	259345615	259345626		TGGCATCAAACCCGTAGACA	59.312	TGCTCAGATGATGGTTGGGA	58.712		307	259345386	259345692		0.00832988	0.00832988
Chr00	Tetra-	(TTTA)5	20	260007951	260007970		AGTATTTAAGGGTGTTTGGCCA	57.879	GGGTGGGTGGGGACTATTTA	58.401		477	260007916	260008392		0.000889183	0.00832988
Chr00	Mono-	(A)10	10	260008084	260008093		AGTATTTAAGGGTGTTTGGCCA	57.879	GGGTGGGTGGGGACTATTTA	58.401		477	260007916	260008392		0.000889183	0.00832988
Chr00	Di-	(AT)8	16	260268211	260268226		TGGACGGAGCATCTCTTTGT	59.023	TGGGCTAAGGGTTGTGTATGA	58.729		431	260267883	260268313		0.00832988	0.0028108
Chr00	Tri-	(ATA)5	15	260591089	260591103		ACCCTCATTGTTGCTGATCG	58.257	GCAAATGTGGCAAAGATGTATTAGT	58.667		499	260590820	260591318		0.00832988	2.01779e-05
Chr00	Mono-	(T)10	10	260591383	260591392		ACATCTTTGCCACATTTGCCT	59.027	TGATGGTTGGGCAATTTGGG	59.017		495	260591300	260591794		0.0028108	0.00832988
Chr00	Mono-	(T)10	10	260886614	260886623		TGTGGCCTTTCATCCTTTGG	58.369	TGAGGCTTAAAACACGCATGA	58.501		332	260886551	260886882		0.00832988	0.0028108
Chr00	Tri-	(GTG)4	12	261025955	261025966		TGGGGCTAAAGTCACCCATT	58.919	ACCAGACGACACAACTCCAT	58.951		455	261025728	261026182		0.00832988	0.00832988
Chr00	C	(A)12ggtcttatgcaac(A)10	35	261397600	261397634		AGTTTGCCTACGTACGTTCTT	57.624	TTAGCAAGTCCACAGGCTCA	58.944		233	261397570	261397802		0.0028108	0.00832988
Chr00	Di-	(AT)6	12	261720569	261720580		GGGGAACGGAGCATCTGAAA	60.035	GGGTTAAGGGTTCGACTCCA	59.021		327	261720408	261720734		0.00832988	0.00832988
Chr00	Tri-	(AAT)4	12	262149989	262150000		GGATGGTTTATTCCCGGGGA	59.152	TGGAGCTTTGGGTTCTTCAAC	58.693		261	262149918	262150178		0.00832988	0.0028108
Chr00	Mono-	(A)10	10	262310321	262310330		AGAGGGACACAAAGGGACAA	58.482	GGCTTCATTCAACTTGCCCT	58.739		478	262310248	262310725		0.00832988	0.00832988
Chr00	Mono-	(A)10	10	262310437	262310446		AGAGGGACACAAAGGGACAA	58.482	GGCTTCATTCAACTTGCCCT	58.739		478	262310248	262310725		0.00832988	0.00832988
Chr00	Mono-	(A)10	10	262310646	262310655		AGAGGGACACAAAGGGACAA	58.482	GGCTTCATTCAACTTGCCCT	58.739		478	262310248	262310725		0.00832988	0.00832988
Chr00	Mono-	(A)10	10	262364784	262364793		CCCGAGTTGTTGGTCATAATCC	59.057	CACCCCTTCGATTAGACCTCA	58.892		480	262364543	262365022		0.000889183	0.0028108
Chr00	Di-	(TA)6	12	262517811	262517822		CGTTGTTTGTTTGTTTGCCGA	59.014	ACCGACATGCAACTACGACT	59.398		286	262517672	262517957		0.0028108	0.00832988
Chr00	Tri-	(AAG)4	12	262569239	262569250		GCCTTTCTACACCAGCCAAC	59.118	TCTTTCCTTCCGCCTCCTTT	58.935		499	262569065	262569563		0.00832988	0.00832988
Chr00	Mono-	(A)10	10	263161303	263161312		GTGCGTATATTTAAGGCCGCA	59.132	CTACAACAACGGTGGACTCG	58.585		360	263161002	263161361		0.0028108	0.00832988
Chr00	Tri-	(GAG)6	18	263444536	263444553		GCATCTCATCTTCCTCTGTGC	58.788	CCCACATCGTTAAAGCCGTT	58.838		198	263444463	263444660		0.0028108	0.00832988
Chr00	Mono-	(A)10	10	263522077	263522086		TTTGTGTCTCCCCAGATCCC	59.008	ACGACGAGCTGCTTATAGGT	58.609		363	263521997	263522359		0.00832988	0.00832988
Chr00	Di-	(GA)6	12	263832988	263832999		ACTGTCACCTTGGAGTGTCT	58.205	ATCTACCCCGCTTCACACAT	58.796		450	263832966	263833415		0.00832988	0.00832988
Chr00	Mono-	(T)10	10	263922126	263922135		GGCAAAGACTTCAAGACGCT	58.77	ATTCTCGCCTAACCCAAGCA	59.382		495	263921679	263922173		0.00832988	0.00832988
Chr00	Tri-	(AAC)5	15	264524330	264524344		GCAAGTTTAAGTGGCTGCCA	59.327	AGTGCAGTGGTCCAGTAGTC	59.03		419	264524285	264524703		0.00832988	0.00832988
Chr00	Mono-	(T)10	10	264526794	264526803		TGGAGAAGTGCTGGCTACAA	58.944	AGTGCAGAGAACTCCACCTC	59.027		472	264526682	264527153		0.00832988	0.00832988
Chr00	Tri-	(TGT)4	12	264526949	264526960		TGGAGAAGTGCTGGCTACAA	58.944	AGTGCAGAGAACTCCACCTC	59.027		472	264526682	264527153		0.00832988	0.00832988
Chr00	Tri-	(TTA)8	24	264693471	264693494		CAGATCATTCATGGGCGCAT	58.755	CGATTGGAGAGGAACAACGC	59.278		358	264693388	264693745		0.00832988	0.00832988
Chr00	Tri-	(CAT)7	21	265022605	265022625		GCCTGTATCGCTTGACCAAC	59.273	CCATTCAGGCTGTGTGGATG	58.899		277	265022421	265022697		0.00832988	0.00832988
Chr00	Tri-	(TCA)4	12	265084045	265084056		TGTCGTGTGCAGCTTCTAGT	59.326	GGACACCTGTTCCATTCCTT	57.413		447	265083654	265084100		0.00832988	0.00832988
Chr00	C	(AT)8(AGAT)4	32	265088692	265088723		ATCCCAATTGAAGCCCTCCT	58.687	GCAGCAAGTAACATGGTCCA	58.466		497	265088537	265089033		0.00832988	0.00832988
Chr00	Mono-	(A)10	10	265612228	265612237		TAGTTAGTCCAGGTGCGCAA	59.029	TCAGGAACAACAGAGCACCT	58.868		460	265612182	265612641		0.00832988	0.00832988
Chr00	Tri-	(AAT)4	12	265659619	265659630		TTCCAGCCAAAATGCCACTC	59.032	GGATAGCCGCAACCTCTGT	59.477		422	265659347	265659768		0.00832988	0.021943
Chr00	Tetra-	(CTAT)6	24	265716690	265716713		TCACTTAAACAATGCCCACCA	58.049	CACCCATCAATTGACAGGCC	59.18		344	265716516	265716859		0.0028108	0.00832988
Chr00	Mono-	(A)10	10	265922514	265922523		TGGTTTAAAGGAAGTGATGGATGT	58.36	TGAGTCCGAGTCACTAAGGG	58.165		222	265922396	265922617		7.97303e-05	0.00832988
Chr00	C	(G)18a(T)14	33	265925896	265925928		TAGCGGCAGAGTTACCAACA	59.029	TCTCGGAGGAAGCAGACATG	59.18		267	265925734	265926000		0.00832988	0.00832988
Chr00	Di-	(TA)6	12	265955531	265955542		TGACAAGACTTCGGTTGCTT	57.674	GGCAAAATGAGCAAGTGAGC	58.294		456	265955340	265955795		0.00832988	0.00832988
Chr00	Di-	(TA)7	14	266218505	266218518		TAATTGGAGTCTGGGGAGCG	59.169	CAATGCTTGGAGTCAGAGGC	58.907		224	266218404	266218627		0.00832988	0.00832988
Chr00	Tri-	(ATC)4	12	266327284	266327295		TGTACAGGGACCTTGTGCAT	58.936	TGCGGCATACCCATACCTAG	59.026		389	266327258	266327646		0.00832988	0.00832988
Chr00	C	(A)14gcctaccaacactaattttgg(A)10	45	266625971	266626015		TCCTTTTACCATGTCTTCTAGGTCT	58.976	TTGGGGATTATTTGTGCGGT	57.776		274	266625900	266626173		2.01779e-05	0.00832988
Chr00	Di-	(TA)8	16	266852738	266852753		CGGAAAGGTGGGAGGATGAT	59.16	GCACCCGAATCCACAATACC	58.978		189	266852655	266852843		0.00832988	0.00832988
Chr00	Tri-	(TGA)4	12	267212686	267212697		ACTACGTGACACCCCTGATG	59.104	AGATGCGCTATTCCTCTCCA	58.29		159	267212656	267212814		0.00832988	0.00832988
Chr00	Tri-	(ATG)4	12	267495281	267495292		CCATGGTGGTGCTTGGTAAG	58.823	GGGGATGTAGTGAGAGGCAA	58.796		384	267495001	267495384		0.00832988	0.00832988
Chr00	Tri-	(AAG)4	12	267999127	267999138		GACAGCATAGAGAGCATCGC	58.583	CCAGCACTCTTGGCAAATGA	58.75		421	267999096	267999516		0.00832988	0.00832988
Chr00	Tri-	(CAA)4	12	268427773	268427784		CGCGGTATAATCCCAGACGT	59.687	CTCTAGAGCCCGTGTGTGG	59.487		406	268427578	268427983		0.00832988	0.021943
Chr00	Tri-	(AAT)4	12	268512297	268512308		GTTCAGGGCCTTGAACCAAT	58.367	GGATACGTTCACCTGTCATGT	57.753		324	268512265	268512588		0.00832988	0.0028108
Chr00	Di-	(AT)6	12	268541756	268541767		TAGGCATCGATCGACTGGAG	58.761	TTCTGGACTGAAACCCGAGT	58.58		496	268541481	268541976		0.00832988	0.00832988
Chr00	Mono-	(A)10	10	268985895	268985904		GGCGCGCGAGAGTATTAAAA	59.075	AGAAGCACCATTGGAGAACC	57.793		359	268985603	268985961		0.00832988	0.00832988
Chr00	Di-	(TA)7	14	269009413	269009426		GTTTGAGTCGGTGCACTTGT	58.986	ATATGCACCTCCGCTAGCTT	58.948		218	269009393	269009610		0.00832988	0.00832988
Chr00	C	(T)18g(GT)9	37	269369218	269369254		TGCAGACCAAATCCCTCCAT	58.998	TGATCACCGTTCAAGCCTTT	57.73		298	269369182	269369479		0.00832988	0.00832988
Chr00	Tri-	(TGT)5	15	269420421	269420435		CCTCTCTACCCCATGCTACG	59.038	AGGGAAAGCAAGCAGGTCTA	58.638		198	269420366	269420563		0.00832988	0.00832988
Chr00	Di-	(AT)8	16	269458558	269458573		TGAAGTGAAGTGCAAGAGATGA	57.659	TCGCCATTTATTCAGCTTGGG	58.976		499	269458336	269458834		0.000889183	0.0028108
Chr00	Tri-	(TAT)4	12	269627346	269627357		AGACAATCTCGGTTAGCCCT	58.133	TCATCACCATTGCTGAACCT	57.115		266	269627280	269627545		0.00832988	0.00832988
Chr00	Tetra-	(TTTA)5	20	269680408	269680427		TGGCCCTCACTTTTCAATCT	57.022	TCAGCTTTCACATGTGCCAC	59.046		263	269680218	269680480		0.00832988	0.00832988
Chr00	Tri-	(AAC)4	12	269944074	269944085		GCTCATCTCTGACCAAACCG	58.636	CATATGCTCGAGACCAGGGT	58.956		352	269943836	269944187		0.00832988	0.00832988
Chr00	Tri-	(ATT)4	12	269989190	269989201		TCGGTAGGGCACATGACTTT	59.019	TGATAAGTTTAATGTCGGCCAAAA	57.423		372	269989133	269989504		0.00832988	7.97303e-05
Chr00	Penta-	(AAATT)4	20	270176905	270176924		ACTCTGATTGCCAATGGTAGC	58.352	ACTCTTGTAGGTGCAGAGTCT	58.117		444	270176830	270177273		0.0028108	0.0028108
Chr00	Penta-	(CTTTT)4	20	270251253	270251272		TGTTCAGGGAAGTAGCGTGT	58.955	CCCCTGCCCCTCATAATGTT	59.442		492	270250876	270251367		0.00832988	0.00832988
Chr00	Tri-	(CAA)4	12	270580286	270580297		CTTGGAACGGGCAAATGGTT	59.321	TCGGTCATTCTAAGTCGAGGG	58.978		141	270580260	270580400		0.00832988	0.0028108
Chr00	C*	(TA)6tt(TA)9(TATG)4*	46	271860375	271860420		AGTGACGTTGTCCTTTGCAA	58.255	AGGGGCCAAAGACACATTTT	57.898		298	271860318	271860615		0.00832988	0.00832988
Chr00	Mono-	(A)10	10	271887013	271887022		ATTTAGCGTCATGTGGCACA	58.18	TCTCCAAGAAAAGACTCTCAGGT	58.773		256	271886958	271887213		0.00832988	0.000270038
Chr00	Di-	(TA)7	14	272093945	272093958		ACAGTTTCAGGTGTGTGCATC	59.05	TTGCGTTCAGAGGTGCTACT	59.32		485	272093510	272093994		0.0028108	0.00832988
Chr00	Tri-	(TTC)5	15	272264805	272264819		GGGTTTTGTTGTCTCCCGTC	59.051	AGCCTGAGAAGAAAGAGCGA	58.739		401	272264678	272265078		0.00832988	0.00832988
Chr00	Di-	(AT)7	14	272576446	272576459		TGACAAGTTGTTCACCCCTT	57.181	CTTCTGAATCGGTTGCTGGC	59.551		442	272576260	272576701		0.00832988	0.00832988
Chr00	C	(T)12(G)13	25	272828166	272828190		CTTTGTGATTGAGCCTGGGG	58.82	TTACGGATCCAAGACCCACT	58.053		442	272827925	272828366		0.00832988	0.00832988
Chr00	Mono-	(T)10	10	272850287	272850296		GCCAAAATATCTCCACCGCC	59.331	CACTGCAACAAGTGACCCAA	58.898		406	272850169	272850574		0.00832988	0.00832988
Chr00	Di-	(TA)11	22	272855042	272855063		TTGTGAGTGTTGAGGTGGGT	59.084	GCTTCGTACCACCAAACCAA	58.689		453	272854967	272855419		0.00832988	0.00832988
Chr00	Tri-	(TCT)4	12	273632510	273632521		GGGCCGTCAACTTAGTCGTA	59.472	CGGTTAGGGTTGTGGGCTAT	59.455		390	273632234	273632623		0.00832988	0.00832988
Chr00	Mono-	(A)10	10	273732248	273732257		AGGTTGTTGGGGTGCTATCA	58.928	CATCTCCAATTGCCTGCCTT	58.518		488	273731860	273732347		0.00832988	0.00832988
Chr00	Di-	(CA)6	12	273990572	273990583		TGTGAAGCTTTGCAAACGTT	57.354	CCAGGTCCTTCAAACAGCAC	59.046		461	273990400	273990860		0.00832988	0.00832988
Chr00	Mono-	(A)10	10	274518818	274518827		ACTCCTTCCAGAATGCCAAA	57.022	CCAAGGTTTGTGTGTAGGACC	58.773		496	274518711	274519206		0.00832988	0.0028108
Chr00	Mono-	(A)10	10	274786109	274786118		TCCCGAGTTTTGTCTACCCA	58.28	GCCGAATGAAAACAACCCCA	59.323		494	274785663	274786156		0.00832988	0.00832988
Chr00	Di-	(AT)6	12	274803672	274803683		GAGGACGTTTGAAAGGGGAA	57.734	GATTTGGGGTGTGCTTCTGG	59.109		388	274803449	274803836		0.00832988	0.00832988
Chr00	Tri-	(ATA)4	12	275856141	275856152		ACCGAGCCCCTATAAGACAG	58.294	TAAGCCACAGTGCCAGAGAA	58.944		275	275856063	275856337		0.00832988	0.00832988
Chr00	Di-	(CT)8	16	276877041	276877056		TAATGTTGACCCGTGCTGAC	58.197	GGTCGGTATAAGCGGCACTA	59.33		458	276877008	276877465		0.00832988	0.00832988
Chr00	Tri-	(TTC)4	12	277230829	277230840		TCTTCTTCGCTTGTTTGTGCA	58.987	CCACGATCCTCAAATCAAACCA	58.919		475	277230420	277230894		0.0028108	0.000889183
Chr00	Tri-	(TCC)4	12	277287314	277287325		TTCACGTCCAAGAACCTGGT	59.165	ACCTTGGGCAATGAATCTGTG	58.826		190	277287235	277287424		0.00832988	0.0028108
Chr00	Tri-	(TAT)4	12	278122111	278122122		ATGCGTCATTTGTACGATCATAC	57.424	CCTCCAAAACCGTGCATAGT	58.179		467	278121684	278122150		0.000270038	0.00832988
Chr00	Di-	(AT)11	22	278211991	278212012		CGTGGGCGTCTTATGTGATG	59.07	TCCCAGTGTTTCCCATCAGT	58.555		419	278211894	278212312		0.00832988	0.00832988
Chr00	Mono-	(T)10	10	278217676	278217685		CGCCAGAAGATTCGGAATGT	58.343	GATTTCGATGGGATGCTCGG	58.848		248	278217546	278217793		0.00832988	0.00832988
Chr00	Tri-	(ATA)4	12	278466646	278466657		AGGACACAACTCTCATCGCA	59.031	CTCATCCCACTTCACATGCG	58.988		334	278466387	278466720		0.00832988	0.00832988
Chr00	Mono-	(A)10	10	279034035	279034044		TGTCCGTCCCTTCTTCACTG	59.32	TAGGTAGGAGTCGAACGCTG	58.623		422	279033855	279034276		0.00832988	0.00832988
Chr00	C	(AT)6ctatat(AG)8	34	279585485	279585518		GGCATCGTAGGTCCTGACTT	59.175	ACCGGTCATCACTACTCTGG	58.525		396	279585245	279585640		0.00832988	0.00832988
Chr00	Tri-	(CTT)4	12	279724857	279724868		CGACCCACTAGCTCCCATAG	59.038	TGGACAAGTGCCCAATGTTG	58.961		303	279724758	279725060		0.00832988	0.00832988
Chr00	Mono-	(A)10	10	280029690	280029699		GAATACGTTGGGTGTCACTCA	57.965	TCACTTTCTTTGCTTGCCCA	58.226		330	280029503	280029832		0.0028108	0.00832988
Chr00	Mono-	(T)10	10	280031724	280031733		GTGCAAAAGTCAAACATGCCA	58.451	GTGCATCGAAGGAGTGACAC	58.928		319	280031572	280031890		0.0028108	0.00832988
Chr00	Tri-	(AAT)4	12	280278554	280278565		TGTCTCTCTTCAGCCATGTCT	58.466	TGTGTCCGCATTTAATGACGT	58.581		492	280278420	280278911		0.0028108	0.0028108
Chr00	Mono-	(A)10	10	280535885	280535894		CCTTACGGTCAACAAGCACC	59.128	TAGGCCGCGATGAAGAGAAA	59.178		253	280535735	280535987		0.00832988	0.00832988
Chr00	Tri-	(AAC)6	18	281093999	281094016		ATCGATCGAAACTCCTGCCT	58.885	TTTCATGGAGGGGACAGGTC	59.008		390	281093864	281094253		0.00832988	0.00832988
Chr00	Tri-	(TAT)4	12	281193998	281194009		CTTGAGTGTGGTTTGCCCTC	59.046	TCGAAGATGGCCTCGAGTTT	59.104		298	281193926	281194223		0.00832988	0.00832988
Chr00	Di-	(AG)6	12	281353231	281353242		ATGGTCCATGCGCAGATAGA	58.949	CATGGATGACACTGGAAGCG	58.988		440	281353198	281353637		0.00832988	0.00832988
Chr00	Tri-	(TGT)4	12	282358919	282358930		GGTGGGAGTTGGCTAGAGTT	59.015	TTGTGACCTCCCTCGGATTC	59.097		465	282358613	282359077		0.00832988	0.00832988
Chr00	Tri-	(AGA)4	12	282474162	282474173		TGAGAGGAAAAGAACGAGGTCA	59.037	CTTCCTTGGATAATGCGGCC	59.046		500	282474000	282474499		0.000889183	0.00832988
Chr00	Tri-	(TGA)4	12	282490643	282490654		GGCCTACTATACCTGCACCA	58.58	TCGTGTCAAGTTGATGAAGTGA	57.947		394	282490591	282490984		0.00832988	0.000889183
Chr00	Mono-	(A)10	10	282490806	282490815		GGCCTACTATACCTGCACCA	58.58	TCGTGTCAAGTTGATGAAGTGA	57.947		394	282490591	282490984		0.00832988	0.000889183
Chr00	Mono-	(T)10	10	282664171	282664180		TCAAATTTTCTTGGCCTAGTTATGT	57.225	TTGACAAGTTTCTGGACGCG	59.066		349	282664059	282664407		2.01779e-05	0.00832988
Chr00	C	(AAT)6(TAA)6	36	282664343	282664378		CCCATAAGGTTGATCAGACACC	58.454	TTGACAAGTTTCTGGACGCG	59.066		115	282664293	282664407		0.000889183	0.00832988
Chr00	Tri-	(TAA)4	12	282960656	282960667		TGTGTCTGAGTATGTGGGCA	58.653	GCATCGTACAGGGCAGAAAG	58.99		478	282960498	282960975		0.00832988	0.00832988
Chr00	C	(AT)6acacac(ACATAT)4	42	283055842	283055883		GTCGAGCAACAACGACGATG	59.909	GCCCACCATGTCCCAGATTA	59.449		484	283055643	283056126		0.00832988	0.00832988
Chr00	Tri-	(TTG)4	12	283140669	283140680		TATGTTGGGGATGGCAAGGA	58.696	TGGAGGTGAAGTTGGTGGTT	59.077		419	283140625	283141043		0.00832988	0.00832988
Chr00	Di-	(TA)6	12	283483526	283483537		ATGCCCAAGGTGATAGGGTT	58.691	CCAAACTGCCCGTGTCATAG	58.913		242	283483431	283483672		0.00832988	0.00832988
Chr00	Di-	(TA)13	26	283811606	283811631		GGATCCCTTTCGACGCAAAA	58.838	ATCACTGCACAACTTCGACG	58.86		314	283811556	283811869		0.00832988	0.00832988
Chr00	Di-	(TC)7	14	283969918	283969931		ACACTCCAAGAATGCCCCTT	59.22	CCACACGGCTTTCACTTTGA	58.979		419	283969769	283970187		0.00832988	0.00832988
Chr00	Tetra-	(AATT)4	16	284269658	284269673		AGAAAGATTGGTCAACTTCGGA	57.648	ACAGTGCACATGGATGAGGT	59.305		347	284269444	284269790		0.000889183	0.00832988
Chr00	Tri-	(TGC)4	12	284517408	284517419		GCACATGTGAAACCCGACAT	59.119	GTGGTCGAGAGGTCCTTTGA	59.033		459	284517255	284517713		0.00832988	0.00832988
Chr00	Tri-	(AAC)4	12	284873544	284873555		ACTTGTTCTTGCAATGTAATCTCA	57.117	TCCAAATTATCCGTGAAATAGACCT	58.104		232	284873467	284873698		7.97303e-05	2.01779e-05
Chr00	Hexa-	(CCCTCC)4	24	284876536	284876559		TCATCTCTGAACCAGCCCC	58.699	AGAGTCCAAAGCCCCATGAA	58.924		493	284876473	284876965		0.021943	0.00832988
Chr00	Mono-	(T)10	10	285414351	285414360		TGAATTGTGGTGCATGAAAGC	57.971	GTCGGGAAAGTTCTTGTGCT	58.406		327	285414133	285414459		0.0028108	0.00832988
Chr00	Mono-	(T)10	10	285448988	285448997		GTCGTGTGGAGTTCTTGACA	57.781	AGCAGCGTATACCATGTGTT	57.309		310	285448898	285449207		0.00832988	0.00832988
Chr00	Di-	(AT)10	20	285544680	285544699		GGGGATAGAAATGGGCCCTT	59.14	CTTCCCAGACTCGAACCAGT	59.03		282	285544486	285544767		0.00832988	0.00832988
Chr00	C	(AAG)4atgaccgttgga(AG)6	36	285573434	285573469		TGGTGGATAAGGACATGGGT	58.02	AACCTGCCCTCACCTGAATT	59.22		362	285573408	285573769		0.00832988	0.00832988
Chr00	Mono-	(T)10	10	285574228	285574237		GTGTTGTTGCTTGAGACCAGA	58.711	TCTCTTTCCACCCTCGCAAT	59.016		377	285574175	285574551		0.0028108	0.00832988
Chr00	Tri-	(TGT)4	12	285914371	285914382		GTTGGGGTAGGAAGAGGCAT	59.08	TGGTCTACAAGCCACCAACT	58.863		450	285914131	285914580		0.00832988	0.00832988
Chr00	Di-	(TC)7	14	285914639	285914652		ACGCTTTACTCTCCCCAGAC	59.104	TCAGTCGCTTCTTACGGAGA	58.183		383	285914325	285914707		0.00832988	0.00832988
Chr00	Mono-	(T)10	10	285930391	285930400		CCACTTGGCCGAATTTTAGG	57.061	TCACTGATCCTCTTTGCCAAA	57.493		453	285930257	285930709		0.00832988	0.0028108
Chr00	Mono-	(A)10	10	286297569	286297578		GTGTGAACGATCGGACTTGG	58.932	TGCTTCTCTTGCCCTTTTCC	58.379		500	286297469	286297968		0.00832988	0.00832988
Chr00	Tri-	(ATA)14	42	286322766	286322807		AGATTTGGTTAGAGCCGGGG	59.453	TCCCCTCATTCCCAACCTTC	59		408	286322592	286322999		0.00832988	0.00832988
Chr00	C	(TA)7(GA)9	32	286322916	286322947		AGATTTGGTTAGAGCCGGGG	59.453	TCCCCTCATTCCCAACCTTC	59		408	286322592	286322999		0.00832988	0.00832988
Chr00	Tri-	(TTA)4	12	286347673	286347684		ACGAAGCCAATATTTAGGAGCG	58.869	GATCCTTTCCCGACGGTAGA	58.603		440	286347474	286347913		0.000889183	0.00832988
Chr00	Mono-	(A)10	10	286353972	286353981		TACAATGCCCACTCCTAGCC	59.163	AAAACGGACGTGGGCACT	59.809		493	286353881	286354373		0.00832988	0.0867049
Chr00	Tri-	(TGT)4	12	286360010	286360021		GGTGAAAATCAGGCCGCTAT	58.32	CTGAGTTTTGTTTTGGCAAGCT	58.475		339	286359743	286360081		0.00832988	0.000889183
Chr00	Tri-	(ATA)4	12	286537667	286537678		ACCACACTCCTCAAACCTTG	57.652	TGCCCTTGAATGATGCACAG	58.821		317	286537405	286537721		0.00832988	0.00832988
Chr00	Di-	(TA)18	36	286610460	286610495		AGTCTCAATTAAGGTGGGAGATGA	58.967	TCTTGTTGGCTCTGGTACGA	58.666		245	286610396	286610640		7.97303e-05	0.00832988
Chr00	Tri-	(AAC)4	12	286625108	286625119		CATTGTTGTTCAGGAGGGCC	59.109	GGGTGGGAGAAGAAGAGCAT	59.085		374	286625008	286625381		0.00832988	0.00832988
Chr00	Tri-	(TAC)4	12	286848441	286848452		TAAATGGTCCAGGCCCACTT	58.919	GTCCACCGTCGAAACACAAA	58.992		487	286848357	286848843		0.00832988	0.00832988
Chr00	Di-	(AT)7	14	286999512	286999525		GGGCGGTTTGAGTTTCCTTT	58.963	CATGGGAGCTCACCACTCTA	58.511		489	286999285	286999773		0.00832988	0.00832988
Chr00	Mono-	(T)10	10	287460177	287460186		GGGACCTTACTTACTGCCGA	58.811	ACCGCAACAGATCAACACAA	58.326		495	287459813	287460307		0.00832988	0.00832988
Chr00	Mono-	(T)10	10	287715614	287715623		TGCCTCTTGTTTGCCCATTC	59.032	GCCCTTCTCCTCCTGACTTT	59.012		464	287715528	287715991		0.00832988	0.00832988
Chr00	Mono-	(T)10	10	287720727	287720736		GGGCCTCATTGCACTTTTGT	59.319	TGAAAGATTGAAGGCCCAAGG	58.471		198	287720706	287720903		0.00832988	0.0028108
Chr00	Di-	(AT)8	16	287981466	287981481		ACCAAACGACCCCTACTGTT	58.866	CCGCCACTCCTTATGAACCT	59.458		391	287981117	287981507		0.00832988	0.00832988
Chr00	Tri-	(TTA)6	18	287981786	287981803		AGGTTCATAAGGAGTGGCGG	59.458	TTGCCCTTCAATGCGGATAC	58.611		489	287981488	287981976		0.00832988	0.00832988
Chr00	Di-	(AT)13	26	287988717	287988742		TGTGCGAAATTTTACCACCCA	58.692	TTCATCGTCAAGGCTAGGGG	59.169		455	287988328	287988782		0.0028108	0.00832988
Chr00	C	(TATG)7(CATG)4	44	288328952	288328995		CCTACTGCATCTTTCGCACC	58.99	CCCGGTCGCCATTAATTGTT	58.9		440	288328787	288329226		0.00832988	0.00832988
Chr00	Di-	(TA)7	14	288527056	288527069		TCCAATCGACATGGCTTCAT	57.284	AGGTATAGGCTCGGCTAGGT	59.221		374	288527025	288527398		0.00832988	0.00832988
Chr00	Di-	(CT)7	14	288599412	288599425		CTCCCTCTTTCCTCTTGGCA	59.013	ATCACACGCCGGCATTATTC	59.056		265	288599389	288599653		0.00832988	0.00832988
Chr00	Tri-	(CAC)4	12	288600565	288600576		CAATTATGGGCGTGAAGGGG	58.968	TGACCCCAAGCTATGCACTT	59.302		463	288600255	288600717		0.00832988	0.00832988
Chr00	Tri-	(TGT)4	12	288605231	288605242		TGCACAAGGAAGGGGTAAGA	58.559	ATTTTCAGCATGCCCGTGAG	59.187		427	288605159	288605585		0.00832988	0.00832988
Chr00	Mono-	(T)10	10	288610608	288610617		GACTGTTCCTTCCGGTGTCT	59.32	CCCACCCCGGTTTTCAATTT	58.947		420	288610508	288610927		0.00832988	0.00832988
Chr00	Tri-	(GAT)4	12	288612069	288612080		GCGAAATAGGGCATGGAGTC	58.77	ACAGCTCCAACTACCTCGTC	59.111		386	288612028	288612413		0.00832988	0.00832988
Chr00	Tri-	(TTC)4	12	288777251	288777262		GAAACGCCAAGGTTAGTTTTCC	58.365	GCCGAAATTAACCACTGGCA	59.115		482	288777139	288777620		0.000889183	0.00832988
Chr00	Tri-	(CCA)4	12	288851405	288851416		ATAGAACTTCCCCGCACGAA	59.1	TCCTCGTGTTTCCCTTACAGT	58.677		493	288850964	288851456		0.00832988	0.0028108
Chr00	Mono-	(A)10	10	288851800	288851809		GGCTACTCCCTTGTATCGATTAT	57.337	TCTCGGACACTTTTGCTTTGT	58.361		327	288851627	288851953		0.000270038	0.0028108
Chr00	Mono-	(A)10	10	288853125	288853134		GCATGATAAGCCTTGCGGAA	58.976	TCACTTACTACACTAACCGCAA	57.148		499	288852760	288853258		0.00832988	0.000889183
Chr00	Tri-	(TTA)4	12	288857213	288857224		ACACTAAACAACTCCTTATTGACCA	58.402	AGGCTTGCAATGTCTGAGTG	58.469		310	288857108	288857417		2.01779e-05	0.00832988
Chr00	Tri-	(ACA)4	12	288921088	288921099		ACATAGACCAGTAGCCCAGC	58.876	TGAGCTCTAGATAATGGCTGGA	58.15		488	288920868	288921355		0.00832988	0.000889183
Chr00	Tri-	(TTA)4	12	288923417	288923428		CACCCAGATGAACTCCCTGT	59.013	ACATGCGAGTCTCCACCAAT	59.385		363	288923122	288923484		0.00832988	0.00832988
Chr00	Di-	(AT)9	18	289195555	289195572		TATCAGTTTGCCCACCCAGA	58.633	CTCTTCCTCTCAGCAGCCTT	59.096		464	289195481	289195944		0.00832988	0.00832988
Chr00	Mono-	(T)10	10	289219219	289219228		TGGAATCGGCAAAAGATGGAC	58.908	AGAATGGGATTGGGAGTGCT	58.697		342	289219094	289219435		0.0028108	0.00832988
Chr00	Tri-	(TAT)7	21	289222302	289222322		TGGTGCAGTGATTGTTTTGGT	58.893	TATCCAAAGGCGCGTGAAAG	58.917		328	289222152	289222479		0.0028108	0.00832988
Chr00	Tri-	(CAC)7	21	289914564	289914584		ACCACCAACTCTAACCCCAG	58.935	GCTTGTGCCAACTAATCGAGA	58.653		335	289914460	289914794		0.00832988	0.0028108
Chr00	Mono-	(T)10	10	290502413	290502422		TAACAAGGGGCAGATCACCA	58.633	TGCTCGCAAATAAATGGATTGG	57.956		474	290502128	290502601		0.00832988	0.000889183
Chr00	Mono-	(T)10	10	290737232	290737241		TGAAACTGCACACACTGATCT	57.802	CAATGTAGAGTCAGTGTATGCAGT	58.586		481	290736898	290737378		0.0028108	7.97303e-05
Chr00	Di-	(TA)7	14	290738705	290738718		AATTTCGAACCCAAGGCTCG	58.835	GACTCGAACGTGAAATCTGTCT	58.433		474	290738460	290738933		0.00832988	0.000889183
Chr00	Mono-	(A)10	10	290741813	290741822		TCGAAATGATTGGACGTAAAACA	57.074	CGGCAACTTTATCGGTGTGT	58.847		487	290741429	290741915		0.000270038	0.00832988
Chr00	Di-	(TA)8	16	290744401	290744416		GGCCTAGGAAGAGCATCGAT	59.027	CACACAGCAAAAGCTCTACCA	58.779		416	290744047	290744462		0.00832988	0.0028108
Chr00	Mono-	(A)10	10	291044888	291044897		TTGGCCAAGTACTCGGGATT	59.011	ACCAGAGGCGACAATCTAGT	58.146		500	291044594	291045093		0.00832988	0.00832988
Chr00	Di-	(TA)18	36	291180439	291180474		GGAGATAGGTGTAGATGTGTGC	58.016	AGAGCTTGCTTGTACATCGC	58.636		394	291180327	291180720		0.000889183	0.00832988
Chr00	C	(A)10catgtctagtttatgg(T)10	36	291405698	291405733		TGAGCATTGGGAGTTAGCATG	58.353	TAGGAAGCACACGTCATGGA	58.738		384	291405638	291406021		0.0028108	0.00832988
Chr00	Tri-	(GTA)4	12	292005406	292005417		GGGTGTGGGGAGGAAGTAAA	58.93	TGAAAATATGGAAAGGGCTGAAGA	58.421		481	292005011	292005491		0.00832988	7.97303e-05
Chr00	Di-	(TA)11	22	292006257	292006278		CTAGGTTAGTTTGTGGCGGC	58.916	TGAACCGGGAGCCTAAAAGA	58.646		305	292006088	292006392		0.00832988	0.00832988
Chr00	Di-	(TC)8	16	292145469	292145484		CTTGTGGTGAGGTCGCTTTT	58.691	TGCACCTTCTTTTCAGTGGA	57.273		405	292145121	292145525		0.00832988	0.00832988
Chr00	Mono-	(T)10	10	292158583	292158592		TCGCTTGTGGTCACTTTTCA	57.969	AGAGTGATCAGGGTTGGTGA	57.97		465	292158332	292158796		0.00832988	0.00832988
Chr00	Tri-	(GTG)8	24	292209427	292209450		ACGGACCAATCTCTCTCTCAC	58.904	TTTTACACCGACAACCACCA	57.585		476	292209045	292209520		0.0028108	0.00832988
Chr00	Mono-	(A)10	10	292273563	292273572		AGTGTAAACAAACGTATCACCCA	58.294	AGGTTTGGAATTCGTTGGTGA	58.061		158	292273442	292273599		0.000270038	0.0028108
Chr00	Mono-	(T)10	10	292374698	292374707		GCGTACCAAACAACCCGTAG	59.208	GAGCTGCCACCAAATTCCAA	59.032		400	292374498	292374897		0.00832988	0.00832988
Chr00	Di-	(AT)8	16	292380863	292380878		ACTGACCCACTTGAAACCCA	59.077	GAGTCAAGCCGCAAAGAGAG	58.925		479	292380673	292381151		0.00832988	0.00832988
Chr00	Tri-	(TTA)4	12	292381722	292381733		TCAACGAAGGTGGGAGGAAA	58.867	GTTTCGCTTTTGATACCGAAGA	57.343		402	292381389	292381790		0.00832988	0.000889183
Chr00	Di-	(TA)14	28	293062670	293062697		CGGGTTGTCCTAAGAACAGC	58.56	GAATTGTGCCGCATGTCTCT	58.91		494	293062419	293062912		0.00832988	0.00832988
Chr00	Di-	(GA)6	12	293331446	293331457		GGAGAATCGGCGGTAGTGTA	58.973	TGATGACCTCACCAACACCA	58.864		158	293331372	293331529		0.00832988	0.00832988
Chr00	Di-	(AT)12	24	293785651	293785674		GCCTCTACCGCAGCTAAGTT	59.824	CCAGGCTTCTTCCACCTTTC	58.461		497	293785319	293785815		0.00832988	0.00832988
Chr00	Di-	(AT)6	12	293859576	293859587		TTGGAGGCCTCAAAAGCATG	58.74	GGGACAACTACATGGTTTGGT	58.129		146	293859538	293859683		0.00832988	0.0028108
Chr00	Mono-	(A)10	10	293946763	293946772		GCAGTGGATGTGGCTATTCC	58.687	GCACAATCGGAGCCAGAATT	58.902		461	293946598	293947058		0.00832988	0.00832988
Chr00	Di-	(TA)11	22	293946959	293946980		GCAGTGGATGTGGCTATTCC	58.687	GCACAATCGGAGCCAGAATT	58.902		461	293946598	293947058		0.00832988	0.00832988
Chr00	Tri-	(ATG)6	18	293947140	293947157		AATTCTGGCTCCGATTGTGC	58.902	GTTGAACAAGACACCTCGCC	59.413		144	293947039	293947182		0.00832988	0.00832988
Chr00	Mono-	(A)10	10	293960231	293960240		TCGTGTGACCCCTTTGTTCT	59.165	AGGAATGGAAGCTGGAGTTTT	57.467		364	293960032	293960395		0.00832988	0.0028108
Chr00	Tri-	(AAC)4	12	294986452	294986463		GACCTAGGCTGAAGTCCACA	58.733	GCCAATCACCTCGGTTTTGT	59.041		351	294986256	294986606		0.00832988	0.00832988
Chr00	Di-	(AT)8	16	295560619	295560634		CCTTGGGAACTGGAGGCTTA	59.008	CAGGATGCTGGTTAGGGGAA	59.081		211	295560484	295560694		0.00832988	0.00832988
Chr00	Di-	(AT)10	20	295689314	295689333		CGGCGAGACACCTACAGTTA	59.193	CTTGTCACTAGGCGCACATC	58.998		304	295689289	295689592		0.00832988	0.00832988
Chr00	Tri-	(ACA)4	12	296367539	296367550		ATCCACCACAACCTCCACAA	59.15	GTCGCCATTATTGTGCCCAT	58.968		376	296367481	296367856		0.00832988	0.00832988
Chr00	Hexa-	(CTATCT)4	24	296370363	296370386		ATGCATTTTACGGGTCCTCG	58.336	TGCAGCTACCAACAACCATG	58.753		441	296370262	296370702		0.00832988	0.00832988
Chr00	Di-	(TA)6	12	297596371	297596382		GATCACTTCAGCCGGGTAGT	59.175	CATTTTCGAACACTGCAGTTGA	58.049		395	297596304	297596698		0.00832988	0.000889183
Chr00	Mono-	(T)10	10	297640031	297640040		TCTATTGCAATGGTACGGGGT	59.159	GTATACTTGACCCTCCCCGG	58.954		253	297639960	297640212		0.0028108	0.00832988
Chr00	C	(CAC)5caaagaa(C)13	35	298403058	298403092		ACCTATCGGAATCTCGCCAG	59.038	ATGGTGGTGACGATGACAGT	59.023		403	298403004	298403406		0.00832988	0.00832988
Chr00	C	(AC)6cccataccccctcttcatcttcttcctccc(T)13	55	298522680	298522734		AAGGTATCACGTGGCACTGA	59.026	GGGTGTCCAATCTTCCACCT	59.301		413	298522577	298522989		0.00832988	0.00832988
Chr00	Tri-	(TGT)4	12	298980600	298980611		TGGCCTCTTTACTTCCTCGG	59.097	AACCACCCTCACCAACTTCA	59.077		463	298980512	298980974		0.00832988	0.00832988
Chr00	Mono-	(T)10	10	299046567	299046576		AGCTTGGAGAGGGGTTCATT	58.623	GCACACCCCAAGTACCCTAT	59.083		473	299046498	299046970		0.00832988	0.00832988
Chr00	C	(A)16cagtcgactacatcttaatcaacgat(A)10	52	299067244	299067295		TGCCAAAATGTCTGAAGTCCA	58.057	CCAGGTAGTCAAAGTTAGCCC	58.013		398	299066988	299067385		0.0028108	0.0028108
Chr00	Di-	(AT)8	16	299283099	299283114		GTTTCTTGGCACTTCATGTTGT	57.954	GTTGGAGGGAGGGAGGAATT	58.7		500	299282884	299283383		0.000889183	0.00832988
Chr00	Tri-	(GAG)4	12	299573110	299573121		TCGGAGGTGGAGAACGTATG	58.899	GGAACCAGTCTCCGGTACAA	59.029		312	299572930	299573241		0.00832988	0.00832988
Chr00	Mono-	(A)10	10	299871174	299871183		CACGGAGCCATACCAGGTAA	59.172	CCTTCTCCTCGACCTGGTTT	59.023		292	299871139	299871430		0.00832988	0.00832988
Chr00	Tri-	(CAA)4	12	300481546	300481557		GACTGAAGGCATTGGTCGTG	59.201	CGTCAAGGCAGATTCCCAAC	59.195		490	300481294	300481783		0.00832988	0.00832988
Chr00	Tri-	(AAT)7	21	300490897	300490917		CGCAAATTTCAACCCGATGC	59.009	CTGGCGTGATTATCGTGGTG	59.07		365	300490839	300491203		0.00832988	0.00832988
Chr00	Mono-	(A)10	10	300608041	300608050		GTGTAGGTAATGCGCAGGTC	58.713	TTGATTAAACCCATCCGCGC	59.264		276	300607913	300608188		0.00832988	0.00832988
Chr00	Tri-	(CCA)4	12	300650508	300650519		TCAACACCAGCATCATCACC	58.175	CCTGAGGTTGGAGTGTTGGA	59.235		317	300650487	300650803		0.00832988	0.00832988
Chr00	Di-	(AT)16	32	300651309	300651340		TTTGAGTAGGGGTTGGGGTG	59.225	CAATCCGAGAACATTAGCCGA	58.178		437	300650983	300651419		0.00832988	0.0028108
Chr00	Di-	(TA)7	14	300937159	300937172		TTGCAAGCCCAAGGTAAGTG	58.673	TCAACCTGGCATCCCTCAAT	58.998		415	300937073	300937487		0.00832988	0.00832988
Chr00	Mono-	(T)10	10	301030264	301030273		TTTCCGAGCCTGTTTACCCT	58.938	TTGTTTCACTTGGCACGGAG	58.979		335	301029967	301030301		0.00832988	0.00832988
Chr00	Di-	(AT)7	14	301246605	301246618		TTCGTCACAAAACAAGGGCA	58.535	AACACGGTCCGCACTAAAAC	59.061		259	301246395	301246653		0.00832988	0.00832988
Chr00	Tri-	(ATA)4	12	301248007	301248018		GTTGGGACTTGGGAGGATGT	59.301	TTGTGTTCATGCTCTACCGC	58.561		426	301247667	301248092		0.00832988	0.00832988
Chr00	Mono-	(A)10	10	301252142	301252151		ATTGTCCGTGCATATCGTGG	58.418	GGCCTCTGTACGTATTGTTGG	58.723		240	301252056	301252295		0.00832988	0.0028108
Chr00	Mono-	(T)10	10	301253183	301253192		TGATGGGGAAGTTTGTTGCTC	58.761	TTGCTCAATTCCTAGCCACG	58.262		454	301252908	301253361		0.0028108	0.00832988
Chr00	Tri-	(ATA)8	24	301380211	301380234		GAGGGATCTGCTGCACAATG	58.977	TGGCTCTCAACCAAATGCTT	58		291	301380179	301380469		0.00832988	0.00832988
Chr00	Tri-	(TTA)4	12	301792227	301792238		TGAGTGTTCGCTTGCAAATTT	57.565	TGGCCAAATTTGCGAGGAAA	58.956		245	301792074	301792318		0.0028108	0.00832988
Chr00	Di-	(TA)9	18	301924157	301924174		AAGCCACTACTCCGTACTCT	57.489	GAGGACCTAAGCACACCTCA	58.733		366	301923844	301924209		0.00832988	0.00832988
Chr00	Tri-	(TGG)5	15	301954612	301954626		AATACCGAACCTGTTGCTGC	58.835	CTTGCAAGACCCGATACTGC	58.99		338	301954535	301954872		0.00832988	0.00832988
Chr00	Tri-	(AAC)4	12	302812610	302812621		ATGCATGTTCAACTACGGGC	58.905	CAATTGCCCCACTTTGTAGGA	58.476		308	302812357	302812664		0.00832988	0.0028108
Chr00	Tri-	(GGT)4	12	303075790	303075801		TTAAAGGGTGGGGCTATGGG	59.069	TCCATCCATTTTCCCTCCCC	59.066		291	303075619	303075909		0.00832988	0.00832988
Chr00	Tri-	(CAA)5	15	303076114	303076128		GGGGAGGGAAAATGGATGGA	59.066	CGCTGCTGGTTCATCATCAT	58.694		271	303075890	303076160		0.00832988	0.00832988
Chr00	Tri-	(TAG)4	12	303076955	303076966		GCGAAGAGAGGAAGCAAAGC	59.554	CCAATCGGTCAACACTGTCA	58.122		170	303076849	303077018		0.00832988	0.00832988
Chr00	Mono-	(A)10	10	303495285	303495294		TACAGAAGGTACAGGCACGT	58.376	AGTTGGAAGGTGCTGAAGGA	58.86		375	303495232	303495606		0.00832988	0.00832988
Chr00	Di-	(GA)6	12	303495944	303495955		TTGCTCTCACTCTGCCTACC	59.102	CACACACTTTGGAGCACGAA	58.986		492	303495831	303496322		0.00832988	0.00832988
Chr00	Di-	(AT)6	12	303700807	303700818		ATCTATGTTGCGCCTCCCAT	59.233	TGGCTGAGTTACCACCAAGA	58.57		406	303700781	303701186		0.00832988	0.00832988
Chr00	Di-	(CT)6	12	304252063	304252074		ACCCAAACCCAACCCTAACT	58.762	CGAGATTTGACCGGAGCAAG	58.998		233	304252021	304252253		0.00832988	0.00832988
Chr00	Tri-	(TGA)4	12	304721792	304721803		CCTGCTGGTTCTTGAGGACT	59.31	GTGGCCGAGAATATGGAGGA	58.951		195	304721754	304721948		0.00832988	0.00832988
Chr00	Tri-	(ACA)5	15	304883921	304883935		CGTCGGAACCACTATCTCCA	58.899	AACAAGAGAGAGGGAGCGAC	59.108		333	304883802	304884134		0.00832988	0.00832988
Chr00	Tri-	(TAC)4	12	304969007	304969018		TCCACAAAGTTAGCCCCTTG	57.714	GGACCCCTATCTCTACCCCT	58.831		448	304968685	304969132		0.00832988	0.00832988
Chr00	Mono-	(G)10	10	305222759	305222768		GACCATTTGACCGAAGCCTC	58.912	GAGGGAAAAGAACGTTGGCA	58.685		161	305222659	305222819		0.00832988	0.00832988
Chr00	Mono-	(A)10	10	305400917	305400926		ACATGATGTCAAGGTTTCCATGT	58.59	GGTCATAACATAGTGGGAAGCC	58.522		302	305400865	305401166		0.000270038	0.000889183
Chr00	Tri-	(ACA)4	12	305563253	305563264		CAGGCACCATCCGAATTACA	57.963	TGAAGGTGGTGGAGAATGCT	58.933		483	305562805	305563287		0.00832988	0.00832988
Chr00	C	(GGT)4tgttgcacatcaattgggatcaca(TCC)4	48	306083402	306083449		GGTAGACCCACCGTTCAATG	58.266	ATGTAGGGGAAGCAGAGTCG	58.885		162	306083343	306083504		0.00832988	0.00832988
Chr00	Di-	(AT)7	14	306107371	306107384		GCTAGGGCGCAAAGGAATAA	58.324	AGAACATAGCAAGCAAGTAGGC	58.726		371	306107241	306107611		0.00832988	0.000889183
Chr00	C	(A)10g(A)10	21	306724710	306724730		TGACTCCCTTTGCTTCCGAA	59.238	AATCTCGGGTATGGGAGTGC	59.241		431	306724656	306725086		0.00832988	0.00832988
Chr00	Tri-	(ATA)4	12	307056471	307056482		CTCCCTGCGTATCAAGGTGA	59.176	CCCCTTCATCGTGGAATTGG	58.607		488	307056392	307056879		0.00832988	0.00832988
Chr00	Di-	(TA)6	12	307294061	307294072		CCCGTGAGTGCCCATTTATG	58.976	GAAGCTGGCCACTTTACCAC	59.118		318	307293967	307294284		0.00832988	0.00832988
Chr00	Di-	(AT)7	14	307533869	307533882		CCTCTTGTCTACTGGGCCAT	58.792	GAGAGAGACCAACCCACCAA	58.943		237	307533823	307534059		0.00832988	0.00832988
Chr00	Tri-	(CAT)5	15	307534173	307534187		TTGGTGGGTTGGTCTCTCTC	58.943	TGGTTCAGCTAGCTAGGGTT	58.047		396	307534040	307534435		0.00832988	0.00832988
Chr00	Tri-	(TAC)5	15	307534459	307534473		AACCCTAGCTAGCTGAACCA	58.047	TTGAGCTTCCCCACATCACT	58.933		367	307534416	307534782		0.00832988	0.00832988
Chr00	Tri-	(TAC)4	12	307535266	307535277		TCTCTTCATAGACTGGCGCA	58.526	GCACCGAATTGAACACCCTT	59.041		410	307535035	307535444		0.00832988	0.00832988
Chr00	Tri-	(CAA)4	12	307535538	307535549		AAGGGTGTTCAATTCGGTGC	59.041	TCCAAATCGAAGGACTTGCC	58.179		225	307535425	307535649		0.00832988	0.00832988
Chr00	Tri-	(CTT)6	18	307536220	307536237		CCACAGCTTTCCTTGACTTCC	59.117	TGCTCCTCCTCACTGAGTTT	58.278		326	307536056	307536381		0.0028108	0.00832988
Chr00	Tri-	(ATA)18	54	307687755	307687808		CACCAGTGCAATGCCAAGTA	58.753	ACCAGCCTCACCTTTACCTC	59.015		370	307687680	307688049		0.00832988	0.00832988
Chr00	Di-	(AT)6	12	307692035	307692046		AAATGGGCCGTTCTTGACAC	59.041	CTTTGAGGGCGGCGATTTAG	59.342		471	307691764	307692234		0.00832988	0.00832988
Chr00	Mono-	(T)10	10	307693827	307693836		TGTTGTTGCAATAATTAGAGTGCG	58.61	AAGCCGAACTGAATTGACCG	58.843		429	307693655	307694083		7.97303e-05	0.00832988
Chr00	Mono-	(T)10	10	307946444	307946453		ATGCTTTGGGGCTTTGGATC	58.802	TTGGGTCTGTGTCTGAACGA	58.884		404	307946165	307946568		0.00832988	0.00832988
Chr00	Mono-	(T)10	10	307987725	307987734		AGGTGCAAGCCCCTATAAGT	58.404	ACCTTCCTAAACCTTGCCGA	58.938		379	307987612	307987990		0.00832988	0.00832988
Chr00	Penta-	(ACAAC)4	20	308034163	308034182		AATCTGGCGCCTTTGGTATT	57.856	CACTCTGTTTGGATGGCTGT	58.098		498	308033740	308034237		0.00832988	0.00832988
Chr00	Di-	(AT)8	16	308069331	308069346		GCAACTCGGCGACTTCATAT	58.428	ACTTGTACCAAATATGCAGGCA	58.304		427	308068942	308069368		0.00832988	0.000889183
Chr00	Tri-	(TAG)4	12	308146596	308146607		TTCTCTCACACAGTCCCCAC	58.951	TGTCAACACCCTAATCTCGCT	59.1		375	308146393	308146767		0.00832988	0.0028108
Chr00	Di-	(TA)7	14	308461939	308461952		GAACCCATCACGAAATCCCA	57.877	GGAACAGGGCTAGATGGTGA	58.796		487	308461880	308462366		0.00832988	0.00832988
Chr00	Mono-	(A)10	10	308468592	308468601		AGAAGTGGGATGAGCTGAGG	58.798	CATGCCATCCCTCCCACTAT	58.929		437	308468253	308468689		0.00832988	0.00832988
Chr00	Tetra-	(TTTA)4	16	308546553	308546568		TAAGAGGCGAGGGTAAAGGC	59.171	GTGGTGCTATGATCCAAACGT	58.644		392	308546250	308546641		0.00832988	0.0028108
Chr00	Mono-	(A)10	10	308575911	308575920		AAAAGGCGATCACAAGTGGT	58.019	CGCATGGTTCTGTGTTGTCA	59.056		429	308575711	308576139		0.00832988	0.00832988
Chr00	Mono-	(T)10	10	308794110	308794119		ATCACCGGCAGAACTAGCTT	59.095	AGGGGCACATATCAATCTCCA	58.578		343	308793823	308794165		0.00832988	0.0028108
Chr00	Mono-	(T)10	10	308794386	308794395		TGGAGATTGATATGTGCCCCT	58.578	CCACACTGTCACACCAAAGG	58.976		312	308794145	308794456		0.0028108	0.00832988
Chr00	Tri-	(AGG)4	12	308795557	308795568		AAAGGGGATGGCTCTTGTGA	58.924	CAGGCCCTCTTCTATCACCC	59.238		350	308795239	308795588		0.00832988	0.00832988
Chr00	C	(A)11cgcagaaagtatagaagtag(A)12	43	308806978	308807020		TGAACTGGGTTGTTTCTCCCT	59.15	GGTGGAGTTAGGGCATGGAA	59.376		484	308806838	308807321		0.0028108	0.00832988
Chr00	Tri-	(TTG)5	15	308837889	308837903		TGCGGACATCTTACCCTACC	58.883	ACTTGAGATGGGAGAAAGCCT	58.726		278	308837839	308838116		0.00832988	0.0028108
Chr00	Mono-	(A)10	10	308947527	308947536		AGTTCGTAAAAGTTGGGGCA	57.648	TCACCCCTTATGATGCAGGT	58.405		451	308947474	308947924		0.00832988	0.00832988
Chr00	Mono-	(T)10	10	309202438	309202447		CCTGCTATGTCCTGACCCAA	59.088	TCGAAATATTACAAGCCGCCA	58.092		443	309202202	309202644		0.00832988	0.0028108
Chr00	Tri-	(CTG)4	12	309346340	309346351		GCGTCAGTGCTTCTTCCATC	59.276	TTGGCACGGTGAATTTCGAG	59.128		142	309346247	309346388		0.00832988	0.00832988
Chr00	Tetra-	(TTAT)4	16	309725903	309725918		CAGAGGGAAGAAGTGGTCGT	59.03	GCGTTTCAGTCCACCACAAT	59.048		490	309725740	309726229		0.00832988	0.00832988
Chr00	Di-	(TA)8	16	309752116	309752131		TGGATGAAAAGAAGGGCCCT	58.916	TGTTGGCGATGTACCTGAGT	59.026		140	309752019	309752158		0.00832988	0.00832988
Chr00	Tetra-	(TTAA)4	16	310176090	310176105		CCAAAAGCAAGTGGTCGCTT	59.615	AAAGAAAGCAACGACAAGTGGT	59.247		330	310176061	310176390		0.00832988	0.000889183
Chr00	Di-	(TA)6	12	310176351	310176362		CCAAAAGCAAGTGGTCGCTT	59.615	AAAGAAAGCAACGACAAGTGGT	59.247		330	310176061	310176390		0.00832988	0.000889183
Chr00	C	(TA)8tgtatgtatatg(TA)7	42	310177551	310177592		CCCTTGTCCTATCGGTGCTA	58.59	GTGTGTGACTATTGAATGAGGGT	58.42		493	310177514	310178006		0.00832988	0.000270038
Chr00	Mono-	(T)10	10	310178104	310178113		ACTTCGACTTGTAGCTTTTGGAG	58.941	TGATCTGGCCAAGGGAAAAC	58.077		314	310178034	310178347		0.000270038	0.00832988
Chr00	Mono-	(A)10	10	310232164	310232173		TGCATCCCCTAACCATAGCT	58.18	TCTTTTGTCTTCCTTGTAAAGTCCA	58.58		244	310232048	310232291		0.00832988	2.01779e-05
Chr00	Tri-	(AAT)4	12	310275722	310275733		GCAACATGTTTCACCGAACG	58.605	CCTAGGTTTTGGGGTCTGGT	58.927		460	310275524	310275983		0.00832988	0.00832988
Chr00	Di-	(AT)8	16	310349260	310349275		CACGGTCCCATGGTTTGATC	58.905	TCATGATAACTTGAATCGATAGGCA	58.242		457	310348978	310349434		0.00832988	2.01779e-05
Chr00	Di-	(GA)6	12	310445842	310445853		TGCGAATATACCCCTGACCC	58.947	TGGGTTAGGCTGGAAATGGT	58.919		359	310445574	310445932		0.00832988	0.00832988
Chr00	Tri-	(TGG)4	12	310494555	310494566		TTAATGTGCCGAATCTGCCG	58.986	TGACCACCACACTCCATTCA	58.864		387	310494223	310494609		0.00832988	0.00832988
Chr00	Tri-	(ATT)4	12	310675787	310675798		GGTTAAGAGGTGGCCAATGC	59.182	TCAAACAGAAACCACAGCCG	58.979		359	310675728	310676086		0.00832988	0.00832988
Chr00	Di-	(TC)6	12	311076748	311076759		CGCCATTGCCTTGCTTAGAA	59.189	TGTTTAGGAATGAGGCGCTG	58.262		349	311076728	311077076		0.00832988	0.00832988
Chr00	Tri-	(AAC)4	12	311372444	311372455		GGTTATTGGGTTTTGGGCGT	59.029	ATCGCCGGAGAAAGAGAGAG	58.971		241	311372375	311372615		0.00832988	0.00832988
Chr00	Mono-	(A)10	10	311539913	311539922		CGAATCGAGCCAATAACCCA	58.052	ATTGGACCCGTTCACAGCTA	59.019		266	311539886	311540151		0.00832988	0.00832988
Chr00	Di-	(AT)7	14	311686476	311686489		AACAGTAGCGGGCTATGTCT	58.514	TGGGTACATCTGCCAGTTTG	57.801		140	311686416	311686555		0.00832988	0.00832988
Chr00	Di-	(TC)8	16	311829416	311829431		CCCGACACTCCACATTCTCT	59.102	TTTTCTTGGTTTGCGTGCGT	59.829		312	311829158	311829469		0.00832988	0.00832988
Chr00	Tri-	(AGA)4	12	311829977	311829988		GAGGACGATGTGGAGAAGCT	59.179	TCATGGGCTCTTCTTCCTGG	59.085		149	311829878	311830026		0.00832988	0.00832988
Chr00	Di-	(TA)6	12	311962312	311962323		GTGGCCCTCATTGTTAAGCA	58.455	TCTGTTCAGCTTTTCGTCTCT	57.265		365	311962056	311962420		0.00832988	0.0028108
Chr00	Tri-	(AAC)5	15	312014287	312014301		CGCCGCTGAACTTTGATACA	58.924	TCGGAACATGGTGCTTTTGT	58.314		499	312014065	312014563		0.00832988	0.00832988
Chr00	Tri-	(AAC)4	12	312015343	312015354		TATCCCTCTCTCACACGCAA	58.153	TCTCAGAAGTCAGACCCCAC	58.366		235	312015162	312015396		0.00832988	0.00832988
Chr00	C	(A)10ttgatctattttcgtttggtg(T)11	42	312019180	312019221		CCTCTCTGCCTCACTGTGAT	58.807	GTGTTGGGATTCATGGAGCC	58.894		449	312019094	312019542		0.00832988	0.00832988
Chr00	Tri-	(CAT)5	15	312217523	312217537		CCATCAACACTTCCGTCGTC	58.932	ACCAGTTGTGCAGCATGAAG	59.043		183	312217501	312217683		0.00832988	0.00832988
Chr00	Mono-	(A)10	10	312560073	312560082		GGCCGGGTCAATGTTCAATT	59.105	AATTAGGACAAAAGAAGCGTCAAT	57.425		192	312559950	312560141		0.00832988	7.97303e-05
Chr00	Tri-	(TGT)4	12	313107201	313107212		CTGGTCAGTGCTGTATTGCC	58.91	ACATCTGGACCAATCTCGTGT	59.097		145	313107102	313107246		0.00832988	0.0028108
Chr00	Di-	(TA)6	12	313377882	313377893		TGGTTCGCATGTGTAGTTGG	58.482	CCTGAACGGTTTGATTTTCGG	58.071		405	313377682	313378086		0.00832988	0.0028108
Chr00	Di-	(TA)13	26	313386785	313386810		ATAGCTTGTTAGGGGCGGTT	59.083	ACCTTCTTCCAAGTCACACCA	59.156		430	313386471	313386900		0.00832988	0.0028108
Chr00	Di-	(AT)11	22	313388894	313388915		CGCGCGGCAAATTAAAACAT	59.012	GATGAGGCGTTACTGCATGA	58.06		391	313388560	313388950		0.00832988	0.00832988
Chr00	Tri-	(ATA)11	33	313519726	313519758		AAAACGGTCCAAGGGTTGTG	58.892	ACACTCCCACCCGTCTAATC	58.808		322	313519568	313519889		0.00832988	0.00832988
Chr00	Di-	(AC)7	14	313977133	313977146		TCTGAAGTGGTTGCCCTTGA	59.157	AGAGGAGAGTGATGTTCGAATC	57.353		185	313977001	313977185		0.00832988	0.000889183
Chr00	Tri-	(ACA)4	12	314051800	314051811		TGTTCTCTTCTTTGCCGGTG	58.407	GCGTGTGTCTGTGTGTGTTA	58.717		488	314051591	314052078		0.00832988	0.00832988
Chr00	Di-	(AT)6	12	314052048	314052059		TGTTCTCTTCTTTGCCGGTG	58.407	TATGCGTGTGTCTGTGTGTG	58.503		491	314051591	314052081		0.00832988	0.00832988
Chr00	Tri-	(CCA)4	12	314124443	314124454		GAAGCATTCAACATCGGCCA	59.189	AAGATGGCAAAGCTGGTGTG	59.036		259	314124393	314124651		0.00832988	0.00832988
Chr00	Tetra-	(ATTT)6	24	314502951	314502974		CGCGACCACCAATGAAAAGT	59.409	CACCTCCTACCCACACCC	58.6		379	314502617	314502995		0.00832988	0.0867049
Chr00	C	(T)14atgtttatggaataatatcttctttcaaattataa(T)10	59	315059917	315059975		GCAAACATCATTTTCGGGCC	58.641	AGTGATGGAAGTGTCAAGGGA	58.661		386	315059667	315060052		0.00832988	0.0028108
Chr00	C*	(TA)11(ATTG)4*	37	315062744	315062780		GCCTTAGAGAGCTCACGTCA	59.188	TCCAAAGCGACATCAAGATCT	57.383		372	315062703	315063074		0.00832988	0.0028108
Chr00	Mono-	(T)10	10	315064005	315064014		CCTAATTCTTGTCGTGCAGCA	58.924	AATGACGCCTAAAATACTTGGC	57.367		490	315063555	315064044		0.0028108	0.000889183
Chr00	Tri-	(TTA)5	15	315167508	315167522		AGTCTCGGGTTGTCTTCGAA	58.675	AGGGGATTTGGAGGAACAGT	58.24		500	315167132	315167631		0.00832988	0.00832988
Chr00	Mono-	(A)10	10	315168275	315168284		ACGACCCTCACCGAAAAGAT	59.026	TGAACAGTGGCCGAAAAGTG	58.979		311	315168148	315168458		0.00832988	0.00832988
Chr00	Mono-	(A)10	10	315168843	315168852		CACTTTTCGGCCACTGTTCA	58.979	CCCGCATTATAAAAGATCGTGC	58.19		437	315168439	315168875		0.00832988	0.000889183
Chr00	Tri-	(CAA)4	12	315232287	315232298		CGAGTATCAATCGTGCCTGG	58.508	CATGCTGGTCCCTATTTTCCA	57.983		365	315232180	315232544		0.00832988	0.0028108
Chr00	Mono-	(T)10	10	315367765	315367774		ATGCTGCACAACTAGCCTTG	58.829	TCAGCAAAAGCAAACCACCA	58.81		384	315367412	315367795		0.00832988	0.00832988
Chr00	Tri-	(CCG)4	12	315374519	315374530		TTTCAAATTCTCCTCCGCCG	58.551	GGGAGAAGCTGAGGAGGAAG	59.17		122	315374490	315374611		0.00832988	0.00832988
Chr00	C	(TTTA)7(T)15	43	315376831	315376873		TCGTGTTGATTTGGAGCGTC	58.855	TAGGTCGTCTTGGGTGTGTT	58.584		398	315376617	315377014		0.00832988	0.00832988
Chr00	Mono-	(A)10	10	315865463	315865472		GAGGCGCTCATACACAAAGG	58.99	CCCCTCCTTTCTTCGTGGAT	59.088		222	315865386	315865607		0.00832988	0.00832988
Chr00	Mono-	(T)10	10	315867394	315867403		AGATTGGTACTGGAATTTTGCTG	57.35	ACTTACAGCAGCTTTCCAAACA	58.713		439	315867285	315867723		0.000270038	0.000889183
Chr00	Tri-	(CTA)4	12	315875973	315875984		TAAAGCGCTTCACACCCATG	58.836	GGGGACTTGTCCTAGCAGTT	59.015		381	315875631	315876011		0.00832988	0.00832988
Chr00	Mono-	(T)10	10	315953341	315953350		CCCTGATCAGCCTACCGTAG	59.038	GCGTGCGTTTTATCCCCTTT	59.476		209	315953203	315953411		0.00832988	0.00832988
Chr00	Di-	(AG)8	16	316198567	316198582		TTGAAGTCCGACAGATGCCT	59.023	GGAGCCCCTAAAAGATGTTGC	59.249		222	316198429	316198650		0.00832988	0.0028108
Chr00	Di-	(TC)8	16	316230251	316230266		TCATCAAGCCCAGAGTCACT	58.351	TGAGTTGATTGGGCTGTTGG	58.38		449	316229953	316230401		0.00832988	0.00832988
Chr00	Di-	(AT)7	14	316242165	316242178		TGGGATGAGACAGACAAGACA	58.391	ATCAACGGCCGGTCTATCAT	58.951		402	316242075	316242476		0.0028108	0.00832988
Chr00	Di-	(TA)8	16	316322762	316322777		CATTGAGGGGTGCCACATTA	57.858	GTTGTAACACTCTTCAGACCGA	58.026		387	316322722	316323108		0.00832988	0.000889183
Chr00	Tetra-	(TATG)4	16	316474575	316474590		ACTCCCTAGCTCGCTCATTC	58.963	ATCCTCGCATCCTAGGCTTC	59.027		333	316474389	316474721		0.00832988	0.00832988
Chr00	Penta-	(TAAAA)5	25	316530987	316531011		AAACGACGGCCTCTACTTCT	58.745	TCTCCGTCAAATTTAATGGCCA	58.308		362	316530757	316531118		0.00832988	0.000889183
Chr00	Di-	(TA)7	14	316534388	316534401		ACGGCTTGACTTTGCTATCG	58.64	ACTGTCATATGCCACTTGTCA	57.299		496	316534057	316534552		0.00832988	0.0028108
Chr00	Di-	(AT)7	14	316543381	316543394		GGCCTAACTTTAGCCGCAAA	58.83	TGTTTGTAGTACACGCCCATG	58.581		443	316543245	316543687		0.00832988	0.0028108
Chr00	Tri-	(TAA)7	21	316544269	316544289		GCCCCATTCGTACCATGAAG	58.691	TGTTTGCCTGTTGAAGTTGTCT	58.911		462	316544047	316544508		0.00832988	0.000889183
Chr00	C	(TA)6(AT)13	38	316553729	316553766		TTGAAACGGGATAGAGGAAGAAA	57.507	CTGACTGGCCATGTGATGTC	58.623		473	316553636	316554108		0.000270038	0.00832988
Chr00	Mono-	(T)10	10	317050134	317050143		CCGTTGCCAACATCTTTCCA	59.042	AGTTTCAGCCCATCCAGTCT	58.634		419	317050014	317050432		0.00832988	0.00832988
Chr00	Tetra-	(AAAT)4	16	317305261	317305276		TGCCAGTATGAACCCGTTGT	59.601	ATGCAGACTAAAAGGCACGC	59.195		414	317305143	317305556		0.00832988	0.00832988
Chr00	C	(AAAT)4taaaattatattt(A)12	41	318726603	318726643		CATTGGCTGATCTCACGTGG	58.988	GTTCCCATCCCACAAAGCTC	58.823		495	318726516	318727010		0.00832988	0.00832988
Chr00	Tetra-	(TTTA)4	16	318728916	318728931		CTCCTCCCTCGTTTCCTGTT	59.023	TCACACCACCCGTTCAAAAC	58.904		466	318728536	318729001		0.00832988	0.00832988
Chr00	Mono-	(A)10	10	318768062	318768071		ACACCGTCATTCATCTGCAT	57.592	TACATCACGCGTCTGATGGA	58.9		426	318768019	318768444		0.00832988	0.00832988
Chr00	Tri-	(TTA)5	15	318768262	318768276		ACACCGTCATTCATCTGCAT	57.592	TACATCACGCGTCTGATGGA	58.9		426	318768019	318768444		0.00832988	0.00832988
Chr00	Di-	(AC)9	18	318778811	318778828		TGTGGTGTTTTGTCCTCTACTT	57.503	GCCCCATATATACCACACACG	58.305		419	318778511	318778929		0.000889183	0.0028108
Chr00	C	(T)11aatcaaaattacttttttgaaagc(T)12	47	318871765	318871811		TACCTTACGACGCCCTCAAC	59.472	CACACTAGGCCACTTAACGC	58.924		409	318871593	318872001		0.00832988	0.00832988
Chr00	Mono-	(T)10	10	318889906	318889915		GGTGCATATAAGTTAATCACCCCT	58.369	TGCAGCCTCAATGTTTCAAATG	58.345		480	318889540	318890019		7.97303e-05	0.000889183
Chr00	Di-	(AT)11	22	318890835	318890856		TCGACAGCTTCATTGAGCAA	57.832	TCTAGGCCAATAATCTTCCAACA	57.291		203	318890769	318890971		0.00832988	0.000270038
Chr00	Di-	(TA)10	20	318977939	318977958		ATACTCATTCTCAGGGGCGG	58.948	CGGCTCACATCGATCAAGAC	58.796		282	318977858	318978139		0.00832988	0.00832988
Chr00	C	(A)14cttt(A)14	32	318978086	318978117		ATACTCATTCTCAGGGGCGG	58.948	CGGCTCACATCGATCAAGAC	58.796		282	318977858	318978139		0.00832988	0.00832988
Chr00	Tri-	(CCA)4	12	318978747	318978758		TATCTGACTCCTGCCCGTTG	59.176	CCTACCTCGATCTGGCCATT	58.948		403	318978587	318978989		0.00832988	0.00832988
Chr00	Tri-	(ATA)4	12	319048590	319048601		TGCAGAAGAGATGTCCACCA	58.649	TGAGTATGGAGGTAGGACGC	58.311		477	319048457	319048933		0.00832988	0.00832988
Chr00	Tri-	(TGT)4	12	319323555	319323566		ACACGGTCGACTAGCTTTACA	59.118	AGAAGCTGCATGATTGGTTGA	58.201		475	319323171	319323645		0.0028108	0.0028108
Chr00	Mono-	(G)10	10	319420929	319420938		TGCAGCCAGGACTAGTTCAA	58.944	GCTAGTTGTACACAGTTCACCA	58.276		230	319420778	319421007		0.00832988	0.000889183
Chr00	Mono-	(A)10	10	319708495	319708504		GTGGTCTTGAATGTTACGCTGA	58.936	CAAGATCAGCCAACACCTAGT	57.659		455	319708413	319708867		0.000889183	0.0028108
Chr00	Tetra-	(TAAC)4	16	319903147	319903162		TTCAGCCACCACTAAACCCT	58.854	TCTCAGACCCCGCTTTGTTA	58.656		263	319902927	319903189		0.00832988	0.00832988
Chr00	Di-	(AT)8	16	319907807	319907822		TTGTATGGTCATGGCATGCT	57.559	TCGAGCCAAACAACATTCCC	58.756		487	319907446	319907932		0.00832988	0.00832988
Chr00	Di-	(CT)6	12	319909937	319909948		ACTAGTAGCGTAAAGGCCGT	58.532	GCACAGACACAAATGCATGC	58.935		463	319909878	319910340		0.00832988	0.00832988
Chr00	Tri-	(GGT)4	12	320251928	320251939		CAGTAATGGTGAGGACGAGC	58.072	GCACCATCCCCTCTATCGTT	59.241		243	320251854	320252096		0.00832988	0.00832988
Chr00	Di-	(AT)11	22	320470726	320470747		AGGATGCACTGAACTCACGT	59.318	TGTTTCGTCGTGAGTTAAGCC	58.87		466	320470677	320471142		0.00832988	0.0028108
Chr00	Mono-	(A)10	10	320582142	320582151		AGATTAGGCTTGTGGTTTGCT	57.839	GGTCAGTCAGAATCATGCAACA	58.923		245	320582037	320582281		0.0028108	0.000889183
Chr00	Mono-	(A)10	10	320642912	320642921		ATGGGTTGTGGTGTAGTCGT	58.947	ACAAACATCGTGAAAAGGAGAAGA	58.877		198	320642797	320642994		0.00832988	7.97303e-05
Chr00	Mono-	(T)10	10	320882929	320882938		CTTCCAACATCACGCGTCAA	59.135	TCGAGAGTGTGTCATGTGGA	58.384		477	320882601	320883077		0.00832988	0.00832988
Chr00	Mono-	(T)10	10	321132145	321132154		TACCACGAACCTGTCCAACA	58.879	AGTTTCCCAGTAGAACCCAAGT	58.946		472	321131758	321132229		0.00832988	0.000889183
Chr00	C	(AAT)4aagtaaattaaatttgaaggaattatcc(A)10	50	321518382	321518431		TGCTGCCACCTTCTCACATA	59.017	TTACGACGCACATTCTCTGAA	57.708		338	321518246	321518583		0.00832988	0.0028108
Chr00	Tri-	(TGT)4	12	324434078	324434089		CCTGACTCACCTGAACCCAT	59.013	ATGGCTCTGACAAACGAGGA	59.023		309	324433968	324434276		0.00832988	0.00832988
Chr00	Mono-	(T)10	10	324566800	324566809		GGGAGGGGAATGTGATGGTA	58.482	CTCGAACGATGCGCAGATAA	58.523		339	324566570	324566908		0.00832988	0.00832988
Chr00	Tri-	(CAA)5	15	327596269	327596283		GCCTTCGTAGTAACTGCAGC	59	CGATTAATGGCTCCACAAGTGA	58.73		205	327596119	327596323		0.00832988	0.000889183
Chr00	Tri-	(TGG)4	12	327597759	327597770		TGAGTCAGCCACATGACACT	58.949	TCCCAGTGTTTTGCTTCCAA	57.848		471	327597590	327598060		0.00832988	0.00832988
Chr00	C	(TA)12(GA)9	42	327603170	327603211		CCGATTGGTTGCTGTCACTA	57.907	CCTCTGCATGAACAACGTCA	58.488		491	327602888	327603378		0.00832988	0.00832988
Chr00	Tri-	(TAT)4	12	327609031	327609042		ACAAATTTTCAAACGCCGCA	58.072	AACTTTCGCTTGGTTTCCGA	58.329		304	327608792	327609095		0.00832988	0.00832988
Chr00	Tri-	(ACA)4	12	331577884	331577895		TCCAGACGTCATTTGTGGGA	58.947	ACCTGATACCTTGCACCGAA	59.019		456	331577689	331578144		0.00832988	0.00832988
Chr00	Tri-	(TGT)4	12	331578812	331578823		ATCCAGGGTTCCATGTCAGG	59.078	CCTGCATCAACACCCAGAAG	58.829		481	331578504	331578984		0.00832988	0.00832988
Chr00	C	(A)12taacaaatcactccaaacatac(A)10	44	333869757	333869800		ACCACCAGACACCCTTCTTT	58.777	GGTCAGCTCTCAAAAGGGTG	58.472		295	333869596	333869890		0.00832988	0.00832988
Chr00	Tri-	(AAT)4	12	335528026	335528037		ACTTGCAGGGGAACACTACT	58.565	CGACGGACAATATCGCTTCT	57.879		486	335527799	335528284		0.00832988	0.00832988
Chr00	C	(A)10(G)13	23	336211622	336211644		TACGACAACCAGAGCCTTCA	58.666	GCTGCTGAGATCTTGCTTCC	58.984		448	336211512	336211959		0.00832988	0.00832988
Chr00	Di-	(TA)7	14	336320330	336320343		ATATGCGCACAGATGGTCCA	59.531	TGTCGAGTCTTCTGTTGGCT	58.959		178	336320281	336320458		0.00832988	0.00832988
Chr00	Tri-	(AAT)4	12	339689970	339689981		GGAGTCTTGGGTGTTCAGGA	58.943	AATTGGCGCTAAAAGGAGGT	57.784		352	339689766	339690117		0.00832988	0.00832988
Chr00	Di-	(TC)18	36	340867195	340867230		TACAGGAGGGAATGACGGTG	58.808	AAACACATTGCGACCCCATC	59.112		100	340867165	340867264		0.00832988	0.00832988
Chr00	Di-	(CA)6	12	340901527	340901538		CCTTATCACACACACGCACA	58.492	CCACAGCCAAACCTAATGCA	58.744		328	340901479	340901806		0.00832988	0.00832988
Chr00	Mono-	(T)10	10	341974511	341974520		GTGACTGGAGCTATTTCGCC	58.709	AAATGGTTCATGCTGCGTCA	58.753		457	341974327	341974783		0.00832988	0.00832988
Chr00	Tri-	(TTC)5	15	341974808	341974822		CTGACGCAGCATGAACCATT	59.193	AATAGGACACCGCTGCTTCT	59.095		150	341974763	341974912		0.00832988	0.00832988
Chr00	Tri-	(AGA)4	12	342247534	342247545		CCAACACACTTACCTGGCAC	59.048	TGGTGCAGGTCAGAGTTCAA	59.163		280	342247322	342247601		0.00832988	0.00832988
Chr00	Tri-	(TAT)4	12	342341496	342341507		AATTAGGGGTGGCTCAAGGG	59.369	ACTTTGATTCGCATGTACTACCT	57.914		400	342341176	342341575		0.00832988	0.000270038
Chr00	Tri-	(TAT)4	12	342387201	342387212		ACGTGATGACCCTGACTGTT	58.951	ACAGGAAGGCGAAAACATGC	59.402		276	342387011	342387286		0.00832988	0.00832988
Chr00	Mono-	(A)10	10	342747388	342747397		GTGGAGTGTGAAGAGGGTGA	58.951	AGATGGGTCTCAACAACAATAATG	57.236		430	342747111	342747540		0.00832988	7.97303e-05
Chr00	Penta-	(TCATA)8	40	343034717	343034756		CGGAAGGATTTGGGGTCTCT	59.088	GGTCTAGTGTCTTCCTGGTCA	58.474		345	343034450	343034794		0.00832988	0.0028108
Chr00	Di-	(AT)6	12	343445787	343445798		TGCACCCATCGTCATCAGAT	59.167	TCCAATAGATGTGAAAGAGTCTAGC	58.189		317	343445565	343445881		0.00832988	2.01779e-05
Chr00	Tri-	(TGT)4	12	343643642	343643653		TAAGGTCGGCATACACGCTA	58.608	ACACACCGGATCATGACAGT	59.023		155	343643585	343643739		0.00832988	0.00832988
Chr00	C	(A)10tcctttcccaacgaaaataggcttgatc(A)12	50	343883468	343883517		TGAATTTTGTCGCACTTCACG	58.019	TCTATTGGACTCAGGAAACAGGA	58.574		323	343883218	343883540		0.0028108	0.000270038
Chr00	Hexa-	(TATTTT)5	30	344248716	344248745		GCTGAAAAGGGAGTTGTGCT	58.678	TGTCCCTAAAGTGTGCATGTG	58.497		332	344248486	344248817		0.00832988	0.0028108
Chr00	Di-	(AT)7	14	344652139	344652152		AACCCAATAGCATGCACACG	59.189	TGCGACAGATGCTTAGGTGA	59.105		291	344651922	344652212		0.00832988	0.00832988
Chr00	C	(ATC)6(ATT)4	30	344684250	344684279		AACTCCTTCCACAAGCCCAA	59.444	CTGCTGCCGGTTGAAGATAC	58.99		283	344684027	344684309		0.00832988	0.00832988
Chr00	C	(T)10cctattagtgggaattgatga(T)16	47	345202472	345202518		GCACTCCCTACCAACGGATA	58.883	AATTGCTACCCACGTCAACC	58.47		500	345202413	345202912		0.00832988	0.00832988
Chr00	Tri-	(ATA)4	12	345579444	345579455		TGAGGGTCCTGCTACTGTTG	59.023	CCATCAACGGTCGACATGTT	58.561		258	345579387	345579644		0.00832988	0.00832988
Chr00	Di-	(AT)7	14	345935862	345935875		CGATTGAAGTAGCTGTGAAGACA	58.762	TCCAACACTAAACTGGCTTCA	57.431		312	345935709	345936020		0.000270038	0.0028108
Chr00	Tri-	(ATT)4	12	345949555	345949566		CGGTAAGTTGGTGTGGCAAG	59.409	CATCCCACAGCCTCACAGTA	59.095		482	345949273	345949754		0.00832988	0.00832988
Chr00	Mono-	(A)10	10	346489802	346489811		GACAGAATCGGGACACATGTG	58.997	TTCCTCATCCACTCGCTTCT	58.438		369	346489704	346490072		0.0028108	0.00832988
Chr00	Di-	(GA)9	18	346741419	346741436		GCTTAAGTTTCTACGGGCGG	58.995	CGGTATCTCTCATTGCCCCT	58.948		121	346741352	346741472		0.00832988	0.00832988
Chr00	Di-	(TA)7	14	346747033	346747046		CTCCACAAACAGCCAAGTCA	58.321	TGCGTCTCTCTTTCCTTTCCA	59.308		428	346746945	346747372		0.00832988	0.0028108
Chr00	Mono-	(A)10	10	347121650	347121659		AAAATATCGATGGCCAAACGG	57.291	CAAAGTTGAGCGATTTTGTTGGA	58.641		404	347121598	347122001		0.0028108	0.000270038
Chr00	Di-	(AT)15	30	347133589	347133618		TGGATGAACAACAAGACCGT	57.369	CTAACATTTACCTGCCCGCC	58.978		362	347133411	347133772		0.00832988	0.00832988
Chr00	Tetra-	(ATAA)7	28	347404180	347404207		TGGATTCCACTGGACGATGA	58.433	GCATCTCCCACCATAACCCT	59.153		207	347404129	347404335		0.00832988	0.00832988
Chr00	Di-	(GA)6	12	347406927	347406938		CTGGGACCCTTTCGATTTAACC	58.985	TTCCGCTAATCCCAACTCGT	59.1		279	347406753	347407031		0.000889183	0.00832988
Chr00	C	(T)13agtttaagcggttgagtggacagctgttcaaattaa(T)10	59	347407576	347407634		GTTGTTACATTTCGCTTCTTGGG	58.773	CCAACTCCAATTCCAGCTCC	58.532		485	347407310	347407794		0.000270038	0.00832988
Chr00	Mono-	(A)10	10	347659241	347659250		TGGGCCGACTGATTAAGGTT	59.011	AGCTTATAACGTACCGCCCA	58.886		160	347659193	347659352		0.00832988	0.00832988
Chr00	Tri-	(CAT)4	12	347675811	347675822		CTACGCCGGGAAGTTTTAGC	58.995	GCCCATGCCGCTTACATTAA	58.971		310	347675733	347676042		0.00832988	0.00832988
Chr00	Mono-	(A)10	10	347678223	347678232		ACACCTCCTCTTCCTGCAAA	58.86	CACCTGAACGATGTGGAAGC	59.201		248	347678020	347678267		0.00832988	0.00832988
Chr00	Di-	(GA)6	12	347681133	347681144		CACTCCCTGAAAGCAAGCAA	58.679	ACAACTTCCTCTCCTTTCCCT	58.292		476	347680691	347681166		0.00832988	0.0028108
Chr00	Tri-	(ATG)9	27	347839396	347839422		TCTAGGACCAGCAGCGAAAA	59.026	GGTCCTACGTTGGGGCTTTA	59.385		467	347839036	347839502		0.00832988	0.00832988
Chr00	Tri-	(AAG)8	24	348395716	348395739		ACAAACACCATGCCAAGGAG	58.669	GCGTTGTGGCATCATGTAGT	58.913		451	348395441	348395891		0.00832988	0.00832988
Chr00	Tri-	(ATG)5	15	348401462	348401476		AGCCGAGAATGAAGTCCACA	59.023	GCGGGTGTGAGGCTCTATAT	59.03		293	348401408	348401700		0.00832988	0.00832988
Chr00	Mono-	(T)10	10	348511758	348511767		TGACACAAGGTATATGCGCAC	58.724	CAACCAGCAAGAACGACCAA	58.979		294	348511657	348511950		0.0028108	0.00832988
Chr00	Tri-	(ATG)4	12	349501770	349501781		CGCCGAGCATAATTGTGGTT	59.267	TGGGGTGAAACTCGCAAAAG	58.971		376	349501539	349501914		0.00832988	0.00832988
Chr00	Di-	(AT)11	22	349628131	349628152		TGTCACTTGAATGCAGGCAG	58.759	AATATGCGACATTGGGCACG	59.337		331	349627875	349628205		0.00832988	0.00832988
Chr00	Tetra-	(CTTT)7	28	349974527	349974554		TCTCTGTCCCTGCAAACACT	58.868	TAAGTGTTTGCAGGGGTGGT	59.446		435	349974172	349974606		0.00832988	0.00832988
Chr00	Tri-	(AAG)4	12	349977244	349977255		CTGAGGAGGAGAAGGTTGCA	59.02	TCACTCCCACTTCAACTGCA	59.163		487	349977224	349977710		0.00832988	0.00832988
Chr00	Tri-	(CTT)5	15	349977774	349977788		TGCAGTTGAAGTGGGAGTGA	59.163	GTGGCAGTGACAGAATTGCA	59.046		390	349977691	349978080		0.00832988	0.00832988
Chr00	Tri-	(TTA)4	12	351204482	351204493		GTGCCATCAGATTCAGGACG	58.706	GCTCTACTGCTGCTCTGGAT	59.248		312	351204314	351204625		0.00832988	0.00832988
Chr00	Tri-	(TTA)7	21	351369282	351369302		TGGGGTGTCTGAGCATTGAT	59.006	GCTGGTGGAGACTGTGTACT	59.03		402	351369106	351369507		0.00832988	0.00832988
Chr00	Tri-	(CCG)4	12	351635024	351635035		AAGGACGAGTTGCATTGCTG	59.123	TGTCATGCTCATCCCCTCAG	59.165		450	351634631	351635080		0.00832988	0.00832988
Chr00	Mono-	(A)10	10	351660664	351660673		CCTGAAGCTGTTCCATTGCA	58.75	CGGTTCTTCTCCTGCAATGT	58.186		278	351660599	351660876		0.00832988	0.00832988
Chr00	Tri-	(ATC)6	18	351664184	351664201		GCTGTAGGAGGCTTAAACCC	57.96	TTTAATCGTCTCTCCCGCGA	58.903		461	351664161	351664621		0.00832988	0.00832988
Chr00	Tri-	(CAA)5	15	352197496	352197510		GCTTGTCCTCAGATGCAAGA	57.895	CGTGTCTGCTTTCTTCCAGG	58.848		499	352197439	352197937		0.00832988	0.00832988
Chr00	Tri-	(AAG)6	18	352316942	352316959		TCATGCCGATCTATGGGAGT	57.985	GGCACCATACTAACCTCAAGC	58.71		398	352316635	352317032		0.00832988	0.0028108
Chr00	Mono-	(T)10	10	352414251	352414260		TTCAACAACATGTACCACTTAATGA	57.19	TGCAATCAATCGTTATATGGTTCA	57.066		481	352413928	352414408		2.01779e-05	7.97303e-05
Chr00	Mono-	(A)10	10	352545701	352545710		ATCGGTAGGCTGCATGAGAA	58.877	CCTCACACGTTACTTATGCGT	58.397		358	352545430	352545787		0.00832988	0.0028108
Chr00	Mono-	(T)10	10	352546495	352546504		TGACGCTTCTCTTTGACTATCA	57.216	GCATCGTATTCCAACATCCCT	58.149		344	352546461	352546804		0.000889183	0.0028108
Chr00	Di-	(CT)7	14	352711182	352711195		GGAAAAGCTCGAACACTCCG	59.209	CAAACCCCTACCCCTCACAT	59		344	352711121	352711464		0.00832988	0.00832988
Chr00	Tri-	(AAC)7	21	352720165	352720185		CCCGGTATAACTTGTGCCCT	59.455	TTTGATTCCCAGACCCCACT	58.544		351	352719876	352720226		0.00832988	0.00832988
Chr00	Tri-	(AAT)4	12	352831564	352831575		ACATCTCGACCGACTCATGT	58.535	CCTTACAAGCACGACGATGG	59.001		367	352831385	352831751		0.00832988	0.00832988
Chr00	Di-	(AT)15	30	352833426	352833455		GGAATTTCTCTAATCTGGCCCA	57.83	TGACTCAAGTAATTCAAATGCAGT	57.117		490	352833278	352833767		0.000889183	7.97303e-05
Chr00	Di-	(AT)12	24	352833570	352833593		GGAATTTCTCTAATCTGGCCCA	57.83	TGACTCAAGTAATTCAAATGCAGT	57.117		490	352833278	352833767		0.000889183	7.97303e-05
Chr00	Di-	(AG)6	12	352968273	352968284		CCCAACCAACCCAAACCAAA	59.088	TCGGAAAACTCTAACCCGCT	59.029		474	352967834	352968307		0.00832988	0.00832988
Chr00	Di-	(GA)6	12	353385118	353385129		ACTGCTTTCATCAACCCACAG	58.767	AGCACGAGAAGGGGATTTCA	59.016		290	353384917	353385206		0.0028108	0.00832988
Chr00	Mono-	(A)10	10	353553092	353553101		TCGGGTCAGAGGGATTTAGC	58.879	TGGCTGGTACTCAACGTTCT	58.955		254	353553053	353553306		0.00832988	0.00832988
Chr00	C	(ACA)4(ATA)4	24	353843537	353843560		CGTGCGGGAACTTGAAAAGA	59.058	GATGAATCGTCCGTTGCCAT	58.7		244	353843410	353843653		0.00832988	0.00832988
Chr00	Mono-	(A)10	10	355026665	355026674		CCTACGTGCAAAGTGTTTCGA	59.138	ACCTAAAGCGGCAATATCAACA	58.384		422	355026567	355026988		0.0028108	0.000889183
Chr00	Di-	(AT)6	12	355026928	355026939		CCTACGTGCAAAGTGTTTCGA	59.138	ACCTAAAGCGGCAATATCAACA	58.384		422	355026567	355026988		0.0028108	0.000889183
Chr00	Mono-	(A)10	10	355159962	355159971		CTACCTTCTTCACCCCACGT	59.026	AAAGGAACAACAGTAGCGGC	58.764		440	355159754	355160193		0.00832988	0.00832988
Chr00	Tri-	(GGT)4	12	355501412	355501423		AAGGTGGTTCAAGCCGTTTC	58.97	GGTAATCAAACGGTCGGAGC	58.995		338	355501281	355501618		0.00832988	0.00832988
Chr00	Tetra-	(TAGC)4	16	355641998	355642013		AAAAGGTGATAAGTGACTCCCA	57.006	GCACCTCCGCTAGAAAATGA	57.976		442	355641669	355642110		0.000889183	0.00832988
Chr00	Tri-	(TCC)4	12	356153746	356153757		TTTGCTGCCTCCAACTCAAC	58.968	GGATTGACATGGAGCAGCTC	58.693		473	356153342	356153814		0.00832988	0.00832988
Chr00	Tri-	(AAT)4	12	356154327	356154338		CCAAGCCCCTCCCCTAATTT	59.363	TTGAACCGTCTGTGGCTAGT	58.955		472	356154275	356154746		0.00832988	0.00832988
Chr00	Di-	(AT)10	20	356189278	356189297		GGTCTTCAAACTAAGTGCACCT	58.522	TTAAAGCTCGCGGTGAAACC	59.13		456	356189148	356189603		0.000889183	0.00832988
Chr00	Mono-	(A)10	10	356376030	356376039		CCCCGTTAAATTCCCAGCAC	59.185	TTGATGTGGCTTGGTTGGTG	58.961		438	356375967	356376404		0.00832988	0.00832988
Chr00	Mono-	(T)10	10	357215000	357215009		TCTTGACGTTACGAATCAAAGCT	58.696	AGGAAGGGGAAAACAAAGTCG	58.417		426	357214750	357215175		0.000270038	0.0028108
Chr00	Di-	(AT)17	34	357430361	357430394		AGGTGTGTGGTTATGGTCCA	58.559	AGTTGCATTGAGGGAAGGGA	58.924		176	357430247	357430422		0.00832988	0.00832988
Chr00	Tri-	(AAC)6	18	357650917	357650934		CCTCCTATGAACTACGTCTCCC	59.114	TGGGTAGCCGGTCAGTAATC	58.883		439	357650825	357651263		0.000889183	0.00832988
Chr00	Tri-	(AAT)9	27	357787554	357787580		TGACCTGTATTGGGAGCTGG	59.088	TTGTGTGCACCCAACAGATG	58.969		399	357787452	357787850		0.00832988	0.00832988
Chr00	Tri-	(CAT)4	12	358320735	358320746		GGGGAGGTCTTAGAATGGGG	58.859	TGGCATTCACTACTAGGAGCA	58.533		241	358320564	358320804		0.00832988	0.0028108
Chr00	Mono-	(T)10	10	358895511	358895520		TGGTGTGGAGTAATGGCTGT	58.936	AAGTGGTAGCTGCTCCATGT	59.013		436	358895422	358895857		0.00832988	0.00832988
Chr00	Mono-	(A)10	10	359084430	359084439		GTTGTCCTCTGTCACTCCGT	59.325	CGTGCAAGCGTCTGATAGTT	58.65		240	359084228	359084467		0.00832988	0.00832988
Chr00	Tri-	(CCG)4	12	359085429	359085440		ACATCCAATCCAAGAAGCGC	58.902	AATCGGTTTGCTCTTCTGCT	57.809		147	359085372	359085518		0.00832988	0.00832988
Chr00	Di-	(AG)6	12	359169574	359169585		TTTGTCCGAGGTAGCTGGTT	58.947	AACGGCAAGGAGTATACGGT	58.811		354	359169262	359169615		0.00832988	0.00832988
Chr00	Tri-	(ATT)4	12	359955636	359955647		CTTGGCCTATGTTTTGTCCCA	58.476	GGGAGTCGATGATCAATAGGGA	58.834		299	359955438	359955736		0.0028108	0.000889183
Chr00	Mono-	(T)10	10	360394023	360394032		GCACAACATGGCCATTCAAA	57.833	CCGTCTGTGATCGTGTCTCT	59.194		419	360394000	360394418		0.00832988	0.00832988
Chr00	C	(ACC)4atcactactagtactat(TAC)6	47	360650918	360650964		AGCAAGAGAGAAGAAGCCGA	58.739	TGGTGTAGTGGGTGGTGAAA	58.786		460	360650714	360651173		0.00832988	0.00832988
Chr00	Mono-	(A)10	10	360817987	360817996		TCTGGGCAAAGGGTAGATCC	58.787	TTGGGTGTTTATTGGGGATGA	57.165		499	360817533	360818031		0.00832988	0.0028108
Chr00	Mono-	(T)10	10	361065087	361065096		TTGGTGTTGGCAGGTTTCAG	58.89	CCACAAAATCCCCAACGTGT	58.963		337	361064980	361065316		0.00832988	0.00832988
Chr00	C	(ACA)4atgttcaccagtggacggccaagttcaagttc(ACA)4	56	361229784	361229839		TTTTCAACTCACGGGCAAGG	58.971	CGTCATTTGGTGTCAGAGCA	58.488		439	361229669	361230107		0.00832988	0.00832988
Chr00	Tri-	(GAA)4	12	361237513	361237524		CGCGTTCCACAAATGACCTA	58.565	TTGGGATCTGCGTTCTCCAT	59.088		262	361237492	361237753		0.00832988	0.00832988
Chr00	Tri-	(GGT)5	15	361663106	361663120		GGGCGATCGGAGTAGGTTTA	58.965	TTGTGCGCTTTCTCTTCACC	59.056		239	361662914	361663152		0.00832988	0.00832988
Chr00	Tri-	(TTA)5	15	362455334	362455348		CAATCTCAACTGGGCAAAGGT	58.758	CCACTTGACTTCTTCGGCTG	58.848		346	362455055	362455400		0.0028108	0.00832988
Chr00	Tri-	(CAT)7	21	362486060	362486080		GGATCATGCTGGAGAGGAGT	58.577	ACAATGATTTCCCACACCGC	59.112		424	362485923	362486346		0.00832988	0.00832988
Chr00	Tri-	(ATA)4	12	362565590	362565601		GCGGCGCCTTAAGTTGTATC	59.696	AGGGACGAAGCGGTAAGATT	58.808		275	362565545	362565819		0.00832988	0.00832988
Chr00	Tri-	(TTA)4	12	362624478	362624489		ATGCCAAGAACTCACCACCA	59.522	CAAAGACAGCTGCTCGTGAT	58.563		284	362624239	362624522		0.00832988	0.00832988
Chr00	Mono-	(A)10	10	362743773	362743782		CAAACTGGTAGCGTTCCCAG	58.843	GACCATCCTCCAGTGTGTCA	59.023		369	362743576	362743944		0.00832988	0.00832988
Chr00	Tri-	(CCA)5	15	362753066	362753080		CTCCTCCTTCCACACCCTTT	58.932	GATGGAAAAGGTGGTGGTCG	58.835		216	362752959	362753174		0.00832988	0.00832988
Chr00	Tri-	(ATG)4	12	363221328	363221339		CCTCGTCACGACCTAACCTT	59.113	TCCCAATAAGCTGTCACGGA	58.728		388	363221071	363221458		0.00832988	0.00832988
Chr00	Mono-	(A)10	10	363288605	363288614		GCTCTGCCTTACACGAACTA	57.351	ACGTACGGCAGCAACAAATT	59.051		344	363288491	363288834		0.00832988	0.00832988
Chr00	Di-	(AT)12	24	363490294	363490317		TGCATTGCTCCCATTTCGTT	58.744	TAGCACCCTCCTCAACCCTA	59.286		227	363490135	363490361		0.00832988	0.00832988
Chr00	Tri-	(CTG)4	12	363565499	363565510		TCTTTGCCTTAGAAGCCCGA	59.019	TTTCCAGGTCTTGAGGTCCC	58.935		381	363565385	363565765		0.00832988	0.00832988
Chr00	Mono-	(A)10	10	363569208	363569217		AATTGAGGCGATGCAGTAGG	58.041	TTAGCCGTCCGATTTGCATG	58.986		196	363569047	363569242		0.00832988	0.00832988
Chr00	Di-	(TA)7	14	364392130	364392143		GCAACTTACACCGTCTCCAC	58.854	CGGTCGGGTGGATTGAATTT	58.541		310	364392100	364392409		0.00832988	0.00832988
Chr00	Penta-	(AAAAG)4	20	364552831	364552850		CTGGTCAGTGTATGTGTGCG	58.929	CCTCGGGTGCAGTTTATTTTCA	59.183		437	364552464	364552900		0.00832988	0.000889183
Chr00	C	(TA)6(CA)11	34	364983658	364983691		AGTCACCTTTGTTAGAGGCCT	58.66	GGCTGTAGAAGTGTTGTGTGA	58.166		456	364983549	364984004		0.0028108	0.0028108
Chr00	Di-	(TA)10	20	364986757	364986776		TGGTCCATTAGTAATCCAGCCT	58.606	AGGCCAAAAGGTGCAAGAAA	58.505		475	364986593	364987067		0.000889183	0.00832988
Chr00	Di-	(TA)11	22	364987376	364987397		TCAGGTTGCCTCCCTCATTT	58.924	TCCATGGCTACTCTTTGCGA	59.098		470	364987315	364987784		0.00832988	0.00832988
Chr00	Di-	(AT)7	14	365264301	365264314		ACGCGGGTATACAATGACGA	59.26	TGCAAGGTGGTAGTCTCAGG	59.023		420	365264176	365264595		0.00832988	0.00832988
Chr00	Tetra-	(TTCT)6	24	365399966	365399989		ACACCGTCCTGAGGTTTAGG	59.026	CAGGGCGAGCATATCCTACA	59.031		339	365399791	365400129		0.00832988	0.00832988
Chr00	Di-	(AT)6	12	365415357	365415368		GGCACAAACCATAACCCCAT	58.433	TCCCTACTGAGTATCGTGCA	57.57		421	365415113	365415533		0.00832988	0.00832988
Chr00	Di-	(TA)10	20	365951702	365951721		GCCGATCCTGGCAAGTTTAG	58.983	CGTGACGATGCTCTCTCTCT	58.986		320	365951509	365951828		0.00832988	0.00832988
Chr00	Tri-	(AAG)4	12	366032828	366032839		CACGGGCCAAAGAAATGTCA	59.042	CCTCGCTGTCAGGGTCTTAT	58.885		236	366032647	366032882		0.00832988	0.00832988
Chr00	Penta-	(AAAAT)4	20	366039182	366039201		CAAGGAACGTTGTGTAGCTCA	58.52	ACCGGGTTCACTCTTATGTTG	57.946		475	366038787	366039261		0.0028108	0.0028108
Chr00	Mono-	(A)10	10	366133220	366133229		AATGGAGCTCGCAAACACTG	59.123	TCCTGAGATTTACCTGGATTCGA	58.713		475	366132837	366133311		0.00832988	0.000270038
Chr00	Mono-	(A)10	10	366491183	366491192		ACACAGCCAAAGAGAGGGAA	58.86	TCCCTCCGTCACGAATTACC	59.18		433	366490846	366491278		0.00832988	0.00832988
Chr00	C	(TA)6c(AT)7	27	366530509	366530535		TCGGGAGAGATTTTGGGGTG	59.382	AGATGTGCCATGGACCTCAA	59.006		291	366530482	366530772		0.00832988	0.00832988
Chr00	Di-	(AT)8	16	366766662	366766677		GGGACCATGATTAGGCAAACA	58.266	TATGTTAGGAAGCCACGCAC	57.981		309	366766538	366766846		0.0028108	0.00832988
Chr00	Tri-	(ATA)4	12	366888646	366888657		ACTAAGAACCTCTGCCTGGC	59.384	AATTTGGGGTGCATACGTGT	58.082		471	366888231	366888701		0.00832988	0.00832988
Chr00	C	(AT)6acacaccact(A)10	32	367084692	367084723		CCCTTGCGCTTTCCCTTTTA	58.747	AAGTAAACCGACCACACGTG	58.426		350	367084488	367084837		0.00832988	0.00832988
Chr00	Di-	(GA)6	12	367088564	367088575		ACGGGTTTTGGCAGAGGATA	59.011	GCCACCATCCAATTACCACG	59.262		159	367088479	367088637		0.00832988	0.00832988
Chr00	Tri-	(TGT)4	12	367224885	367224896		CTGGTGTAGTCGTTGTCCCT	59.033	AAGTTGTCGGACCCTGAACT	58.871		402	367224670	367225071		0.00832988	0.00832988
Chr00	Mono-	(T)10	10	367383220	367383229		TGCTTGTGGGGTTGTTGAAG	58.89	TCCCAAAACCTCACAAGCAA	57.848		361	367383042	367383402		0.00832988	0.00832988
Chr00	Tri-	(TGT)4	12	367516725	367516736		TGTCTTGAGTCGGTGGTTTC	57.766	AGTTCCCACTATGCACGAGA	58.443		156	367516665	367516820		0.00832988	0.00832988
Chr00	Di-	(AT)6	12	367531556	367531567		GAGCCAGGAGTGAAAGGAGT	59.02	AACCCCGTGAAGTTGCATTG	59.327		450	367531503	367531952		0.00832988	0.00832988
Chr00	Mono-	(T)10	10	367531853	367531862		GAGCCAGGAGTGAAAGGAGT	59.02	AACCCCGTGAAGTTGCATTG	59.327		450	367531503	367531952		0.00832988	0.00832988
Chr00	Di-	(TC)6	12	367570358	367570369		GCCGAACTCCCTTTCTCTCT	59.101	TTTCTCGAGTGGAAGGCAGT	58.951		266	367570201	367570466		0.00832988	0.00832988
Chr00	Tri-	(TAA)6	18	367698681	367698698		GTCCACTGTGTAAGGTTTGGT	58.073	ATGATGAGAGTTGGCCACCA	59.006		373	367698557	367698929		0.0028108	0.00832988
Chr00	Tri-	(TTA)10	30	367698807	367698836		GTCCACTGTGTAAGGTTTGGT	58.073	ATGATGAGAGTTGGCCACCA	59.006		373	367698557	367698929		0.0028108	0.00832988
Chr00	Mono-	(T)10	10	367699402	367699411		AATGGCAGTACGTGTTTGGC	59.404	ATTAGCACGCATTCCCGAAC	58.986		434	367699293	367699726		0.00832988	0.00832988
Chr00	Di-	(AT)15	30	367916852	367916881		CGAGCAGGGTAAACGTTAGC	59.003	ATCCCTAACAAGTGGGTGGG	59		271	367916740	367917010		0.00832988	0.00832988
Chr00	Tri-	(CAA)4	12	368430020	368430031		GCATGTTGTTCTGGTCCGAA	58.765	GGCCATGTTAGCACGTTCAT	58.905		464	368429798	368430261		0.00832988	0.00832988
Chr00	Tri-	(AGA)4	12	368684628	368684639		TGCCAGGCTGTCATTCCATA	59.082	TGGGCCGTTCTTGTATCACT	59.019		215	368684479	368684693		0.00832988	0.00832988
Chr00	Di-	(TA)7	14	368799798	368799811		TTCGTATGCATTGCTACCGC	59.066	TGGAGATGTACGAGGTTACCA	57.91		368	368799465	368799832		0.00832988	0.0028108
Chr00	Mono-	(A)10	10	369094212	369094221		GTTGCCGTCACCTTTACCAA	58.689	AAGCTTCAGTTACGGTCCCC	59.676		478	369094094	369094571		0.00832988	0.00832988
Chr00	Di-	(CT)6	12	369324597	369324608		TGGTTTTGGGTGCAGGAGTA	59.153	AGGTGAGAATGTTGCTCCCT	58.634		477	369324465	369324941		0.00832988	0.00832988
Chr00	Tri-	(TTA)4	12	369460126	369460137		CCGAACACTCAGGGACCTAG	59.182	TTCTTTGCCAGTGAAGGTGT	57.565		269	369459892	369460160		0.00832988	0.00832988
Chr00	Di-	(TG)11	22	369471344	369471365		GGTGTTCTGCAAAGGACAGG	59.046	CTTCCTTTGACCATCCGCAG	58.91		414	369471248	369471661		0.00832988	0.00832988
Chr00	Mono-	(T)10	10	369472177	369472186		AGGAGTAGATGGAACGCTGC	59.538	TGCAGATAACGGTGTCCTGT	59.026		497	369472105	369472601		0.00832988	0.00832988
Chr00	Tri-	(CAA)4	12	369476753	369476764		CAGTGGTTTTGAGTTCCGGG	59.048	GGTTTCAATTGAGCCAAGCG	58.298		350	369476533	369476882		0.00832988	0.00832988
Chr00	Tri-	(TTG)4	12	369478832	369478843		AGGATAGGGTTTTACGGGTGT	58.445	ATCCTGTGACGATGGCATCA	59.167		470	369478544	369479013		0.0028108	0.00832988
Chr00	Tri-	(TAA)4	12	369739003	369739014		GCACAAAACACTTTAGCAGCT	57.916	TGGAGTCGGTCATGTGTCAA	58.955		282	369738923	369739204		0.0028108	0.00832988
Chr00	Tri-	(GTA)4	12	369751046	369751057		TGAACCATCCCTAGCCCATT	58.393	ACACTGCCCAAATCATTCCC	58.439		485	369750683	369751167		0.00832988	0.00832988
Chr00	Tri-	(CTC)4	12	369934092	369934103		TCTTTTGCGACCACAAGCTG	59.337	AGTCTTCAAGTTTGGCGGAG	58.116		414	369933903	369934316		0.00832988	0.00832988
Chr00	Mono-	(A)10	10	370041888	370041897		AATTCGTCATCCCCAGCTCT	58.792	GATGGAAACGAGAAAGGGGC	58.904		399	370041720	370042118		0.00832988	0.00832988
Chr00	Mono-	(A)10	10	370047085	370047094		GCCATTCCCAGCACTTCAAA	59.032	CCTCGTGTTGCATCCCCA	59.649		488	370046629	370047116		0.00832988	0.0867049
Chr00	Tri-	(TTC)4	12	370911686	370911697		GAAGGCGAATTTGAGTGGCA	59.119	CACCCCACCAGTCAACTTTT	58.225		451	370911601	370912051		0.00832988	0.00832988
Chr00	Di-	(AT)10	20	371064718	371064737		TCATAGACGTACGGTGGCTC	58.98	AGTGCAAGTGGGGTTTATGC	58.743		446	371064411	371064856		0.00832988	0.00832988
Chr00	Mono-	(T)10	10	371078332	371078341		GCCAGCCCAAGACTTAACAC	59.118	CACGTTCAGAACCAAGCGTA	58.506		322	371078193	371078514		0.00832988	0.00832988
Chr00	Mono-	(A)10	10	372024738	372024747		AAATCCACCACCAAACCAGC	58.952	CATAACCACCCACCCCTTCT	59		451	372024633	372025083		0.00832988	0.00832988
Chr00	Mono-	(T)10	10	372170398	372170407		TACGCTTTTGTGAACGGACA	58.063	AGAAACGGGGACAAGTGGAT	58.935		428	372170256	372170683		0.00832988	0.00832988
Chr00	Tri-	(TAA)4	12	372171971	372171982		GTCGTTGGATTGAGGGAGGA	59.097	ATGAACATCCGACGACCTCA	58.817		388	372171708	372172095		0.00832988	0.00832988
Chr00	Mono-	(G)10	10	372214622	372214631		TTGCACCAAAATCCTGTGGG	58.953	GATCTTGCATGCACTGACGT	58.918		497	372214596	372215092		0.00832988	0.00832988
Chr00	Di-	(AT)6	12	372461176	372461187		AGGGTGTGTAATTGCCATGC	58.815	CACGTGCGGGTAAACATACA	58.57		306	372460905	372461210		0.00832988	0.00832988
Chr00	Di-	(TA)7	14	372461474	372461487		TATGTTTACCCGCACGTGTG	58.57	TGGCCATATGACTTCCAGGT	58.405		417	372461193	372461609		0.00832988	0.00832988
Chr00	Hexa-	(TTTATT)4	24	373148415	373148438		CGCCAAACTCCACCAAAGAA	58.971	TTTTGTCTGACTGGCTGCAC	58.976		233	373148286	373148518		0.00832988	0.00832988
Chr00	Di-	(CT)7	14	373564452	373564465		ATCATTACCCCATGCCCCAT	58.83	AAAGGAGATCGGAGTAGCGG	58.966		492	373564274	373564765		0.00832988	0.00832988
Chr00	Di-	(TG)6	12	373865284	373865295		CATGACGGCCAACAACTTCA	59.049	CATGTGATTTTCGGGGTGCA	59.113		373	373865121	373865493		0.00832988	0.00832988
Chr00	Mono-	(T)10	10	373896270	373896279		GATAAGGGGCACATTTTCTGC	57.557	ATCTCATCTGCTGGACCAAC	57.294		500	373896169	373896668		0.0028108	0.00832988
Chr00	Di-	(GA)6	12	374165753	374165764		GTGGGCGCATGACAAGATAA	58.621	AAAGAGTGCAACAGTTGGCA	58.527		480	374165720	374166199		0.00832988	0.00832988
Chr00	Di-	(TA)8	16	374166892	374166907		CGAGCTAGGATTGCTGCAAG	59.064	ATGTCGCCCGGAAATCAGTA	59.172		442	374166563	374167004		0.00832988	0.00832988
Chr00	Tetra-	(GAGT)4	16	374167386	374167401		CCCGGCGGTTGATTTTGTTA	59.118	TTACCTCAACCACGGTGACA	58.879		382	374167093	374167474		0.00832988	0.00832988
Chr00	Mono-	(T)10	10	374177647	374177656		AGGTGTCAAGAAGGCGGTTA	58.947	TGTACCGGGGACTTAATTACGT	58.904		316	374177479	374177794		0.00832988	0.000889183
Chr00	Mono-	(T)10	10	374692082	374692091		AGTTGATAGGTAGAGGCGGAG	58.411	GGGATATATTAGGCAAACAACGC	57.957		362	374691878	374692239		0.0028108	0.000270038
Chr00	Tri-	(AGA)5	15	375436092	375436106		CGCGCGGATGATGGAATTTA	59.135	TTCTGGCATGGGATGTGGAT	59.071		461	375435972	375436432		0.00832988	0.00832988
Chr00	Di-	(AT)10	20	375437956	375437975		TGCGTTCAGTTCACATTCCA	58.04	TAGAGGGAAGGACAACGGTG	58.737		321	375437725	375438045		0.00832988	0.00832988
Chr00	Mono-	(A)10	10	375444461	375444470		CTATGACACGTGACACATGGG	58.729	AGGAGAATTCGGGGATGGTG	59.16		199	375444353	375444551		0.0028108	0.00832988
Chr00	Tetra-	(TTTA)5	20	375448313	375448332		TTTGGGAAGGGTCTTGTGGT	59.069	AAGCCACACATTCGTACACA	57.752		479	375447993	375448471		0.00832988	0.00832988
Chr00	Di-	(AT)9	18	375469349	375469366		TGTTACTAATGCGAGCTGGC	58.348	GCCTGAAGTTTGGGCAAGAT	58.739		407	375469270	375469676		0.00832988	0.00832988
Chr00	Tri-	(TTG)5	15	375855496	375855510		GCCATCCCACACACACTTTT	58.96	CCGGTGAAAATCGTGACTCC	58.924		476	375855069	375855544		0.00832988	0.00832988
Chr00	Mono-	(A)10	10	375977177	375977186		AACTTTGAGGGTCATAAGGTGA	57.006	CTCAAGTCAGGAGGAAAGCA	57.153		460	375977030	375977489		0.000889183	0.00832988
Chr00	Tri-	(AAG)4	12	376103420	376103431		GCGATAGGGGTAGCTTGACT	58.959	ACCATGTAGACTTCCCAGCT	58.042		480	376103389	376103868		0.00832988	0.00832988
Chr00	Di-	(AG)7	14	376103708	376103721		GCGATAGGGGTAGCTTGACT	58.959	ACCATGTAGACTTCCCAGCT	58.042		480	376103389	376103868		0.00832988	0.00832988
Chr00	Tri-	(CAG)4	12	376304054	376304065		TTGGTCAGTGTTCCCAACCT	59.077	CGTGAGCATTGAATACGCCA	58.994		314	376304013	376304326		0.00832988	0.00832988
Chr00	Mono-	(T)10	10	376512284	376512293		GTGCCTGGTAATCTGAGTTGT	57.941	TGCATAACCCAAGCAAGAGA	57.123		401	376512024	376512424		0.0028108	0.00832988
Chr00	Di-	(AT)11	22	376561724	376561745		TGGCGCCTCTGTGATATCTC	59.324	TCACAAGATAACCTACATGACTGA	57.149		342	376561521	376561862		0.00832988	7.97303e-05
Chr00	C	(ACA)4tcaataatacatggtcaagtttggaccc(ACA)4	52	377572690	377572741		CCCAAACAACAAGACCACGA	58.615	CTCGCGTTTGTGCTACTACC	59.01		456	377572654	377573109		0.00832988	0.00832988
Chr00	Di-	(AT)14	28	377763341	377763368		ATGGAGTTAGCATCCAGGGG	58.856	GTGGCTCACTGGTAAAGGG	57.75		483	377762956	377763438		0.00832988	0.021943
Chr00	Tri-	(GAG)4	12	377782418	377782429		TAATATGTGGACGGGTGGGG	58.867	TTTTCCTTCAGCAACGAGGC	59.048		367	377782390	377782756		0.00832988	0.00832988
Chr00	Mono-	(A)10	10	377787077	377787086		GGCATTCAAGAAGACAACCGA	58.849	AACATGTCGGGCCACTAGAA	59.019		472	377786820	377787291		0.0028108	0.00832988
Chr00	Mono-	(T)10	10	378415420	378415429		ATGAGGAAGTGTACCCGGTG	59.097	ACAGCTCCTAACACTACCTAGA	57.412		409	378415105	378415513		0.00832988	0.000889183
Chr00	Tri-	(ATG)4	12	378571260	378571271		GTCCCAATTGATAGCCCACAC	58.976	ATGCCATGTTTGTGCTGGAG	59.107		368	378571053	378571420		0.0028108	0.00832988
Chr00	Mono-	(A)10	10	378581581	378581590		AGAATAAGTGTCGGGTCCCC	58.799	ACATGGGGCTAGGATTCACA	58.405		296	378581418	378581713		0.00832988	0.00832988
Chr00	Tri-	(TAT)6	18	379038484	379038501		AATCATGCACACGAAGAGGA	57.232	TGCTTCACAGATTAATGCCAAAA	57.534		203	379038351	379038553		0.00832988	0.000270038
Chr00	Tri-	(GAA)13	39	379406306	379406344		AGGAGCGGGCCATAAAAGAA	59.376	ATGAAGTGTCGTCGAGTGCA	59.686		239	379406268	379406506		0.00832988	0.00832988
Chr00	Mono-	(T)10	10	379873415	379873424		TCACCTTCTCCTTGTGCCTT	58.86	AACCAACGGCTGAGATTGTG	58.762		235	379873285	379873519		0.00832988	0.00832988
Chr00	Tri-	(ACC)4	12	380167503	380167514		GAGCACACTAAGCAGCCAAA	58.762	TGCAGAGGGTGAAACTACCC	59.309		358	380167419	380167776		0.00832988	0.00832988
Chr00	Tri-	(GAA)4	12	380249484	380249495		ACCAGTTGAGGCGGAGAATA	58.431	ACAGACTTCTTGGGCCCTAC	59.015		144	380249375	380249518		0.00832988	0.00832988
Chr00	Mono-	(T)10	10	380526585	380526594		TCAAGTCAACCACATCCGGA	58.947	GTGCCTTATATCACCCGGGT	59.237		350	380526332	380526681		0.00832988	0.00832988
Chr00	Tri-	(AAG)4	12	380623103	380623114		ACCTGTGAGTGTCTGCATCA	58.949	TTCATCTGTTGGTTGGTGCG	59.049		481	380622661	380623141		0.00832988	0.00832988
Chr00	Tri-	(AAT)4	12	380626381	380626392		CAGTTCCGGATAATGCAGGC	59.053	AATGTGGCTATCTGGGAAGAAT	57.197		491	380626093	380626583		0.00832988	0.000889183
Chr00	Mono-	(A)10	10	380629100	380629109		ATCGTCTGTTTCCTCCAGCA	59.023	ACGACCAAATGCAACACCTA	57.736		317	380628892	380629208		0.00832988	0.00832988
Chr00	Tetra-	(TAAT)4	16	380629532	380629547		AGGCGGATCATACAGTACTGA	58.055	GAACACGCCCTTTCACATGT	59.048		299	380629448	380629746		0.0028108	0.00832988
Chr00	Mono-	(A)10	10	380647805	380647814		CCAATCAATATCACCCTTACTGACA	58.643	AATGATGACAGCCCGGTGTA	59.091		430	380647597	380648026		2.01779e-05	0.00832988
Chr00	Tetra-	(AAAT)4	16	380649589	380649604		AGCCCCTGAAAACCTAACCA	58.846	GTCGGTTGATTTTGTGGCCT	59.041		386	380649406	380649791		0.00832988	0.00832988
Chr00	Mono-	(T)10	10	382426186	382426195		TCGACCCAAACTAGCCCAAT	59.011	AGCTTTCACGGTTTCTTCTTCA	58.458		478	382426093	382426570		0.00832988	0.000889183
Chr00	Di-	(AG)7	14	382721123	382721136		TCGACCTCACAGACTCACAC	59.048	GGAATCAAGCAACGGTGTGT	59.048		428	382721048	382721475		0.00832988	0.00832988
Chr00	Mono-	(A)10	10	382794328	382794337		AGATCGTGTTCTGGTGGAGT	58.366	CCCCACTCAATCCCCTTTCT	58.997		432	382793990	382794421		0.00832988	0.00832988
Chr00	Di-	(TC)15	30	382799432	382799461		CGTCACCTTGAGTAGTCCGT	59.12	ACAAGTCGATCCGGATGAGA	58.236		480	382799071	382799550		0.00832988	0.00832988
Chr00	Tetra-	(TGGG)4	16	382807755	382807770		TCCCTTGATGTCCACTTGCT	58.933	AATGAGGGCAGAGGGGAAAA	58.916		345	382807655	382807999		0.00832988	0.00832988
Chr00	Mono-	(A)10	10	382823471	382823480		CAACATTGGTGCCACATCCT	58.74	AAACAGCACCAGGAGAGGAG	59.31		165	382823408	382823572		0.00832988	0.00832988
Chr00	Tri-	(TTG)4	12	382945880	382945891		TCAACCTCCCGAAGAAACCA	58.867	ACCACAACATCAACACCACT	57.565		322	382945604	382945925		0.00832988	0.00832988
Chr00	Mono-	(T)10	10	383020869	383020878		ACCATCCAATCGACAAGGACA	59.372	CCCGTGTAATTTGTGCTCCA	58.471		422	383020761	383021182		0.0028108	0.00832988
Chr00	Mono-	(T)10	10	383437360	383437369		GGAGGGGCCCAAACAAAA	57.696	TCACGACCCTCCGAGAAAAT	58.737		345	383437113	383437457		0.0867049	0.00832988
Chr00	Di-	(AT)6	12	383611148	383611159		TTAAGCCAACAGAAAGCCGG	58.756	AGTTGACCTTTCTCTGCCGT	59.241		136	383611077	383611212		0.00832988	0.00832988
Chr00	Mono-	(A)10	10	383647709	383647718		GGGCCCCACTGTTTCAATTT	58.944	CGAATCTAGCAGGGGACGAT	59.038		456	383647650	383648105		0.00832988	0.00832988
Chr00	Di-	(AG)6	12	383704030	383704041		TTCGAGACACATCACCCTCC	59.104	TAATTCAACCCACTCCCGCT	59.011		438	383703675	383704112		0.00832988	0.00832988
Chr00	Di-	(TA)7	14	384160595	384160608		CACTATGTTTGGTGTTTAACGTGT	58.187	GGGTCGGTCATTTGGCAAAT	59.105		359	384160454	384160812		7.97303e-05	0.00832988
Chr00	Mono-	(A)10	10	384981139	384981148		ACCATGTGAAGCGAACAAAAGA	59.051	GGAATTTCGGCATGCGTCTA	58.704		473	384980932	384981404		0.000889183	0.00832988
Chr00	Tri-	(GAC)4	12	385168039	385168050		TTGCCACGAGATTCAGAAGC	58.557	AATCACCACTTCCTCCACCC	59.301		483	385167599	385168081		0.00832988	0.00832988
Chr00	Tri-	(GAA)5	15	385303927	385303941		GATGCAACTTTCTCCGACCG	59.278	TGAATCCACCTCCATAGACACT	58.276		398	385303848	385304245		0.00832988	0.000889183
Chr00	Di-	(TC)7	14	385552428	385552441		AGGGACAGCAACAACGTTTC	58.978	TTCTACCCACGTACCACACC	59.032		326	385552329	385552654		0.00832988	0.00832988
Chr00	Tri-	(ATG)4	12	386076205	386076216		TCGAGTTTGGACCTGCACTA	58.666	CCTCCCATCGGTCCTACATC	59.03		478	386075833	386076310		0.00832988	0.00832988
Chr00	Di-	(GA)7	14	386530515	386530528		AAATGAGTCGGCGGAACAAG	58.843	GGTGCTCTCTCTCCCTTGTT	59.02		300	386530249	386530548		0.00832988	0.00832988
Chr00	Di-	(AT)8	16	386543220	386543235		ACCTCGCACTTCATGTAGCT	59.102	TCAAACGCACATCACTCACG	59.141		448	386543138	386543585		0.00832988	0.00832988
Chr00	Tri-	(AAG)4	12	386548664	386548675		GGGCGGAGTCACAAAAGAAG	59.125	ATCCCCTCCCTACATCCCTT	59.04		127	386548612	386548738		0.00832988	0.00832988
Chr00	Mono-	(T)10	10	386555584	386555593		CAATGCACGACCTACAGAGC	58.998	ACACTGTCACTCCTCGTTCA	58.6		335	386555414	386555748		0.00832988	0.00832988
Chr00	Di-	(TA)7	14	386931776	386931789		CTCTTCATGTGGCGCTGTAC	58.998	CACCCAACTCGCATTGACTT	58.762		393	386931650	386932042		0.00832988	0.00832988
Chr00	Di-	(TC)6	12	387468652	387468663		CCAAAACTCCTCACTTCCGC	59.125	AGAGCAACACCAGAGAACGT	59.247		267	387468476	387468742		0.00832988	0.00832988
Chr00	Di-	(AC)7	14	387599819	387599832		AGCCTTCTCTTTACCCACCC	59.007	AGGGATGAGAGGGTGGTAGT	58.98		373	387599512	387599884		0.00832988	0.00832988
Chr00	C	(A)12tagagagcaaaaatttt(A)14	43	387971478	387971520		CGATGACCCTCTCTCTCCAC	58.971	ACCTCGGGAACTCAAACTGT	58.871		476	387971091	387971566		0.00832988	0.00832988
Chr00	Mono-	(T)10	10	388447348	388447357		TGGGAAAGGTCATCACTGCT	58.933	GTCCAGCGTCCCAAAAGTAA	58.113		488	388446946	388447433		0.00832988	0.00832988
Chr00	Tri-	(TGT)4	12	388856882	388856893		GCACATACTCTACCCCTCCC	58.951	AGGTTGTTGCCCTTCGAATT	58.005		375	388856833	388857207		0.00832988	0.00832988
Chr00	Tri-	(TTA)17	51	389704996	389705046		TCCACATCTCCAAGGCCAAA	59.223	TGGCCAAGTGTTCCAACTTG	58.89		381	389704929	389705309		0.00832988	0.00832988
Chr00	Di-	(AT)9	18	389711581	389711598		ACTCTTCTGGGTTATTGGATGC	58.109	TGGGGAATCTATGTCCAGTAGG	58.413		431	389711461	389711891		0.000889183	0.000889183
Chr00	Tri-	(CAA)5	15	389804141	389804155		TTACAAAAGGCAGCGCACTT	58.971	AACTCTACCTCCCCAAAGCC	59.007		445	389803911	389804355		0.00832988	0.00832988
Chr00	Tri-	(TGT)4	12	389805916	389805927		CGCCATTGAACAATCCGTCA	59.198	CTCTCGACACACACCAATGG	58.567		490	389805463	389805952		0.00832988	0.00832988
Chr00	Mono-	(A)10	10	389806210	389806219		TCTCAACTATGTATACACGCCTCA	59.115	TGGATGTTGGGTTAGAGATCCT	58.264		458	389806023	389806480		7.97303e-05	0.000889183
Chr00	Tri-	(TTG)4	12	390075820	390075831		TGAGCTTGAGATCTTGGCAGA	59.095	ATTTCCACCTCACGGCAAAC	59.041		401	390075789	390076189		0.0028108	0.00832988
Chr00	Tetra-	(TAAA)4	16	390285261	390285276		CCATTGGGGCACATGTTGT	58.636	AGGATCCAAGTTCCCATCCT	57.706		420	390285237	390285656		0.021943	0.00832988
Chr00	Di-	(AT)7	14	390346421	390346434		CCACGCGGAGAAGAAGGAAT	60.108	TGGGGTTGAGATTTCCAGCT	58.924		161	390346300	390346460		0.00832988	0.00832988
Chr00	Tri-	(TTC)5	15	390346836	390346850		AGCTGGAAATCTCAACCCCA	58.924	TTCGGTCGAATCAGGTGACA	59.037		463	390346441	390346903		0.00832988	0.00832988
Chr00	Tri-	(CAA)4	12	390475800	390475811		TCAGCATCATTTGTGCATTTTGT	58.367	TGGTTTCTTTATTCTTGGTGCCA	58.781		367	390475752	390476118		0.000270038	0.000270038
Chr00	Tri-	(GAT)5	15	390627819	390627833		ATCCGATGCAGCGACATAGA	59.038	CCCTGAGCTGCTACCTATGG	59.316		204	390627677	390627880		0.00832988	0.00832988
Chr00	Mono-	(T)10	10	390673727	390673736		TGTCATGCAGTACTCATCGC	58.073	ACACCAACATATTATTAGTGAGGCA	58.341		439	390673684	390674122		0.00832988	2.01779e-05
Chr00	Tri-	(GAA)5	15	390695764	390695778		AGCATAGACACAAGGAGCCC	59.456	GCGTCTGTTTTATCAAATTCCCC	58.579		461	390695387	390695847		0.00832988	0.000270038
Chr00	Mono-	(A)10	10	390732092	390732101		GACACAAAACCAAGCGATGC	58.592	AAGGGCTTGTTGAAGTGTGC	59.253		466	390731717	390732182		0.00832988	0.00832988
Chr00	Tri-	(CAC)4	12	390813866	390813877		ACGGGCCATTTCCAGAGATA	58.493	AAGTTCTGCCTCCGTATCCC	59.169		408	390813790	390814197		0.00832988	0.00832988
Chr00	Tri-	(TCT)9	27	391398586	391398612		CCTCAACAATGCCGATCACA	58.548	GGATAGTCCCACTTGTGTCCT	58.811		319	391398480	391398798		0.00832988	0.0028108
Chr00	Tri-	(TGA)6	18	391541218	391541235		GCTACTCAGATGGTTGCAGC	58.987	CCAATGCATCTTGGGTAGCC	58.965		288	391541147	391541434		0.00832988	0.00832988
Chr00	Mono-	(T)10	10	391626873	391626882		CCGAGTGGTGTGTTGTTGTT	58.908	TGCCCAAGGACAACGATACT	59.019		420	391626757	391627176		0.00832988	0.00832988
Chr00	Di-	(TG)6	12	391865303	391865314		TGGAGTCGATGAACAGTGGA	58.372	ACCATTCCCTACCCCTCTCT	58.972		277	391865167	391865443		0.00832988	0.00832988
Chr00	Tetra-	(AGTT)5	20	392197095	392197114		GCGATGACAAGTTTGAGGGG	59.195	ACGTTCACTAGCATCAAGTTTG	57.268		442	392196987	392197428		0.00832988	0.000889183
Chr00	Tri-	(TCT)7	21	392197219	392197239		GCGATGACAAGTTTGAGGGG	59.195	ACGTTCACTAGCATCAAGTTTG	57.268		442	392196987	392197428		0.00832988	0.000889183
Chr00	Tri-	(ATA)4	12	392238742	392238753		CGCGGTGCTTACAATCATGA	58.994	CGAACACTTCAGACAGGCAG	58.857		226	392238676	392238901		0.00832988	0.00832988
Chr00	Penta-	(CCAAC)5	25	392430997	392431021		GGGAATGACTCGAGGGTGAT	58.876	TGAAGTGGGTGTGCAGATGA	59.236		481	392430732	392431212		0.00832988	0.00832988
Chr00	Mono-	(T)10	10	392684586	392684595		TCGGCCGAGCTAACTTAGAG	58.977	AAAGTCCTTCAATGGCCGAC	58.465		400	392684246	392684645		0.00832988	0.00832988
Chr00	Di-	(TA)6	12	392685563	392685574		TGGCCAAACATGTCCAAAGT	58.213	TCGTGCTAATAGGGACATCGA	58.421		209	392685396	392685604		0.00832988	0.0028108
Chr00	Mono-	(T)10	10	392697932	392697941		AGCCGTTTACTAGGCACCAT	59.09	TTTTCCACCTTCCACGCATG	59.042		480	392697786	392698265		0.00832988	0.00832988
Chr00	Tri-	(TGT)5	15	392702295	392702309		CCATAGCACACGTGGGATTG	58.983	ACAACACGAATCCTAGGCCA	59.019		183	392702266	392702448		0.00832988	0.00832988
Chr00	Tri-	(TTC)6	18	392717201	392717218		CCACCAAGGCCAATGAACTC	59.109	AACCGTCCAACACCTAACCA	59.161		484	392717026	392717509		0.00832988	0.00832988
Chr00	Tri-	(TTC)5	15	392933157	392933171		TGTGGCGTCTTCATCCTCTT	59.023	GCCAAAGAAGTTCCAGCACA	58.968		465	392932820	392933284		0.00832988	0.00832988
Chr00	Tetra-	(AAAC)4	16	392933681	392933696		TGGCGAGTTAGTGGGAAGTT	58.947	GCAGCTTCCCGAATAATGCA	58.976		281	392933537	392933817		0.00832988	0.00832988
Chr00	Tetra-	(CATA)4	16	393192043	393192058		AAAGGTGCCAGAGTGACACA	59.454	GCGACGCATGTGTAGAGAC	58.721		183	393191902	393192084		0.00832988	0.021943
Chr00	Mono-	(T)10	10	393526377	393526386		GGATGCCGGGTTTTGTTGAT	59.105	GTGTAAGAGATTTTGTGGCCGA	58.929		460	393525967	393526426		0.00832988	0.000889183
Chr00	Tri-	(ACA)5	15	393812120	393812134		CACCACGCTTCCAAGAACAA	58.979	GGAGCTCTCGGTTTCCTCTT	59.101		374	393811931	393812304		0.00832988	0.00832988
Chr00	Mono-	(T)10	10	394134681	394134690		CGGATTGGGTCAGGTTGGTA	59.384	GGTTGTCAAGAGAAGAAGAGCC	58.929		382	394134596	394134977		0.00832988	0.000889183
Chr00	Di-	(TA)7	14	394149407	394149420		GCAGCTACATAAACCAGGGC	58.975	CTGCATCGTGTGGGAAAACA	59.049		292	394149260	394149551		0.00832988	0.00832988
Chr00	Tri-	(ATG)4	12	394267330	394267341		CTCTGGGAAAGGCGAAAAGA	57.815	ACTTGCACCTTCATCCCCTA	58.331		423	394266941	394267363		0.00832988	0.00832988
Chr00	C	(GT)6(AT)9	30	394620115	394620144		TAGTGTTGTCAAAAGGCCCG	58.4	AATCTACTGCAACAACGGCC	58.835		474	394620070	394620543		0.00832988	0.00832988
Chr00	Tri-	(ATG)4	12	394700695	394700706		TTTTGCCCACCTTACCCTCT	58.846	CAGAATAACGCTCCGATGCC	59.138		443	394700555	394700997		0.00832988	0.00832988
Chr00	Mono-	(A)10	10	394712518	394712527		TGATCGAACCTAGGTAGAAGCT	58.1	ACCTCTAACTGCGACACTGT	58.671		495	394712494	394712988		0.000889183	0.00832988
Chr00	Di-	(GA)6	12	394717664	394717675		ACTCACCTTTCACGGACAGT	58.879	GGTCCCCTCCATTTCACTGA	59.008		308	394717409	394717716		0.00832988	0.00832988
Chr00	Di-	(AT)8	16	394721648	394721663		AAAGAGGTTCGCAACACCTG	58.691	CTTCACGGGCTACTCTTCCT	58.813		493	394721488	394721980		0.00832988	0.00832988
Chr00	Di-	(TA)9	18	394757811	394757828		AGGCGAAAGAGAATCAACACT	57.591	GACCGTATAAGTCTTTCGCCT	57.566		293	394757590	394757882		0.0028108	0.0028108
Chr00	Di-	(AG)8	16	395398935	395398950		GGGGATGGAGTGCTAGCTAG	59.027	CCATCAGCTAGCTCCCTCTC	59.032		162	395398819	395398980		0.00832988	0.00832988
Chr00	Di-	(TA)6	12	396364305	396364316		GGCCATATCAACGATCATGCA	58.846	ATCATTTGGGGCTGGATTGC	58.874		473	396364206	396364678		0.0028108	0.00832988
Chr00	Tri-	(GTG)4	12	397114853	397114864		TGTGGTCTGGTGGCATTAGT	58.936	GGGAATCTGCTTGAAGGCCT	60.034		111	397114820	397114930		0.00832988	0.00832988
Chr00	Tri-	(GAG)4	12	397246995	397247006		ATTTTGAGATTGCAGGGCGG	59.18	CTCAAAGAGCGCGTTCATGA	58.929		277	397246847	397247123		0.00832988	0.00832988
Chr00	Di-	(AT)6	12	397431302	397431313		TGCTCTCATACGCACTAGGG	58.967	CCACTGTACCACAACGAACC	58.777		397	397431140	397431536		0.00832988	0.00832988
Chr00	Tri-	(ATT)4	12	397461034	397461045		TGGGTGTTCGTTCCTCCAAT	59.231	TTTTGAGTGAAAGGCGTTGG	57.139		431	397460941	397461371		0.00832988	0.00832988
Chr00	C	(A)11tcaaaatatatataaaata(AT)11	52	397461683	397461734		ATCATCACTGTTGCCAACGC	59.477	TAGCCTAGCAGCCCATCAAT	58.562		490	397461339	397461828		0.00832988	0.00832988
Chr00	Mono-	(T)10	10	397542532	397542541		TTTGGGTGAGATGAAACTGGT	57.407	GCAATACATGACTGCGGTGA	58.631		446	397542309	397542754		0.0028108	0.00832988
Chr00	C	(TC)6(T)17	29	397839608	397839636		ATGGAACTCTGACTCCCGAG	58.52	GTGACGGAACAAGCAGTGAA	58.704		478	397839237	397839714		0.00832988	0.00832988
Chr00	Mono-	(T)10	10	397896100	397896109		AAGTTGAAGTAGTTGGGGCAA	57.694	AGCCTCCTACACAATCACGT	58.733		272	397896031	397896302		0.0028108	0.00832988
Chr00	Mono-	(A)10	10	397914081	397914090		TCGATCTCTCCCTATCCCGT	58.934	GAGCCCAGGTACCTTCCATT	59.08		330	397913942	397914271		0.00832988	0.00832988
Chr00	Tri-	(TTA)4	12	398089820	398089831		AGTAGACGTTTGAACATGCCA	57.88	GAGGACTTTCTCTCACTATCCCA	58.718		490	398089573	398090062		0.0028108	0.000270038
Chr00	Hexa-	(TGGTGT)4	24	398119581	398119604		CTGACCTGAGGCATTGATCG	58.42	ATTGGGCCCGAATTGTTCTT	58.063		486	398119430	398119915		0.00832988	0.00832988
Chr00	Mono-	(A)10	10	398280279	398280288		ACATTAGAGAAATTGTCAGACGGA	57.962	AGCAAAAGACGTGATTTATTGCA	57.88		485	398280195	398280679		7.97303e-05	0.000270038
Chr00	Tri-	(CTT)4	12	398543722	398543733		ACACATGCACATAGAGCCATC	58.431	TTCATGCGCGTCGATTGATT	58.994		362	398543701	398544062		0.0028108	0.00832988
Chr00	Tetra-	(TTAA)5	20	398773931	398773950		TTGGGAAGTAGAGGCAGAGC	59.095	ACTTTGCCAGAGTTGTTGCC	59.253		455	398773848	398774302		0.00832988	0.00832988
Chr00	Di-	(CT)13	26	398899306	398899331		AAACCCCGCCCTCTTTATCA	59.003	TCTCCTTGCCTTTCTCCCAG	59.013		100	398899286	398899385		0.00832988	0.00832988
Chr00	Di-	(AC)6	12	398900130	398900141		TGTGATCGCATTGTTACCTCA	57.673	AACTCGTGACATTTTGGCCA	58.314		243	398900044	398900286		0.0028108	0.00832988
Chr00	Di-	(AC)6	12	398901492	398901503		TAGGTACCGATGCGAAGTCC	58.973	CTCCCCATACACCACCACTT	59.008		499	398901364	398901862		0.00832988	0.00832988
Chr00	Tri-	(AAT)4	12	398911805	398911816		TCTGGACAACAAATGCGGAA	58.026	CACTTGGTTAGCAGCTGGTG	59.123		405	398911751	398912155		0.00832988	0.00832988
Chr00	Tri-	(TTG)4	12	398923469	398923480		TCTGTGGCCTAGCTTGAGAA	58.355	GCCTTACCTCAAAGATCAACCG	59.322		412	398923111	398923522		0.00832988	0.000889183
Chr00	Mono-	(T)10	10	398924365	398924374		CTCCCACCCACTCCATTTCT	59.005	TCACAATGCCTTCTCCTCCA	58.639		409	398924172	398924580		0.00832988	0.00832988
Chr00	Tri-	(AAT)4	12	399009397	399009408		GGACCTCCTTCTCCATTGCA	59.379	ACTGGAATGAGCAGAGGTAGT	58.174		493	399009046	399009538		0.00832988	0.0028108
Chr00	Di-	(AT)8	16	399023144	399023159		GCCACATCGTACGCAACTTT	59.484	CTCAAGAAAGCCCGAACCAC	59.125		297	399023048	399023344		0.00832988	0.00832988
Chr00	Di-	(AT)6	12	399252922	399252933		GCCTAGGACGGTTATCAGGG	59.32	TACCAGTTTAGGGGCCTTGG	59.003		385	399252806	399253190		0.00832988	0.00832988
Chr00	Tri-	(CAT)8	24	399320264	399320287		TGTATCCAGAGGTTGTGCGA	58.738	CCGGATGCATGGATCAACTG	59.051		471	399320229	399320699		0.00832988	0.00832988
Chr00	Tri-	(GGT)4	12	399577974	399577985		CTAAGAAAGAAGGTGGCGGC	58.912	GAACATTTCAGGGGCGTTGT	59.041		458	399577954	399578411		0.00832988	0.00832988
Chr00	Mono-	(A)10	10	399580866	399580875		ACACGCTCCTATTTTCCTCAA	57.304	GGCTCACTAATTACTTGACAGAACT	58.833		371	399580563	399580933		0.0028108	2.01779e-05
Chr00	Di-	(TA)11	22	399581653	399581674		TGTCAAATTAGCTCTCGAGAAGC	58.823	AGCTAAACCAACTGCCCAAA	57.919		117	399581596	399581712		0.000270038	0.00832988
Chr00	C	(A)40g(A)10	51	399585032	399585082		ACGACCAAAATAGCCAAACCA	58.411	TGTCCAAAGCTACTGAATTCACT	58.027		425	399584995	399585419		0.0028108	0.000270038
Chr00	Tri-	(AAG)4	12	399594941	399594952		TCCACAGTGTTTGAATCTGGA	57.145	GAACTTGGTTGCAGTTGGGT	58.889		487	399594838	399595324		0.0028108	0.00832988
Chr00	Tri-	(GGA)4	12	399595823	399595834		ACAGAACTACAAGCACCGGA	58.955	CTTCAAACGGTGGATAGGCG	58.993		408	399595637	399596044		0.00832988	0.00832988
Chr00	Tri-	(ACA)4	12	399599261	399599272		GCAAGCCCATGGAATCTCG	58.972	GGAAATCGCCTCCCTGTTTC	58.904		354	399599000	399599353		0.021943	0.00832988
Chr00	Mono-	(T)10	10	399740948	399740957		TAGCCTCCATGTTGCAGTGT	59.308	CTTCGAACCCTTCTCCACCT	59.023		427	399740913	399741339		0.00832988	0.00832988
Chr00	Tri-	(TCT)4	12	399933816	399933827		CGGAACCCTGAAATGAGCAA	58.466	GCTGTATTCTGGAGGGGACA	58.796		419	399933521	399933939		0.00832988	0.00832988
Chr00	Tri-	(ACA)4	12	400061180	400061191		TGAGTGTGCTTGTTAGGGGT	58.863	CCTCAGCCATCAATCGAGGA	59.245		298	400060941	400061238		0.00832988	0.00832988
Chr00	Di-	(TC)9	18	400248780	400248797		GCAGTAACGAGGCAGTAACG	59.01	GGGACCGTCTTTGTTTGCAT	59.041		451	400248697	400249147		0.00832988	0.00832988
Chr00	Mono-	(A)10	10	400249905	400249914		CAGTGGGAGAAAGTCAGGAGA	58.748	TGCCATGCTCTTTTGTAGGC	58.823		415	400249881	400250295		0.0028108	0.00832988
Chr00	Mono-	(A)10	10	400254827	400254836		CCAGATGGGGCCTAAGTCAA	59.081	TTGTCTCCACCCGTTCTTCA	58.875		359	400254753	400255111		0.00832988	0.00832988
Chr00	Mono-	(T)10	10	400257562	400257571		ACAACTACGCTCAGTCCCAA	58.955	CAGTGACTCGGTGTGCAAAA	58.986		190	400257525	400257714		0.00832988	0.00832988
Chr00	Tri-	(AAC)4	12	400259061	400259072		GATGAGACGGAGGAGTGCAA	59.467	CCGTGTAGGCTCTGCATTTC	58.99		422	400258844	400259265		0.00832988	0.00832988
Chr00	C*	(TG)6(G)16*	27	400298025	400298051		GGACTTCCCTCCACCAGTTG	59.963	TAGCTGGGAGAGAGGAGGTT	58.988		358	400297811	400298168		0.00832988	0.00832988
Chr00	Tri-	(AAC)4	12	400304849	400304860		TCAGAGGATTTCGCGGAAGT	59.104	CCCTCTTCTCTACCTCCACG	58.605		334	400304605	400304938		0.00832988	0.00832988
Chr00	Di-	(TG)6	12	400350851	400350862		GGTCGTGACACTAACCCACT	59.322	ACACAAGACACCATTGCTCC	58.391		496	400350463	400350958		0.00832988	0.00832988
Chr00	Mono-	(T)10	10	400390312	400390321		AGTGGTCGCTTGGATTGACT	59.313	GGCATTTCACCACCATCGTT	59.112		450	400390005	400390454		0.00832988	0.00832988
Chr00	Di-	(GA)9	18	400405422	400405439		TGAGAGGTAGAGAACACCCC	57.767	GGCGATCGAGTCTTTGCAAT	58.99		478	400405402	400405879		0.00832988	0.00832988
Chr00	Tri-	(AGA)4	12	400475851	400475862		GGGCGAGAAACAATGTGAAGA	58.849	TTTGGGGCAAAGACGTGAAG	58.971		451	400475698	400476148		0.0028108	0.00832988
Chr00	Tri-	(TAA)4	12	400765687	400765698		AGAGAATCCCTTGGCGTGAA	59.016	GTGATCCTATGTGATGCTTTAGGT	58.385		448	400765291	400765738		0.00832988	7.97303e-05
Chr00	C	(AT)8ta(T)11(G)14tgtga(G)11	59	400767914	400767972		GGTGTCTGAATCCTCCCCAA	59.008	TTATCCGCTCAACACCCCTC	59.46		321	400767891	400768211		0.00832988	0.00832988
Chr00	Di-	(AT)8	16	400816974	400816989		CCAGAGCTGCCCCTACTATC	59.027	GTGCCATGCGGAAACTAACA	59.122		397	400816861	400817257		0.00832988	0.00832988
Chr00	Tri-	(TTA)5	15	400822820	400822834		ACTACCGCCTCCATTCACAT	58.796	AGAGCCAGGTTAATTGCCCT	58.997		370	400822790	400823159		0.00832988	0.00832988
Chr00	Di-	(TA)6	12	400828427	400828438		CGCCGGTTGAGAAGATTGAG	58.998	ATGTGCTCGAACTGGGATCT	58.801		432	400828177	400828608		0.00832988	0.00832988
Chr00	Di-	(AT)9	18	400835391	400835408		AGCCTCTGAAGTTTGGATTGA	57.204	CATTCTTTGTGTCCTTTCCCCA	58.77		300	400835328	400835627		0.0028108	0.000889183
Chr00	Tri-	(AAT)7	21	400880326	400880346		TGCACCTTATACTCCCATGACA	58.889	GGTGTCGTGACTATGGGGTA	58.522		485	400880252	400880736		0.000889183	0.00832988
Chr00	Mono-	(A)10	10	401008040	401008049		ATGGCTGTAACGCCCCTAAT	59.156	TTCAGCCTACCCCAATGCAT	59.369		497	401007839	401008335		0.00832988	0.00832988
Chr00	Tri-	(GAC)4	12	401451582	401451593		GAGAATTCAAAGAGGCGCCC	59.265	TAGCTAGCTAGGGTTTGGGG	58.197		201	401451550	401451750		0.00832988	0.00832988
Chr00	Tetra-	(CAAC)4	16	401462845	401462860		GCTCAACAGTGGCAAAGGAT	58.749	GGCTCGATGTGATCAGGACT	59.25		331	401462774	401463104		0.00832988	0.00832988
Chr00	Mono-	(A)10	10	401580917	401580926		TCCCCAGCTCATTGACAACT	58.933	TCCCACCGTTTCATAGGAGT	58.053		500	401580495	401580994		0.00832988	0.00832988
Chr00	Mono-	(A)10	10	401803055	401803064		ACTTCTACTTGGGTTCGGCT	58.651	TGGTCACAGAAACGGTAGGA	58.293		423	401802996	401803418		0.00832988	0.00832988
Chr00	Di-	(AG)6	12	401899312	401899323		GATTATGGAGCTGGTCGGGA	58.951	TCTAAATCACGGTCACCTGGT	58.746		350	401899050	401899399		0.00832988	0.0028108
Chr00	Di-	(TG)6	12	402136154	402136165		TGGGGTACAGAAGGCAATCT	58.331	ACTGCAATCCAAAGAACACCA	58.335		230	402135972	402136201		0.00832988	0.0028108
Chr00	Tri-	(TGT)7	21	402137822	402137842		TCGTCTCCCACTTTGTAGGA	57.702	CGCTGGTGAAAGTGCAATCT	59.123		314	402137790	402138103		0.00832988	0.00832988
Chr00	Mono-	(T)10	10	402159105	402159114		GGCTAAACAGTACGCCAAGG	58.916	CCTGTCGCAATCTGAGAAGC	58.995		362	402159032	402159393		0.00832988	0.00832988
Chr00	Tri-	(TTG)4	12	402360268	402360279		ACCGGAACTAAAACACACGG	58.415	ATTCAATGGTGGCTCTGGGA	58.998		410	402360029	402360438		0.00832988	0.00832988
Chr00	Di-	(AT)6	12	402363481	402363492		ACTTGCAGTCCCTTACCCAA	58.854	ACACTATTGCGACACTTTGACT	58.271		393	402363327	402363719		0.00832988	0.000889183
Chr00	Mono-	(A)10	10	402372383	402372392		TGCAACAACGCTTCCTTCTT	58.611	AGGGACAATTCGGTGCACTA	59.019		155	402372308	402372462		0.00832988	0.00832988
Chr00	Di-	(TA)6	12	402373020	402373031		TCCTCAACAACGCTTCCTTC	58.121	GGGCAAGCTTGGACACATTA	58.455		356	402372999	402373354		0.00832988	0.00832988
Chr00	Tri-	(TGT)4	12	402399178	402399189		TCCAACAGGTCCGGGTTTAT	58.636	ACCCAGGTGTCCTCATCCTA	59.283		484	402399078	402399561		0.00832988	0.00832988
Chr00	Tri-	(TTG)4	12	402400045	402400056		TGAGTCGGGGTCTATCTGGA	59.076	TTGTTGTAGACGTGGCGAAC	58.789		462	402399939	402400400		0.00832988	0.00832988
Chr00	Di-	(TA)6	12	402462669	402462680		GCAAGTGAGTCCTTTATTTGTCG	58.287	TTCAACAATGGCACCGAGAC	58.765		356	402462635	402462990		0.000270038	0.00832988
Chr00	Tri-	(AAT)11	33	402471671	402471703		TCGTTGGTTTGACTCATTCTCT	57.663	AGTTGCTATGAAGTCACGTGT	57.613		499	402471408	402471906		0.000889183	0.0028108
Chr00	C*	(TA)6(A)10*	21	402479151	402479171		TACTATTTGACCTGGCCCGG	59.165	TCCTCCGATTGCCACTTCAA	59.31		434	402479017	402479450		0.00832988	0.00832988
Chr00	Mono-	(A)10	10	402509966	402509975		TACACAGTGCCCTTTTCCCT	58.854	CGGTTTGTCCCAACTGAACA	58.615		408	402509851	402510258		0.00832988	0.00832988
Chr00	Di-	(TA)8	16	402602533	402602548		TTACGGAAGACAACCCGGTT	59.242	TACCGAGCATCTCAAGCAGT	58.814		302	402602484	402602785		0.00832988	0.00832988
Chr00	Mono-	(T)10	10	402604895	402604904		TCCTCCCAGACTTTCCGTTT	58.569	GGGCCGGGTACTTTGTAGAT	59.165		394	402604845	402605238		0.00832988	0.00832988
Chr00	Tri-	(TGT)5	15	402613655	402613669		CCAAGGGAGGGTAAGATGTGT	59.084	GGTTCTTCTACGAATGCTTCCA	58.404		451	402613587	402614037		0.0028108	0.000889183
Chr00	Penta-	(TATAA)7	35	402615213	402615247		ACTGTGATATATGAGTGTCACGTG	58.417	TGGCTGATTGACGTGGATAGT	59.169		403	402615136	402615538		7.97303e-05	0.0028108
Chr00	Tri-	(ATT)4	12	402704198	402704209		AAGGGAGCAACAACAACCAT	57.913	TGGCTCGCTCTCTTCAAAGA	59.031		364	402704064	402704427		0.00832988	0.00832988
Chr00	C	(TTA)4ttt(TA)10	35	402706514	402706548		CTGCGAATCAAACGACCCTT	58.843	ATCCTCCTAAAGCTCGGGTG	58.876		489	402706378	402706866		0.00832988	0.00832988
Chr00	Di-	(AT)6	12	402708594	402708605		AACCCAATTTCGCACTCCAC	59.041	AGAGAACCCACCCCAGAAAA	58.47		393	402708423	402708815		0.00832988	0.00832988
Chr00	Di-	(AT)6	12	402715534	402715545		TATGTGGCATCCTACGTGCA	59.173	ATTATCGGTCGAGGCCAAGT	58.879		455	402715288	402715742		0.00832988	0.00832988
Chr00	Tri-	(GGT)6	18	402717171	402717188		TTCGCGAACAGTACTCCTCA	58.759	ACTGCTCCAAACTCTTCCTCA	58.95		176	402717054	402717229		0.00832988	0.0028108
Chr00	Tri-	(GTT)4	12	402729729	402729740		TGCACTGTGTATGTTGACGTC	58.868	AGTGGGGTATCGGAAGGAGA	59.365		402	402729708	402730109		0.0028108	0.00832988
Chr00	C	(T)10atcccccttctc(T)12	34	402732170	402732203		TGTCAAAATGGATGCCTGCC	59.103	GCAAACTTGGGAGAGCAGTG	59.405		434	402732011	402732444		0.00832988	0.00832988
Chr00	Tri-	(CTT)6	18	402733099	402733116		GCTATTCTTCCTGGTGCTGC	58.98	AGAAAGCCCACGTCAGTCAT	59.313		442	402733077	402733518		0.00832988	0.00832988
Chr00	Tri-	(TTG)5	15	402734974	402734988		CTTCCTCAGACTCCCACCTG	59.099	ACCTGCAGCAAATCAATGGG	59.1		305	402734892	402735196		0.00832988	0.00832988
Chr00	Mono-	(T)10	10	402736423	402736432		TTGCTCCTGGTTTGTCGTTG	58.979	ACCGCAGAGAACTTCGAGAA	59.04		265	402736309	402736573		0.00832988	0.00832988
Chr00	Tri-	(CCA)4	12	402742583	402742594		CGAGTATGGGCTTAACGTGC	59.072	TTCGGGATGTTTCAGCTTGC	59.119		319	402742396	402742714		0.00832988	0.00832988
Chr00	C	(AT)7(GT)12(GC)6	50	402959404	402959453		GGAGTAGGACAGAAGAACCACT	58.833	TCTTCGTTGCCTTCACCTTT	57.658		496	402959319	402959814		0.000889183	0.00832988
Chr00	Di-	(AG)7	14	403359999	403360012		AGGTTGAAGACGTTGGGGAT	58.935	TTGGTAGTTTCTGGGACCCC	58.93		430	403359947	403360376		0.00832988	0.00832988
Chr00	Di-	(AG)6	12	403378758	403378769		CGTAACCTAGAAACAGCCGC	59.003	CGGAAACAACAAAGGGGCTT	59.25		228	403378588	403378815		0.00832988	0.00832988
Chr00	Di-	(AT)10	20	403511036	403511055		GCAAGCGCCGTTGATTTATT	58.092	CTGTGTCATTTGATGCGGCT	59.193		398	403510882	403511279		0.00832988	0.00832988
Chr00	Mono-	(T)10	10	403544510	403544519		CGAGAACACATCACCCTCCT	59.102	TGTCTCAAGGTGCATCTGGT	58.941		236	403544410	403544645		0.00832988	0.00832988
Chr00	Tri-	(TGG)4	12	404126617	404126628		AACCAGGCCATACTACGCAT	59.163	ATGTCTCCTTCGTCACTGCA	59.031		251	404126403	404126653		0.00832988	0.00832988
Chr00	Mono-	(T)10	10	404128395	404128404		GCCCACCCACGGATTAAAAT	58.519	ATTACACGTCGGTTTCCCCT	59.021		465	404128148	404128612		0.00832988	0.00832988
Chr00	Tri-	(TAA)4	12	404129273	404129284		TGGCCCTGATTCCATAACCT	58.393	ACAACAGAAGGACAGCAAACA	58.278		247	404129198	404129444		0.00832988	0.0028108
Chr00	C	(T)10c(T)10	21	404138666	404138686		TCACGCAGAAGACATCCAGA	58.743	GCTGGACTCCTCTATGCACT	58.881		213	404138588	404138800		0.00832988	0.00832988
Chr00	Di-	(AT)12	24	404610044	404610067		GCAAACGCCACAAATCTACC	58.023	TCGAATTGAAATTGTCCAGTCCA	58.606		497	404609720	404610216		0.00832988	0.000270038
Chr00	Tri-	(ACA)4	12	404924541	404924552		ATGAGTTTGAGCTTCGGTGC	58.84	TGGTGATGAGGTATGCAGTCA	58.813		454	404924377	404924830		0.00832988	0.0028108
Chr00	Tri-	(GCT)5	15	404928591	404928605		TGTTGTCTTTGTTGCGGAGG	58.979	AGTGACGAGGCAATAGAGGT	58.146		410	404928426	404928835		0.00832988	0.00832988
Chr00	Di-	(TA)10	20	405014257	405014276		TGCAAGCTGAAGAAGTGACT	57.372	TCAGTTGGGGTATGCGTAGG	59.172		437	405014161	405014597		0.00832988	0.00832988
Chr00	Di-	(AT)7	14	405805722	405805735		GCTACTTTTGGTGCTTGAGATC	57.652	TTGGCCACACTTTCAAAGCG	59.898		300	405805700	405805999		0.000889183	0.00832988
Chr00	Tri-	(ACA)4	12	405812053	405812064		CGCAATGCCATGTCAGAACT	59.193	TTACCTCAAACCCTCGGCAT	59.011		348	405811918	405812265		0.00832988	0.00832988
Chr00	Tetra-	(AAAT)5	20	405815493	405815512		AACCTTGGCTTGGCTTTGAG	58.957	TCAGGGGTCGGCATCTTTAT	58.493		242	405815453	405815694		0.00832988	0.00832988
Chr00	Tri-	(CAA)6	18	405931542	405931559		GCTCGCTCTTTCCACAACTC	59.207	CCGAATCCGTTTGCTGGAAA	59.122		359	405931361	405931719		0.00832988	0.00832988
Chr00	Mono-	(A)10	10	405935000	405935009		ACGATTTGTCTCCTCAATCCTT	57.44	GGGTTGGAAATTGAGGGTGC	59.392		454	405934915	405935368		0.000889183	0.00832988
Chr00	Di-	(TA)12	24	405936833	405936856		CGACGTTGTTGGACTGTTGT	58.996	CGAGGGAGTTCACCTGACTC	59.472		277	405936612	405936888		0.00832988	0.00832988
Chr00	Mono-	(A)10	10	405972181	405972190		ACTCGAGGATTGTTCAGCTGA	59.104	AGCCCTCATATTTGAAACAACAGA	58.676		230	405972067	405972296		0.0028108	7.97303e-05
Chr00	Tri-	(AAC)4	12	406175525	406175536		GGCTCGAAATCTTAAGTAGCCG	59.205	CCTGCCCCTGATGATCTTCA	59.158		251	406175347	406175597		0.000889183	0.00832988
Chr00	Mono-	(A)10	10	406176376	406176385		TTGTTAGGGGTCTTTGTGGC	58.01	TCTTGTTGGCCTCTAGTTCCT	58.379		401	406176109	406176509		0.00832988	0.0028108
Chr00	Mono-	(A)10	10	406365041	406365050		GCAGAGCCACGATCAGAAAA	58.557	CGTGCAAAACCCGTTCTCTA	58.496		407	406364863	406365269		0.00832988	0.00832988
Chr00	Mono-	(T)10	10	406532540	406532549		CTCTGCCCCAACACAAAACA	58.89	ATTTAAACGGGGCAAGGCTG	59.105		335	406532294	406532628		0.00832988	0.00832988
Chr00	Tri-	(CAC)4	12	406798300	406798311		TTGTTAACTCTGGGCCGGAT	59.011	AAAGTGGGAGAGGATGGGTG	59.005		427	406797936	406798362		0.00832988	0.00832988
Chr00	Tri-	(AGA)4	12	407063933	407063944		TCGAATGGGCTGCTAAAACC	58.541	TGGTGGGAGGTTTGTTGACT	59.077		471	407063672	407064142		0.00832988	0.00832988
Chr00	Di-	(AT)9	18	407066059	407066076		TCCAAAGCAGGGAGTAAACAT	57.193	GCTGAACTCATGATTCCGACA	58.379		418	407065859	407066276		0.0028108	0.0028108
Chr00	Mono-	(T)10	10	407201695	407201704		TGTCTCAAATATGACTTCCGCT	57.528	ACATTGTCCTTGCCTCGTTA	57.149		500	407201415	407201914		0.000889183	0.00832988
Chr00	Mono-	(T)10	10	407311799	407311808		AGCTATGTCCCACCCAGAAA	58.331	CAACAGGGATAAAGTCAGCCT	57.643		211	407311699	407311909		0.00832988	0.0028108
Chr00	C	(A)10tgttctgcttaataaagttagaaaacaatc(ATA)4	52	407812524	407812575		AGACAGTTTCATGACCCCGT	58.943	ACCTAATGAGTGTGCAACCG	58.192		409	407812210	407812618		0.00832988	0.00832988
Chr00	Mono-	(A)10	10	407829753	407829762		GCAGACTCATTGATGTTTCCCA	58.916	TGTCGAGATCTCTGCACCTT	58.45		401	407829492	407829892		0.000889183	0.00832988
Chr00	Tri-	(ATG)4	12	407973894	407973905		TGTGCATCGAAATTGCCCTT	58.744	AAAGCGTCCTTCAGCTACCT	59.023		390	407973832	407974221		0.00832988	0.00832988
Chr00	Mono-	(A)10	10	407999684	407999693		GCCTTAATTGATCCGCCCTG	59.046	CAGGCTAAGTTGATTGGTTTGC	58.421		447	407999445	407999891		0.00832988	0.000889183
Chr00	Mono-	(T)10	10	408002037	408002046		GCGGGGTAGTTGGGTTAAAC	58.832	AAATTAGCCCTTTGGACCCAA	57.732		312	408001823	408002134		0.00832988	0.0028108
Chr00	Mono-	(A)10	10	408010552	408010561		ACAAAACCAACCACACCCAC	59.101	ACCTCTTGAGCGTTAAACCC	57.82		499	408010481	408010979		0.00832988	0.00832988
Chr00	Tri-	(ATG)6	18	408016324	408016341		ACCAATCTCTCGATGCGTCT	58.893	ATGGGGATTGTGCGACATTC	58.607		444	408015946	408016389		0.00832988	0.00832988
Chr00	Di-	(AT)15	30	408021048	408021077		AGCTCTCCATGATGTGCTGA	58.799	TTGGGAAGCATAATCACCGC	58.611		283	408020972	408021254		0.00832988	0.00832988
Chr00	Di-	(GA)6	12	408665139	408665150		TCCACTTTACGCAACCTCCT	58.947	AGGAAGAAGTGGAAAGGGCT	58.55		332	408665005	408665336		0.00832988	0.00832988
Chr00	Tetra-	(GTTT)4	16	408886632	408886647		TCATCGTAATCTTGGTGTGCA	57.673	GCCACGAATCAGGCAGAAAT	58.902		399	408886288	408886686		0.0028108	0.00832988
Chr00	Mono-	(A)10	10	409049720	409049729		CGGGTATCGCAAATCAGAGG	58.498	TTGGTGAAACGTGTGTAGCG	59.068		441	409049689	409050129		0.00832988	0.00832988
Chr00	Tri-	(AGA)4	12	409054296	409054307		CTGGATGGACATGTCGTGGA	59.463	GCTGTGCATAGGTTCGATCC	58.779		278	409054266	409054543		0.00832988	0.00832988
Chr00	Tri-	(TGT)4	12	409059092	409059103		TGCAGTTAAAGGAGGAGGCA	58.936	GCCTGGCTTGAAGAATGCAT	59.178		458	409058710	409059167		0.00832988	0.00832988
Chr00	Di-	(CA)6	12	409061886	409061897		AAGTAGGTGATTGGCCATGAA	57.262	AGTGGGGAGAGGGAGTAGTT	58.906		473	409061530	409062002		0.0028108	0.00832988
Chr00	Tri-	(TGG)4	12	409063996	409064007		TAGTGGGCAAAGCGGGATAG	59.532	CCTCTACACCACCACCAACA	59.238		213	409063819	409064031		0.00832988	0.00832988
Chr00	Tetra-	(TTTC)4	16	409088945	409088960		TGTGCGAGATACATGTGGCT	59.463	AGAAGCTGAAGGAACCGACA	58.951		338	409088677	409089014		0.00832988	0.00832988
Chr00	Tri-	(TGT)4	12	409276091	409276102		ATGAGTTGGCAGAGCTCACT	59.017	TGATATCCACGGCCATCACA	58.873		241	409276052	409276292		0.00832988	0.00832988
Chr00	Di-	(TA)6	12	409370345	409370356		AGGCGGAAACACTCTCTGAA	58.951	GGCAGTGTACCAACTCCCAA	59.89		194	409370321	409370514		0.00832988	0.00832988
Chr00	Mono-	(T)10	10	409471964	409471973		TTTTGCACAACCATGGACCC	59.244	TCAATTTTAAAGGCCGCCCC	59.101		473	409471601	409472073		0.00832988	0.00832988
Chr00	Tri-	(ACA)4	12	409485521	409485532		ACACTTGGGCAGCTCTAACA	59.235	TCTTGCCCGTGGTGTTATCT	59.019		299	409485458	409485756		0.00832988	0.00832988
Chr00	Di-	(AG)7	14	409501418	409501431		AATTTGAAATTGCTTGCAGGAAC	57.322	TTGACCCCATTCGCATCCTA	58.791		437	409501359	409501795		0.000270038	0.00832988
Chr00	Mono-	(A)10	10	410455175	410455184		CAGATTCCGGAATGTCGCAG	59.067	TCGGCCAAGTATTTTACATTGCT	58.986		308	410455056	410455363		0.00832988	0.000270038
Chr00	Mono-	(T)10	10	410467881	410467890		CACCACCGAAAATCCGTGTT	59.051	GGTGTCACCCCAACGTCTAT	59.388		480	410467712	410468191		0.00832988	0.00832988
Chr00	Mono-	(T)10	10	410468039	410468048		CACCACCGAAAATCCGTGTT	59.051	GGTGTCACCCCAACGTCTAT	59.388		480	410467712	410468191		0.00832988	0.00832988
Chr00	Di-	(AT)7	14	410618934	410618947		AGAAACAACCACCCTGAGAAA	57.337	TGCAGAGAGATATGTCCAGCT	58.324		334	410618683	410619016		0.0028108	0.0028108
Chr00	Mono-	(A)10	10	410619467	410619476		ACTTAGGATGCAAAGAAGCCC	58.272	AATTCACGGCCAGAACCTTG	58.752		384	410619245	410619628		0.0028108	0.00832988
Chr00	Tri-	(AGA)4	12	410620089	410620100		ACATCGATTTGGGTCTGCTC	57.97	TCCACATTACCCAGGTGAACA	58.941		465	410619929	410620393		0.00832988	0.0028108
Chr00	Di-	(TA)7	14	410633695	410633708		TGGGACTCTACTGCACACTT	58.283	GATCTGAGTTTGAGCCACCG	58.636		500	410633469	410633968		0.00832988	0.00832988
Chr00	Di-	(TA)6	12	410746531	410746542		TGGGTGACATGATAAATACGCT	57.584	CTCCGTCCATGCACAAAGAT	58.257		462	410746199	410746660		0.000889183	0.00832988
Chr00	Tri-	(ACA)4	12	410753175	410753186		TCTGTCACCTGATCAGCGTT	59.031	CAAACACCTTCACAAGCCGA	58.979		485	410753155	410753639		0.00832988	0.00832988
Chr00	Mono-	(T)10	10	410780791	410780800		CGGGGTGTTAGACTGGGTAA	58.731	TCCCATCCTCAGGTCAGTTT	57.955		270	410780616	410780885		0.00832988	0.00832988
Chr00	Mono-	(A)10	10	410782378	410782387		ACGGTAGGCTTTTCAAACCAC	59.048	CTGCTGAGCGTGTTCAAAGT	59.06		478	410782325	410782802		0.0028108	0.00832988
Chr00	Mono-	(A)10	10	410817190	410817199		GCCTCATACACACTTGGCAC	59.195	GTAATCGAACCACCTGCGTC	59.003		400	410816911	410817310		0.00832988	0.00832988
Chr00	Tri-	(TTG)5	15	410829178	410829192		GGTGCGTAGTTAGGAGGGTT	59.1	AGCGACATTGGAGACTGTCT	58.739		388	410828944	410829331		0.00832988	0.00832988
Chr00	Tetra-	(TTTA)6	24	411004076	411004099		TCGAGATGACGGGACACAAT	58.817	CCAGCTATCTCTACGAGGCC	59.115		291	411003867	411004157		0.00832988	0.00832988
Chr00	Mono-	(T)10	10	411192102	411192111		TCATCCGTTTGAGAATGATTTGGT	58.99	ACCCCTTCACTTCTTCACGT	58.871		468	411192002	411192469		7.97303e-05	0.00832988
Chr00	Tri-	(CTT)4	12	411197611	411197622		GGCCTTCCTTCTTGTCCTCT	59.012	GCCTTCAACCCGGTGAATTT	59.034		449	411197528	411197976		0.00832988	0.00832988
Chr00	Tri-	(ACA)6	18	411639950	411639967		TCACACCTCACACCCATACC	59.019	CCCCATACCAGTGAGTGTGT	59.016		181	411639855	411640035		0.00832988	0.00832988
Chr00	Mono-	(A)10	10	411668057	411668066		AGAGAGTCCGAAGTTGTAATTGA	57.276	GTAATGTTCTCGCCCCGTTC	58.995		395	411668031	411668425		0.000270038	0.00832988
Chr00	Tri-	(AGG)5	15	411671442	411671456		TACTGGTTGCAACTCCTGTG	57.745	ACGGAGGTATCGATATGGGC	58.816		500	411671215	411671714		0.00832988	0.00832988
Chr00	Mono-	(T)10	10	411672402	411672411		GTCCAAGACCCACTGTTCCT	59.234	GCATGGTGGTCAGTAGGTCT	59.095		200	411672368	411672567		0.00832988	0.00832988
Chr00	Di-	(TG)6	12	411931236	411931247		TGTACTTTAGCATGCGACACA	57.967	TGTTGAGTTGCACACGTGAG	58.994		485	411931080	411931564		0.0028108	0.00832988
Chr00	Mono-	(T)10	10	412159851	412159860		AAAACTTTCCCGCTGGTGAC	58.97	AGCTTTAAGGAGACAGGAGGAG	58.896		493	412159464	412159956		0.00832988	0.000889183
Chr00	Tetra-	(ATAA)4	16	412166153	412166168		CGAGTAAGAAGGTTGTGCGG	58.932	CTGGGGACTGCAAGGTTCTA	59.016		369	412165941	412166309		0.00832988	0.00832988
Chr00	Mono-	(T)10	10	412179897	412179906		GGGTGTTGCTAAGAGTCACG	58.571	AGTTACCACATGTGATCGCTT	57.665		275	412179656	412179930		0.00832988	0.0028108
Chr00	Di-	(TA)10	20	412204257	412204276		CGCCACATCAATGCCATACA	58.976	ACCGAAGAGAGAATGGGGTG	59.095		266	412204195	412204460		0.00832988	0.00832988
Chr00	Tri-	(CTC)4	12	412210138	412210149		ATACCGGTCTCTCTCACCCT	59.072	TTGGCATCAAGTTTCGCGAA	59.052		346	412209868	412210213		0.00832988	0.00832988
Chr00	Mono-	(A)10	10	412437639	412437648		AGCCTGGAAAGGTATGAGGT	58.027	TCCGGTGTAGTTGGTCAGAA	58.293		459	412437412	412437870		0.00832988	0.00832988
Chr00	Mono-	(A)10	10	412437832	412437841		AGCCTGGAAAGGTATGAGGT	58.027	TCCGGTGTAGTTGGTCAGAA	58.293		459	412437412	412437870		0.00832988	0.00832988
Chr00	Mono-	(A)10	10	412438768	412438777		TCTCCACTATGCTTTGCCGA	59.098	TCTTCCACTGCAAATCACCA	57.345		330	412438529	412438858		0.00832988	0.00832988
Chr00	Tri-	(TTA)15	45	412438986	412439030		TGGTGATTTGCAGTGGAAGA	57.345	TTCGCTACTTATGGGCTCGT	58.891		353	412438839	412439191		0.00832988	0.00832988
Chr00	Tri-	(CAG)4	12	412442147	412442158		ACTCAAGTAGGGGTCGCATC	59.175	CTTGATGGATGAGGACTTGCC	58.704		281	412441900	412442180		0.00832988	0.0028108
Chr00	Mono-	(A)10	10	412486113	412486122		AGCTTCGGGATGGTCATTCT	58.792	GGTCATCCAGAAGCACAACA	58.104		229	412485944	412486172		0.00832988	0.00832988
Chr00	Mono-	(T)10	10	412547811	412547820		GCAGCAGGATGAAGTTGACA	58.473	AGTCTAGGTTCCACACACCA	57.903		413	412547724	412548136		0.00832988	0.00832988
Chr00	Tri-	(GCA)4	12	412551889	412551900		TGCCAAGGAAGTTATTGCCG	58.827	GCGCAGAAGAACTACACTGT	58.215		413	412551605	412552017		0.00832988	0.00832988
Chr00	Di-	(CT)17	34	412553066	412553099		GCTCCGCCTCCTATTTGTTG	58.983	AGTCTCAGCCAAAGACTGCT	58.945		489	412553044	412553532		0.00832988	0.00832988
Chr00	Mono-	(T)10	10	412553301	412553310		GCTCCGCCTCCTATTTGTTG	58.983	AGTCTCAGCCAAAGACTGCT	58.945		489	412553044	412553532		0.00832988	0.00832988
Chr00	Tri-	(TAT)4	12	412553907	412553918		CTCTTGCAGGGTCTCTTGGA	59.02	TTTCTTTCCCTTCCCCTCCC	58.919		446	412553531	412553976		0.00832988	0.00832988
Chr00	Tri-	(ACA)4	12	413032577	413032588		AAAGCTGGCATAAGTCACGG	58.547	AGACAACGGGATCATGACTTG	58.022		443	413032505	413032947		0.00832988	0.0028108
Chr00	Di-	(TG)11	22	413034417	413034438		AGTCTTCACCACCGTATGCA	59.026	GACTGTGTTGTTGTCCCGTC	59.065		205	413034382	413034586		0.00832988	0.00832988
Chr00	Mono-	(A)10	10	413034864	413034873		TCGTCCCTGAGTTACATGCT	58.443	GACATTCCTACACCCGGAGT	58.808		484	413034709	413035192		0.00832988	0.00832988
Chr00	Mono-	(T)10	10	413257002	413257011		CCTGCCCTACTCTTCTTGCT	59.092	TCGTTCTTGAGCCTCATCGA	58.826		468	413256655	413257122		0.00832988	0.00832988
Chr00	Mono-	(T)10	10	413263412	413263421		ATTTCCTGACGTTCGGAGGT	59.026	GCAACAGTCTGGATAGCAGC	58.987		475	413263217	413263691		0.00832988	0.00832988
Chr00	Di-	(AT)11	22	413265214	413265235		TTGGTGGAATTGAAAGCGAATT	57.401	TATCAAAGCAAGGCCGGTTG	58.827		289	413265031	413265319		0.000889183	0.00832988
Chr00	Mono-	(A)10	10	413784288	413784297		GCACGCTTAAGTTCGGATGT	58.924	GAAGTTAAGTGTGGTCGGGC	58.846		308	413784118	413784425		0.00832988	0.00832988
Chr00	Mono-	(A)10	10	413785995	413786004		AACGCGAAGATTTCCCAAGG	58.835	ACAGAATTTGGAGTGCTGCG	59.123		432	413785721	413786152		0.00832988	0.00832988
Chr00	Mono-	(A)10	10	413786585	413786594		GCACGTTTAGCTTCGGACTT	58.854	TTTCGTCTTGGCGGAAACAA	58.619		464	413786360	413786823		0.00832988	0.00832988
Chr00	Mono-	(A)10	10	413796775	413796784		TCCTGTCCGTTAGTGCTGAT	58.443	ATTTTGCCAGTTCGACCGAC	59.128		470	413796582	413797051		0.00832988	0.00832988
Chr00	Mono-	(A)10	10	413797070	413797079		GTCGGTCGAACTGGCAAAAT	59.128	ACCAGCAGAAACGTATCGGA	59.107		449	413797032	413797480		0.00832988	0.00832988
Chr00	Mono-	(A)10	10	413797851	413797860		AGATACGCCTATGGAACCGA	58.009	CGCAGGAGAAAGGGGCATAA	60.107		469	413797612	413798080		0.00832988	0.00832988
Chr00	Mono-	(A)10	10	413828836	413828845		CTCGCCCTCTTTCTTGTGTC	58.566	AGAACTAACCCACCGGATCC	58.799		497	413828752	413829248		0.00832988	0.00832988
Chr00	Mono-	(A)10	10	413829131	413829140		CTCGCCCTCTTTCTTGTGTC	58.566	AGAACTAACCCACCGGATCC	58.799		497	413828752	413829248		0.00832988	0.00832988
Chr00	Mono-	(A)10	10	414300174	414300183		AGGCATTTGAAAATTTGTCCGA	57.401	TGGCAAAGCAGTCCAACATC	59.039		478	414299967	414300444		0.000889183	0.00832988
Chr00	Tri-	(CTT)4	12	414305545	414305556		CTAGTTGCCATGACCAAGCC	58.902	TGTCTTTCGCGAACATTGGG	59.128		264	414305434	414305697		0.00832988	0.00832988
Chr00	Di-	(AT)6	12	414309631	414309642		ACAACGCCCAAGATTTCCAC	59.041	AGCAGCAGAAAGTGGCAAAA	58.886		344	414309501	414309844		0.00832988	0.00832988
Chr00	Tri-	(TAT)4	12	414321872	414321883		ACCCCAAGATCACCCGTTAG	59.09	TTTGACGGGTGAACTCTGGA	58.875		293	414321683	414321975		0.00832988	0.00832988
Chr00	Mono-	(A)10	10	414326767	414326776		TCGACTCAAGTAAGGCAAACC	58.237	TGAGAAATTCACGGAGGTCAT	57.019		221	414326738	414326958		0.0028108	0.0028108
Chr00	Mono-	(T)10	10	414519265	414519274		TCGATCTGGCCCTGAAAAGT	59.016	TGCTCAGCGAAAGGAGTACA	59.034		176	414519160	414519335		0.00832988	0.00832988
Chr00	Mono-	(A)10	10	414819883	414819892		TTGCTGCGTCTTCACATTCC	59.126	CCATGGCGCTAAGAGTTCAT	58.041		414	414819553	414819966		0.00832988	0.00832988
Chr00	Tri-	(TTC)5	15	414823271	414823285		CAAACTTTCAAAGGTGGTTGCA	58.406	TGTCCCGCGAATGAAGAAAA	58.114		479	414822934	414823412		0.000889183	0.00832988
Chr00	Di-	(TA)12	24	414827895	414827918		ACCTAAGAAACATACCACATAAGCA	58.283	GGGAGGAAGTAAGCATGGGA	58.787		121	414827853	414827973		2.01779e-05	0.00832988
Chr00	Mono-	(T)10	10	414833294	414833303		ACCTTTATCAAACATTCGGGCA	58.573	TCGGATGAACAACCTGCTTT	57.73		157	414833236	414833392		0.000889183	0.00832988
Chr00	Mono-	(A)10	10	415176761	415176770		ACTCGTATAAAAGGGTGTTCACG	58.76	GCAATGCACGTGAGGTAAATC	58.214		403	415176655	415177057		0.000270038	0.0028108
Chr00	Di-	(CT)6	12	415430254	415430265		TGGCTAGAAACTCGCTTCCA	59.026	CACAACACTACGCACACACA	58.997		132	415430200	415430331		0.00832988	0.00832988
Chr00	Mono-	(A)10	10	415451017	415451026		CCGACGTACTTTGACAGACAG	58.683	ACGAAACTCCGAACTCAGACT	59.045		173	415450961	415451133		0.0028108	0.0028108
Chr00	Mono-	(A)10	10	415580625	415580634		CGTGCGCATGTAAGTCGAAT	59.355	TTTTGAGTGTGTGGGTGGGT	59.667		356	415580487	415580842		0.00832988	0.00832988
Chr00	Di-	(TA)7	14	415636530	415636543		AGTGTACCCCTTGCAGACAA	58.863	CATCACCATAACGCGTTGGT	58.917		225	415636463	415636687		0.00832988	0.00832988
Chr00	Mono-	(T)10	10	415639994	415640003		CCCTGCTTGACTCTGCAATG	59.191	GCCATTAACAGAGTTCCCGC	59.267		494	415639904	415640397		0.00832988	0.00832988
Chr00	C	(TC)14(TA)9	46	415641061	415641106		ACGCCTACTAAGTGAGGTCA	57.789	CTCGTCCCCATTGTTGTTGT	58.395		346	415641027	415641372		0.00832988	0.00832988
Chr00	Tri-	(TTA)4	12	415644535	415644546		ACCCAGTTTCATCCTTAACCCT	59.006	ACAGGGTGTCTTGGCCATAT	58.701		477	415644467	415644943		0.000889183	0.00832988
Chr00	Di-	(TA)11	22	415774950	415774971		AACTTTTGGCGCTTGTTTGA	57.336	GGAGCCCGCCTAATCCATAT	59.088		496	415774668	415775163		0.00832988	0.00832988
Chr00	Tri-	(TTA)4	12	415871890	415871901		AGTTGTAGTGTTTCGCCATGA	57.88	ACTAGGTCCGGGCTTGTTTT	59.231		496	415871779	415872274		0.0028108	0.00832988
Chr00	Di-	(TA)10	20	415945901	415945920		AAGCTCAACCTTGGTGTCCA	59.449	GCTGCAAACATTCCCCTCAA	59.032		482	415945725	415946206		0.00832988	0.00832988
Chr00	Mono-	(T)10	10	415946223	415946232		TTGAGGGGAATGTTTGCAGC	59.032	TCGTTGGAGAAGGCTAGCTG	59.467		360	415946187	415946546		0.00832988	0.00832988
Chr00	Tri-	(ATC)4	12	416242604	416242615		TTCCCTCGTTTCCTGCTCAT	59.016	CCGTAAACTACTGCTCACGC	59.01		349	416242404	416242752		0.00832988	0.00832988
Chr00	Mono-	(C)10	10	416500551	416500560		ATTTTCACACCCACCACCTC	58.005	TTTGGGGTAAACGGGGATCA	58.926		476	416500528	416501003		0.00832988	0.00832988
Chr00	Tetra-	(ATGA)4	16	416501802	416501817		AGCTTAGTCGTTCGTTGCAA	58.139	ACGCAATACCAATGCAGTGC	59.829		310	416501750	416502059		0.00832988	0.00832988
Chr00	Hexa-	(TTTATT)6	36	416526431	416526466		CGTTTCTCATCCCCTCCCTT	59.088	TGATAATCCGGATGAGGCCC	59.016		384	416526249	416526632		0.00832988	0.00832988
Chr00	Mono-	(A)10	10	416536614	416536623		GTCCAACCTTCATCTCAAACACA	59.117	TTTGATGCCTACACATGCCG	58.906		428	416536244	416536671		0.000270038	0.00832988
Chr00	Tri-	(CTT)7	21	416824084	416824104		ACCTTAGCTGCTGGGTTCAT	59.005	TGAAAGAGGTGGCTACTGGT	58.27		250	416823929	416824178		0.00832988	0.00832988
Chr00	Tri-	(AAT)4	12	416849134	416849145		CGCTCAGCACCATCATCTTC	59.064	ACGTGTTAAAGCAAGCTCGT	58.421		405	416848860	416849264		0.00832988	0.00832988
Chr00	Tri-	(ATG)4	12	417054769	417054780		GCGGCTAACATACGACCTTG	59.072	ACACATTTTCGGGACCTAAAGT	57.905		219	417054680	417054898		0.00832988	0.000889183
Chr00	Tri-	(ATC)4	12	417075408	417075419		ATTGCCAAACTCGAAGTGGA	57.73	CGACGGTATTAGCTGTGCAC	59.079		155	417075361	417075515		0.00832988	0.00832988
Chr00	Tri-	(TAA)4	12	417109071	417109082		ACAGTTTCTCTATTGCTGCAACA	58.863	CGCGAATGTCCACCTCCAT	60.153		497	417108687	417109183		0.000270038	0.021943
Chr00	Di-	(TA)14	28	418122841	418122868		ACATCGGGAAATGGCTTAGGA	59.156	AGTCCTACTGCTTCTCTTCCG	58.904		439	418122535	418122973		0.0028108	0.0028108
Chr00	Penta-	(TTTAT)5	25	418147900	418147924		AGGGGAGGGCAATGTTAGTA	57.72	TCACTTTTGAACGAGATGGAGTG	58.942		293	418147699	418147991		0.00832988	0.000270038
Chr00	Tri-	(TCT)5	15	418302489	418302503		ACACTGATCCTTGGACTCCA	57.97	TCCCATCGTTCTCTGTCCAT	58.134		411	418302191	418302601		0.00832988	0.00832988
Chr00	Tri-	(TTA)4	12	418322600	418322611		GGTCGGTATCTCTCATGACCA	58.692	TGTGGGCCTAAGACCGTTAT	58.425		441	418322473	418322913		0.0028108	0.00832988
Chr00	Mono-	(T)10	10	418330066	418330075		GGTAGAGAGTGGCTGTTGGT	59.023	AGTGACCCCAACTTTACGGT	58.866		488	418329873	418330360		0.00832988	0.00832988
Chr00	Tri-	(GAA)4	12	418446075	418446086		TGGATGAACTCTGCAAACTGA	57.51	GGGAAGTCAGCTCAGTCCTT	59.02		290	418446046	418446335		0.0028108	0.00832988
Chr00	Tri-	(ATT)4	12	418554736	418554747		CCGTCTGATCAAATAACCGGG	58.79	TGGCGATGGGTTTAGGAGTT	59.011		347	418554643	418554989		0.0028108	0.00832988
Chr00	Mono-	(A)10	10	418555336	418555345		AACTCCTAAACCCATCGCCA	59.011	TCCACCTCTCTTCCTGCTTT	58.265		427	418554970	418555396		0.00832988	0.00832988
Chr00	Di-	(TA)7	14	418556608	418556621		ACCCGTGTTTATGTGGGGAT	59.003	TTGGGGCTTTGTCAATTGGG	58.945		433	418556311	418556743		0.00832988	0.00832988
Chr00	Mono-	(T)10	10	418571083	418571092		GATGATGCCACCTAGCCCTA	58.648	ACTGGTATCATCACGGCCTT	58.796		499	418570729	418571227		0.00832988	0.00832988
Chr00	Di-	(AT)8	16	418580736	418580751		GGCTCGCCCTTTATCCTGAA	59.82	CGATGTTTCCGGCTACCCTA	59.252		484	418580377	418580860		0.00832988	0.00832988
Chr00	C	(AC)6aa(AC)9g(CA)6	45	418589992	418590036		TACGGCTCCAATCAAACCCT	59.011	GGTCTCATACGGGACAGAGG	58.966		477	418589664	418590140		0.00832988	0.00832988
Chr00	Di-	(CT)6	12	418618505	418618516		ATCCCTGTGAGTTGCATGCA	59.961	AGCAAGGTAAGTGTGAGGCA	59.235		352	418618288	418618639		0.00832988	0.00832988
Chr00	Mono-	(T)10	10	418831466	418831475		TCCATACAACGTCCCTGTCT	58.067	TTGTCTGTTGCCATGGTGTG	58.969		279	418831394	418831672		0.00832988	0.00832988
Chr00	Di-	(TA)14	28	418835044	418835071		AGAGGACATGCGCCTAGTTT	59.095	TCCATTCAGTACCGGAGACA	57.775		495	418834597	418835091		0.00832988	0.00832988
Chr00	Di-	(TA)9	18	418857587	418857604		CAAGCAAGATGGATGACAAGGA	58.65	CAATTCATGGTCATTATTGGTGCA	58.338		497	418857244	418857740		0.000889183	7.97303e-05
Chr00	Tri-	(ATA)4	12	418865199	418865210		GGATATTTGTTCTGGCTACGCA	58.797	GGACTTGAAAAGACATGGGCA	58.761		436	418865004	418865439		0.000889183	0.0028108
Chr00	Di-	(AC)7	14	418866464	418866477		CTCGCACAGACACACAGAAC	59.145	ACCAGTATCCATCCCGTGTC	58.879		482	418866436	418866917		0.00832988	0.00832988
Chr00	Mono-	(A)10	10	418869347	418869356		TCGTCATCTGTCTGTGGTCA	58.384	CAACACGTGCATGCAACTAA	57.602		382	418869015	418869396		0.00832988	0.00832988
Chr00	Mono-	(A)10	10	418981866	418981875		ACTCATGCAGGTGGAGAAGA	58.351	TGCTAACAGTGGTGCAGTTG	58.692		500	418981654	418982153		0.00832988	0.00832988
Chr00	Tri-	(CCA)4	12	419256177	419256188		GTCCTATCAACCGGTCCACA	59.1	GCCTAGGAGAAACAAGGAAGC	58.639		348	419256110	419256457		0.00832988	0.0028108
Chr00	C	(A)10tgtttaaaggtctcaatctctgcctcatt(ACA)4	51	419328382	419328432		GGCCCCTCAATACTAGCTGT	58.868	TGGGGAGGTGTTGATGAGAA	58.259		157	419328319	419328475		0.00832988	0.00832988
Chr00	Tri-	(TTG)7	21	419333663	419333683		CCTTGTGGGCAGCGTATTTT	59.112	ATGTAGCTGGACCGAGCTTT	59.095		426	419333482	419333907		0.00832988	0.00832988
Chr00	Tri-	(ACA)4	12	419437879	419437890		TGCTACCTTAATGACGCGTG	58.364	AGCGCTACGAAAGAAACCAA	58.126		430	419437528	419437957		0.00832988	0.00832988
Chr00	Tri-	(AAT)4	12	419442821	419442832		CGCGGATGTCAAGTTGAGAG	59.005	TTGCATGAGGTGTAGGCTCA	59.017		401	419442556	419442956		0.00832988	0.00832988
Chr00	Mono-	(A)10	10	419459214	419459223		ACGAGGGAATTTACATCAACCG	58.733	TCAACACCATATACCGACGC	57.787		363	419458935	419459297		0.000889183	0.00832988
Chr00	Mono-	(T)10	10	419506004	419506013		TTCCGAGAGCCAACCAAATG	58.466	TGGTCTTTTCCTTGCCTTCA	57.254		320	419505898	419506217		0.00832988	0.00832988
Chr00	Tri-	(ATT)4	12	419506117	419506128		TTCCGAGAGCCAACCAAATG	58.466	TGGTCTTTTCCTTGCCTTCA	57.254		320	419505898	419506217		0.00832988	0.00832988
Chr00	Tri-	(TTG)4	12	419603242	419603253		TGCGGGTCATCATGGAAGTA	58.8	GGATGGTAAGGTGTTGTCGC	58.916		462	419603000	419603461		0.00832988	0.00832988
Chr00	Tri-	(ACC)4	12	419959249	419959260		TCCCCACAGATATTCACCTGT	58.154	GTGGCAGTTGTTGGTGATGT	58.968		309	419959070	419959378		0.0028108	0.00832988
Chr00	Tetra-	(TTTC)4	16	419973335	419973350		TCGCCGAGTAATATCCGCTT	59.043	TCTTGGAGCGCATCATCTCT	58.882		335	419973177	419973511		0.00832988	0.00832988
Chr00	C	(CA)13(TA)8	42	419979567	419979608		ATAACGCTGGCTTTGTGACA	58.109	ATAATGCATGGGGTTGTCGC	58.968		460	419979314	419979773		0.00832988	0.00832988
Chr00	Di-	(TA)15	30	419982729	419982758		AGGTCTTAGGGTCCTTTGAGT	57.723	ACCCAAATGAAAACAACCCGA	58.61		436	419982584	419983019		0.0028108	0.0028108
Chr00	Mono-	(T)10	10	420014349	420014358		CCCCACCTTATCTTTCGCCT	59.453	TGGAGTCTTGATCACCAGGG	58.721		326	420014113	420014438		0.00832988	0.00832988
Chr00	Tetra-	(TTAT)8	32	420080905	420080936		AGACGGCTAGATTTGAAATGCT	58.121	GAACATTGGGTGGGTGGAAC	59.034		440	420080880	420081319		0.000889183	0.00832988
Chr00	Di-	(AG)10	20	420087936	420087955		GACAGGATCATCACCGGAGA	58.596	ACAAGCAATGGATGGGGAGA	58.998		398	420087837	420088234		0.00832988	0.00832988
Chr00	Mono-	(A)10	10	420365034	420365043		CATGCCCCGGTCTATTTGTG	58.976	GTCTGGTTGTGTTGTGGGTC	58.978		404	420364717	420365120		0.00832988	0.00832988
Chr00	Mono-	(A)10	10	420404693	420404702		GCATCCTCCTCACCTCTTGT	59.092	CGTCTCACCGTTCAACAGTG	59.147		366	420404431	420404796		0.00832988	0.00832988
Chr00	Tri-	(TTC)4	12	420406921	420406932		CCCTTCCACGATACTCCTCC	58.959	TGGGAATCAAAAGCCATGGG	58.429		168	420406867	420407034		0.00832988	0.00832988
Chr00	Di-	(TA)11	22	420572754	420572775		TCAATGCGAAGTCAACGTGG	59.135	TGTTCCCTTCTCCACTCCAC	58.943		354	420572460	420572813		0.00832988	0.00832988
Chr00	Di-	(AT)11	22	421133468	421133489		GGTCCGTTAGTCTGGTTCGT	59.4	TTTGAACTAGGCAGAAAGTCCT	57.293		482	421133221	421133702		0.00832988	0.000889183
Chr00	Di-	(TC)6	12	421261851	421261862		CACACCCCTTCTCCATTCCT	59.005	TAGACTGAGACGAGGACCCA	59.01		207	421261782	421261988		0.00832988	0.00832988
Chr00	Mono-	(T)10	10	421344321	421344330		CTGAAGCAACTGATGGCGAG	59.274	CCAGAGTGTGTGGGTTGGAT	59.598		500	421344257	421344756		0.00832988	0.00832988
Chr00	Tri-	(TGT)4	12	421344990	421345001		ACTCCAACACGTGAGGTCAT	58.951	GCCTTAGCCTCAACGTGTTC	59.203		446	421344808	421345253		0.00832988	0.00832988
Chr00	Tri-	(GAT)5	15	421542818	421542832		CAGAGGGTTCCAGACTTGCT	59.31	TTGTGTGTGTGATGGGGAGA	58.864		483	421542633	421543115		0.00832988	0.00832988
Chr00	Di-	(AT)7	14	421544371	421544384		CAAAGCATGATGATGGGGCA	58.884	TAGGGCCCTCTTGAAGTTGG	59.008		462	421544206	421544667		0.00832988	0.00832988
Chr00	Mono-	(A)10	10	421576487	421576496		TTTTGGATCAGGTGGTTGCC	58.663	CTAGCAGAGGAGGTTTGGCT	59.092		269	421576372	421576640		0.00832988	0.00832988
Chr00	Di-	(TA)11	22	421691270	421691291		GCTGGGAGTTATTGGGACCT	59.08	TGAGGATGGTCTTGGTGTCC	59.016		226	421691126	421691351		0.00832988	0.00832988
Chr00	C	(T)12(A)10	22	421734479	421734500		TTGGTTGCATCACTGTTGGT	58.226	AACTCCTTTTCGTTGTCCCA	57.279		443	421734080	421734522		0.00832988	0.00832988
Chr00	Di-	(TA)15	30	421841124	421841153		CCTTGTTTGTTGCTTTGCGG	59.07	TGCCACAATAAGACAACTGGG	58.486		461	421841064	421841524		0.00832988	0.0028108
Chr00	Mono-	(A)10	10	422132414	422132423		TTGCCCAAACGCCACAATTA	58.959	TCCGGTATCTGGATTGGAGC	58.951		359	422132389	422132747		0.00832988	0.00832988
Chr00	Tri-	(CTC)4	12	422144086	422144097		AGCAGTAAGTCATCGGAGCG	59.899	TCTCTCTCAGTTGGTGGCAG	59.028		458	422143665	422144122		0.00832988	0.00832988
Chr00	Mono-	(C)10	10	422193338	422193347		GGATCCTTCTCGACTTTGCC	58.342	AAGAAATGGTGGAGGGAGGG	58.997		265	422193161	422193425		0.00832988	0.00832988
Chr00	Tetra-	(TTTA)4	16	422193746	422193761		AACAATGGAGGGTGGGGTAG	59	CGTGTATAGGGTGGCGAGTA	58.688		119	422193692	422193810		0.00832988	0.00832988
Chr00	Tri-	(AAT)5	15	422313274	422313288		AGTGGTTTAGGTGTTTGTCCA	57.344	CGGTCGCAAATATCCTAAGCT	58.244		449	422313077	422313525		0.0028108	0.0028108
Chr00	Mono-	(A)10	10	422316041	422316050		TGGGTGGTACTACTACTGGC	58.143	GCCCACTTTCAAATACAGCCA	59.108		364	422315854	422316217		0.00832988	0.0028108
Chr00	Mono-	(A)10	10	422316538	422316547		TGGCTGTATTTGAAAGTGGGC	59.108	ACTTTTCTGCATGACCCATTCT	58.229		449	422316197	422316645		0.0028108	0.000889183
Chr00	C	(TTG)5ttttggtttggtgtgg(AGAA)4	47	422317380	422317426		GGCTGGCACTGAGTAAATCG	58.99	ACACAAATCCCCTTTCTCCCT	58.926		331	422317121	422317451		0.00832988	0.0028108
Chr00	C	(T)11ggtttaaaagaattgttgtatttaggg(T)11	49	422317616	422317664		CGACACGTTGGAGGAGAGAA	59.403	ACCACCAACAGTAGTACAGGT	58.314		425	422317302	422317726		0.00832988	0.0028108
Chr00	Tri-	(ATA)7	21	422340705	422340725		CATTAATCCTAACACCGCCCC	58.773	GTGTGAACTCATGGATGGAGC	58.987		470	422340403	422340872		0.0028108	0.0028108
Chr00	Tri-	(GTA)4	12	422342792	422342803		TCTGAGGCATGGTATGGTGT	58.416	CCGCTGTCCATTTCCCTCTA	59.169		238	422342709	422342946		0.00832988	0.00832988
Chr00	Di-	(TG)6	12	422346156	422346167		TACTCGAGCATCCACGTACC	58.98	CCGAGACCTGCAAATGTAGC	58.99		348	422346105	422346452		0.00832988	0.00832988
Chr00	Tri-	(TGG)4	12	422350400	422350411		CTCCCACTGATTCAACACGC	59.201	CAAGAATCCCTGAAGCGCTC	58.987		341	422350128	422350468		0.00832988	0.00832988
Chr00	Tetra-	(TAGA)4	16	422460268	422460283		GGGAATTGAGAGGTGGTGGA	59.008	TATTGGCGAACTGTACAGCC	57.981		303	422460176	422460478		0.00832988	0.00832988
Chr00	Tri-	(GAG)5	15	422460669	422460683		GGCTGTACAGTTCGCCAATA	57.981	CATTGGCATGCAGGTTGACA	59.396		285	422460459	422460743		0.00832988	0.00832988
Chr00	Tri-	(TTC)5	15	422493034	422493048		TGTTGCGGATGAATTGGTGG	59.113	TTTCCCAAGGCATTTCACGG	59.035		385	422492780	422493164		0.00832988	0.00832988
Chr00	Tri-	(TTC)4	12	422536616	422536627		TTCCCAGGGCCATCACTATC	58.86	ACGGGATCATAGCAGGGATG	59.02		418	422536456	422536873		0.00832988	0.00832988
Chr00	Tri-	(CAA)4	12	422624282	422624293		GGCACCATACCAACTTGCAT	58.815	GCAGCACCAATAATCGAGGG	59.053		435	422623945	422624379		0.00832988	0.00832988
Chr00	Mono-	(T)10	10	422788332	422788341		TCACCCCTGATGATAGCAGT	57.819	CCTCCAAGGTCCTTCTTTCCT	59.011		442	422788010	422788451		0.00832988	0.0028108
Chr00	Mono-	(A)10	10	422985697	422985706		ACAAATGCCCCTGGTTCAAA	58.2	CGGTGACTGAGCACAAACAT	58.771		464	422985599	422986062		0.00832988	0.00832988
Chr00	C	(AG)8(ATAG)10	56	423117791	423117846		TGTAGTAGCAGCCACGTCAA	59.037	CGCATGCTTATTCCACTGCT	58.98		299	423117656	423117954		0.00832988	0.00832988
Chr00	Mono-	(A)10	10	423275835	423275844		ATTATCCCACATTGCGCGAG	58.771	ACTTGTTTGTTTGTGGCCGT	59.108		220	423275733	423275952		0.00832988	0.00832988
Chr00	Di-	(AT)7	14	423346793	423346806		CCCACAAATCCTGCATTGCT	59.1	GACCCCACTCTCACCTTAGG	58.804		347	423346662	423347008		0.00832988	0.00832988
Chr00	Tri-	(AAG)4	12	423347893	423347904		TTCACAAATGGGTCGGGTCT	59.231	GCAATACACTCGCCCATGG	58.975		483	423347653	423348135		0.00832988	0.021943
Chr00	Tri-	(TTG)5	15	423352549	423352563		TCCGGCATGTTTCAGGTAGT	59.019	AACTGCATTGGGACTGCTTG	59.036		446	423352366	423352811		0.00832988	0.00832988
Chr00	Mono-	(A)10	10	423358090	423358099		GGAAACTATGTCGTCTTCAGGA	57.548	GGATGCCACTGTTTAGGTGC	59.189		470	423357951	423358420		0.000889183	0.00832988
Chr00	Di-	(AT)6	12	423518234	423518245		GCTCAGCTAAGAAGGTCCGT	59.467	CGGTGTTTCTGATAGGCGAC	58.722		276	423518036	423518311		0.00832988	0.00832988
Chr00	Tri-	(AAC)4	12	423836308	423836319		GCAGAGCTGATCACGTTGTT	58.848	TATCTTGTGGCTGCCCTTCC	59.744		208	423836167	423836374		0.00832988	0.00832988
[truncated: 9,775 more rows]
