# Supplementary material for: A comprehensive characterization of simple sequence repeats in pepper genomes provides valuable resources for marker development in Capsicum
Source: Sci Rep. 2016 Jan 7;6:18919. doi: 10.1038/srep18919 (PMC4703971; doi:10.1038/srep18919)
Supplement: Supplementary Table S6 [file srep18919-s4.xls]

## Sheet: Chr01-03
Supplementary Table S6. List of 31,111 unique SSR primer pairs identified from the chromosomes P1 to P3 of Zunla-1 reference genome.
Chromosome	SSR unit						Unique primer pairs					Product				E-value
	SSR type	SSR motif	Size	Start	End		Forward primer (5'-3')	Tm(°C)	Reverse primer (5'-3')	Tm(°C)		Size	Start (bp)	End (bp)		Forward	Reverse
Chr01	Mono-	(T)10	10	156275	156284		CAACCGGCCAACATGACATA	58.542	TGTTTACTTCATACCGGCCG	57.987		440	156233	156672		0.00832988	0.00832988
Chr01	Tri-	(AAT)5	15	159717	159731		AGGAGCCGCACATTGATTTG	59.187	GGAAAGTCACAAGTGCAGGG	59.046		447	159527	159973		0.00832988	0.00832988
Chr01	Tri-	(AAT)4	12	174386	174397		CTCACTCAACTTTGGCTTGGT	58.699	ATTAGCGGCGATTCAACACC	58.986		475	174259	174733		0.0028108	0.00832988
Chr01	Di-	(TG)13	26	209416	209441		GCTGCGTGGCTCAAAGATTA	58.913	TAGCCGCCCACTATTCTGTT	58.799		374	209145	209518		0.00832988	0.00832988
Chr01	C	(T)13a(T)11	25	209652	209676		AGAATAGTGGGCGGCTATCC	59.023	GGGCCCAAGTTGAAGTTGAG	59.038		208	209502	209709		0.00832988	0.00832988
Chr01	Di-	(TA)17	34	214859	214892		TCCAGCTTTCCTTCCTTGCT	59.226	GAGTAGCGGCCGTGGATATA	58.829		296	214780	215075		0.00832988	0.00832988
Chr01	Tri-	(AAT)4	12	220246	220257		ATTGCTGGTAGGCCCTCTTT	58.997	CCACAACCACAAGCAACAGA	58.898		152	220147	220298		0.00832988	0.00832988
Chr01	Di-	(TG)14	28	258288	258315		AGATGGACTCAGAGTTGGCT	58.05	GACCTACTCATGACCCCGAC	59.255		338	258015	258352		0.00832988	0.00832988
Chr01	Di-	(AT)7	14	288587	288600		AGTTGAACAGGTGGAGGGAA	58.482	AGTTTTGCTCTTGTACCGGT	57.367		464	288367	288830		0.00832988	0.00832988
Chr01	Tri-	(ATG)4	12	292277	292288		CTGCACAAGGGACAGTTGAC	59.053	GATGGGGTTGCTGCTGTATG	58.973		438	292147	292584		0.00832988	0.00832988
Chr01	Hexa-	(TCCTCT)4	24	292444	292467		GGAACGGTGACAAGGCAATT	59.041	GATGGGGTTGCTGCTGTATG	58.973		210	292375	292584		0.00832988	0.00832988
Chr01	Mono-	(T)10	10	292751	292760		CATACAGCAGCAACCCCATC	58.973	ACTTTGCCTCTCTTCTTTGTACT	57.702		493	292565	293057		0.00832988	0.000270038
Chr01	Tetra-	(AGAA)4	16	293392	293407		AAGTATGATGGGCCCAGAGG	58.856	GGTTGTGGGTGTGAAGGAAC	58.97		243	293288	293530		0.00832988	0.00832988
Chr01	Tri-	(TTC)6	18	293547	293564		GTTCCTTCACACCCACAACC	58.97	AGACGGTGATTTCGACAGGA	58.746		387	293511	293897		0.00832988	0.00832988
Chr01	Tri-	(TAT)4	12	293970	293981		TCCTGTCGAAATCACCGTCT	58.746	TAGGAAGTGCACAAGGGAGG	59.016		463	293878	294340		0.00832988	0.00832988
Chr01	Di-	(CT)8	16	295098	295113		TCGCGTAATGTGCACTTCAG	58.932	AAGATGAAAACCGCAGCCAG	59.116		365	294804	295168		0.00832988	0.00832988
Chr01	Tri-	(GAT)4	12	303013	303024		AGTTTACGAAGCAGTGCCCT	59.603	AGCCCTATCCTAACCCTCCA	59.05		475	302702	303176		0.00832988	0.00832988
Chr01	Di-	(AT)8	16	307105	307120		TTCGATGGGCCTGCTCTTAA	59.091	CCGAGGGGCTTCTGACATAT	58.948		480	306829	307308		0.00832988	0.00832988
Chr01	Di-	(AT)9	18	310323	310340		CGTGTGGACTTAGGCTTCAA	57.836	GGTTTACATGTGACAACTTCCG	57.858		432	310038	310469		0.00832988	0.000889183
Chr01	Mono-	(A)10	10	312350	312359		ATGCTGGGGACTTGTCTCAA	58.933	GCTCTCTCGACCACTCAACT	59.115		484	311926	312409		0.00832988	0.00832988
Chr01	Tetra-	(TTCT)5	20	314001	314020		TCAACCCTCCCTTTCCTTCC	58.927	GAGTGAAGTTGATCCTGCGTC	59.004		399	313981	314379		0.00832988	0.0028108
Chr01	Mono-	(A)10	10	314715	314724		ACACCGCAAACTATCTCCCA	59.019	AGCCTCCTCGTTTGTTCTCA	58.951		132	314635	314766		0.00832988	0.00832988
Chr01	Mono-	(A)10	10	323446	323455		TAGAGTCCGCAGAAAGGCAA	59.026	TGTGCGAAGAGAGGTTTTCA	57.387		413	323094	323506		0.00832988	0.00832988
Chr01	Di-	(AT)10	20	323707	323726		AGGGTATGCAGTTGATCCGA	58.504	TGGTCGAATGCAGCTTGAAC	59.126		471	323681	324151		0.00832988	0.00832988
Chr01	C	(AC)14(AT)13	54	370847	370900		CAACAGGTAGTGCTCAGTTCA	57.888	ACAAGGCAAATCTCTCAACGT	58.149		465	370541	371005		0.0028108	0.0028108
Chr01	Mono-	(A)10	10	397281	397290		ACTTGGTTTCTTGTGGTGCT	57.856	TACACGCTTCAACCGACTGA	59.33		394	397182	397575		0.00832988	0.00832988
Chr01	Mono-	(A)10	10	531618	531627		ATAGGAACAAACGGGCCTTG	58.166	AGACTTTACACCCCAATCCCT	58.356		440	531274	531713		0.00832988	0.0028108
Chr01	Tri-	(TGT)7	21	591567	591587		GCAACAGTTCGGACACTCTC	58.859	TGCCACTTCCTCCTCAAACT	58.86		286	591413	591698		0.00832988	0.00832988
Chr01	Tri-	(AAG)7	21	592203	592223		TTCTTGATCCCAGAGCAGCA	59.013	CGCTTCCTTTGTGCCGAATA	58.917		361	592142	592502		0.00832988	0.00832988
Chr01	Tetra-	(TTTA)4	16	618162	618177		AGATAGTGGTGGCTTCGAGG	58.885	GCTTAGAAGGGGTATCGGCT	58.951		452	617911	618362		0.00832988	0.00832988
Chr01	Di-	(AT)8	16	618414	618429		GCCGATACCCCTTCTAAGCT	58.951	TGCAGTTGGTTAGGGACACA	59.159		412	618344	618755		0.00832988	0.00832988
Chr01	Di-	(AT)16	32	625337	625368		AAGCCCATCTCTTAGCCTGG	59.157	GTTCAAACCTGCGCCCTTAA	59.044		292	625176	625467		0.00832988	0.00832988
Chr01	Tri-	(GAT)4	12	628157	628168		GCCCCTCCAATATACCTCCC	59.007	TGATTCCACCTCCACCACTC	59.016		474	627785	628258		0.00832988	0.00832988
Chr01	Hexa-	(GGGGTA)4	24	628370	628393		CATCAAGCGCGGAATCAGAA	58.991	TCTCTTGACCCTTGACCCAC	58.943		407	628044	628450		0.00832988	0.00832988
Chr01	Di-	(TC)8	16	628860	628875		TATGGAGATGGGACGTGTGG	58.88	GGCTTGTGATATGTGAGTGGT	58.009		307	628696	629002		0.00832988	0.0028108
Chr01	Di-	(AT)9	18	637480	637497		TGGATGAGCAGTTGGAGTAATT	57.425	AGATTGCCGGACGTTTGAAC	59.128		479	637374	637852		0.000889183	0.00832988
Chr01	Tri-	(TTC)4	12	644013	644024		TTGCCCATTTTGACTTGCCA	58.874	GAGTCTTCCCTCTCGCTCTC	58.978		148	643968	644115		0.00832988	0.00832988
Chr01	Di-	(AT)12	24	672352	672375		TGTGATCTCTCTGCATGGCT	58.799	GTGGTAGGGCTATGTTTGCG	58.986		477	672191	672667		0.00832988	0.00832988
Chr01	Mono-	(A)10	10	672497	672506		TGTGATCTCTCTGCATGGCT	58.799	GTGGTAGGGCTATGTTTGCG	58.986		477	672191	672667		0.00832988	0.00832988
Chr01	Di-	(CT)8	16	673306	673321		CAAGTTTGACCGGTCCACAG	59.056	TGCTTCTCTTGTTCAGCTGC	58.767		396	673206	673601		0.00832988	0.00832988
Chr01	Tri-	(CAG)4	12	674754	674765		ATTACTTGTCCTCCTCGGGG	58.503	TTGAAGGCGGATTGTTGGAG	58.466		371	674428	674798		0.00832988	0.00832988
Chr01	Hexa-	(ATTGGA)4	24	679831	679854		GCCTCGTCTTGCACTTGAAA	59.056	ACAAAAGCAAACCCCGTTCA	58.813		496	679403	679898		0.00832988	0.00832988
Chr01	Mono-	(A)10	10	681218	681227		CCTCGTGCCCAAATGAAAGT	58.752	ACGCTTGATGAAATATGGACGT	58.468		480	680956	681435		0.00832988	0.000889183
Chr01	Tri-	(AGC)4	12	682030	682041		TGCTACTGTCATGCAATAGACA	57.53	TCAATGAATCACACCACGCC	58.836		365	681786	682150		0.000889183	0.00832988
Chr01	Di-	(TA)11	22	684306	684327		CGTCAGCTGCCTTCTTTCAG	59.205	CGACCCACACTGAGAACTCT	59.038		172	684274	684445		0.00832988	0.00832988
Chr01	Penta-	(ATATA)4	20	692168	692187		AGGAGTTCGTTGGTTGTTGC	58.978	ATTTGTCGCAGTTGATCCCG	58.913		137	692076	692212		0.00832988	0.00832988
Chr01	Di-	(TA)6	12	693619	693630		TTTTCTGTCCACACATGCCG	59.049	CCCTCAAGATGAAGAACCGC	58.626		415	693359	693773		0.00832988	0.00832988
Chr01	Di-	(AT)15	30	704473	704502		ACAAAGTCAGCAGCAAGTGG	58.973	GGGGAATTACTATCAGGATCCGT	59.161		490	704182	704671		0.00832988	0.000270038
Chr01	Tri-	(AGT)4	12	723473	723484		CCCATTCTGCTAGGGAGTGT	58.792	AGGGTTTGTCTGAGAAGCCT	58.56		414	723154	723567		0.00832988	0.00832988
Chr01	Di-	(AT)13	26	735955	735980		CCTAGGTGGTCGGATTGTGA	58.808	TCACTTGGCTTTGGACTCCT	58.86		369	735780	736148		0.00832988	0.00832988
Chr01	Mono-	(A)10	10	738772	738781		ACGTCACTTGTGGGTTTGTG	58.908	GCACACAAACCGTCGACATA	58.858		446	738549	738994		0.00832988	0.00832988
Chr01	Tri-	(TTC)5	15	738893	738907		ACGTCACTTGTGGGTTTGTG	58.908	GCACACAAACCGTCGACATA	58.858		446	738549	738994		0.00832988	0.00832988
Chr01	C	(A)20c(A)13	34	739880	739913		CCCATCCTCGATCACCATCA	58.949	TGCTCACTGATTTGTTAGTGCA	58.524		451	739813	740263		0.00832988	0.000889183
Chr01	Di-	(TA)7	14	744876	744889		GTTGGAGCAATGGTAGGTCC	58.249	AGAGACTACATGGCAAAGTTAACA	58.135		441	744474	744914		0.00832988	7.97303e-05
Chr01	C	(T)12gtggagttcacaaacaatagttatttagaaatt(A)10	55	754566	754620		GCACAATTAAGCCTATAAACCAACT	58.137	CGGTGGAGCATCAGGATTTT	58.245		448	754482	754929		2.01779e-05	0.00832988
Chr01	Tri-	(TTC)4	12	786421	786432		ACAGGAGGAGGTACAATGCA	58.343	CGCCAACAGTCAAGGGTTAA	58.4		325	786318	786642		0.00832988	0.00832988
Chr01	Di-	(AT)8	16	787541	787556		GCACAGACATGAAGCTGACA	58.484	GAAAGGCTGACAAACCTGGA	58.019		364	787258	787621		0.00832988	0.00832988
Chr01	Di-	(TA)8	16	788878	788893		CGCTAGTCGTGTTATGCTGT	58.091	ACCATCCGTCACTACACCAA	58.656		433	788533	788965		0.00832988	0.00832988
Chr01	Mono-	(A)10	10	795676	795685		TTGCCCCTTGTTGCAAATTG	58.035	TCAACTACTCCCATGCACCT	58.343		300	795560	795859		0.00832988	0.00832988
Chr01	Tri-	(AAC)4	12	796503	796514		GTGTTATGCCTTGTGTGGGG	59.112	AACAACCTCTCACCCCACAA	59.077		159	796443	796601		0.00832988	0.00832988
Chr01	C	(AT)8ctgagaggatttttattttttttgtt(TG)7	56	802531	802586		CTAACCCCACATCACACGGA	59.389	TGCTGTGGATAATTGCGTGG	58.906		306	802484	802789		0.00832988	0.00832988
Chr01	Mono-	(A)10	10	831853	831862		CTGCAATATCTACACGCCGG	58.86	TTGTTTCTCCACGGTGCAAG	58.979		171	831772	831942		0.00832988	0.00832988
Chr01	Tri-	(ACA)4	12	832216	832227		CTTGCACCGTGGAGAAACAA	58.979	TCCCGTCAGAGGTAGTGGTA	59.006		380	831923	832302		0.00832988	0.00832988
Chr01	Tetra-	(TATT)4	16	834224	834239		TGAGTGAGCTGGAGGATTACA	58.18	GGGACAAAACCTGAGCACTT	58.308		456	834160	834615		0.0028108	0.00832988
Chr01	C	(ATT)7t(A)13	35	834399	834433		TGAGTGAGCTGGAGGATTACA	58.18	GGGACAAAACCTGAGCACTT	58.308		456	834160	834615		0.0028108	0.00832988
Chr01	Mono-	(A)10	10	842139	842148		GCAACAGAAGCAGAAACTTGT	57.573	TGCTTACGTGGAGAAAGGGA	58.656		384	842040	842423		0.0028108	0.00832988
Chr01	Di-	(CT)6	12	854587	854598		GGTCAATGAGAAGTTGCCCC	58.823	TGAGAACGCTTCCAGTCACT	58.959		487	854517	855003		0.00832988	0.00832988
Chr01	Mono-	(T)10	10	868828	868837		TATCTGGCTTCATCCCGACC	58.951	CAATGGGGCGTAGAAGGTTG	58.905		474	868552	869025		0.00832988	0.00832988
Chr01	Di-	(AT)16	32	872460	872491		AATGTGCTTCTTGTGCTGGG	59.036	TTTGATGGCTCGGGGAGATT	59.081		347	872371	872717		0.00832988	0.00832988
Chr01	C	(A)10ccacacgtttgtaatttttagttggattggataacg(ACA)4	58	874544	874601		TTTGGCCAACGATGTATGCA	58.461	TCTTTGAAGAGGCGCCACTA	59.026		498	874357	874854		0.00832988	0.00832988
Chr01	Di-	(AT)6	12	887118	887129		GCGAAAGATCCAGAGTCCCT	59.173	CCAGTGAAAGTGGCAAGAGT	58.027		436	886989	887424		0.00832988	0.00832988
Chr01	Tetra-	(TGAT)4	16	905456	905471		CAGGGTTTAGGGCTGAGGAA	59.008	TATCCAACCACGCGAAAACC	58.842		361	905155	905515		0.00832988	0.00832988
Chr01	Di-	(AC)8	16	912911	912926		CAGACATTCTCGAAGCCTGC	58.995	TCAGACTGTGACAATGGCCT	58.941		232	912815	913046		0.00832988	0.00832988
Chr01	Mono-	(T)10	10	959304	959313		TGGGTAGGTATGTCAATTAACGC	58.555	TGAGATGTGGCACCGTAACT	59.026		415	959271	959685		0.000270038	0.00832988
Chr01	Mono-	(T)10	10	962603	962612		CCTGGTGTCTACAGTGTCCA	58.662	TGGTGCATTCTTGTCGCAAA	58.972		428	962424	962851		0.00832988	0.00832988
Chr01	Mono-	(A)10	10	965036	965045		AGAAATCTAAGCTGCAGTTACGT	58.178	GGTAGGTGGGGCTGATGAAT	59.153		428	964909	965336		0.000270038	0.00832988
Chr01	Di-	(AT)6	12	969027	969038		TCGTGCCAGATCAAACAACG	59.135	TGTGTGGACAAAAGGCCAAA	58.438		402	968786	969187		0.00832988	0.00832988
Chr01	Mono-	(A)10	10	982294	982303		CGTGCAAAGGGTCAACTTCA	58.979	GGGGATAGGACGTAGCTTGG	59.32		320	982015	982334		0.00832988	0.00832988
Chr01	Mono-	(A)10	10	988571	988580		TGACGCGCTGATCTTAAGGT	59.469	TGGAAAAGCTAGCAGAGTCCT	58.739		499	988116	988614		0.00832988	0.0028108
Chr01	Mono-	(T)10	10	996152	996161		CACAGATCCCATTTGTTCCTCA	58.311	ACGCTAGCTTTGTTTTCCGT	58.41		475	995931	996405		0.000889183	0.00832988
Chr01	Mono-	(T)10	10	996486	996495		ACGGAAAACAAAGCTAGCGT	58.41	TGGTACTACTCACCTCCTGTT	57.462		307	996386	996692		0.00832988	0.0028108
Chr01	C	(TTA)4tttca(T)11	28	1007041	1007068		GCGATCGACCAAGTATGATGC	59.543	AGGGTTGACACTTGACGACA	59.172		401	1006917	1007317		0.0028108	0.00832988
Chr01	C	(ATA)4att(ATA)6	33	1007340	1007372		TGTCGTCAAGTGTCAACCCT	59.172	GGACGTATCGGAACTAGGGG	59.043		251	1007298	1007548		0.00832988	0.00832988
Chr01	Penta-	(ATTGG)4	20	1009804	1009823		GAACCCCATCACCTAAGCCT	59.08	CGTGTGGTGTTTGAAGCAGA	58.986		442	1009436	1009877		0.00832988	0.00832988
Chr01	Di-	(TA)6	12	1013859	1013870		TGGGAAACAAAAGCTGCCAT	58.577	CGAAGCGAAAAGAGAGGAGC	59.004		321	1013663	1013983		0.00832988	0.00832988
Chr01	Mono-	(A)10	10	1014527	1014536		CCTTCAAGGTAGGTGCTTTCT	57.575	TCTTTCTTTGTAGTTTGGAGCGT	58.552		421	1014500	1014920		0.0028108	0.000270038
Chr01	Tri-	(TTG)4	12	1019511	1019522		TAGATCCGTCACTGTTCGGG	58.899	CGAATATGGAAACGACGGGT	58.069		175	1019407	1019581		0.00832988	0.00832988
Chr01	Di-	(TA)9	18	1019703	1019720		CCCGTCGTTTCCATATTCGT	58.069	AATCCAGGAGAGCAACCGAA	59.016		381	1019563	1019943		0.00832988	0.00832988
Chr01	Tri-	(TAA)4	12	1031052	1031063		CTTTGCACGAATTCCAGGGG	59.472	TCAGCGGTTCTACTGACGAA	58.759		474	1030951	1031424		0.00832988	0.00832988
Chr01	Di-	(AG)6	12	1031538	1031549		GGATTGCCTGCCTCTCTAGT	58.873	GGAGGGCACAATGTAATGAGG	58.699		418	1031517	1031934		0.00832988	0.0028108
Chr01	Tri-	(ATT)8	24	1033299	1033322		TGGAGGCACAATCAAATCAGG	58.551	CCTGTTGGTGGTGGTTCAAG	58.968		138	1033230	1033367		0.0028108	0.00832988
Chr01	Mono-	(A)10	10	1035134	1035143		AGGTCACACGTCATTAAAAGTAGT	58.149	AGCCAAGTGAGCGTTATTCA	57.527		459	1035065	1035523		7.97303e-05	0.00832988
Chr01	Mono-	(T)10	10	1036939	1036948		TGCCGCCACACACATTAATT	58.748	ACACCTAGTATTATATTGGCTGCT	57.312		296	1036687	1036982		0.00832988	7.97303e-05
Chr01	Mono-	(T)10	10	1043328	1043337		ATAGCCTCTCAACCACCACC	59.088	CCATCTTCTCCCCTCCCATG	59.23		461	1043152	1043612		0.00832988	0.00832988
Chr01	C	(T)20gaaaaggacag(A)14	45	1045691	1045735		GGTCGTTTAATTTGGTTTGGGG	58.345	CCCCAATTGATGTGTCCGTT	58.455		425	1045352	1045776		0.000889183	0.00832988
Chr01	Di-	(TG)6	12	1051945	1051956		CCTACCCGATGCAAATCTGG	58.402	GGAGCTTGTGAAACCCCATG	59.109		247	1051777	1052023		0.00832988	0.00832988
Chr01	Mono-	(T)10	10	1067513	1067522		AGGAGAGCTGTACTTGGCAA	58.648	TCTCCATCCCTTCCCCAAAC	59		484	1067441	1067924		0.00832988	0.00832988
Chr01	Mono-	(A)10	10	1069911	1069920		TCTCAGGTACCCACGATTCC	58.518	GTATTCAAACCCGCCCCTTG	59.185		495	1069492	1069986		0.00832988	0.00832988
Chr01	C	(A)10ctaatgcaaaattattaccaggaaattt(A)12	50	1074877	1074926		GGTGTGTGTGAAAGCTTGCT	59.259	ATGGAGCTCGGCAACTTTTG	59.116		391	1074852	1075242		0.00832988	0.00832988
Chr01	Mono-	(T)10	10	1075097	1075106		GGTGTGTGTGAAAGCTTGCT	59.259	ATGGAGCTCGGCAACTTTTG	59.116		391	1074852	1075242		0.00832988	0.00832988
Chr01	Tri-	(ATT)4	12	1076480	1076491		TGTGGAGGCTATGAGAGGGA	59.363	AGCCTGTGTTCATCCTATCTTT	57.148		420	1076174	1076593		0.00832988	0.000889183
Chr01	C	(A)12c(A)12	25	1077257	1077281		TCCTGATTCACATTGTTTTCCGA	58.606	CACCCTCACGTGCAATTCTT	58.762		462	1077022	1077483		0.000270038	0.00832988
Chr01	Tri-	(TAA)4	12	1077433	1077444		GCCAAACAGTCGGCGATTAT	58.986	CACCCTCACGTGCAATTCTT	58.762		189	1077295	1077483		0.00832988	0.00832988
Chr01	Hexa-	(CCCACC)4	24	1079746	1079769		GCATTGGAGGCTTGGTGTTT	59.319	TCAAAACTTTCCCCATGTGCT	58.323		229	1079678	1079906		0.00832988	0.0028108
Chr01	Di-	(AT)6	12	1082993	1083004		CCACACAACTATCTTTCCACGA	58.34	AGCGAGTAGATGAAAAGTGCAC	59.003		415	1082746	1083160		0.000889183	0.000889183
Chr01	Tetra-	(TATT)5	20	1084655	1084674		CACTTTGCTTATGGGTTAGGACA	58.668	CCCCACGAGCTTAGGAGAAA	59.097		476	1084604	1085079		0.000270038	0.00832988
Chr01	C	(T)12c(A)12	25	1098387	1098411		TCGTCGCGATCATTTGCTTC	59.355	TGGATTCGGGGTTCATTCCA	59.004		469	1098241	1098709		0.00832988	0.00832988
Chr01	Mono-	(A)10	10	1099816	1099825		CCGTCGTTGTACATGCATCA	58.645	AGGCACGGCGAATTAACTTG	59.198		352	1099644	1099995		0.00832988	0.00832988
Chr01	Tri-	(TAT)6	18	1114297	1114314		AGAGGACTCATTTGTTCTTGCA	57.909	TCAGGGAATCAAGGGTGGAT	58.014		406	1114047	1114452		0.000889183	0.00832988
Chr01	Tri-	(TGT)4	12	1125629	1125640		GCTGGTTCTTGTATGGCGAT	58.332	AGACTGTTTCCGAGTCCACA	58.59		500	1125426	1125925		0.00832988	0.00832988
Chr01	Mono-	(A)10	10	1127894	1127903		AGAGACTCGTGATGTCGGTG	59.194	TTGCTAAGTTCGGGAATGCG	58.917		364	1127699	1128062		0.00832988	0.00832988
Chr01	Tri-	(CAT)4	12	1133679	1133690		CGTTCCCATATCCATGCAGC	59.123	AACTCCCATCCCACCATCAG	59.078		464	1133576	1134039		0.00832988	0.00832988
Chr01	Tri-	(CTC)4	12	1142134	1142145		GCTCACTTTATCCTGCCAGC	58.98	TCCGGTGATGTTGAGGTGAA	58.947		131	1142110	1142240		0.00832988	0.00832988
Chr01	Tri-	(TAA)4	12	1152247	1152258		CCCTCGACTCTCCATACCAC	58.966	ACTGCTGACCTCTTTAGTTGGT	59.294		344	1152065	1152408		0.00832988	0.000889183
Chr01	C	(TCC)4tcttcttttc(TAT)5	37	1229469	1229505		ATTCAAGCACGCTCGAAACA	58.774	AAAGCCGCGAATCAAACTCA	58.765		208	1229324	1229531		0.00832988	0.00832988
Chr01	Tri-	(TAA)4	12	1231045	1231056		TAGACCCTCGCCTCTCCATA	58.854	ACCCCTTTAGTTGGCCATAAGT	59.347		349	1230849	1231197		0.00832988	0.000889183
Chr01	Di-	(AT)10	20	1284441	1284460		TGTCATTGTGATAAGGGGTGTTG	58.921	ACTAACGGCCCTCTCGAATT	58.808		457	1284286	1284742		0.000270038	0.00832988
Chr01	Di-	(AT)6	12	1290731	1290742		GGATTACTGGTTTGGTTAGGTTCA	58.681	GGTCATGCATGCAGGGAAAA	59.103		459	1290662	1291120		7.97303e-05	0.00832988
Chr01	Di-	(AG)6	12	1295458	1295469		AGCGGAAATGTTGCAAGGAG	59.116	AGACCGAACACAGTGAAAAGT	57.738		375	1295237	1295611		0.00832988	0.0028108
Chr01	Mono-	(A)10	10	1297283	1297292		TACTCCAGAGGTCGAGGGTT	59.297	GCGACAAAGCCACTTCATCA	59.126		419	1297146	1297564		0.00832988	0.00832988
Chr01	Tri-	(AAT)4	12	1298212	1298223		TGTGGCAAGCGTTACATTCA	58.401	GGTGAAGACTCGTCAGGACA	59.04		473	1297918	1298390		0.00832988	0.00832988
Chr01	Mono-	(A)10	10	1346931	1346940		TGAGCTGAAACTACTCACTCCA	58.769	CCGTTGAGCTTCCACTTTGT	58.691		445	1346865	1347309		0.000889183	0.00832988
Chr01	Mono-	(A)10	10	1347144	1347153		AGGGAACAAGAAAGTGGGAAGA	59.216	CCGTTGAGCTTCCACTTTGT	58.691		206	1347104	1347309		0.000889183	0.00832988
Chr01	Di-	(TA)6	12	1347468	1347479		ATCAACAACGGCAACAGCAT	59.039	AGTGGGCCTGTCTTTGTACA	58.863		414	1347333	1347746		0.00832988	0.00832988
Chr01	Mono-	(T)10	10	1347821	1347830		TGTACAAAGACAGGCCCACT	58.863	CCACACAGGCACACACTTG	59.271		197	1347727	1347923		0.00832988	0.021943
Chr01	Mono-	(T)10	10	1348626	1348635		GTTCCGGGTTTGTGCCTTAA	58.679	AGGTGGTGAGTTAGGGAGGA	59.209		376	1348514	1348889		0.00832988	0.00832988
Chr01	C	(AT)11aaaactcaaatca(T)12	47	1349277	1349323		TCTCGCGACATCCTTTCCTT	59.104	GCCAGGGGTATGTGCAGTAT	59.526		464	1348970	1349433		0.00832988	0.00832988
Chr01	C	(AT)6aatgtcaaacataagatgaattaatt(A)10	48	1350516	1350563		ACTCAAACAAATCGTGGCAAC	57.921	AGATATGAGGTCTGAGCGCG	59.404		498	1350333	1350830		0.0028108	0.00832988
Chr01	Di-	(TA)10	20	1355217	1355236		CCCCTTGGTGTCCGAATTCT	59.672	CGGCGATTTCTTCTTCCCTG	58.99		490	1355028	1355517		0.00832988	0.00832988
Chr01	Di-	(CT)11	22	1359501	1359522		GAAGTGGTCTGCGTTTGGTT	58.978	CGCCCAAGGTAAAACATGCT	59.112		381	1359285	1359665		0.00832988	0.00832988
Chr01	C	(AG)7aa(AG)6	28	1364178	1364205		AATGGTAGATGTGGTGGCCA	59.001	TTCAACACGGTTCTGGGGTA	58.87		160	1364076	1364235		0.00832988	0.00832988
Chr01	Tri-	(AAG)4	12	1381781	1381792		CCCCTGGGTCTATCGGATAC	58.442	AGCTCTGTTGACTCCCGAAA	58.951		395	1381627	1382021		0.00832988	0.00832988
Chr01	Mono-	(A)10	10	1400444	1400453		ACAGACCTCTCAATGTGTAGCA	59.1	GCATCCTGCGTCTTGAAATAAT	57.441		245	1400252	1400496		0.000889183	0.000889183
Chr01	Mono-	(T)10	10	1412081	1412090		GCCCTCATTCGTTTTGATGC	58.087	CCACATGTGAGGTCGGAAAG	58.557		428	1412011	1412438		0.00832988	0.00832988
Chr01	C	(CT)6tcctctctta(AT)8	38	1413598	1413635		ATCGCGCGGTTTCTTGAATT	59.198	GCTCACTCAACATAGCTTTTGG	57.911		414	1413392	1413805		0.00832988	0.000889183
Chr01	Di-	(TA)7	14	1413895	1413908		CCAAAAGCTATGTTGAGTGAGC	57.911	GACGGGGCGGAACTAGAATA	58.965		466	1413784	1414249		0.000889183	0.00832988
Chr01	C	(A)11ggttaattttgtttctg(T)12	40	1417486	1417525		ACGGAACTTGAGGCGAAAAC	59.058	TGGCCCATATTGACGGCTAT	58.936		328	1417322	1417649		0.00832988	0.00832988
Chr01	Mono-	(A)10	10	1434353	1434362		CTTGTATCACGTAGGCAGCG	58.8	TGCTCCCTCCAGAACACAAT	58.933		472	1434057	1434528		0.00832988	0.00832988
Chr01	Penta-	(TTTTA)4	20	1437077	1437096		CGACTGAACCTCACTCAACC	58.215	ACATTCGGGGAGGGTCAAAA	59.225		279	1436955	1437233		0.00832988	0.00832988
Chr01	Tri-	(TTA)4	12	1463223	1463234		ATGTGCGGCAAATTTGGACT	59.032	ACCAGCCCATCCAACAGTTA	58.928		380	1463173	1463552		0.00832988	0.00832988
Chr01	Di-	(TA)6	12	1498424	1498435		AATGAGGTGTGACGTAGGCA	59.026	GTTGAACGGTTCGCCCTATC	58.995		356	1498159	1498514		0.00832988	0.00832988
Chr01	Mono-	(A)10	10	1505591	1505600		GCCTGTGTCATCCTCTCCTT	59.092	TGCTCCTTCTCTGGGGTTTT	58.851		480	1505439	1505918		0.00832988	0.00832988
Chr01	Mono-	(A)10	10	1506086	1506095		ACACCACCGTTATCCCGAAA	59.314	CCACTTTGGGCGTTTTCTGA	58.971		491	1506064	1506554		0.00832988	0.00832988
Chr01	Mono-	(A)10	10	1508481	1508490		TTAACACCCTACCCCACCTC	58.34	CCACCATTTCTTTTCAACACCAC	58.881		489	1508071	1508559		0.00832988	0.000270038
Chr01	Mono-	(A)10	10	1513379	1513388		ACGAACAAGCCTAGACCCTC	59.104	TTCGCTACCAGACAGAGCAA	59.034		477	1513034	1513510		0.00832988	0.00832988
Chr01	Di-	(TA)8	16	1513563	1513578		TTGCTCTGTCTGGTAGCGAA	59.034	CATGCAGCTGTCGGTTGTTA	58.844		206	1513491	1513696		0.00832988	0.00832988
Chr01	Tri-	(GCC)4	12	1529753	1529764		GGAGGTCACCGGTTCAAGTA	59.029	GGTCTAAGTTCGCCGGAGAT	59.255		471	1529344	1529814		0.00832988	0.00832988
Chr01	Mono-	(A)10	10	1542604	1542613		TGCTTTGGTGGTAGAGCTTG	58.104	AGAGCTACTCCGACACACAC	59.118		339	1542548	1542886		0.00832988	0.00832988
Chr01	C	(ACA)4aagcaattcatattg(ACA)4	39	1548011	1548049		TCCGTACCTTTTCCGTTCTTT	57.526	ATCCCGTTGACACCTCGAAT	59.097		288	1547953	1548240		0.0028108	0.00832988
Chr01	Tri-	(GAA)4	12	1549147	1549158		CGTGAAGTGTGAAGCGATGT	58.86	CCAGTGTTCAGAAATGCGCT	59.123		344	1549102	1549445		0.00832988	0.00832988
Chr01	Tetra-	(GTTC)7	28	1555768	1555795		AGTCTGCGAAACCTCTGTGA	58.959	CCATTCCAGTTGCTCCGTTT	58.752		156	1555729	1555884		0.00832988	0.00832988
Chr01	Di-	(TA)7	14	1557072	1557085		TCGTCCGTCTTCATCATCGT	58.908	TACACCTTCGACAACCTGCA	59.246		328	1557030	1557357		0.00832988	0.00832988
Chr01	C	(ACA)5atggcg(TCT)5	36	1562044	1562079		TGAGATTGTTCGGGAGGTCC	59.097	TTCCTCCTCCAAATCCACCC	59		481	1561753	1562233		0.00832988	0.00832988
Chr01	Mono-	(T)10	10	1566585	1566594		AGATGAACCCCTACCAACGG	59.09	AGAACACTTGCAACCTAGGAGA	59.027		416	1566232	1566647		0.00832988	0.000889183
Chr01	C*	(T)17(TTG)4*	27	1569517	1569543		ATGTATGACAGGTGCGTGTC	57.99	TGTTCTTGAGCATCCCCTTCA	59.295		406	1569180	1569585		0.00832988	0.0028108
Chr01	Tri-	(AAC)7	21	1569725	1569745		TGTTGTTGTTTTGCAGGGTGA	59.104	CCGCGCCACCAAATAGTAAA	58.912		402	1569536	1569937		0.0028108	0.00832988
Chr01	Mono-	(A)10	10	1576835	1576844		GCTTTCGTACATCAGCTGCA	58.921	TTTCCCTCATATTCGCGTGA	57.028		225	1576675	1576899		0.00832988	0.00832988
Chr01	Mono-	(T)10	10	1608599	1608608		GGGCCTCTATGTCCCTTCAA	58.787	ATAGCAATCTCGCAGGGGAG	59.316		412	1608443	1608854		0.00832988	0.00832988
Chr01	Mono-	(A)10	10	1609106	1609115		ATTTGTTCCTCTCCCCTGCG	60.035	GTCGCCGCTACACCACTATA	59.335		409	1608825	1609233		0.00832988	0.00832988
Chr01	Mono-	(A)10	10	1609468	1609477		TATAGTGGTGTAGCGGCGAC	59.335	TCCTGTATGTGTTGGGTCCT	57.961		426	1609214	1609639		0.00832988	0.00832988
Chr01	Tri-	(ACT)4	12	1611610	1611621		ATTGTGGTGAGAAGCATGGC	58.82	TTGGGATCAGTAGCGGAGTT	58.431		384	1611566	1611949		0.00832988	0.00832988
Chr01	Tri-	(CAC)4	12	1632987	1632998		TCCTTAAAACATGGGCCCCT	58.911	TTGGCTGTGTGGACTTGTTG	58.898		390	1632654	1633043		0.00832988	0.00832988
Chr01	Tri-	(ATT)9	27	1638143	1638169		GGGGTGGGGTTCATAACAC	57.724	CCCGCTCCTCAAACTACACT	59.391		492	1637837	1638328		0.021943	0.00832988
Chr01	Di-	(AT)9	18	1642233	1642250		TTGTGGTGCTTTGATACCCG	58.471	ATCGTGAGTGTTTCGGAGGT	59.033		169	1642112	1642280		0.00832988	0.00832988
Chr01	C	(AT)6ac(A)11	25	1645727	1645751		TGATGCCCCTTTCACTCGAT	59.088	GGATGGGGAAAGTTGGGACA	59.592		398	1645565	1645962		0.00832988	0.00832988
Chr01	Mono-	(A)10	10	1652323	1652332		GGTACTGCAAACAAGGACTAGT	57.996	GCGCTTGAGATCGATAGCTC	58.664		415	1651981	1652395		0.000889183	0.00832988
Chr01	Tri-	(TTA)6	18	1662498	1662515		TGGCGATGATTGCAACACAT	58.824	TCGACCTCTCCAACGACTTT	58.675		352	1662460	1662811		0.00832988	0.00832988
Chr01	Di-	(TA)9	18	1734233	1734250		GTGCCCCAAATATCGCTCTG	59.053	TGTGAGGTGTGACGTGGAAT	59.244		257	1734107	1734363		0.00832988	0.00832988
Chr01	Tri-	(AAC)4	12	1736832	1736843		CACCAATTCCTCACTTGGGT	57.707	GCAGAGTTGTTGAGGTCACC	58.77		456	1736552	1737007		0.00832988	0.00832988
Chr01	Di-	(AT)8	16	1739974	1739989		GCAGAGGGAGAGAACCAAGT	59.02	GAAGAATCGCCCAATGTCGA	58.348		385	1739929	1740313		0.00832988	0.00832988
Chr01	Mono-	(T)10	10	1744473	1744482		CCCACATCTCCACCTTTCCT	59.005	CAGATCCCCTCCACCCTTTT	58.997		459	1744438	1744896		0.00832988	0.00832988
Chr01	Di-	(TG)9	18	1747268	1747285		GACTGCAAAACTAGTCGGCG	59.561	TCACACGCCCAACAAAACAT	58.893		451	1747168	1747618		0.00832988	0.00832988
Chr01	Mono-	(A)10	10	1748874	1748883		GATAGACCTCCAACGCACGA	59.545	CTTGTTTGTGCCCGTAAGCT	59.048		385	1748818	1749202		0.00832988	0.00832988
Chr01	Tri-	(TCT)4	12	1751937	1751948		TCAACAACAACACCGTCGTC	58.999	GGCAAGTGGTGGAGAAGTTC	58.761		106	1751904	1752009		0.00832988	0.00832988
Chr01	Mono-	(A)10	10	1752935	1752944		GTCCAACACAACTGCAATTTCC	58.877	CCCCATACAACCTAGGAAATGC	58.777		431	1752685	1753115		0.000889183	0.000889183
Chr01	Tri-	(CAT)4	12	1754826	1754837		AGGTTTAGTGTACGCAGCCT	59.026	TGCAGAAATGGGGTAAGGGT	58.919		360	1754550	1754909		0.00832988	0.00832988
Chr01	Mono-	(A)10	10	1755963	1755972		TGTTGGAAGTTTCGGAATCCA	57.784	CCCCTTGTTCCATTTCACTCG	59.187		478	1755579	1756056		0.0028108	0.0028108
Chr01	Di-	(TA)14	28	1756791	1756818		ACTCCCTTCGATTCAATTGTGA	57.714	CGGCTGAAGGAGTAAGGCTA	58.888		251	1756682	1756932		0.000889183	0.00832988
Chr01	Tri-	(GTT)5	15	1757549	1757563		GGGTATGGAGTGTTGCCAAC	58.826	GCGTATCCTCTTTCTCCCCA	58.879		500	1757137	1757636		0.00832988	0.00832988
Chr01	Mono-	(T)10	10	1757785	1757794		TGGACCGGGATGAACTTGAA	58.939	ATCCGAGTCTCACACAAGCA	59.031		171	1757706	1757876		0.00832988	0.00832988
Chr01	Tri-	(ACA)5	15	1757915	1757929		TGGACCGGGATGAACTTGAA	58.939	CGGACTCCACTTGTGGTACT	59.033		248	1757706	1757953		0.00832988	0.00832988
Chr01	Penta-	(TTTTC)5	25	1765168	1765192		TTGCAAGTTTCCCAGCTCAC	58.968	TGCTGGAGGATGATTGAGGA	58.116		493	1764920	1765412		0.00832988	0.00832988
Chr01	Tri-	(TAC)4	12	1767373	1767384		ATCTCCGGAACTAGCTGCTC	58.963	GGAATTTGTGAAACGACGGC	58.318		176	1767246	1767421		0.00832988	0.00832988
Chr01	Tetra-	(AAAC)5	20	1770260	1770279		GGCCCAACAGCAACTTACAA	58.963	GGGGATGGGATGGGTCTAC	58.535		253	1770147	1770399		0.00832988	0.021943
Chr01	Mono-	(T)10	10	1772367	1772376		ATGGATCAATGGGTGGGTGT	58.99	ATCCTCCATCACTTTTGCGC	58.902		364	1772113	1772476		0.00832988	0.00832988
Chr01	Mono-	(A)10	10	1782927	1782936		ACTTATTCATGCTTCGCGGG	58.7	GGCGGCGCTTTGTTAATAGT	59.269		442	1782626	1783067		0.00832988	0.00832988
Chr01	Mono-	(A)10	10	1792472	1792481		CCTACTCATGCCCGGTGTTA	59.172	TTGGGCATATGGTGTTTGCC	59.099		299	1792376	1792674		0.00832988	0.00832988
Chr01	C	(C)25(A)14	39	1801938	1801976		TTGACAAGTCGCCTGAAACG	59.066	GCCTAGTGTGCTGCAACATT	59.116		398	1801626	1802023		0.00832988	0.00832988
Chr01	Mono-	(A)10	10	1829217	1829226		CAGTTGCTTGCTTGTTCCGA	59.337	AGAGGCCATAGGTGCAAGTT	59.005		443	1829110	1829552		0.00832988	0.00832988
Chr01	Tetra-	(TATC)4	16	1853209	1853224		TCTCATCGCCATTCTCCCTC	58.956	GGGGTGGGTTGGGTCATAAT	59.366		302	1853148	1853449		0.00832988	0.00832988
Chr01	C	(GGTG)4gggttac(GT)7	37	1854644	1854680		ACTTGACCCATATGCCAGCT	59.078	TGGACGAATCACCACCATGA	59.02		355	1854594	1854948		0.00832988	0.00832988
Chr01	Tri-	(CTC)6	18	1860054	1860071		TGCTCCACTATTGAAGCCCA	59.009	GCCAATCCTTCCGTTACGTC	58.995		467	1860003	1860469		0.00832988	0.00832988
Chr01	Tri-	(TTG)4	12	1872597	1872608		AGCGGAAAGAAGACACTGGA	58.951	ACCAGAGTCGCATTGAAATACT	57.792		466	1872498	1872963		0.00832988	0.000889183
Chr01	Tri-	(TCT)4	12	1968653	1968664		TGATCAACCCAGGAACCCTC	59.008	ACATGGACAACGAAGAGGACT	59.029		421	1968556	1968976		0.00832988	0.0028108
Chr01	Tri-	(TTC)4	12	1969051	1969062		ATCCGAGCAGCATATCTCCC	59.099	CGAACTCCAACAAACCCCAA	58.605		342	1968838	1969179		0.00832988	0.00832988
Chr01	Di-	(AT)6	12	1972241	1972252		TGAGAAGCGCCGACATTTTC	59.204	GACAAATTCAGGGACGGTGG	58.835		406	1972074	1972479		0.00832988	0.00832988
Chr01	Tri-	(TGA)5	15	1973439	1973453		AAAGGTCTCGAACTGCATGC	58.84	TGAAGGGGAAGTACTTGGAGA	57.73		497	1973012	1973508		0.00832988	0.0028108
Chr01	Tri-	(CGA)5	15	1974310	1974324		GGTTTCCCAGAAGCATCCAT	57.85	TCTGTCTCCCTCCTTACAAACA	58.417		457	1974158	1974614		0.00832988	0.000889183
Chr01	Tri-	(CAA)4	12	1980290	1980301		TGTCAGTACATCCGCTCTTCA	58.832	TGCGGTAGTGATTTTCCTTTCT	57.984		357	1980022	1980378		0.0028108	0.000889183
Chr01	Di-	(AT)14	28	2000390	2000417		CAGTGGGCTAATCTTTTATGTGGA	58.807	AGACATGCACTTTGTTACGCA	58.782		472	2000185	2000656		7.97303e-05	0.0028108
Chr01	Tri-	(CAA)4	12	2000705	2000716		CGGCTGCACTTTTATTCACG	58.118	ATGCGAACCCCTCTGATGAA	59.088		448	2000670	2001117		0.00832988	0.00832988
Chr01	C	(T)11(A)10	21	2009172	2009192		AATAGGGTCTGTTGGCGAGT	58.723	ACATCTCGATTGGTTTTAGCCT	57.778		247	2009078	2009324		0.00832988	0.000889183
Chr01	Tri-	(ATT)4	12	2011831	2011842		TGTGGAGTTTCAAAGGTGGC	58.601	CCTCACAAAGCAGTCATCGT	58.199		381	2011605	2011985		0.00832988	0.00832988
Chr01	Mono-	(T)10	10	2014739	2014748		CGCACTTAAGCTTTGGTGGT	59.048	GGAACAATCACTTTTACCCCACA	59.107		269	2014652	2014920		0.00832988	0.000270038
Chr01	Penta-	(AAAAT)5	25	2015047	2015071		TGGTCCCAATTATTGTGGGGT	59.281	CCAACACCCTATAGTAACATATGCA	58.47		424	2014885	2015308		0.0028108	2.01779e-05
Chr01	Mono-	(T)10	10	2015911	2015920		GTGTGTGTTGGGCGCTATTA	58.555	GTTGGACACTTCTATTGCACCT	58.588		415	2015711	2016125		0.00832988	0.000889183
Chr01	Mono-	(T)10	10	2028890	2028899		ACTCACTCCGTATCAAATTTCCT	57.578	TGAACTAGTCCCTCTGTGTCA	57.761		433	2028816	2029248		0.000270038	0.0028108
Chr01	Tri-	(TAT)5	15	2033023	2033037		CGAGGCTTGTGAAAACACCA	58.979	ATGCCAAGACCAACAAGCAG	59.036		272	2032885	2033156		0.00832988	0.00832988
Chr01	Mono-	(T)10	10	2047240	2047249		GGGACGTGTGGAAGCTAGAA	59.393	TGGTGCAAGGTGTAGAATGG	57.801		413	2046941	2047353		0.00832988	0.00832988
Chr01	Mono-	(T)10	10	2073358	2073367		TGGACAACACACACCCTTCT	59.084	TTTCCGCAAGCTGTGAAAGT	58.611		334	2073054	2073387		0.00832988	0.00832988
Chr01	Tri-	(TCC)8	24	2075846	2075869		TCGGATCCACACCTTCAACA	58.947	GTAGCTCTCACTCGTCGGAA	58.915		246	2075787	2076032		0.00832988	0.00832988
Chr01	Mono-	(A)10	10	2087345	2087354		AGGATGAGAAAGGCGTCTGA	58.438	CAAAAGCATTTTCTGGCGCC	59.208		451	2087313	2087763		0.00832988	0.00832988
Chr01	Di-	(AT)7	14	2089086	2089099		CAGCAACTTCAGACACCACA	58.333	TGACGTCCCAAGCTAAAACC	58.113		379	2088917	2089295		0.00832988	0.00832988
Chr01	Tri-	(AGA)4	12	2094631	2094642		CCACATGTGAGCTCGTATCG	58.519	TTAGAGCTAGCCGATGGAGC	59.038		354	2094498	2094851		0.00832988	0.00832988
Chr01	Tri-	(TAG)4	12	2097283	2097294		GACCGGCCCAATTTACACAA	58.751	TGCTCGTGTGTGACATTCTG	58.499		491	2096862	2097352		0.00832988	0.00832988
Chr01	Tri-	(CAA)4	12	2105598	2105609		ACAACTCTCGCCTCTTCCTC	59.108	CTCGACCCGCTCATACAGAT	59.045		274	2105522	2105795		0.00832988	0.00832988
Chr01	Tri-	(TTG)4	12	2109096	2109107		CGCATAAGTGGAGCTGTGAC	58.998	GTCAGCTTTGGTCTGCAACA	58.976		304	2108825	2109128		0.00832988	0.00832988
Chr01	Mono-	(A)10	10	2112699	2112708		GATGGATCTCGAAGGCCTGA	58.956	TTGTGCACAAGGAAGCATTAAT	57.13		483	2112373	2112855		0.00832988	0.000889183
Chr01	Mono-	(A)10	10	2117381	2117390		GGTTTGAATCCATGGCAGCA	59.103	TTCATCCCATTCTCCCTCCG	58.868		352	2117318	2117669		0.00832988	0.00832988
Chr01	Tri-	(CAA)5	15	2126908	2126922		AATTGAAACTTGCGGCCAGT	58.96	GGTCTTCCTCACTTGTGGGA	58.943		366	2126721	2127086		0.00832988	0.00832988
Chr01	Tri-	(CAA)4	12	2127038	2127049		AATTGAAACTTGCGGCCAGT	58.96	GGTCTTCCTCACTTGTGGGA	58.943		366	2126721	2127086		0.00832988	0.00832988
Chr01	Tri-	(TGA)4	12	2129171	2129182		CCATCAAGCTTCCTCCATGC	58.97	GCAAAGTTGAAGGCTGTGGA	58.968		438	2129134	2129571		0.00832988	0.00832988
Chr01	Tri-	(GCT)4	12	2130277	2130288		GTCGAATGCATAACCCGGAC	59.065	TCCACATGCAACTGAGGCTA	59.017		455	2129974	2130428		0.00832988	0.00832988
Chr01	C	(T)11catgattgaagtcgtattcttcc(T)15	49	2140283	2140331		TAAATGTTGCTGTGACGGGC	59.122	TGTTGTTTGTATGCCCTCCA	57.334		490	2139902	2140391		0.00832988	0.00832988
Chr01	Di-	(AT)9	18	2142436	2142453		GACAGCTTCCTTTTGTGCTCT	58.775	GCGGTGTGTCATCTGTTGTT	59.056		407	2142280	2142686		0.0028108	0.00832988
Chr01	Tri-	(TAT)4	12	2146156	2146167		ACACTTGTGAGCGAAAGTCA	57.69	CCTAACACCTCGAACCCCAT	59.09		311	2146015	2146325		0.00832988	0.00832988
Chr01	Tri-	(TAT)5	15	2153168	2153182		ACAACCACCCCATATGACCA	58.622	CATGTAACGGTCTAACTGGCG	59.075		344	2152937	2153280		0.00832988	0.0028108
Chr01	Mono-	(A)10	10	2154327	2154336		CCAGCCCGTAGTTGAGTTTC	58.56	TTGACATCTAATCACAGGCCA	57.001		316	2154147	2154462		0.00832988	0.0028108
Chr01	Di-	(AT)6	12	2156427	2156438		TCATTTGCGTTGAGGGTGTG	59.049	TGTTTGTTAGTTGAAGGCAGGT	58.373		371	2156164	2156534		0.00832988	0.000889183
Chr01	Tri-	(CAC)5	15	2171458	2171472		TACACACACGATGACCCGAA	59.04	ACCGTTTTCCATTTCGCGTT	59.336		241	2171438	2171678		0.00832988	0.00832988
Chr01	C	(TAT)4ctgaaaaatttgaaaattttcaag(A)10	46	2172798	2172843		GCAAGACCACGAGTAAGCAC	59.209	CAGGAGTCCACTAATGTCATTTCA	58.509		356	2172618	2172973		0.00832988	7.97303e-05
Chr01	Mono-	(T)10	10	2173105	2173114		TCTTAACCCAATGCTGATTTGGA	58.328	AGACTCTTATTTCTCCATGCACA	57.573		164	2173003	2173166		0.000270038	0.000270038
Chr01	Tri-	(TAA)6	18	2181050	2181067		TGGCCTAAATTTTGAAGGAGGA	57.604	GCAACGGTGTAAATCAAATGCA	58.687		464	2180968	2181431		0.000889183	0.000889183
Chr01	C	(A)12tggcgcataaagttgtgaattataaaatttaaac(A)11	57	2189425	2189481		CCTGCTTGTTCACGTGACAA	58.986	CTGGGTACGATGGAACCTGT	59.097		462	2189184	2189645		0.00832988	0.00832988
Chr01	Mono-	(T)10	10	2240262	2240271		CTAGACTGCGAACACTGGGT	59.396	CCGAACCATCCAAACACGAT	58.551		361	2240066	2240426		0.00832988	0.00832988
Chr01	Di-	(AG)7	14	2242644	2242657		TTTTGGCCATGGATGTTGAAAA	57.572	TTTCTGCTGTCCCTTGTCCA	59.157		270	2242428	2242697		0.000889183	0.00832988
Chr01	Tri-	(TGT)4	12	2242822	2242833		TGGACAAGGGACAGCAGAAA	59.157	AGGTGGTGTCTATGGTGGTG	59.016		348	2242678	2243025		0.00832988	0.00832988
Chr01	Tri-	(ATT)4	12	2250858	2250869		CCGTACAAAACAAGCCACCA	58.974	TTCTCCAACTAAGAGCAAGCA	57.23		359	2250624	2250982		0.00832988	0.0028108
Chr01	Mono-	(T)10	10	2262724	2262733		TTACAAACTGCCCACATGCC	59.035	GCCTTTGGACGTGATTAGCT	58.261		298	2262654	2262951		0.00832988	0.00832988
Chr01	Di-	(TG)7	14	2265208	2265221		AGGTTTGTGGAAATGAAAGGGA	58.078	CTTGGTCCCGTTTAGCCATG	58.905		442	2265160	2265601		0.000889183	0.00832988
Chr01	Mono-	(T)10	10	2265329	2265338		AGGTTTGTGGAAATGAAAGGGA	58.078	CTTGGTCCCGTTTAGCCATG	58.905		442	2265160	2265601		0.000889183	0.00832988
Chr01	Di-	(TC)7	14	2274341	2274354		ACAGCAGTCGAGTTCCAGAA	58.959	ATGCATCTGGTTCGTGCAAA	58.753		399	2274161	2274559		0.00832988	0.00832988
Chr01	Tri-	(AAT)6	18	2306344	2306361		GCCCGAACCCAATAGCTTTT	58.817	CACTTGTTAGATGCATGGGAGT	58.386		436	2306123	2306558		0.00832988	0.000889183
Chr01	C	(A)10taaaaaaaaattaagtctaggtcatcaatgtgtactt(A)10	57	2307533	2307589		ATCTCAAGAGGGTCCCAAGA	57.35	ACTTCGACTTGACACCACCT	58.879		365	2307349	2307713		0.00832988	0.00832988
Chr01	Tri-	(TGC)5	15	2313480	2313494		GGTGGGTAAGGTCTGCTTCT	59.015	AAAGGAAGAGCGGAAACTGC	58.761		364	2313396	2313759		0.00832988	0.00832988
Chr01	Penta-	(ATATA)9	45	2317376	2317420		TCTACAAACTTCACTTTCGGGT	57.589	ACTGCGCGATACAAACAAGA	58.209		439	2317124	2317562		0.000889183	0.00832988
Chr01	Di-	(AG)6	12	2319616	2319627		AAAACTACTCCTCCAGCGCT	59.023	ACAATGCTCATGGTCCCTCA	59.006		260	2319585	2319844		0.00832988	0.00832988
Chr01	Mono-	(T)10	10	2325740	2325749		AGACAAAATCCCACATGCCT	57.39	TGGCCAAAATTGCACACATTG	58.781		106	2325671	2325776		0.00832988	0.0028108
Chr01	Mono-	(T)10	10	2326106	2326115		TCGTCAAGACTCATGTAAACTGC	59.012	TTGAGTTGCCGGAGTTTTCG	59.058		281	2326040	2326320		0.000270038	0.00832988
Chr01	C*	(TC)7(CTCTCC)4*	33	2332670	2332702		TTTTGTCTCCCGCCACTTTG	58.971	TTACTCCACTGCCATTCCCC	59.376		482	2332533	2333014		0.00832988	0.00832988
Chr01	Tri-	(CAA)9	27	2361224	2361250		TCCCCAGCTATTTCTCCGAC	58.879	CCCTGAACCCCGCTAATAGT	58.871		379	2361094	2361472		0.00832988	0.00832988
Chr01	Mono-	(A)10	10	2361930	2361939		ACCCTGTCAGACAACATCAAA	57.424	TTGGAGCATAATCGTTGTCCA	57.658		413	2361641	2362053		0.0028108	0.0028108
Chr01	Mono-	(T)10	10	2362329	2362338		TGGACAACGATTATGCTCCAA	57.658	GTGCTTTTGTGATGGTAAGGGT	59.109		355	2362033	2362387		0.0028108	0.000889183
Chr01	Mono-	(A)10	10	2362841	2362850		AGTAGTAGTCAGTGGGGCAA	57.679	ACCCAAGAATGTCCCCATGT	58.916		383	2362782	2363164		0.00832988	0.00832988
Chr01	Mono-	(T)10	10	2369020	2369029		AGCCTACTATCATCGAATCAACTT	57.588	CCCTCCGTTCCAAATTGACA	58.096		437	2368731	2369167		7.97303e-05	0.00832988
Chr01	Mono-	(T)10	10	2370811	2370820		TGTCGTACTGTTCGTAGCTCA	58.854	TCGAGATAGCAACAGGAGCA	58.526		432	2370475	2370906		0.0028108	0.00832988
Chr01	Tri-	(AGT)4	12	2371119	2371130		TGCTCCTGTTGCTATCTCGA	58.526	CGAACCCGGTAATTTTGGCT	58.83		452	2370887	2371338		0.00832988	0.00832988
Chr01	Tri-	(GGT)5	15	2384228	2384242		TGAAGAAGTTGGCCGGAGAT	59.016	CACAACGTGCTTTGGTGGTA	58.982		389	2384190	2384578		0.00832988	0.00832988
Chr01	Di-	(TA)7	14	2387193	2387206		ACCATCAAACCCGACCAGAT	59.008	CGTACGGCTCCATCAGTACT	58.977		433	2387093	2387525		0.00832988	0.00832988
Chr01	Penta-	(ATATA)4	20	2391840	2391859		AATACACTATTGACGGCCCTC	57.529	TCCCAGAACGTTGTCCTTCA	58.875		414	2391583	2391996		0.0028108	0.00832988
Chr01	Tri-	(CAA)4	12	2392477	2392488		GCCTCCACTATTTGCTGCAG	59.263	CTGCGCACACTATACCCTCT	59.253		377	2392163	2392539		0.00832988	0.00832988
Chr01	Tri-	(AAC)4	12	2394346	2394357		ACGAACACCACTGGATGAGA	58.662	TCCATCTCCAACCTGTCCAC	59.016		362	2394317	2394678		0.00832988	0.00832988
Chr01	Mono-	(A)10	10	2394926	2394935		GTGGACAGGTTGGAGATGGA	59.016	AGAGCAGTAGAATGGGCAAGA	58.809		421	2394659	2395079		0.00832988	0.0028108
Chr01	Tri-	(TGA)5	15	2419405	2419419		CTAGCAGCCACCACTTGTTG	59.123	ATGGATTGGGGTCTTCAAGC	57.85		317	2419231	2419547		0.00832988	0.00832988
Chr01	Mono-	(A)10	10	2419559	2419568		AGCTTGAAGACCCCAATCCA	58.924	CAGCTGTCGTTACCCTTTGA	57.836		272	2419527	2419798		0.00832988	0.00832988
Chr01	Mono-	(T)10	10	2419675	2419684		AGCTTGAAGACCCCAATCCA	58.924	CAGCTGTCGTTACCCTTTGA	57.836		272	2419527	2419798		0.00832988	0.00832988
Chr01	Di-	(AT)9	18	2420970	2420987		TCGGCTAGTGTGTGTGCTTA	59.037	AAATACGCTCGCTTCATTCG	57.001		401	2420697	2421097		0.00832988	0.00832988
Chr01	Tri-	(ATA)9	27	2423493	2423519		TCCCACCTCAACTCATGTGT	58.566	GAAGAACACCGTGCACTGG	59.058		497	2423409	2423905		0.00832988	0.021943
Chr01	Tri-	(CCA)4	12	2432712	2432723		AGCTACAACCTGAGCAGTGT	58.948	GGGGCAAGATTTGGAAAGCA	59.024		355	2432647	2433001		0.00832988	0.00832988
Chr01	Tri-	(GAA)5	15	2441914	2441928		CGGAGCGTGTTGGTTTGTTA	59.061	CTGCTAATCAACGGCCCAAA	58.827		449	2441653	2442101		0.00832988	0.00832988
Chr01	Tri-	(TGT)5	15	2442821	2442835		TGGGAGTGCAAAACCATACG	58.471	TCCTCCAAACCCAAATCCCA	58.837		496	2442623	2443118		0.00832988	0.00832988
Chr01	Mono-	(T)10	10	2454710	2454719		TTGGCCAGCTTCAAGTGTTC	58.968	AGTTCGAGTTGATGTCCCCA	58.652		471	2454350	2454820		0.00832988	0.00832988
Chr01	Tri-	(TGT)6	18	2458820	2458837		GCAGTCTAGTGGTCAAGGGT	59.023	GGTCGACCTGCAACATGTT	58.371		180	2458687	2458866		0.00832988	0.021943
Chr01	Mono-	(T)10	10	2460586	2460595		AAGTCTTCAAGCTCCAACGA	57.089	GGTCTTTCAGCAGGTTCAGC	59.122		475	2460449	2460923		0.00832988	0.00832988
Chr01	Tri-	(TTC)4	12	2469704	2469715		CCCGGCTCAGGAAAGGTATA	58.58	AGATCAAAGGAGTCTGCGCA	59.39		397	2469383	2469779		0.00832988	0.00832988
Chr01	Mono-	(A)10	10	2497154	2497163		TATATCCCACAACCCACCCC	58.475	ACAAACCGAACTCATAGCCG	58.278		212	2497042	2497253		0.00832988	0.00832988
Chr01	Mono-	(T)10	10	2508198	2508207		ATACAGGCCCATGAGATCGG	59.02	CAAAATGAATTCAGGGGCTTGT	57.724		298	2508100	2508397		0.00832988	0.000889183
Chr01	Mono-	(T)10	10	2514116	2514125		TGAGCCACTGTCCCTTGG	58.839	TGTTTATCGGGGCTCCTTGT	59.011		399	2513876	2514274		0.0867049	0.00832988
Chr01	Tri-	(TGT)4	12	2517764	2517775		CGTGCCCTTCTCATACCCTA	58.59	TTAGTCCGGCGGTAATAGGA	57.637		483	2517718	2518200		0.00832988	0.00832988
Chr01	Mono-	(A)10	10	2518047	2518056		CGTGCCCTTCTCATACCCTA	58.59	TTAGTCCGGCGGTAATAGGA	57.637		483	2517718	2518200		0.00832988	0.00832988
Chr01	Mono-	(T)10	10	2525558	2525567		GTCACAAATCCAAGCCGTGA	58.765	AGGAATTTTACTTAGCTGTTTGGTT	57.403		500	2525104	2525603		0.00832988	2.01779e-05
Chr01	Di-	(TA)7	14	2529737	2529750		ACTCACCAGCTAACTCTCCG	58.822	ACCTGATCACGACTCACACG	59.759		445	2529405	2529849		0.00832988	0.00832988
Chr01	Mono-	(A)10	10	2536165	2536174		TCGAGCTCTGAGAACGGAAA	58.755	GCACTGTTGAAGGAGCTGAA	58.402		461	2536072	2536532		0.00832988	0.00832988
Chr01	C	(T)10caaaaaaataaa(AT)9	40	2551906	2551945		GTTCCTGTTAACGCTGGTCC	58.846	ACATCTACGTGGACCAAGGC	59.751		335	2551719	2552053		0.00832988	0.00832988
Chr01	Mono-	(T)10	10	2552415	2552424		ACTGTTGATAGGTGCGTTAACA	58.002	GATTTTGGCTACGCTACCACA	58.648		393	2552264	2552656		0.000889183	0.0028108
Chr01	Di-	(CT)9	18	2553615	2553632		TTGAAGCAGAGCACAACAGC	59.335	CCTCTCGCACAGAACACCTA	59.111		461	2553345	2553805		0.00832988	0.00832988
Chr01	Tri-	(TAA)4	12	2560924	2560935		CCCGCCATTATTCTCCGAAC	58.773	TCGCAGCCATTACTTGCATC	58.983		388	2560740	2561127		0.00832988	0.00832988
Chr01	Mono-	(T)10	10	2594081	2594090		ACTGCTGCCCTTCTTTGTTG	58.965	TCTCGTTAAGCTTCCTCGCA	59.114		350	2594029	2594378		0.00832988	0.00832988
Chr01	Mono-	(A)10	10	2603616	2603625		GTTTAGCGCCGCAGATAACA	58.996	GCGTTGAGGTAGGGTTGAAC	58.846		466	2603242	2603707		0.00832988	0.00832988
Chr01	Tetra-	(TCTT)4	16	2605023	2605038		TGCACAAGGACTCCAATTGC	59.039	TGTCTGAGTCAGCTTGCGTA	59.041		499	2604879	2605377		0.00832988	0.00832988
Chr01	Tetra-	(CTCC)4	16	2615893	2615908		GCTAGAGGGCGTCAAATGTT	58.261	TTATATGTCCACCCCGCCTC	58.947		469	2615482	2615950		0.00832988	0.00832988
Chr01	Mono-	(T)10	10	2623741	2623750		CGAACAAAACGGCATGCTTG	59.222	TACGGTTGCGGAGTCAGATT	59.107		336	2623516	2623851		0.00832988	0.00832988
Chr01	Di-	(TG)6	12	2624025	2624036		AATCTGACTCCGCAACCGTA	59.107	AGACCAGCTTTCTCAGGGAC	59.02		384	2623832	2624215		0.00832988	0.00832988
Chr01	Tri-	(TGT)5	15	2624418	2624432		GTCCCTGAGAAAGCTGGTCT	59.02	AACCCGATGCGTCAAGTCTA	59.107		413	2624196	2624608		0.00832988	0.00832988
Chr01	Tri-	(TGT)6	18	2624916	2624933		GCATGTGCGTTTGGAAAGAT	57.647	AACAGCACCATGGAGACTGA	58.941		392	2624747	2625138		0.00832988	0.00832988
Chr01	Tri-	(CAA)6	18	2626987	2627004		CGCAAGTCATTTACCCGGAA	58.555	TCGAATCCATCCCTATCGCG	59.474		470	2626578	2627047		0.00832988	0.00832988
Chr01	Tri-	(AAC)4	12	2627107	2627118		GCTGGCAAGTCGATCAACAA	59.126	TTTTCTTGCCCTTCCACCAT	57.603		172	2626973	2627144		0.00832988	0.00832988
Chr01	C	(T)14gg(T)19	35	2627340	2627374		GCTGGCAAGTCGATCAACAA	59.126	ACTCAATTAATAACAAACCTCCCGA	58.522		435	2626973	2627407		0.00832988	2.01779e-05
Chr01	C	(A)10tagaaatgcatttagagttttagct(ACA)4	47	2653506	2653552		GAAGCTCGTGTGGGGTCTAT	59.175	AAACTCTATCTTGGGCCGGG	59.453		493	2653187	2653679		0.00832988	0.00832988
Chr01	Mono-	(A)10	10	2658851	2658860		TCGTACCAACCACTTAGAGGA	57.841	TGATCAGTTTGCCGCATGAG	58.911		433	2658819	2659251		0.0028108	0.00832988
Chr01	Mono-	(A)10	10	2686816	2686825		TCCAGCGTGATTCAAAACCC	58.756	TTCAGACGCGGGTGGATAAT	59.172		230	2686763	2686992		0.00832988	0.00832988
Chr01	Di-	(AT)6	12	2694017	2694028		CCGTCCAAATCGTGACCTTC	58.924	TGGTCACACAGTAGCGGAAT	59.026		465	2693840	2694304		0.00832988	0.00832988
Chr01	Mono-	(T)10	10	2697395	2697404		GAATGTGGGTCGGCTTGAAA	58.756	AAACTGGCCGGTTCACAATT	58.591		416	2697096	2697511		0.00832988	0.00832988
Chr01	Penta-	(ATACC)4	20	2704638	2704657		CTGTAACATCCATACCGCGG	58.502	TGTTGGTCCTCTAAATGCCCT	59.007		225	2704582	2704806		0.00832988	0.0028108
Chr01	Mono-	(T)10	10	2705964	2705973		CACATGGCCCTAGGAAGACA	59.088	ACTCCAATGCAATTAGTCGGT	57.65		467	2705641	2706107		0.00832988	0.0028108
Chr01	Mono-	(A)10	10	2707411	2707420		CCAAGCCCACGTGAACTTTC	59.689	AAGGTGGAAAAGTTGGCTCG	58.681		492	2707300	2707791		0.00832988	0.00832988
Chr01	Tri-	(TTG)5	15	2708253	2708267		CATGAGCGAAGAGAGGGAGT	58.89	AGGGAGGAGGGTGCAAATTT	59.214		498	2708043	2708540		0.00832988	0.00832988
Chr01	Tri-	(TTG)5	15	2708568	2708582		AAATTTGCACCCTCCTCCCT	59.214	TGCTTGCTTCTTAGGGGTCA	58.936		479	2708521	2708999		0.00832988	0.00832988
Chr01	Mono-	(T)10	10	2713707	2713716		ATCCAAGGCCTTACGGTTGA	59.011	ATGTGATGCTTTTCCTGCGG	59.187		205	2713607	2713811		0.00832988	0.00832988
Chr01	Mono-	(A)10	10	2718156	2718165		AAGTTTCCATGGGCTCTGGA	58.924	ACAAATCATGCGGCCGATC	58.975		451	2718010	2718460		0.00832988	0.021943
Chr01	Di-	(TA)6	12	2723076	2723087		CGTGAGAGCGGGAAAATTGA	58.561	GCTGCCCACACTGAAATGAT	58.82		244	2722915	2723158		0.00832988	0.00832988
Chr01	Mono-	(A)10	10	2724325	2724334		TTGGGGTAGGCGATCTGATC	58.951	CGGAGTTGAGCATGTTGAGG	58.918		255	2724111	2724365		0.00832988	0.00832988
Chr01	Tri-	(TTG)8	24	2727632	2727655		AAGGTATGGGCATGCTGACT	59.078	GATGTGGGTATCAGCCGTTT	57.962		485	2727220	2727704		0.00832988	0.00832988
Chr01	Mono-	(A)10	10	2740670	2740679		TCTTGGTGAGGAGATGTAAGAGT	58.322	GGGAATTTCTCACCCCTCCA	59		471	2740511	2740981		0.000270038	0.00832988
Chr01	Tri-	(TTA)5	15	2741179	2741193		GTAAGGGTTTGGAGGGGTGA	58.93	AGCAATGACACATGCTCCAA	58.086		311	2740953	2741263		0.00832988	0.00832988
Chr01	C	(T)11ctaaattacacaggacgc(T)15	44	2741623	2741666		ACCCAAGGTCGAACTCTCAA	58.58	ATGAAGGAAGGAGGCTGCAA	59.299		325	2741496	2741820		0.00832988	0.00832988
Chr01	Di-	(AT)6	12	2751936	2751947		GCTACACATGTGATGCCCTT	58.245	GGACGAGAAACAGTTGGCAA	58.695		492	2751762	2752253		0.00832988	0.00832988
Chr01	Mono-	(A)10	10	2754248	2754257		ACGGAGGAGATTGTTCAGCA	59.023	TGCTGGAGTTTGTTCGAAGG	58.407		380	2754014	2754393		0.00832988	0.00832988
Chr01	Tri-	(TGA)4	12	2762656	2762667		GCATCCAAGAATCACCAGCT	58.24	TCATCTTGGAGTTGGAGGGG	58.711		498	2762269	2762766		0.00832988	0.00832988
Chr01	Tri-	(TCT)4	12	2763094	2763105		CCACCAGTACCATAGGCCAT	58.86	GCAAGGGTAAGACTATGGAAGC	58.793		368	2762794	2763161		0.00832988	0.000889183
Chr01	Tri-	(AAC)5	15	2764711	2764725		TGACATGGCCCTTGATGCTA	59.082	TGGGATACTACACCGCGTAC	58.976		268	2764487	2764754		0.00832988	0.00832988
Chr01	Di-	(GA)6	12	2766620	2766631		TCGACGGGTGCTTGTCTAAT	59.107	GAAGTCATCATCACACACCCC	58.64		377	2766286	2766662		0.00832988	0.0028108
Chr01	Mono-	(T)10	10	2767314	2767323		TGTTGTAGTGGTGGTAATCAGT	57.033	CGTAAAATTAATACCCCTCCGCT	58.617		360	2767264	2767623		0.000889183	0.000270038
Chr01	Tri-	(AAT)4	12	2772317	2772328		TGTTACGGCCCCTCTTTTCT	58.938	AGTTTGCGTGCACCTTACTG	59.056		187	2772201	2772387		0.00832988	0.00832988
Chr01	Di-	(CA)7	14	2797579	2797592		GCACTAAGCGCGTACTTGAT	58.722	AGCCCCACACATAAAGGAATT	57.527		308	2797409	2797716		0.00832988	0.0028108
Chr01	Di-	(TA)12	24	2799835	2799858		TTCAATGCAAGCACCGAACA	58.972	TGCCCTAATTTACTTGCCTAGG	57.835		425	2799570	2799994		0.00832988	0.000889183
Chr01	C	(A)10taaag(A)10	25	2800233	2800257		TCCGCGCTACATGGATAAAC	58.139	TGTTTGCTCTCATAGGCGAA	57.239		237	2800198	2800434		0.00832988	0.00832988
Chr01	Mono-	(A)10	10	2800847	2800856		TCGCCTATGAGAGCAAACAA	57.239	GACACTAGAGATCCAAGCCCA	58.889		477	2800416	2800892		0.00832988	0.0028108
Chr01	Tetra-	(AAAT)5	20	2801113	2801132		GGGCTTGGATCTCTAGTGTCA	58.889	CGATACAAATGCTCCGTACGA	58.277		398	2800873	2801270		0.0028108	0.0028108
Chr01	Mono-	(T)10	10	2803945	2803954		TCTTTCACCGGGGAGACTTC	59.026	CCTGAACCCTGCAAACTTCC	59.038		480	2803530	2804009		0.00832988	0.00832988
Chr01	Tri-	(TGA)5	15	2805001	2805015		ATAGCCAAGCCAGGTGAACT	59.005	TGCTGCAGTTTCACGTCTTC	59.063		365	2804936	2805300		0.00832988	0.00832988
Chr01	Tri-	(ACC)4	12	2809733	2809744		AAGGGTTGGACTAGAACGGG	59.018	ATTCTTCACCCACCGACTGT	58.943		404	2809592	2809995		0.00832988	0.00832988
Chr01	Tri-	(GCG)6	18	2809849	2809866		AAGGGTTGGACTAGAACGGG	59.018	ATTCTTCACCCACCGACTGT	58.943		404	2809592	2809995		0.00832988	0.00832988
Chr01	Di-	(AT)7	14	2814140	2814153		TGGAGCCAATGACCACTCTT	58.933	ACGGTTTTGCTTGGTAGTGC	59.334		475	2814053	2814527		0.00832988	0.00832988
Chr01	Tri-	(ATC)4	12	2817085	2817096		ACTCCTTGAACGTTTGCTTTTG	58.23	AAATGACCCTCGGCTGAAGT	59.307		201	2817054	2817254		0.000889183	0.00832988
Chr01	Tri-	(TTG)4	12	2817345	2817356		ACTTCAGCCGAGGGTCATTT	59.307	ACCGATAATAACATGGCCCAC	58.141		485	2817235	2817719		0.00832988	0.0028108
Chr01	Mono-	(A)10	10	2825613	2825622		ACATCCAATCATGCAAGCCC	58.883	ACGCTAGCAAATCTTGTTGAAGT	59.185		452	2825391	2825842		0.00832988	0.000270038
Chr01	Tri-	(AAT)6	18	2826416	2826433		AGGACGTTCTATGTGGCCAA	59.019	ACATACTGCCCCACGAAAGA	59.019		413	2826105	2826517		0.00832988	0.00832988
Chr01	Di-	(AT)6	12	2827806	2827817		GACTCATCACTCACCACCCA	59.023	TGATGCACTGAATTGTCTGCT	58.213		171	2827734	2827904		0.00832988	0.0028108
Chr01	Di-	(AT)9	18	2829863	2829880		GTCAAACAGAGCTACTACACCA	57.747	GTGGTGTGTACGAGTAATTGGG	59.002		339	2829587	2829925		0.000889183	0.000889183
Chr01	Tri-	(TAT)4	12	2833117	2833128		ATAACCCACCTCCCCGTTTT	58.922	AGTACGGCGGATACTGAGTG	58.977		339	2833042	2833380		0.00832988	0.00832988
Chr01	Di-	(AT)6	12	2849164	2849175		GCGAATGGTGTGAAAGAGCA	59.126	ATGCCCCATATCCGCTGTAA	58.936		254	2849025	2849278		0.00832988	0.00832988
Chr01	Mono-	(A)10	10	2869015	2869024		ATGCCCAATACACTCCCCAA	58.993	GTGCCGCTTTCCTGCTATC	58.982		477	2868596	2869072		0.00832988	0.021943
Chr01	Di-	(TA)8	16	2874527	2874542		TGAGGGAGTTCATGAAGAGGA	57.81	TGGCAAGAGACAAAGGTGAA	57.273		409	2874396	2874804		0.0028108	0.00832988
Chr01	Mono-	(T)10	10	2877329	2877338		ACACCTGATTCGAGGGTCTT	58.354	TCAACGCTATTTCTCGGAGC	58.077		478	2877126	2877603		0.00832988	0.00832988
Chr01	Di-	(AT)6	12	2885498	2885509		ACTGAGCTAGCGACTTACCC	58.895	AGCAATCCCAAACATGCTCT	57.773		467	2885201	2885667		0.00832988	0.00832988
Chr01	C	(A)10gaagtgaaaaataa(AAT)5	39	2886019	2886057		AATCTTGCAACGGTGATTCG	57.1	ACGGAAAATTGAGGGTTTGGT	58.327		480	2885914	2886393		0.00832988	0.0028108
Chr01	Di-	(TA)7	14	2886240	2886253		AATCTTGCAACGGTGATTCG	57.1	ACGGAAAATTGAGGGTTTGGT	58.327		480	2885914	2886393		0.00832988	0.0028108
Chr01	Tri-	(CAA)4	12	2909555	2909566		GCACTCACCAGGTATCCTCA	58.805	GGACCATGTTTTCTGGGAGTG	58.837		371	2909489	2909859		0.00832988	0.0028108
Chr01	Mono-	(T)10	10	2915981	2915990		GTGAGTGCTTTTGGGTGGAG	59.046	GGTTCCATGCAACGTAAAGC	58.023		406	2915848	2916253		0.00832988	0.00832988
Chr01	Tri-	(ATT)4	12	2918842	2918853		GGAATAGCATGCTCAATTCAATACA	58.026	AGGCCTTCTATCTCCAACAACA	59.087		499	2918785	2919283		2.01779e-05	0.000889183
Chr01	Di-	(AT)10	20	2921139	2921158		ATCTTGAACGTGGGGTCTGT	58.943	TCCCCGGTCTCATAAGCATC	58.951		479	2920735	2921213		0.00832988	0.00832988
Chr01	Di-	(AG)7	14	2930186	2930199		AGCTCGAGAGTTTCCAGGTT	58.657	CAGTGTAAGCCGCAAATGGA	58.836		462	2929887	2930348		0.00832988	0.00832988
Chr01	C	(AC)7(AT)15	44	2935722	2935765		CCCGCTCTCTCTGTTCTCAT	58.89	ACGGAAGAAAGTCGTCTCGA	58.767		309	2935556	2935864		0.00832988	0.00832988
Chr01	Tri-	(TGA)4	12	2946407	2946418		GAGGTACAAGTGGTGGTGGA	58.947	ACAAAGGTTAGGGATCCGGG	59.083		269	2946334	2946602		0.00832988	0.00832988
Chr01	Tri-	(GTT)4	12	2948844	2948855		ACACTTTACCCGCCCTAGAC	59.1	GATACTCATGTGCCACGGTG	58.71		327	2948800	2949126		0.00832988	0.00832988
Chr01	Mono-	(A)10	10	2953900	2953909		AGATGTGTTGATATTGGATTGCGT	59.116	AGTGTGCCCAATTCAAATAGAGT	58.333		402	2953727	2954128		7.97303e-05	0.000270038
Chr01	Di-	(TA)8	16	2957243	2957258		GTGACACACTCTCGCACAAA	58.713	CCTTACGCATCAAACACCTCA	58.577		317	2957030	2957346		0.00832988	0.0028108
Chr01	Mono-	(T)10	10	2967125	2967134		GTCGTGAAGTTTAACTCTCCTCT	57.876	CGGAAACCTCGTAACTCTCG	58.108		442	2966748	2967189		0.000270038	0.00832988
Chr01	Mono-	(T)10	10	2967845	2967854		GAGTAATCGAACGGGAACTAATTT	57.101	TCTGATCGCTCGACATTGATT	57.557		471	2967572	2968042		7.97303e-05	0.0028108
Chr01	Di-	(AT)7	14	2968686	2968699		AGGAAGAGAGACGAAGAGAGA	57.007	GCAAGGGTGGTTCAAAGGTA	58.01		415	2968632	2969046		0.0028108	0.00832988
Chr01	Mono-	(T)10	10	2968889	2968898		AGGAAGAGAGACGAAGAGAGA	57.007	GCAAGGGTGGTTCAAAGGTA	58.01		415	2968632	2969046		0.0028108	0.00832988
Chr01	Mono-	(A)10	10	2971373	2971382		AGGCTTTTGTTCATGGTTACTGA	58.53	TGAAACCGTCATAGTCCCCA	58.353		493	2971301	2971793		0.000270038	0.00832988
Chr01	Tri-	(AAC)4	12	2972393	2972404		TGCTGATATTATTAATGGCGCAGT	58.997	AGTTCACCACCACCTTTTCTT	57.618		492	2971977	2972468		7.97303e-05	0.0028108
Chr01	C	(T)12g(T)12	25	2977096	2977120		TTTTGTGTTAGTTGTGCGTTGA	57.579	GAGGTTGCCCATTACAAGTCA	58.21		473	2976992	2977464		0.000889183	0.0028108
Chr01	Tri-	(GAA)6	18	2978883	2978900		CTGCTGATACATTCGCCACC	59.06	TGGGGATCCTTGTGCTGAAT	58.998		280	2978701	2978980		0.00832988	0.00832988
Chr01	Tri-	(CAA)4	12	3004315	3004326		ACACGTTGCAGTATCAAGTTGT	58.797	CAATGTAGGAGCAAGACCGC	58.99		129	3004271	3004399		0.000889183	0.00832988
Chr01	Di-	(AT)6	12	3005908	3005919		TGCCAATTTGCTAGGTATATGTGT	58.555	TCAGGCCTAAAACAAACCAGA	57.414		452	3005799	3006250		7.97303e-05	0.0028108
Chr01	Mono-	(T)10	10	3008861	3008870		GGCCCAACTAACCTGATCCA	59.376	CCCCGAATGATGTCCTATGC	58.186		492	3008457	3008948		0.00832988	0.00832988
Chr01	Mono-	(T)10	10	3026023	3026032		AGCCGTACACTGAAATCCCA	59.019	TTTCCAAGAAATGAATACCCACTG	57.411		404	3025756	3026159		0.00832988	7.97303e-05
Chr01	Tri-	(TGT)7	21	3026903	3026923		CGTCAAACTCCACTTGTGGG	59.056	TGACCCCAACTAGTTCGGAA	58.28		462	3026870	3027331		0.00832988	0.00832988
Chr01	Tri-	(TTG)4	12	3037894	3037905		CACAGTGGTACGGGTAAGGT	59.029	AGAAGTGCAGTTAGGTCGCT	59.03		222	3037822	3038043		0.00832988	0.00832988
Chr01	Tri-	(TTC)4	12	3054584	3054595		GTGTCTTATTGCCCCTACGC	58.703	GGTGGATTCCTAGTGCATGTG	58.708		440	3054528	3054967		0.00832988	0.0028108
Chr01	Tri-	(ATT)19	57	3054857	3054913		GTGTCTTATTGCCCCTACGC	58.703	GGTGGATTCCTAGTGCATGTG	58.708		440	3054528	3054967		0.00832988	0.0028108
Chr01	C	(A)10gtac(A)12	26	3055664	3055689		ACGTGCATACCCTCCGTTAT	58.883	TCGAGACCTCCAATTAAAAGTTGG	58.999		489	3055441	3055929		0.00832988	7.97303e-05
Chr01	Di-	(AT)17	34	3056159	3056192		GGAGTTGAACATGGCAGCAT	58.82	GTGGTTGATGTAGCTCTTTCACA	58.935		442	3056064	3056505		0.00832988	0.000270038
Chr01	Mono-	(T)10	10	3128501	3128510		TGGAGTTCATAGTCGACCCA	57.775	GCGCTTTTCACTTCTATACCACT	59.067		500	3128387	3128886		0.00832988	0.000270038
Chr01	Tri-	(TTG)5	15	3130458	3130472		TGTCACAGAATCCAGCCAGT	58.941	ACCTCAGCCATCATGTAGGT	58.115		456	3130270	3130725		0.00832988	0.00832988
Chr01	Tri-	(GAA)5	15	3134406	3134420		GAGGCGCGGAAACATAAAGT	58.916	TTGCAGCACCCTTCATTCTG	58.75		159	3134374	3134532		0.00832988	0.00832988
Chr01	Tri-	(TAC)4	12	3136830	3136841		CTTCACCGTTGCTCCAAGAC	59.132	TCAAGAACAAGTTGTGCAGCA	58.909		447	3136673	3137119		0.00832988	0.0028108
Chr01	Mono-	(T)10	10	3137591	3137600		TGAGTTCCCATTGGCCTTGA	59.223	TGCTCCCATAACCTTCCCTT	58.319		396	3137247	3137642		0.00832988	0.00832988
Chr01	Tetra-	(ATTT)5	20	3137864	3137883		AAGGGAAGGTTATGGGAGCA	58.319	CCATTCGGAGGATAGGAGGA	57.689		458	3137623	3138080		0.00832988	0.00832988
Chr01	Mono-	(T)10	10	3139396	3139405		TCATGTCAATTAGGGGCGGA	58.791	GGCTGATTTCATTGTAAGGCG	57.93		457	3139078	3139534		0.00832988	0.0028108
Chr01	Di-	(AT)8	16	3139602	3139617		CGCCTTACAATGAAATCAGCC	57.93	ATACCTTAGACCGGCATTGC	57.744		417	3139514	3139930		0.0028108	0.00832988
Chr01	C	(T)18acataaaatcctttttta(TTC)4	48	3143970	3144017		AACTTACACCACTACCGCCA	58.95	GGTCCAACACGTGCACTTAA	58.699		435	3143716	3144150		0.00832988	0.00832988
Chr01	Tetra-	(AAAT)6	24	3148285	3148308		TGAGTGAAAAGTGGTACCATTTGA	58.558	TGAGCTGTTACCTGGATTGG	57.213		268	3148171	3148438		7.97303e-05	0.00832988
Chr01	Di-	(AC)6	12	3152663	3152674		TGCCACAATGACAGTTTCCA	57.936	AATCAGGTGGCAGCAACATG	59.107		368	3152607	3152974		0.00832988	0.00832988
Chr01	Mono-	(A)10	10	3156807	3156816		GCGGCTTGAACTCATGACTT	58.84	CCCGCCCTTTGAAATACTCG	58.986		356	3156606	3156961		0.00832988	0.00832988
Chr01	Mono-	(A)10	10	3158661	3158670		GTCGCTGACTTTACTGTGGC	59.209	CTCACGTCCAGACCCAACT	58.95		459	3158586	3159044		0.00832988	0.021943
Chr01	Mono-	(T)10	10	3166966	3166975		ACAAGAACTCAACCCCTCCC	59.228	TTTTCACTTTTGGGCCCGAC	59.252		213	3166846	3167058		0.00832988	0.00832988
Chr01	Tri-	(TTG)4	12	3170700	3170711		AAAGAGCCTCTCCACCTCAC	59.02	TGGTATTTGCTGGATGGGGT	58.993		495	3170602	3171096		0.00832988	0.00832988
Chr01	Di-	(AT)9	18	3172104	3172121		ATGCAGTCGAGTAGCTCAGT	58.531	AAGGAAGAGTCTGACCCAGC	59.02		465	3172007	3172471		0.00832988	0.00832988
Chr01	C	(ACT)4(TCT)5	27	3177658	3177684		TGCCAACAATGAGACACAGC	59.046	GCAAGGTGTATCTGGTGCTG	58.91		225	3177553	3177777		0.00832988	0.00832988
Chr01	Di-	(AG)6	12	3178447	3178458		TATGCAAGCAACACGTACGG	58.928	CTGAGGGAGTAGAAGCAAGTAG	57.353		345	3178162	3178506		0.00832988	0.000889183
Chr01	Tri-	(AAT)6	18	3180474	3180491		TGCCCTTTAAGACATGTGCA	57.715	TTGCTTTGGGATGGCATCTC	58.522		451	3180098	3180548		0.00832988	0.00832988
Chr01	Mono-	(A)10	10	3188511	3188520		AGAGAAGGAACGGGTGTCTG	59.03	GTGGCTGTTGATTTTGGGCT	59.319		500	3188243	3188742		0.00832988	0.00832988
Chr01	Mono-	(T)10	10	3196167	3196176		GTCCATGCCCGAAGTTGATC	58.983	ACCATTATAGAGGGGAGGGG	57.257		220	3196058	3196277		0.00832988	0.00832988
Chr01	Mono-	(T)10	10	3200590	3200599		TCGTATGTCCCAGCCTTCTC	58.888	GGCCGATGTACTAAACTGCC	58.703		231	3200541	3200771		0.00832988	0.00832988
Chr01	Tri-	(TTG)4	12	3212849	3212860		ACTGTGACAAGTGAAATGCTCT	58.187	ATCGAATACCCTCAGCCGAC	59.325		329	3212571	3212899		0.000889183	0.00832988
Chr01	Di-	(AT)8	16	3229350	3229365		TTTCTCGCTTTTATTTGTAGTAGCT	57.099	TGTGAGCACCTTAGTATGGGG	59.163		376	3229203	3229578		2.01779e-05	0.0028108
Chr01	Mono-	(T)10	10	3229636	3229645		CCCCATACTAAGGTGCTCACA	59.163	CCAACTCCGAGTCCTCTTGT	59.03		256	3229558	3229813		0.0028108	0.00832988
Chr01	Hexa-	(AAAGAT)4	24	3230230	3230253		AGGCCCATTTTGACCAATTGA	58.381	ATCAAATGCCGGCTGTTTGT	59.032		363	3230157	3230519		0.0028108	0.00832988
Chr01	Di-	(AT)10	20	3230885	3230904		AAACATGCCATCGCCAGAAG	59.187	TGACATTCCAGCACCCGTAA	59.312		322	3230799	3231120		0.00832988	0.00832988
Chr01	Mono-	(A)10	10	3231623	3231632		TCGTTTTCCTCGGCCCATAT	59.165	AACTCCCTTGGCTTCTCTCC	59.012		410	3231437	3231846		0.00832988	0.00832988
Chr01	Mono-	(A)10	10	3234548	3234557		ACCACAACACTTTCCATCTCT	57.135	CCGCCCCTGGTTGAAATTTT	59.315		290	3234514	3234803		0.0028108	0.00832988
Chr01	Di-	(AT)13	26	3236137	3236162		TGTCGGAGCATGTTTTCACG	59.135	ATCGTTTGGTTTGGGTCAGC	59.041		498	3235859	3236356		0.00832988	0.00832988
Chr01	Tri-	(TTA)5	15	3253055	3253069		TCCTTCCATGCCCCTCAATT	58.99	TCATCTACTCATTTGCAACACTGT	58.692		451	3252900	3253350		0.00832988	7.97303e-05
Chr01	Tetra-	(TCTT)4	16	3278725	3278740		GATTTGCACTCCGTCTGTCC	58.92	CAACTCATCCTCTCCCCTTCA	58.809		432	3278547	3278978		0.00832988	0.0028108
Chr01	Mono-	(T)10	10	3298098	3298107		CAACTGCAGGGGTGTTACAC	59.048	CATTTGACGGGGTTGGAAGG	59.112		444	3297711	3298154		0.00832988	0.00832988
Chr01	Mono-	(A)10	10	3298814	3298823		GCGGTGTTGGTCTTTTCCTT	58.97	AAGACTACTGAACACCCGCA	58.955		296	3298593	3298888		0.00832988	0.00832988
Chr01	Mono-	(T)10	10	3299241	3299250		TTGCTGTTTTCCAAAGTTTCCT	57.183	GGCCGTTTCTATTTTCATCGC	58.284		497	3299050	3299546		0.000889183	0.0028108
Chr01	Tri-	(CAA)4	12	3307755	3307766		TCTTCCAATTGTGCCCCTGT	59.518	CCATCGGTACCCTTCAACGT	59.752		220	3307673	3307892		0.00832988	0.00832988
Chr01	Di-	(TA)9	18	3309117	3309134		TGCAATCCCACTGGTAGAATG	57.997	CGGCCAGTGAGCCAATAAAA	58.827		421	3308905	3309325		0.0028108	0.00832988
Chr01	Mono-	(A)10	10	3316319	3316328		GACCCCTGATCATGTTGGGA	59.081	AGTGGTGTTCGGTCATGAAA	57.369		484	3316189	3316672		0.00832988	0.00832988
Chr01	Di-	(AT)11	22	3316530	3316551		GACCCCTGATCATGTTGGGA	59.081	AGTGGTGTTCGGTCATGAAA	57.369		484	3316189	3316672		0.00832988	0.00832988
Chr01	Mono-	(T)10	10	3323318	3323327		GAGGGGAGGAAATGGGTTGA	59	CCAATTACGGGAGAGCTACCT	58.96		462	3322913	3323374		0.00832988	0.0028108
Chr01	Tri-	(TTC)5	15	3442630	3442644		AGCAAAGAAAGGCCCAATGT	58.279	AGCCAAGTTCCATTGCCTTG	59.029		354	3442460	3442813		0.00832988	0.00832988
Chr01	Di-	(TA)10	20	3639113	3639132		ACGAATGAATCAAGGCCATCT	57.712	GCGGTGTGTATGTGAGTGTG	59.21		133	3639022	3639154		0.0028108	0.00832988
Chr01	Tri-	(ATA)16	48	3656712	3656759		AGAGTTTAACAATGCGCGCT	58.843	CAAAGTGCCTGTCAAGTTCCT	58.699		459	3656465	3656923		0.00832988	0.0028108
Chr01	Mono-	(A)10	10	3657606	3657615		CAACGTCGTAAACCTTGGCT	58.777	AAGAAAGAGGGCAGGCAAGA	59.226		457	3657238	3657694		0.00832988	0.00832988
Chr01	Tetra-	(AAAG)4	16	3679916	3679931		GCCACGAGAACAAAGACAGA	58.134	CCCTCGACTTTACGGATCGA	58.98		289	3679715	3680003		0.00832988	0.00832988
Chr01	C	(T)14g(GT)10	35	3694191	3694225		TCCTATGATGTGGATGGGGC	58.933	AGCAGAACGTGATAGGAGCT	58.52		378	3693960	3694337		0.00832988	0.00832988
Chr01	Di-	(TG)6	12	3702450	3702461		GGTTCCAAATAGTCGGTCCC	57.966	CTGGTGTTATGGTGCCTTGG	58.823		499	3702361	3702859		0.00832988	0.00832988
Chr01	C	(T)12c(T)13	26	3706207	3706232		CTTTCTGAACGTGGGTGTGT	58.336	CTCCCCGAACACCACTAACT	59.026		322	3706095	3706416		0.00832988	0.00832988
Chr01	Tri-	(CTT)4	12	3706729	3706740		AGTTAGTGGTGTTCGGGGAG	59.026	TATGCGCAACGTGAAGCTAC	59.004		432	3706397	3706828		0.00832988	0.00832988
Chr01	Tri-	(GAA)4	12	3729537	3729548		GCGTTTGTTGTTGGTGTTGC	59.631	TGAAAATTGGGGTGTCTGGC	58.663		377	3729444	3729820		0.00832988	0.00832988
Chr01	Di-	(AT)10	20	3963391	3963410		CCTTTGAGGTAGAGACAAGGTC	57.805	CTCACTGCACACTCACACAC	59.067		232	3963303	3963534		0.000889183	0.00832988
Chr01	Mono-	(A)10	10	3963621	3963630		GTGTGTGAGTGTGCAGTGAG	59.067	ACATGCACATCCAACTTCTGT	58.132		475	3963515	3963989		0.00832988	0.0028108
Chr01	Mono-	(T)10	10	3963807	3963816		GTGTGTGAGTGTGCAGTGAG	59.067	ACATGCACATCCAACTTCTGT	58.132		475	3963515	3963989		0.00832988	0.0028108
Chr01	Di-	(AT)6	12	3966912	3966923		CAATTTGTGATGTGAGGATTGCC	58.821	AGTTGAGTGGTCGAGAGGTG	59.038		424	3966857	3967280		0.000270038	0.00832988
Chr01	Di-	(AT)7	14	3967057	3967070		TGTACCACGCCTCATTGAAAC	58.852	AGTTGAGTGGTCGAGAGGTG	59.038		264	3967017	3967280		0.0028108	0.00832988
Chr01	Mono-	(T)10	10	3975976	3975985		CTACCCCTGTGCGAATCTGA	59.176	TGTGTTAATATGAGGCCCGGA	58.88		345	3975816	3976160		0.00832988	0.0028108
Chr01	Mono-	(T)10	10	3978831	3978840		GTCAGCCCATTTTCACTGCT	58.749	TCGTCTTCTCCCATTACTGTGT	58.837		361	3978609	3978969		0.00832988	0.000889183
Chr01	Mono-	(T)10	10	3990344	3990353		ATGTCACTCCCTTGAACCGT	58.943	GTAGCTCAGGATGTGTGGGT	59.095		366	3990143	3990508		0.00832988	0.00832988
Chr01	Tri-	(AAG)4	12	4008388	4008399		CGCCTCCAATAACGGTGAAG	58.993	ACTCTCTTCCCTCTCCGTCT	59.003		163	4008329	4008491		0.00832988	0.00832988
Chr01	Tri-	(AGG)4	12	4008566	4008577		GAAGAGGATGAGGAAGCGGA	58.885	CCTGGTGCGCTAAATAGACC	58.417		490	4008508	4008997		0.00832988	0.00832988
Chr01	Tetra-	(TAAA)5	20	4042730	4042749		AACCCGGTTCTAGATAGCCG	58.962	AAAACAACCCACCCAAACCC	59.087		388	4042523	4042910		0.00832988	0.00832988
Chr01	Tri-	(CGA)5	15	4085393	4085407		CACACACACTCTTTGCTGCT	58.98	AGCATCTTCCAACTGCTCCT	59.01		352	4085318	4085669		0.00832988	0.00832988
Chr01	Tri-	(GAG)5	15	4085634	4085648		CACACACACTCTTTGCTGCT	58.98	AGCATCTTCCAACTGCTCCT	59.01		352	4085318	4085669		0.00832988	0.00832988
Chr01	Tri-	(CCA)4	12	4086785	4086796		CCCTTTAGCGCACCAAGATG	59.265	CAATGGTGTGTGCCCTAGTG	58.832		433	4086516	4086948		0.00832988	0.00832988
Chr01	Tri-	(GAA)4	12	4104939	4104950		GCGTCGTTGTCTTTCTCCTC	58.939	CCCCACATACCCCTTATCCC	58.927		403	4104756	4105158		0.00832988	0.00832988
Chr01	C	(A)11gagaatcatccacaacac(T)11	40	4149447	4149486		GCAACTGAACCTCTGCCAAA	58.968	CATCTAGGACAAGTGGGGCA	59.088		472	4149172	4149643		0.00832988	0.00832988
Chr01	Tri-	(TTG)4	12	4158078	4158089		CAGACTCCACTTTACGGGGA	58.737	ACGCTAAACTTAAGAGCACCG	58.665		500	4158048	4158547		0.00832988	0.0028108
Chr01	Di-	(AT)10	20	4158426	4158445		CAGACTCCACTTTACGGGGA	58.737	ACGCTAAACTTAAGAGCACCG	58.665		500	4158048	4158547		0.00832988	0.0028108
Chr01	Tri-	(GAA)4	12	4161205	4161216		ACGACTTCTAATGAGGGGTCA	58.184	TGCGTTGGACCTAAAGTTCT	57.077		473	4160767	4161239		0.0028108	0.00832988
Chr01	Mono-	(T)10	10	4179917	4179926		AGCACCAAAAGAAATCGTCCA	58.418	GGGATCCTAGAGTTGGATTTGC	58.519		495	4179502	4179996		0.0028108	0.000889183
Chr01	Tri-	(ACA)7	21	4180487	4180507		GGGAGTTTTAGTGCAACGGG	59.121	GCTTTACCTCCACAGACCCT	59.015		314	4180225	4180538		0.00832988	0.00832988
Chr01	Mono-	(T)10	10	4182678	4182687		AATCTGGACCATGACCCCAG	59.078	ACCGCAGTAAATCCACACATG	58.916		449	4182305	4182753		0.00832988	0.0028108
Chr01	Mono-	(A)10	10	4213419	4213428		CTTAGCTTCTCACACTTGGCA	58.229	TGTAGGACGCCATGCACATA	59.173		332	4213246	4213577		0.0028108	0.00832988
Chr01	Tetra-	(AAAT)6	24	4215711	4215734		GACTTCGTTGGTAAGGATTCGA	58.158	ATAGGGACGGAGAACAGGTC	58.222		299	4215477	4215775		0.000889183	0.00832988
Chr01	Tri-	(CAA)4	12	4224413	4224424		ACCGATGTGAGACTCGACAA	58.755	CATGCCCAACTTCCTTGCAA	59.319		474	4224122	4224595		0.00832988	0.00832988
Chr01	Tri-	(TGT)6	18	4227949	4227966		AGCATCCGTGTCATATCGGT	58.959	TCGGGCAGATGAGATCCTTC	58.956		452	4227571	4228022		0.00832988	0.00832988
Chr01	Tri-	(TCC)4	12	4228595	4228606		AGCTTGCTCATCACTACCGT	59.102	ACCAAAACATGTTGAGCGCT	58.968		408	4228528	4228935		0.00832988	0.00832988
Chr01	Di-	(AT)8	16	4229918	4229933		TCATAGTGTGTGTGTGCGTT	57.767	CTATGCCCAAGGTCAAAGCC	58.894		437	4229685	4230121		0.00832988	0.00832988
Chr01	Mono-	(A)10	10	4232941	4232950		TGTGTTGGGAAAGGTTGTCC	58.23	GACGACGAAGGATATGCAGC	58.867		379	4232592	4232970		0.00832988	0.00832988
Chr01	Tri-	(TAT)4	12	4235104	4235115		ACAACTACACTGTGAAAGACGA	57.619	GGTTTGTGTATTACGGGGCC	58.903		241	4235079	4235319		0.000889183	0.00832988
Chr01	Di-	(AT)8	16	4239745	4239760		ACTCACCAACGACCTCTGTT	58.879	CTAGACTGACTCCGCCTCTG	58.979		415	4239613	4240027		0.00832988	0.00832988
Chr01	Mono-	(A)10	10	4246207	4246216		TTCCGATCCTTCCTCCTGTG	58.805	ATGTCCCTGTCCGTTGTTCT	58.943		292	4246031	4246322		0.00832988	0.00832988
Chr01	Di-	(TA)9	18	4246668	4246685		CTTGCAAGTTCATTCGCGTG	58.679	CCCAATTCTCATGCTTGCTCA	58.903		492	4246444	4246935		0.00832988	0.0028108
Chr01	Tri-	(TGT)5	15	4276282	4276296		AGACTGCTACACGTTACTCTCA	58.59	TCCACTCTGCCACTTTCCAG	59.602		499	4276232	4276730		0.000889183	0.00832988
Chr01	Mono-	(A)10	10	4287149	4287158		CACCAACTTAAACCACGGCA	58.974	AATTCCCTCCCTCCCTTGTG	58.997		365	4286968	4287332		0.00832988	0.00832988
Chr01	Tri-	(CAA)4	12	4290492	4290503		AAAGAACCAACACGCACCTC	58.978	TTGGTCTGCTTGGAGTGCTA	58.944		359	4290383	4290741		0.00832988	0.00832988
Chr01	Mono-	(A)10	10	4290948	4290957		TAGCACTCCAAGCAGACCAA	58.944	AGGTAAACGGGCATGCAAAG	59.112		458	4290722	4291179		0.00832988	0.00832988
Chr01	Di-	(GT)8	16	4301071	4301086		TTTGGTTCATGCTTCAGGGC	59.032	CCTCATTCATTCGGCAAGGG	58.973		482	4300800	4301281		0.00832988	0.00832988
Chr01	Tri-	(TTC)4	12	4302577	4302588		CAACCGCGAATCATGCTGTA	58.994	GTTGAAGATGCGTCGGACAA	58.855		480	4302352	4302831		0.00832988	0.00832988
Chr01	Tri-	(TGG)5	15	4303023	4303037		TTGTCCGACGCATCTTCAAC	58.855	CTTCCCTTCTCCACCACCAT	59.005		307	4302812	4303118		0.00832988	0.00832988
Chr01	Tri-	(AGT)4	12	4308487	4308498		TCAACAGTAAACAGACATGAGCT	58.039	TCAATTAGTCAGTTGCGCGC	59.558		464	4308302	4308765		0.000270038	0.00832988
Chr01	Mono-	(T)10	10	4320706	4320715		GTGCGTTCAAACTGGTCTGA	58.704	AAGGTGGGGTCTGAGAAGTG	58.94		384	4320655	4321038		0.00832988	0.00832988
Chr01	C	(TG)6tt(AG)12	38	4323632	4323669		ACTCCCAGCTCTATTACGCC	58.959	TAACTCCTCCTTGCCTCACC	58.723		340	4323383	4323722		0.00832988	0.00832988
Chr01	Tri-	(ACT)4	12	4332592	4332603		CTATGAGCCACAAACCCCGT	60.035	ACATAGCGGTAGTGTGAGGG	58.888		484	4332463	4332946		0.00832988	0.00832988
Chr01	Di-	(AT)16	32	4334826	4334857		TCCTTCCTTCTCTATTCGTTCCT	58.389	TGTAGTCACGATCACAAAACGT	58.291		412	4334517	4334928		0.000270038	0.000889183
Chr01	Mono-	(A)10	10	4335348	4335357		GTGTATTGCCACGTGTAGTATTCT	58.893	TCTGAGGTTGATGCGATCCA	58.806		414	4335082	4335495		7.97303e-05	0.00832988
Chr01	Mono-	(T)10	10	4336826	4336835		TGATGTGGGGTTTGGTCAGT	59.15	AACCCGCTGAACAAGAAACC	58.97		479	4336781	4337259		0.00832988	0.00832988
Chr01	Di-	(TG)12	24	4337207	4337230		TGATGTGGGGTTTGGTCAGT	59.15	AACCCGCTGAACAAGAAACC	58.97		479	4336781	4337259		0.00832988	0.00832988
Chr01	Di-	(TG)6	12	4339815	4339826		ATGTGTTTGTGTGGAGCTGC	59.33	ACAACGTGAGGTCTGAGGAG	59.038		429	4339601	4340029		0.00832988	0.00832988
Chr01	Tri-	(TGT)4	12	4340049	4340060		CTCCTCAGACCTCACGTTGT	59.038	CAACAAGCAACAACACGAGC	58.809		290	4340010	4340299		0.00832988	0.00832988
Chr01	Di-	(TG)7	14	4357727	4357740		TGTGTGTGAGGGTGTGAGAT	58.576	GGGGAGGGTAGAAGTGTACG	58.89		433	4357439	4357871		0.00832988	0.00832988
Chr01	Mono-	(T)10	10	4386764	4386773		CACACACTAAGGTCTCCGGT	59.033	AGTCGACGTGGTACTAAGGG	58.543		172	4386725	4386896		0.00832988	0.00832988
Chr01	Mono-	(A)10	10	4390723	4390732		CTTCACAAGCCAAGAATTTCACA	58.064	GCCCTAGCCCCTATGTTCTT	58.859		494	4390648	4391141		0.000270038	0.00832988
Chr01	Mono-	(T)10	10	4393296	4393305		ACACGCTCCTTACCTCGAAT	58.816	TGGAGTGTCAGCAGTTGTTTG	58.984		470	4393089	4393558		0.00832988	0.0028108
Chr01	Tri-	(TGT)4	12	4402320	4402331		GTTCCCTGTCCTGATTCGGA	59.097	ATACTCCTTGTCGGCTCGTT	58.816		268	4402201	4402468		0.00832988	0.00832988
Chr01	Mono-	(A)10	10	4402500	4402509		AAGATGAACGAGCCGACAAG	58.285	CCCGAGACCTCTGAGTAAGG	58.605		408	4402443	4402850		0.00832988	0.00832988
Chr01	Tri-	(ATA)4	12	4406448	4406459		TGCTTGGATGGTTTACTTGGT	57.763	ACTTTGGCGTGGTTGACTTC	58.978		222	4406345	4406566		0.0028108	0.00832988
Chr01	Di-	(AG)9	18	4408829	4408846		GCCTTGAGTGCTTCTTGTCC	59.122	AGCAAGTTCATTTGAGGCGT	58.391		373	4408782	4409154		0.00832988	0.00832988
Chr01	Mono-	(T)10	10	4419604	4419613		TGTGTGTGTAGTGTGTTGCC	58.625	TGCATCTTTGGAGGGATCTGA	58.801		413	4419318	4419730		0.00832988	0.0028108
Chr01	Mono-	(A)10	10	4551883	4551892		GGACCGTATTTCACAACCCG	58.919	CCTCCCCACTCCACTTTCAT	59.005		290	4551802	4552091		0.00832988	0.00832988
Chr01	Mono-	(A)10	10	4573860	4573869		AATCCTTACGATACCTTCTTCCAT	57.251	TTCGACACTCTTGACACCGT	59.257		461	4573811	4574271		7.97303e-05	0.00832988
Chr01	Di-	(TA)6	12	4575039	4575050		AGCTAGCTAGTGTAAGGCCT	57.537	TCCTTGCAAAATTTCGTCAGTTC	58.393		304	4574923	4575226		0.00832988	0.000270038
Chr01	Mono-	(T)10	10	4576557	4576566		ACGTTGGAAAATGGATGAGGT	57.845	TCCATCCCGTGATATCGTCG	59.121		451	4576435	4576885		0.0028108	0.00832988
Chr01	Mono-	(A)10	10	4600547	4600556		CCTTCTGGTGGCGGAATATG	58.402	ACGAGCTGCATTTGATCATCC	59.055		312	4600328	4600639		0.00832988	0.0028108
Chr01	Di-	(TA)11	22	4600796	4600817		GGATGATCAAATGCAGCTCGT	59.055	TCGACAAACTCTGCTGGTGT	59.536		473	4600619	4601091		0.0028108	0.00832988
Chr01	Tri-	(ATT)4	12	4601337	4601348		AACACCAGCAGAGTTTGTCG	58.7	ACACGGGCATTTCTGTTAGC	58.835		393	4601071	4601463		0.00832988	0.00832988
Chr01	Mono-	(A)10	10	4601533	4601542		AGAAATGCCCGTGTTGAACT	58.019	CCAGATGAGTCAAAATGCAACT	57.221		500	4601450	4601949		0.00832988	0.000889183
Chr01	Di-	(TA)6	12	4681529	4681540		AGCTGGGAGAGAAACAACGA	58.951	CATCAGGGTCGAAGTCAGGT	59.102		205	4681430	4681634		0.00832988	0.00832988
Chr01	Tri-	(CTT)4	12	4682366	4682377		GTGGGGTTTGAAGGTAGGGA	58.93	CTCACTTTTGGTCACGAGGG	58.487		374	4682281	4682654		0.00832988	0.00832988
Chr01	Mono-	(A)10	10	4682583	4682592		GTGGGGTTTGAAGGTAGGGA	58.93	CTCACTTTTGGTCACGAGGG	58.487		374	4682281	4682654		0.00832988	0.00832988
Chr01	Tri-	(CTT)5	15	4686204	4686218		ACGTCACCTACCCTACCTCT	59.002	TATCCGTGTGTGCTCTGTGT	59.034		162	4686080	4686241		0.00832988	0.00832988
Chr01	Mono-	(T)10	10	4702659	4702668		AAACTCAACCATTCCCGCTC	58.465	CCCGCCTTCATCCATCCTTA	59.235		482	4702428	4702909		0.00832988	0.00832988
Chr01	Mono-	(T)10	10	4703031	4703040		TAAGGATGGATGAAGGCGGG	59.235	TTTATGTTACCCACGCGCTG	58.92		291	4702890	4703180		0.00832988	0.00832988
Chr01	Tri-	(TAT)10	30	4722214	4722243		TCATACCTAAGTCCCACGGG	58.216	AGGGAAGCTTCTTTGTCTTCTT	57.554		454	4722108	4722561		0.00832988	0.000889183
Chr01	Tri-	(TAA)4	12	4722686	4722697		AAGAAGACAAAGAAGCTTCCCT	57.554	TCTCTGCATCCTCTGTGTGT	58.363		451	4722540	4722990		0.000889183	0.00832988
Chr01	Di-	(AT)6	12	4722959	4722970		AAGAAGACAAAGAAGCTTCCCT	57.554	TCTCTGCATCCTCTGTGTGT	58.363		451	4722540	4722990		0.000889183	0.00832988
Chr01	C	(A)11t(A)10	22	4728612	4728633		TGGAGGCAATGAAACCAGGT	59.518	GGAACTACAATCCCAGTGCA	57.51		408	4728557	4728964		0.00832988	0.00832988
Chr01	C	(GAT)4(GAA)4	24	4731360	4731383		TCATTTTCGCATGTACGGCT	58.267	ACCCATTTCTAGTGTCCTCTTCA	58.832		424	4731075	4731498		0.00832988	0.000270038
Chr01	C	(ATTT)4(A)10	26	4732753	4732778		GTTAGCCCAACCTTATGCGG	58.978	GCTGGAAATAGTGGATGTGCT	58.352		346	4732706	4733051		0.00832988	0.0028108
Chr01	Di-	(TA)7	14	4742048	4742061		TGGGATTAGTGACTGTTCGGA	58.468	TGCACGATACCATTGTAGGAA	57.103		415	4741852	4742266		0.0028108	0.0028108
Chr01	Di-	(AT)14	28	4742323	4742350		TTCCTACAATGGTATCGTGCA	57.103	TTCTCCCTCGGACCACTCTA	59.003		209	4742246	4742454		0.0028108	0.00832988
Chr01	Mono-	(A)10	10	4744855	4744864		AAAAGCTGGAATTTCGGGCC	59.392	CCACCACCTCAATCAAGTGC	59.116		420	4744610	4745029		0.00832988	0.00832988
Chr01	Mono-	(T)10	10	4802485	4802494		GGGTGTGACATGTTGCAGTT	58.968	GCAACTTGTGTGTGTACCCC	59.334		263	4802429	4802691		0.00832988	0.00832988
Chr01	Di-	(AT)8	16	4802712	4802727		GGGGTACACACACAAGTTGC	59.334	CGAGCCTTATAAAGTCGCGT	58.164		263	4802672	4802934		0.00832988	0.00832988
Chr01	Mono-	(T)10	10	4810058	4810067		CACGTACCACACATTCACCA	58.128	CAGTTGCTATTGAGTGCGGC	59.902		493	4809969	4810461		0.00832988	0.00832988
Chr01	Di-	(AT)22	44	4811525	4811568		AGTTTGTTCGATGTGGCTCA	57.745	CACCAAGTCTACCTCGCAGA	59.111		179	4811488	4811666		0.00832988	0.00832988
Chr01	C	(A)10taatttattttaatttgacatgaaatt(A)12	49	4815213	4815261		TGCGAGAAGGTACCATAAGCT	58.892	TCACACCACCACTCATGACA	58.873		415	4815055	4815469		0.0028108	0.00832988
Chr01	Mono-	(A)10	10	4815367	4815376		TGCGAGAAGGTACCATAAGCT	58.892	TCACACCACCACTCATGACA	58.873		415	4815055	4815469		0.0028108	0.00832988
Chr01	Mono-	(A)10	10	4815568	4815577		TGTCATGAGTGGTGGTGTGA	58.873	CTCCCATCGCTATCACCCAG	59.68		221	4815450	4815670		0.00832988	0.00832988
Chr01	Di-	(AG)6	12	4829047	4829058		CAGAGATTGCAAGGACCACG	58.918	AAGTTGGCTCGGTGTTTCAC	58.978		497	4828650	4829146		0.00832988	0.00832988
Chr01	Mono-	(A)10	10	4852001	4852010		CACAGTGAAGCGAGAGAAGC	58.933	TTTTCGCCGCATCTTGTTCA	59.052		371	4851679	4852049		0.00832988	0.00832988
Chr01	Mono-	(T)10	10	4852555	4852564		CACCACGACAAACAGAAGCA	58.986	ACCCTACTTTACTGCAAAACGG	58.856		493	4852496	4852988		0.00832988	0.000889183
Chr01	Mono-	(T)10	10	4867776	4867785		TAGCCTCAACCTACCGCTAC	58.603	AGACTGCCAATAAGAAGAGTCCA	59.159		385	4867568	4867952		0.00832988	0.000270038
Chr01	Di-	(TA)9	18	4869875	4869892		AGCCAGCTCTGAGACCATTA	58.129	TTGTTGTTGGTGATCTGCGT	58.326		459	4869796	4870254		0.00832988	0.00832988
Chr01	Mono-	(A)10	10	4870482	4870491		ACGCAGATCACCAACAACAA	58.326	TGGTTTGGCTGGACTTGTTG	58.89		366	4870235	4870600		0.00832988	0.00832988
Chr01	Tri-	(TAT)7	21	4893631	4893651		GCTCCATCTCCCCTTCACAT	59.157	TTGTCCACAAGCCACTGTTC	58.611		499	4893329	4893827		0.00832988	0.00832988
Chr01	Tri-	(ATA)5	15	4897585	4897599		GGTGCACCGCGGATATTAAC	59.415	GTCGACCGTGCATGGAAATT	59.198		496	4897254	4897749		0.00832988	0.00832988
Chr01	Di-	(AT)7	14	4942413	4942426		TTGCGTTTTGACTTCGGTGT	58.912	AGGGAGATCGTCACATCGTT	58.525		326	4942228	4942553		0.00832988	0.00832988
Chr01	Tri-	(ATT)4	12	4944707	4944718		TGTTTGGTACGCGTGATGAG	58.576	CAAGCATTGTTAAAGCGGCA	57.937		495	4944529	4945023		0.00832988	0.00832988
Chr01	C	(A)16c(A)12	29	4948692	4948720		ATGGTGGTACTTGCTGCAAT	57.779	ATTAGCCTCTTGACGTCGTC	57.437		419	4948474	4948892		0.00832988	0.00832988
Chr01	Di-	(GA)6	12	4976366	4976377		TTTACAGCCCATCACACCCT	58.928	TCTCTCCGACCTGTTCAACC	59.033		392	4976015	4976406		0.00832988	0.00832988
Chr01	Di-	(AC)7	14	4984402	4984415		GAGACACATCACCCTCACCA	59.023	TTCAATGAACTCAGGCAGCG	58.841		478	4984068	4984545		0.00832988	0.00832988
Chr01	Mono-	(T)10	10	4994254	4994263		CCATGTACCCTACCCCGTTT	59.086	TTCCGATGATCTTCACCCGT	58.808		492	4993913	4994404		0.00832988	0.00832988
Chr01	Mono-	(T)10	10	4996371	4996380		CTAAACCGGTTCACCTCCCA	59.312	TCTTGCACAGATCCCGAGG	59.1		137	4996264	4996400		0.00832988	0.021943
Chr01	Di-	(GA)20	40	5008684	5008723		AGACAGCCCTGCAATAACCA	59.302	AATTGCTCCAGGACTCGGAT	58.792		452	5008425	5008876		0.00832988	0.00832988
Chr01	Tri-	(ACA)6	18	5015493	5015510		TCATGCTTTCCCTTGACCCT	58.924	CACGGACTAGCTAACGGACT	58.907		368	5015272	5015639		0.00832988	0.00832988
Chr01	Mono-	(A)10	10	5018805	5018814		AAATCTGGCCCAGCATATCG	58.098	TGTGGGTTTATTCAGTTTTCCATCA	59.164		487	5018532	5019018		0.00832988	2.01779e-05
Chr01	Di-	(GA)6	12	5020039	5020050		AACATCCTCAGTCCATCCCG	59.167	ACACTGTGTATTGACCCCGT	58.947		145	5019947	5020091		0.00832988	0.00832988
Chr01	Tri-	(AAT)5	15	5041333	5041347		CTCGGTCCCCTTTCTCTCTC	58.892	CTCACCTATTCACGCTCCCT	58.885		232	5041265	5041496		0.00832988	0.00832988
Chr01	Tri-	(AAT)4	12	5084134	5084145		CGTACAAAAGAGAGCAGCCC	58.92	TGGAGAGGAATTTGCGGAGT	59.016		137	5084094	5084230		0.00832988	0.00832988
Chr01	Mono-	(T)10	10	5094440	5094449		AGAAAGCTTGCACCACCTTT	58.219	TTTTGCGGCCTGAGTAGTCT	59.315		481	5094014	5094494		0.00832988	0.00832988
Chr01	Di-	(AT)8	16	5120925	5120940		TTCCGGAACACCTCGACTAC	59.116	CGATGTCCTGGTTTTGTGCA	59.049		451	5120681	5121131		0.00832988	0.00832988
Chr01	Tri-	(TAT)4	12	5124221	5124232		TCTCTCTCCAAATCTCTCTTTCCT	58.411	TGTCTCACCTTCTCGCAATT	57.161		369	5124132	5124500		7.97303e-05	0.00832988
Chr01	Mono-	(T)10	10	5140414	5140423		TGATGCCCATTTAAGTGAGCT	57.629	TCAACATAGTGGAGGTCGCA	58.738		446	5140093	5140538		0.0028108	0.00832988
Chr01	Di-	(AT)8	16	5179344	5179359		TGCGATCTTACCAAATGAGCA	58.015	TGCGTTACTGACATATGGAGGA	58.972		375	5179155	5179529		0.0028108	0.000889183
Chr01	Di-	(TA)12	24	5182395	5182418		GCACATATAGGTCGATGCAGG	58.659	GCGTACAAGCTGGATGGATG	59.06		199	5182325	5182523		0.0028108	0.00832988
Chr01	Mono-	(T)10	10	5185370	5185379		TCATGCTTTCCTCTGATTGTGA	57.709	GCAAGCAGAAAGGACCACAA	58.968		379	5185172	5185550		0.000889183	0.00832988
Chr01	Mono-	(T)10	10	5201829	5201838		CTGAAGGTGGAGGGTGCTTA	59.016	TTGCATTTGAGAGCCAGCAT	58.447		281	5201778	5202058		0.00832988	0.00832988
Chr01	Mono-	(T)10	10	5203731	5203740		ATCCATATCCCCAGCAGGTG	58.929	ACCTGTCCCAAACTGAGATGA	58.661		246	5203631	5203876		0.00832988	0.0028108
Chr01	Mono-	(T)10	10	5264832	5264841		TCGGATCAGCTGAAATGGGT	59.088	GCGCGGGAAAAGTAATATCCA	58.785		354	5264613	5264966		0.00832988	0.0028108
Chr01	Mono-	(T)10	10	5533689	5533698		TCTTGAGCAGCTTTCGATCC	57.984	AGTGTTCGGGAAGGCTTGTA	58.947		385	5533482	5533866		0.00832988	0.00832988
Chr01	Mono-	(A)10	10	5535152	5535161		TGGCATGTAGTTAGGGGAGA	57.439	ATTGCCGGTTGATTCCATGC	59.539		132	5535093	5535224		0.00832988	0.00832988
Chr01	Tri-	(CAA)5	15	5575172	5575186		ACTAAGCACCCCTCACTTCC	59.015	GCTGTCTTTCGCTTTGTCCT	58.77		499	5575071	5575569		0.00832988	0.00832988
Chr01	Di-	(TA)6	12	5575788	5575799		AAAAGGGGCAATTTGTGGGG	59.23	TGAACAGAATCCAAGCCAGC	58.462		213	5575693	5575905		0.00832988	0.00832988
Chr01	Tetra-	(TATT)4	16	5576985	5577000		TCCGTAACCTCCGCTATGAA	58.234	CCAACTCTCTACCTCTTCCTCA	58.297		498	5576720	5577217		0.00832988	0.000889183
Chr01	Di-	(AT)9	18	5577565	5577582		TGGGTTAGTCGGAAGCAACT	58.947	TGTCTGGTACGAATATAAGGACCA	58.797		372	5577385	5577756		0.00832988	7.97303e-05
Chr01	Tri-	(ACA)4	12	5586850	5586861		ACCTCTGTCCTTGGAAACCC	59.228	GCATGTCCAGACCTCACTTG	58.553		255	5586646	5586900		0.00832988	0.00832988
Chr01	Tri-	(AAG)4	12	5591351	5591362		AGCTCGAAGTCCATTGGTCA	59.023	TCGTCTTCTTGGTCTCCTCC	58.453		391	5591216	5591606		0.00832988	0.00832988
Chr01	C	(AGA)4(ACA)4	24	5591515	5591538		AGCTCGAAGTCCATTGGTCA	59.023	TCGTCTTCTTGGTCTCCTCC	58.453		391	5591216	5591606		0.00832988	0.00832988
Chr01	Mono-	(T)10	10	5611969	5611978		CCCGCCTGAGACCTATACAG	59.038	CGTTGCCATCATTGCCATCT	59.257		414	5611817	5612230		0.00832988	0.00832988
Chr01	Mono-	(T)10	10	5620878	5620887		CGTTAGGATCAGGTCAGGCA	59.176	TCGCATGGACCATTCGTTTT	58.471		470	5620685	5621154		0.00832988	0.00832988
Chr01	Mono-	(T)10	10	5701934	5701943		AGGGATGACATGACGACACC	59.463	GGCCTTTCCTTTTGCTATCGA	58.634		484	5701643	5702126		0.00832988	0.0028108
Chr01	Mono-	(A)10	10	5719616	5719625		TCTCTGTTTGGATTTAGCAGGT	57.359	GCCCTCTTAACAAATTGCAGC	58.39		478	5719382	5719859		0.000889183	0.0028108
Chr01	Mono-	(T)10	10	5736283	5736292		GAGGACAGGTCGATTTCTCCT	58.896	TGGAAGATACATTGCTAGTCCAA	57.308		472	5736038	5736509		0.0028108	0.000270038
Chr01	C	(ATC)4tactttttgtgtgtgttcactcgtttttacaccaac(T)10	58	5793444	5793501		ACATAGTGGAATTTGCCGTCC	58.634	ATCGAGCTCTGGACATGGAG	58.961		407	5793222	5793628		0.0028108	0.00832988
Chr01	Di-	(AT)7	14	5793739	5793752		CTCCATGTCCAGAGCTCGAT	58.961	AGAAATAATGGGCGGCTAGG	57.431		325	5793609	5793933		0.00832988	0.00832988
Chr01	Di-	(AT)15	30	5794759	5794788		ACGTCGAACAGTTCTTTGCA	58.353	TGAGCTTTATGAGGCGCAAA	58.18		422	5794397	5794818		0.00832988	0.00832988
Chr01	Mono-	(T)10	10	5799459	5799468		GCATCAGAATCACTTGGCCC	59.257	CCCTCCAGCATTTTCGAACC	59.189		443	5799305	5799747		0.00832988	0.00832988
Chr01	Tri-	(GTT)4	12	5800437	5800448		CCCTTTCATAGTCGGCTGGA	59.169	ACAAACAGGTTTCGTCCCTC	58.037		315	5800198	5800512		0.00832988	0.00832988
Chr01	Mono-	(A)10	10	5801145	5801154		GAAGTCAAAAGTGCTGCCCA	58.968	TGTTACGTCTGTTTAAGGGTGT	57.595		496	5800839	5801334		0.00832988	0.000889183
Chr01	Tri-	(AAT)8	24	5802265	5802288		TCTTCGATACTGTTCTATCTCCCC	58.929	TCAGTGGCAGAGCAATTTGT	58.015		494	5802221	5802714		7.97303e-05	0.00832988
Chr01	Di-	(AT)11	22	5803169	5803190		TCACGTTTAACATGGCAGTCC	58.852	TTCAAGGAAGCTAATGTGGGT	57.193		358	5803145	5803502		0.0028108	0.0028108
Chr01	Di-	(AT)12	24	5812878	5812901		GTTTTAACAGCCCGAAACCTT	57.279	TTGACACTTTCCACGAACCG	58.708		488	5812828	5813315		0.0028108	0.00832988
Chr01	Mono-	(T)10	10	5826467	5826476		CCTTCGTACCAAACAGTGTGT	58.443	ATGGGCAGACTTCGAGGAAA	59.016		279	5826359	5826637		0.0028108	0.00832988
Chr01	Di-	(AT)7	14	5832640	5832653		GCAACCATTGAAGCTCGTCA	59.126	TGAGCATTGCCATTGGTGTC	59.11		357	5832595	5832951		0.00832988	0.00832988
Chr01	Tri-	(TGT)4	12	5837770	5837781		ACCTTCATCCACGACAAGTCA	59.308	ACGATTGAACTTTTCTCTTGCTT	57.242		437	5837375	5837811		0.0028108	0.000270038
Chr01	C	(TC)9tgtgg(GT)9	41	5838812	5838852		TAGCAACACACTGGCGTCTA	59.037	CCACCCCTCACCCACAAATA	59.298		417	5838514	5838930		0.00832988	0.00832988
Chr01	Tri-	(TAT)4	12	5842481	5842492		ATCCCTTTCTCATCATGACATAGT	57.24	AGGCATCTAGTGAAGTTACGTAA	57.09		378	5842265	5842642		7.97303e-05	0.000270038
Chr01	Mono-	(A)10	10	5848764	5848773		TTAATCTGCAAAACACATCAACCT	57.596	CCGACCGAACAAAGTATCCG	58.725		417	5848587	5849003		7.97303e-05	0.00832988
Chr01	C	(GAA)5gccatttctcaattccgag(A)15	49	5849043	5849091		CGGATACTTTGTTCGGTCGG	58.725	ACGGAAATTGAGGGCCTTTC	58.454		285	5848984	5849268		0.00832988	0.00832988
Chr01	Tri-	(TTG)4	12	5872066	5872077		TTCTGGCTGTTCTCACGTTG	58.418	TGCAGAGATTTACGGGCTCA	59.098		366	5871987	5872352		0.00832988	0.00832988
Chr01	Mono-	(A)10	10	5872645	5872654		TGAGCCCGTAAATCTCTGCA	59.098	GACTAAGTAGCCTGCTGACG	57.804		380	5872333	5872712		0.00832988	0.00832988
Chr01	Tri-	(ACA)4	12	5883326	5883337		AGGACACAAATGCAGGCAAG	59.036	GACTGTGTTCTTGGGCTGTG	59.053		486	5883131	5883616		0.00832988	0.00832988
Chr01	Tri-	(TTG)4	12	5885856	5885867		TTTGCAGGTGTCCAACATCC	58.673	AGCATTTCGTCCCTCTAGCA	58.805		482	5885670	5886151		0.00832988	0.00832988
Chr01	Mono-	(A)10	10	5888346	5888355		ACTACTACAAGGCAGGGACG	58.816	ATGCATCCCAACAACCACTG	58.74		434	5887977	5888410		0.00832988	0.00832988
Chr01	Tri-	(TGT)5	15	5889230	5889244		TCTGGAAGATGGCAAGCTCA	59.013	ACAAGCAGACCTCTCAGTGA	58.29		363	5888932	5889294		0.00832988	0.00832988
Chr01	Tri-	(ATG)4	12	5897772	5897783		GCATTTCCGAGCGCTAAGAA	58.993	GGTAGTAGCAGCGGGTCTAG	59.047		386	5897603	5897988		0.00832988	0.00832988
Chr01	Tri-	(TTC)4	12	5905944	5905955		CGCTCGATGATCTTCTCGTG	58.606	CCTACTACGTACCTGCATGC	57.864		133	5905919	5906051		0.00832988	0.00832988
Chr01	Mono-	(T)10	10	5950587	5950596		TTTGCATGTTGGGTGTGTGT	58.81	GAACTCCATGGCATTGTCTCA	58.285		291	5950505	5950795		0.00832988	0.0028108
Chr01	Mono-	(T)10	10	5963193	5963202		GGGGACACATGTTAGCAATCC	58.976	TCCTCAATGATGACTTGGACCT	58.815		454	5962830	5963283		0.0028108	0.000889183
Chr01	Mono-	(A)10	10	5974139	5974148		GGTCAACAAAGAGGACCGTC	58.49	ACTAATCTCGGGGAAGTTGTACT	58.649		350	5974014	5974363		0.00832988	0.000270038
Chr01	Tri-	(AAG)4	12	6004463	6004474		CGCTTCGATCCAACACCTTT	58.843	CCCAAGCTCACCTCATCCTT	59.377		495	6004210	6004704		0.00832988	0.00832988
Chr01	Mono-	(A)10	10	6029953	6029962		TCTCACCGAGTAATGGCCAG	59.176	TGCCCGTTGACAAAAGAATGA	58.698		493	6029557	6030049		0.00832988	0.0028108
Chr01	Mono-	(A)10	10	6030398	6030407		CACTTGCCAGAAATGTTGCA	57.488	GGGGACACAAGATCAAGGAA	57.121		491	6030356	6030846		0.00832988	0.00832988
Chr01	Di-	(TA)8	16	6034963	6034978		CGTGGCTATCCCTTGTACCT	58.879	ACGCAATGAATCTAGTGCATACA	58.558		268	6034789	6035056		0.00832988	0.000270038
Chr01	Di-	(TA)8	16	6045634	6045649		GGTTGTTGGCCCATTCATGT	59.024	GCACCGAATCAATGGGCTTA	58.611		356	6045379	6045734		0.00832988	0.00832988
Chr01	Mono-	(T)10	10	6047553	6047562		TTTTGCTCGCGTAGTTCTCG	58.942	AGCTACCAAATACCCAATTGACT	57.807		207	6047488	6047694		0.00832988	0.000270038
Chr01	Di-	(AT)6	12	6057030	6057041		TTTTGTTCCCCGGTACTACC	57.143	CCGTCAATTCACTATAGGGAACG	58.951		431	6056864	6057294		0.00832988	0.000270038
Chr01	Mono-	(T)10	10	6079723	6079732		TTGCATGTGTGGATGGTTCG	59.12	TGGCTTTGTCATACCTTCCCT	59.007		376	6079589	6079964		0.00832988	0.0028108
Chr01	Mono-	(A)10	10	6080102	6080111		AGGGAAGGTATGACAAAGCCA	59.007	CAGGGCAGTAGTGTCAGAGT	58.739		322	6079944	6080265		0.0028108	0.00832988
Chr01	Tri-	(ATG)4	12	6082273	6082284		TCCTCTCCCCTTTGTCCAAC	58.935	CCCCAAGAAACCACCCCTTA	59.219		281	6082077	6082357		0.00832988	0.00832988
Chr01	Tri-	(TGC)4	12	6091867	6091878		AGAGCTTCACAATCTCCGGT	58.729	CATCAAGGGGTGCGTACAAG	58.913		378	6091531	6091908		0.00832988	0.00832988
Chr01	Di-	(AG)6	12	6112808	6112819		TCCTGCATAAGTTATCCACCCA	58.881	CGCAAGTCAATGAAAGCGGA	59.483		450	6112679	6113128		0.000889183	0.00832988
Chr01	Tri-	(TTG)4	12	6114589	6114600		TTCACATGCATGCCTCTTCA	57.797	CACGGTACATATTCCAGAGATGT	57.798		456	6114174	6114629		0.00832988	0.000270038
Chr01	Hexa-	(AATAAA)4	24	6137067	6137090		GGAAAGAGGAGGAAGGGGTT	58.626	TGACCAAACATTAATCGGTTCCT	58.342		474	6136747	6137220		0.00832988	0.000270038
Chr01	C	(TC)8(T)15	31	6154461	6154491		CCCAAGAAAGCTGGCCATTT	59.021	GCGCAATATGACTCCTTGCA	58.983		428	6154095	6154522		0.00832988	0.00832988
Chr01	Mono-	(A)10	10	6158127	6158136		ACCTTACACCACCAAACTCAT	57.124	ATGGCTATTTGGGTGGGTGA	58.993		485	6158096	6158580		0.0028108	0.00832988
Chr01	C	(AAT)4aacaacaacaat(TAAA)4	40	6162587	6162626		TGTTGGTTGTGAGGTTGCAA	58.45	GACATTAATGGCCGGCTGTT	58.897		324	6162330	6162653		0.00832988	0.00832988
Chr01	Di-	(AT)13	26	6166626	6166651		GGTGTTCCTCGTAGTTTCACA	57.898	GGACTTGAACTCGTAACTCCC	58.043		500	6166453	6166952		0.0028108	0.0028108
Chr01	Mono-	(A)10	10	6174954	6174963		CTGTGGTGTTGGTTGGCTTT	59.177	GGCAGACATGAATTGCCCTT	58.811		423	6174633	6175055		0.00832988	0.00832988
Chr01	Penta-	(ATTTT)4	20	6228255	6228274		GGAGGGTCAACTTTGCAACA	58.601	CGACGGGATGGAGAAGAGAA	58.896		166	6228226	6228391		0.00832988	0.00832988
Chr01	Tri-	(ATA)4	12	6235153	6235164		ATCGATCTCTGGTCACCTGG	58.592	TGGATTGTTTGCGTGCATCA	59.043		367	6234938	6235304		0.00832988	0.00832988
Chr01	Mono-	(T)10	10	6262683	6262692		TGGACCGACTCGATTAGCAT	58.6	AGCATGCATACGGAGCCTAT	59.02		456	6262662	6263117		0.00832988	0.00832988
Chr01	Di-	(TA)13	26	6284818	6284843		CAAAATCGATCGGAGGCCTT	58.332	AGTTGCAAGGTACGTACGGA	59.039		466	6284434	6284899		0.00832988	0.00832988
Chr01	Mono-	(T)10	10	6287913	6287922		CCCAGACCTCACTCGTAGGA	60.034	CAAAGTGCAGGAAGAAAGGACA	59.048		256	6287835	6288090		0.00832988	0.000889183
Chr01	Mono-	(T)10	10	6290321	6290330		TGCATGAATAGCTCGACGTC	58.16	GAGTAGGCAGATGTCACCCA	58.805		398	6290264	6290661		0.00832988	0.00832988
Chr01	Mono-	(A)10	10	6295736	6295745		GTTGGTTCTGGGTTCACACA	58.242	TGCTTGCATTTGAGGTGTGT	58.598		488	6295417	6295904		0.00832988	0.00832988
Chr01	Tri-	(CTT)4	12	6297346	6297357		TTGCTCCCCTAAAATGGCCT	59.29	CGCTTACGCTTGAGAACCAA	58.855		452	6297321	6297772		0.00832988	0.00832988
Chr01	Mono-	(T)10	10	6307080	6307089		TTTCATCGTTCATTGGCCCC	58.818	TTGATCACCGCAACAGAAGC	59.126		443	6306934	6307376		0.00832988	0.00832988
Chr01	Tri-	(GAA)4	12	6307416	6307427		CAAGCACCTACCGTTTACCG	58.927	CGAGCAGTTTGATTCTCCGG	58.998		229	6307383	6307611		0.00832988	0.00832988
Chr01	Tri-	(CGA)4	12	6307610	6307621		CAAGCACCTACCGTTTACCG	58.927	TTGGAAGTGCTACCGTGACT	58.955		474	6307383	6307856		0.00832988	0.00832988
Chr01	Di-	(AT)8	16	6311449	6311464		CCCCGTTGTTTGATCCTCTC	58.261	TCTCTTCATTTGGCCAGGGT	58.924		456	6311402	6311857		0.00832988	0.00832988
Chr01	Mono-	(T)10	10	6321425	6321434		CCTCTATCGACGCTGTCCTT	58.974	ACCACCCATAGCTGAAACCA	58.928		301	6321398	6321698		0.00832988	0.00832988
Chr01	Mono-	(A)10	10	6323486	6323495		AACGACAGCAAGAAAGGCAG	59.053	TCAACAAAAGAAACCCCACCT	57.891		429	6323231	6323659		0.00832988	0.0028108
Chr01	Tri-	(GAA)4	12	6326810	6326821		GATGCCGTTGATGAGTTGCT	58.91	GTGCCTCTTCTCCTACGTCA	58.825		394	6326763	6327156		0.00832988	0.00832988
Chr01	Tetra-	(TTGA)4	16	6334636	6334651		CACTTGTTGGATTGCACCGA	59.049	CCTTAAGACAACAGGGCAGC	58.831		207	6334470	6334676		0.00832988	0.00832988
Chr01	Tri-	(TTG)4	12	6335276	6335287		GTGTACCAAACGACCCCAAC	59.053	CAAGTAATTGGGGCCAGCAA	58.735		334	6335251	6335584		0.00832988	0.00832988
Chr01	Tetra-	(TTGA)4	16	6335404	6335419		GTGTACCAAACGACCCCAAC	59.053	GGGGCCAGCAATACTATCCA	59.229		325	6335251	6335575		0.00832988	0.00832988
Chr01	Tetra-	(AAAG)7	28	6336065	6336092		CAAAAGGCTGAGCAATCCCA	58.74	AGGCGAAGAACCAGTCAGTT	59.241		462	6335835	6336296		0.00832988	0.00832988
Chr01	Di-	(TA)8	16	6348781	6348796		TTATAGTGTCTGCCAGGCCC	59.163	CAGAAAGAAGGGCAGGGGTA	59.008		487	6348338	6348824		0.00832988	0.00832988
Chr01	Tri-	(TGT)4	12	6359358	6359369		GCACCGAGGACAGGACTTTA	59.393	TTGCTGCTTGTTGGGTTTGT	59.099		404	6359027	6359430		0.00832988	0.00832988
Chr01	Mono-	(C)10	10	6362279	6362288		TTGATGCGCACCAAGTTGTT	59.256	AGAGCCCTACGGAGAATGTG	58.885		480	6362212	6362691		0.00832988	0.00832988
Chr01	C	(T)12(A)10	22	6365247	6365268		TGGAACCCTTTTGACGTGTG	58.615	CGCTCTCCGTCATTTCATACA	58.191		209	6365103	6365311		0.00832988	0.0028108
Chr01	Mono-	(T)10	10	6371497	6371506		ATCACTCATCGGGTTGTGGT	59.016	TGATCATCACCAACTATCGCC	57.888		478	6371294	6371771		0.00832988	0.0028108
Chr01	Mono-	(A)10	10	6371656	6371665		ATCACTCATCGGGTTGTGGT	59.016	TGATCATCACCAACTATCGCC	57.888		478	6371294	6371771		0.00832988	0.0028108
Chr01	Tri-	(TGT)4	12	6372388	6372399		AAAACACTTTCGGGCAGACG	59.339	TCTGAATAACGCATTACATGACTCA	58.663		463	6372041	6372503		0.00832988	2.01779e-05
Chr01	Tetra-	(TATT)4	16	6374711	6374726		AGCTCGTCCAAATATGTCCTT	57.086	TGTATTCGCGTGATCACAACA	58.322		238	6374647	6374884		0.0028108	0.0028108
Chr01	Tri-	(AGT)5	15	6377539	6377553		CGATTGCTGAGTCCATGTGG	58.988	TGTTTTACTGGGGCTAGGGG	59.003		229	6377358	6377586		0.00832988	0.00832988
Chr01	C	(TGT)5(TGA)5	30	6378299	6378328		GCGTCTTTATGTCTGCGAGG	59.076	GATCTGCAGCAACCAACCAA	59.039		309	6378208	6378516		0.00832988	0.00832988
Chr01	C*	(A)10(AAAAG)5*	31	6381192	6381222		TGAACCTCACTCCGCTATCG	59.261	CCAAGAAAATGCCCCACTCC	59.102		452	6380797	6381248		0.00832988	0.00832988
Chr01	Tri-	(TGT)5	15	6382448	6382462		ACAACCCCTCTATCGCACAA	59.019	AAGAAGTAGAACCCCGCCAA	58.938		239	6382359	6382597		0.00832988	0.00832988
Chr01	Tri-	(TGT)4	12	6399139	6399150		CTTCGGGTAAGGGTCTGGAG	59.175	TTAGCCGGCTGATATCCCTG	59.023		451	6398748	6399198		0.00832988	0.00832988
Chr01	Tri-	(AAT)4	12	6412178	6412189		TCACGATCAAGACAACCTCGA	59.116	TCGTACCTAAAATCGTTGCCT	57.402		346	6411936	6412281		0.0028108	0.0028108
Chr01	Tetra-	(ATTT)4	16	6419380	6419395		TCCCCAGTCCAGAGTCCTAT	58.68	TGCTAGGAAGACAAGTACAGGG	59.168		446	6419054	6419499		0.00832988	0.000889183
Chr01	Mono-	(T)10	10	6436828	6436837		TTTTCTCTGTTGTGGCGAGC	59.056	CGCCAGATTGAACAAACCCA	59.042		163	6436799	6436961		0.00832988	0.00832988
Chr01	Mono-	(A)10	10	6439919	6439928		TGTCAATCACTCACCCTCCC	59.016	CTCCCTGTAAACTGCCCAGA	59.016		366	6439723	6440088		0.00832988	0.00832988
Chr01	Tri-	(TTG)5	15	6449899	6449913		CTCCTCAGAAGACCCCACTG	59.099	TCCCCTGTGACATAGTTGCT	58.343		223	6449857	6450079		0.00832988	0.00832988
Chr01	Mono-	(A)10	10	6450214	6450223		CCCTTGGGCAAACATACACC	59.105	CAGTGCCAATGTTGCTACCA	58.753		300	6450132	6450431		0.00832988	0.00832988
Chr01	Tri-	(ACA)4	12	6456373	6456384		ACTGAGGTTATGCAGTCACAC	57.954	ACCCAACGGCTCAATAGGTT	59.303		495	6456280	6456774		0.0028108	0.00832988
Chr01	Mono-	(A)10	10	6462763	6462772		AGTTGCATGCATGTTATGACCT	58.641	TCATCACATCACATCACAGGGA	59.161		334	6462484	6462817		0.000889183	0.000889183
Chr01	Mono-	(A)10	10	6463907	6463916		CAACCACATAAAACCTCCTCCA	58.238	CTTCGCATCATCAGCACGAA	58.998		431	6463731	6464161		0.000889183	0.00832988
Chr01	C	(TC)7cctccctcc(CT)8	39	6469233	6469271		GATTGTGATCGGAGCCATGG	58.767	CCATACCCTACCATCACCCC	58.935		346	6469039	6469384		0.00832988	0.00832988
Chr01	Mono-	(A)10	10	6472022	6472031		CTTTGCTCGCATCATGGTGA	58.911	TAGAGAGTTGGCTGGCTGAC	59.102		486	6471766	6472251		0.00832988	0.00832988
Chr01	Mono-	(A)10	10	6480081	6480090		TTGCCCCTGACTATCAAGGT	58.331	GCTCGGGATATGGGAAATGC	58.831		216	6479980	6480195		0.00832988	0.00832988
Chr01	Mono-	(A)10	10	6487450	6487459		TCTCTTGCACTGTGACTCCA	58.587	AGGGGAAGGTGCATCATCAA	58.998		194	6487312	6487505		0.00832988	0.00832988
Chr01	Tri-	(TCA)4	12	6489516	6489527		GTTTGCTGCCAGAATTCCCA	59.032	AGTCTGATTCTTGGCCTCCA	58.339		466	6489177	6489642		0.00832988	0.00832988
Chr01	Tri-	(AAG)4	12	6489927	6489938		TCAACAGCGCTAAGACGAGA	59.121	TGCATCAAACAGGACATGCC	59.11		221	6489826	6490046		0.00832988	0.00832988
Chr01	Tri-	(TGT)5	15	6491188	6491202		CTAACGGTCAAGGGGAAGGT	59.018	AACGAGCAAGAAAGGAACGG	58.773		305	6491130	6491434		0.00832988	0.00832988
Chr01	Mono-	(T)10	10	6494664	6494673		CTGGCCTCATCAGCTTTGG	58.51	TGGATGCCAATAATGCTGACA	57.984		296	6494546	6494841		0.021943	0.0028108
Chr01	C	(A)10caacc(A)10	25	6495648	6495672		CCTGTATGAACTGTGTGACGG	58.662	AGCAATATGTTCTGCTGCAACA	59.179		220	6495533	6495752		0.0028108	0.000889183
Chr01	Mono-	(A)10	10	6496079	6496088		TGTTGCAGCAGAACATATTGCT	59.179	ACCAAGTTCTTAAGCCCCTCA	58.937		470	6495731	6496200		0.000889183	0.0028108
Chr01	Mono-	(A)10	10	6499773	6499782		ATACACACGCACACAACAGG	58.774	GACGTGGAATAATCGGTTAGCT	58.286		439	6499433	6499871		0.00832988	0.000889183
Chr01	Tri-	(ATT)9	27	6500074	6500100		GCTAACCGATTATTCCACGTCT	58.286	ATCCTAGAAGAGCGGAGGGA	59.146		483	6499851	6500333		0.000889183	0.00832988
Chr01	Mono-	(T)10	10	6525444	6525453		GTGCAATTTGGGAAACGGGT	59.609	GCCCACCCCTACTCTAATCC	58.943		283	6525236	6525518		0.00832988	0.00832988
Chr01	Di-	(AT)7	14	6527897	6527910		ACTCCGTCACTGCATACCAT	58.805	AATTGTGCACTCCTTTGGCA	58.588		499	6527698	6528196		0.00832988	0.00832988
Chr01	Hexa-	(TAATTT)4	24	6528080	6528103		ACTCCGTCACTGCATACCAT	58.805	AATTGTGCACTCCTTTGGCA	58.588		499	6527698	6528196		0.00832988	0.00832988
Chr01	Tri-	(ACA)11	33	6533006	6533038		ACATTAGGATCTGGCCCGTG	59.53	ATAGTTGTACTCAGGGGCGG	58.879		443	6532914	6533356		0.00832988	0.00832988
Chr01	Mono-	(A)10	10	6535080	6535089		AAAAGGATGTGTGGCTGTGG	58.669	CCGGCATTCACTAAACTCGA	57.995		385	6534889	6535273		0.00832988	0.00832988
Chr01	Penta-	(AAAAT)4	20	6563008	6563027		TCAGTACACCAGGACCACAA	58.204	AGGCCAGAGATGCAGCTTTA	59.085		364	6562837	6563200		0.00832988	0.00832988
Chr01	C	(T)11a(ATT)8atatt(A)10	51	6563227	6563277		TAAAGCTGCATCTCTGGCCT	59.085	CAGCCTTACTCGCCATATCG	58.297		429	6563181	6563609		0.00832988	0.00832988
Chr01	C*	(T)10(TA)8*	25	6564853	6564877		AGGCCACACATGACCCTTTA	58.928	TGTCTCTGAACACCTCCTTGT	58.601		406	6564790	6565195		0.00832988	0.0028108
Chr01	Di-	(AC)6	12	6580887	6580898		TCTTGTACCACGAGTGCCAT	59.026	CCTCCTTCATTAACTGCGGC	58.983		236	6580831	6581066		0.00832988	0.00832988
Chr01	Mono-	(T)10	10	6585318	6585327		GGGTGGATGTGGATGTCAGA	59.088	AGACTACCCCTACCAACCCC	59.956		289	6585127	6585415		0.00832988	0.00832988
Chr01	Di-	(AT)6	12	6599191	6599202		TGAGAAATAACGCTACCAAGGT	57.453	GGGCTCGATTCCACACATTG	59.265		341	6599126	6599466		0.000889183	0.00832988
Chr01	Mono-	(T)10	10	6599608	6599617		CAATGTGTGGAATCGAGCCC	59.265	TTTAACCTAACGTGCCTGCA	57.742		252	6599447	6599698		0.00832988	0.00832988
Chr01	Di-	(AT)7	14	6612129	6612142		AGCGCCTAAAACTAAAGACACT	57.996	AGCGTGTTAGGTTAGCAGGT	59.026		423	6612105	6612527		0.000889183	0.00832988
Chr01	Tri-	(ATT)7	21	6626488	6626508		ATCCGCCGGCATAACATTTC	59.048	TGCCGTCTCAATCTCTCAGT	58.45		380	6626157	6626536		0.00832988	0.00832988
Chr01	Mono-	(T)10	10	6629345	6629354		TGTATTTTGCACTCCCTAGAACT	57.501	GAATGAACAACCAGGTGCGA	58.765		479	6629112	6629590		0.000270038	0.00832988
Chr01	Mono-	(A)10	10	6638696	6638705		GTTTGGGTGGCTCAAGTCAG	59.046	TTCACCTTTGCATGGATGGG	58.441		468	6638308	6638775		0.00832988	0.00832988
Chr01	Mono-	(T)10	10	6639820	6639829		ACTCATGATCTCGCCCGAAA	59.176	ATGGATCGAACCTGGGTGAT	58.488		162	6639761	6639922		0.00832988	0.00832988
Chr01	Di-	(TA)6	12	6649596	6649607		GACAGGTGAAAGCTTGGGTG	59.046	CCTTTGCTTGAGAGGCTTCA	58.098		382	6649465	6649846		0.00832988	0.00832988
Chr01	Di-	(AT)6	12	6650384	6650395		GGCACAAAGGGAGTAGAAAGG	58.563	CTCACAAATCGAGAGGGCAG	58.35		410	6650079	6650488		0.0028108	0.00832988
Chr01	Tri-	(AAC)4	12	6678151	6678162		ATGTGTGACAATGCAACCCC	59.032	TCGTGGCATTTGAGTGATGTC	58.924		464	6677973	6678436		0.00832988	0.0028108
Chr01	Di-	(AT)12	24	6680252	6680275		TGGGGACTTTGACTGCTTCT	58.86	CTGGTCCAAATAGCCTTGCC	58.894		367	6679933	6680299		0.00832988	0.00832988
Chr01	Tetra-	(TAAT)5	20	6681782	6681801		TGGGACCATACAACAAGGCT	58.928	ATCTTGCTTCCACAAACCCT	57.317		133	6681701	6681833		0.00832988	0.00832988
Chr01	Di-	(TC)7	14	6685165	6685178		TGCCACAGGATCAACAGAGT	58.941	GCTTCAGGTGAGGGAAAAGC	59.115		426	6684985	6685410		0.00832988	0.00832988
Chr01	C	(A)10taataataaaataaaaagaatagtaata(T)12	50	6689382	6689431		TCGCGAAGGTGAAGGATGAT	59.176	CCCGCAAACACTTTCCTTCA	58.971		348	6689188	6689535		0.00832988	0.00832988
Chr01	Tri-	(ATT)4	12	6711201	6711212		CTTGCTTGGAAAACCAGCCT	58.957	CCTCCCCTTGCACATGTGAT	60.034		305	6710972	6711276		0.00832988	0.00832988
Chr01	Mono-	(A)10	10	6713419	6713428		GGCTCACAACTCTAATGTAGCC	58.801	GTTAGAGCTCCAACTGCAGC	58.917		301	6713235	6713535		0.000889183	0.00832988
Chr01	Tri-	(TTA)4	12	6719214	6719225		GGCGACGGATGCATATGTAA	58.209	AGGAGTGGTGCTATATGGTCA	57.954		494	6718805	6719298		0.00832988	0.0028108
Chr01	Mono-	(T)10	10	6721864	6721873		TGCTGTTAAAGATGTCATGCGA	58.666	CGTCTCTCTTTCAGGGGTCA	58.742		470	6721554	6722023		0.000889183	0.00832988
Chr01	Tri-	(TTA)4	12	6731181	6731192		GACGGTTCTAAGTCCCAGCT	59.104	GTTAGTGGACGGTAGCAGGT	59.107		479	6730807	6731285		0.00832988	0.00832988
Chr01	Tri-	(GCT)5	15	6733280	6733294		TGCTGAGCTCAAAGTCCTCA	58.949	TCCGCTGTCCCATGTAACAT	59.091		467	6733246	6733712		0.00832988	0.00832988
Chr01	Mono-	(A)10	10	6741883	6741892		ATGACATGCCTGATTCAGCT	57.269	AGGTGTACTACTTTCGTGCCT	58.754		490	6741591	6742080		0.00832988	0.0028108
Chr01	Mono-	(A)10	10	6773060	6773069		TTTTGCACAGCCCTAACCAC	58.963	GCATGCAAGTTACCCCTTCA	58.455		359	6772740	6773098		0.00832988	0.00832988
Chr01	Tri-	(ACC)4	12	6824288	6824299		CCACCAGCCAATGACACAAA	58.961	TGGTACTTATGGTGTTGGTGC	58.214		138	6824184	6824321		0.00832988	0.0028108
Chr01	Mono-	(T)10	10	6850120	6850129		TGGACCATCGATGTCCATGT	58.797	TTGAACAAAACGCTCTCACTTT	57.305		458	6849791	6850248		0.00832988	0.000889183
Chr01	Mono-	(A)10	10	6854519	6854528		AGAACACCAATGCACCAATTCT	58.766	AGCACATACGCACTCTCTCG	59.9		491	6854294	6854784		0.000889183	0.00832988
Chr01	Mono-	(T)10	10	6858633	6858642		TGTTGGGAAGTGGAGATGGT	58.555	TGGGAGAAGGGAGCTAGACT	58.988		354	6858439	6858792		0.00832988	0.00832988
Chr01	Mono-	(T)10	10	6859431	6859440		ACCTTGAACTCGAACGCCTA	59.036	GATTTGAAACCCACGCCCTT	59.034		436	6859129	6859564		0.00832988	0.00832988
Chr01	Mono-	(T)10	10	6889177	6889186		CGACACCCGTACTTTCCTTC	58.294	ACCAAGAACAGACCCAACGG	60.179		455	6889004	6889458		0.00832988	0.00832988
Chr01	Mono-	(A)10	10	6896020	6896029		TGGGGAAAATGGAAAACTGCT	58.312	CCTACTCACCAAGGCCTTCA	59.016		248	6895962	6896209		0.0028108	0.00832988
Chr01	Tri-	(TTC)4	12	6896459	6896470		CAGAAAACCGGGATTGGCAA	59.035	GCCCCACAATCGTCTGAATC	58.983		495	6896360	6896854		0.00832988	0.00832988
Chr01	Hexa-	(AGTTGG)4	24	6899453	6899476		CTGTGTAATATAGCCCGTTTCGT	58.634	ATGTTGAAGCAGCTCTCCCT	59.01		428	6899385	6899812		0.000270038	0.00832988
Chr01	Tri-	(TGT)4	12	6920435	6920446		CCGGATCAAGTGCATGCAAT	59.257	GCATTGCTTATTTGACACGTTCT	58.524		196	6920390	6920585		0.00832988	0.000270038
Chr01	Tri-	(GAA)4	12	6926517	6926528		AGATACCGCGAAGAAGAGCA	58.896	AGAGAAACAACGCAACACCA	58.255		354	6926220	6926573		0.00832988	0.00832988
Chr01	Mono-	(T)10	10	6930979	6930988		TGCAAATATGACGGCCTTAGA	57.448	GCTCTAGCGACGTACAAGGT	59.549		483	6930950	6931432		0.0028108	0.00832988
Chr01	Tetra-	(GGGT)4	16	6939802	6939817		ACGTCCAAATCCACTCCTCA	58.652	GAGGGCGAGAAACTACAGGT	59.104		376	6939642	6940017		0.00832988	0.00832988
Chr01	Tetra-	(TTTA)4	16	6951266	6951281		TGTCATAATTAGGGTGGCTCTCA	58.963	GCAATCACAAGAAAGCAGGG	57.641		451	6950856	6951306		0.000270038	0.00832988
Chr01	Mono-	(T)10	10	6957833	6957842		AGCTATGTTGGTTGGGCTCT	59.005	ACGCAGACTAACACCCCTAC	59.107		498	6957475	6957972		0.00832988	0.00832988
Chr01	Tri-	(TGT)6	18	6958020	6958037		GTAGGGGTGTTAGTCTGCGT	59.107	AAGACACAGAGGGGTACGTG	59.033		445	6957953	6958397		0.00832988	0.00832988
Chr01	Di-	(TC)9	18	6968267	6968284		CGGATTCACTTGTCCCAACC	58.835	CGCAGTCTGATACGCACATT	58.719		430	6968087	6968516		0.00832988	0.00832988
Chr01	Tri-	(TTG)6	18	6969286	6969303		CAGTCATGTGTTTCGCGGAT	58.921	CGGGACTAACTACGAGGACC	58.98		442	6968979	6969420		0.00832988	0.00832988
Chr01	Tri-	(TTC)7	21	7004742	7004762		AACCTAAGCACGTGAAGGGA	58.947	GTCGCTGAAGGACGGATTTC	59		447	7004499	7004945		0.00832988	0.00832988
Chr01	Di-	(AT)11	22	7029588	7029609		CGCTGCTACTCTATCAGGCA	59.329	TGTACGGAGAATTCGAGAGCT	58.633		464	7029456	7029919		0.00832988	0.0028108
Chr01	Mono-	(A)10	10	7031085	7031094		AAAGTACAATGACGTGGCGA	57.842	CACGTCATGTTCATCCCAAAGA	58.926		402	7030847	7031248		0.00832988	0.000889183
Chr01	C	(C)10(A)21	31	7035743	7035773		TCCACGTCCGATCAAATGAC	57.995	TGGAGACCAAACCAGCTTCA	59.157		483	7035596	7036078		0.00832988	0.00832988
Chr01	Di-	(TA)6	12	7037519	7037530		AGGTGGAGAGGAGGTGGATT	59.581	TTCCCTTCACACTACGCACT	58.955		490	7037129	7037618		0.00832988	0.00832988
Chr01	Tri-	(CCA)6	18	7055396	7055413		ACAACATAACTAACCCCGCC	57.882	TCGGAGGAGTTGTGGTTGTT	59.165		418	7055356	7055773		0.00832988	0.00832988
Chr01	C	(TA)10ttattaactagggttgcgatgtttacc(A)13	60	7065207	7065266		TGCAGGTGTGGAGAATTAACA	57.5	AGTGATCTCCGAACGTCACT	58.464		422	7065130	7065551		0.0028108	0.00832988
Chr01	Di-	(AT)6	12	7066251	7066262		GCTTGACAGTATACGGCAGTG	59.073	TGAGGACAGTGATCTCCCAA	57.674		396	7065934	7066329		0.0028108	0.00832988
Chr01	Mono-	(A)10	10	7069903	7069912		ACATTACGCGTGAAAAGTTGAA	57.46	CAGAATCATGAGGTCCACGC	58.706		435	7069831	7070265		0.000889183	0.00832988
Chr01	Tri-	(GAA)4	12	7072549	7072560		AGATTTGCGTCACTTGAGCC	58.84	TGGTGTTGGATGGTGTCTGT	59.157		253	7072383	7072635		0.00832988	0.00832988
Chr01	Tri-	(TCA)5	15	7092392	7092406		AACTTATCTCCGGGTGCCAA	59.011	GTTTAGTGGGTTGCATGCCA	59.035		427	7092329	7092755		0.00832988	0.00832988
Chr01	Mono-	(A)10	10	7121582	7121591		TTCGATAGGTGTTATGCGCG	58.517	TCTTGTGGTGGAATGTTTGTGA	58.374		462	7121158	7121619		0.00832988	0.000889183
Chr01	Di-	(AT)8	16	7146155	7146170		CTCGTTGAGTCATCGCACAG	59.012	ACTGTAGATAGGGTTGGGCA	57.736		477	7145865	7146341		0.00832988	0.00832988
Chr01	Mono-	(T)10	10	7147041	7147050		ACACCAACATCGAATTAGCTCA	58.062	ACGCGGTTGATGTGTACTTC	58.575		402	7146934	7147335		0.000889183	0.00832988
Chr01	Di-	(CT)6	12	7148579	7148590		ATCATATCCATCGCGTCGGA	58.826	CATGCTGGGTCAAGGAAAGG	58.82		399	7148491	7148889		0.00832988	0.00832988
Chr01	Tri-	(ACA)4	12	7150642	7150653		TTTGGTTTGTGCGGGGATTT	58.876	CCTCTCAACCCTTCTGCACT	59.31		483	7150274	7150756		0.00832988	0.00832988
Chr01	Di-	(AG)16	32	7152339	7152370		CCGACAGGTGTGGAGTTCTA	58.746	GGTCCCTCCCACTTCGTTTA	59.021		465	7152276	7152740		0.00832988	0.00832988
Chr01	Tri-	(TTC)4	12	7161224	7161235		GAGATCTGTTTGGTTGGCCC	58.823	TAATTGGCCACCGTCCCTAC	59.457		415	7160901	7161315		0.00832988	0.00832988
Chr01	Di-	(TA)6	12	7214304	7214315		TTCCTTCTTGCAGCGTGAAA	58.326	TGTTTGAATGCGGAAGTGAAAA	57.622		401	7213988	7214388		0.00832988	0.000889183
Chr01	Tetra-	(TAGT)7	28	7214551	7214578		TTTTCACTTCCGCATTCAAACA	57.622	AGGGAGGAAGGGAGATTGAA	57.331		321	7214367	7214687		0.000889183	0.00832988
Chr01	Tetra-	(TAGT)6	24	7219494	7219517		ACTTGGCTTGAGGTGGGAG	59.236	AGTGCGAAGATGGAAGGAGA	58.438		235	7219423	7219657		0.021943	0.00832988
Chr01	Mono-	(A)10	10	7220330	7220339		TCGATCAAAGTAATGCAGACGT	58.155	GGGTGACTCAGGTGAAGCTA	58.733		493	7220102	7220594		0.000889183	0.00832988
Chr01	Mono-	(A)10	10	7225647	7225656		TGCTTGGGGTTTCAGAGGAT	58.924	CGAGGTTGATGCGCATAACA	58.994		429	7225464	7225892		0.00832988	0.00832988
Chr01	Tetra-	(ATAA)4	16	7232433	7232448		TGAGACAAATGATCGACGGC	58.36	CCGCCCATTCATGAAACTGT	58.823		463	7232201	7232663		0.00832988	0.00832988
Chr01	Mono-	(A)10	10	7234281	7234290		TCACACATTCATCCCACCGA	59.02	GCGCTCCCTATATGGCCTAT	58.876		151	7234251	7234401		0.00832988	0.00832988
Chr01	Tri-	(ACA)4	12	7239036	7239047		AGTGGAGCCAAGCATAACCA	59.302	TCCTGTCGGCAAGGTTTAGT	58.947		440	7238913	7239352		0.00832988	0.00832988
Chr01	Mono-	(A)10	10	7240099	7240108		ACTTGTTGGTGACCCTCTCT	58.192	TCGATGTTAAACTGAGCGGT	57.264		193	7239951	7240143		0.00832988	0.00832988
Chr01	Tri-	(ACC)4	12	7244862	7244873		ATGAGACCGACCCACAACAT	59.016	TGGCTTACTCCCCTGTTGTT	58.854		294	7244645	7244938		0.00832988	0.00832988
Chr01	C	(CCA)4ccggaagcactccgtttccggtgatt(CTG)4	50	7245055	7245104		ACAACAGGGGAGTAAGCCAA	58.854	GTGATGGTACGGACGAAAGC	59.003		467	7244920	7245386		0.00832988	0.00832988
Chr01	Di-	(GA)6	12	7245877	7245888		AGCAGGCAAAGGAGGGTAAT	58.997	TGATCTGCGTACACTCCACC	59.469		367	7245669	7246035		0.00832988	0.00832988
Chr01	Tetra-	(ATTA)4	16	7247528	7247543		AACATGAGCTCGTCCCATGA	59.095	AGGAAGTGTGAAAGAGGAAAATCA	58.305		290	7247316	7247605		0.00832988	7.97303e-05
Chr01	Mono-	(A)10	10	7248426	7248435		CCTTGCCCTAGACTTCGAGT	58.813	GGCAGATAATTTGAGGTGACAAT	57.158		284	7248398	7248681		0.00832988	0.000270038
Chr01	Di-	(TA)6	12	7251165	7251176		TTGAGTCGGAAGGAGGAGTT	57.989	AACTCGATCCGCACCTATCT	58.306		435	7250851	7251285		0.00832988	0.00832988
Chr01	Tetra-	(ATTT)5	20	7254362	7254381		TCGTCCAAAACTCAAAAGCTCT	58.458	TCTCACGTTCGATTTGCTCA	57.568		273	7254265	7254537		0.000889183	0.00832988
Chr01	Tri-	(ATC)4	12	7279224	7279235		GCCATCTGTAACTTGCGCTT	59.195	AAACAGGCAGAAACAGGCAG	58.965		294	7279063	7279356		0.00832988	0.00832988
Chr01	Tri-	(ATT)4	12	7289608	7289619		TTTTGGTCGGGTTGGGTTTT	58.43	AGCATAGGAGTGTTATATTGGGGT	59.086		492	7289260	7289751		0.00832988	7.97303e-05
Chr01	Mono-	(A)10	10	7296052	7296061		CCCATTTAAGGAGGAAGCGC	58.975	AAAAGGGCAGTGCTTCTCG	58.366		308	7295870	7296177		0.00832988	0.021943
Chr01	Mono-	(T)10	10	7317955	7317964		TCCCCACGTCCATCTAATGC	59.532	ATTGAAACCATCCCTTGACCT	57.166		407	7317640	7318046		0.00832988	0.0028108
Chr01	Di-	(TA)16	32	7332389	7332420		TGTTTTCAGCCTTGCCACAA	58.81	TGGTCCAAGTCTCCAGATCG	58.814		431	7332314	7332744		0.00832988	0.00832988
Chr01	C*	(AAT)5(AATA)4*tg(ATA)5	45	7356420	7356464		TAGGGGATTGTTGGGGATGG	58.769	TTGTCCTTGTTGCGACTTGG	58.979		500	7356386	7356885		0.00832988	0.00832988
Chr01	Mono-	(C)10	10	7356951	7356960		CCAAGTCGCAACAAGGACAA	58.979	CTCCCCTTCATCCCCAAACT	58.997		245	7356866	7357110		0.00832988	0.00832988
Chr01	Tri-	(AAT)7	21	7369646	7369666		CCCACCCACTCCAAACCTAA	59.225	AGCGTCATCCAGAACATTGC	58.91		491	7369592	7370082		0.00832988	0.00832988
Chr01	Tri-	(TTA)4	12	7371414	7371425		ATCCGCATCATAACCGACCT	58.951	TGAGTCTTCATCTGAGAGCTAAGT	58.74		354	7371311	7371664		0.00832988	7.97303e-05
Chr01	Mono-	(T)10	10	7385940	7385949		TCACACAGGAAGCATGGGAA	59.23	TGCGGTGTTGTTTTCTTCGT	58.912		479	7385491	7385969		0.00832988	0.00832988
Chr01	Di-	(TA)7	14	7408544	7408557		ACTCGTTCTAAATCCCGCATG	58.449	ACCCAAACTAAGCCGACAGA	58.947		485	7408198	7408682		0.0028108	0.00832988
Chr01	Tri-	(CAT)4	12	7416500	7416511		TGACACGAAAGCAGAACCTTC	58.79	GTAAAAGCGCGAAACCTTGC	58.95		173	7416401	7416573		0.0028108	0.00832988
Chr01	Tri-	(AAT)18	54	7417432	7417485		CAAGCCTGCAACAACTCTCC	59.405	TGAGGTCGATTATGATGCGGA	59.039		405	7417226	7417630		0.00832988	0.0028108
Chr01	Di-	(TA)7	14	7419708	7419721		TCCAAGAAAATGAAGGGTGTGA	57.822	TGGACTATTGAATGGGCGGA	58.791		415	7419574	7419988		0.000889183	0.00832988
Chr01	Mono-	(A)10	10	7420327	7420336		TCCGCCCATTCAATAGTCCA	58.791	AGCGAATGATGTTGCATGCT	58.899		485	7419969	7420453		0.00832988	0.00832988
Chr01	Di-	(AT)10	20	7437499	7437518		TTCGGCAACCTCCCATACTT	59.011	TTGCAAATCGATGGCCCTTC	59.183		386	7437327	7437712		0.00832988	0.00832988
Chr01	Mono-	(T)10	10	7445122	7445131		CAGACAATCACTTCATGTCGAGT	58.759	GTTCCCCATGTAGCCTACGA	58.883		498	7445025	7445522		0.000270038	0.00832988
Chr01	Mono-	(T)10	10	7485664	7485673		CGAGCTCAAACGAAAGGACT	58.215	ACAAAGAGTCACGTTTGGCA	58.255		413	7485302	7485714		0.00832988	0.00832988
Chr01	Tetra-	(ATGC)4	16	7487811	7487826		TGATCTTCTTGACAACACGCC	58.857	CGATCATACGCATTCACCCA	58.135		451	7487786	7488236		0.0028108	0.00832988
Chr01	Tetra-	(TTAA)4	16	7492980	7492995		CGACCGTCCGATGAGATGTA	59.058	CCCTTAGTGCCCCTTTCTGA	59.008		310	7492856	7493165		0.00832988	0.00832988
Chr01	Mono-	(T)10	10	7493177	7493186		CAGAAAGGGGCACTAAGGGA	59.008	TACGGTTGGAAGTGAGAGGG	58.737		415	7493147	7493561		0.00832988	0.00832988
Chr01	C	(T)10(A)15	25	7497863	7497887		GACTGCCCTAATTCTTGATAGCC	58.931	ACCGTAAGTTTCCTCTTTTGTTCT	58.566		250	7497693	7497942		0.000270038	7.97303e-05
Chr01	Mono-	(A)10	10	7498700	7498709		TCTGACACTGCACGTACACT	58.97	TAGGGGTGAGGAGTGAGTGA	58.919		357	7498447	7498803		0.00832988	0.00832988
Chr01	Di-	(AT)6	12	7505660	7505671		CACTGCCTTGAATCACGTGA	58.488	GCTCGTGATGTTGTGTGTCA	58.783		364	7505513	7505876		0.00832988	0.00832988
Chr01	Tri-	(AAT)4	12	7508714	7508725		TAATGGCGGGAAAGAGGTGT	59.011	TGCATTCTGTCGTTGTCTCT	57.18		437	7508351	7508787		0.00832988	0.00832988
Chr01	Tri-	(TTA)4	12	7510841	7510852		AGCACGTGAAGCAATTAGTCC	58.923	GCCAAGAAGTTCGAATGCCA	59.119		316	7510810	7511125		0.0028108	0.00832988
Chr01	Mono-	(A)10	10	7512171	7512180		AGCGACTCAACCCTTTCAGA	58.951	AAATTCACAAGTCCAGGCGG	58.752		357	7512048	7512404		0.00832988	0.00832988
Chr01	Di-	(AT)8	16	7515050	7515065		TGTCATACAAAGAAGCAACGGT	58.527	TCACCGCGAATTACACATGC	59.275		499	7514663	7515161		0.000889183	0.00832988
Chr01	Tri-	(TTG)5	15	7517358	7517372		TCGAATGAACCCCTGAAGCA	59.31	TGCTACCACCTACCATGTCT	57.752		431	7517142	7517572		0.00832988	0.00832988
Chr01	Mono-	(T)10	10	7529587	7529596		TTGGCACCGTTAAAGAAGCC	59.044	GCTCATTGTAGTAGGGGCCT	58.868		396	7529316	7529711		0.00832988	0.00832988
Chr01	Tri-	(ACA)4	12	7531125	7531136		GCCAGTATCAGGGCCCTTAA	59.156	TGGGAGTATTGGCTGCTGTT	59.302		475	7530965	7531439		0.00832988	0.00832988
Chr01	Tri-	(CAC)4	12	7531651	7531662		ACTTAGCCCACCACCAAAGA	58.854	CCGTCCGGGTTTTGTGATTT	59.044		362	7531461	7531822		0.00832988	0.00832988
Chr01	Tri-	(TGG)4	12	7541329	7541340		AGGGTATGAGGGAGGGAAGT	58.972	GGATGTGGTGTGCAATGGTT	59.032		429	7541304	7541732		0.00832988	0.00832988
Chr01	Mono-	(A)10	10	7543899	7543908		CTGGCTTTTCTCCTCTTTGTGT	58.782	ACCGTTTACCCACCATCTGT	58.938		432	7543833	7544264		0.000889183	0.00832988
Chr01	Tri-	(AGA)4	12	7578545	7578556		GCGGCTACCTAAGAGTTCCT	58.887	TGTCCTGGTCTCTTGGGTTG	59.235		451	7578425	7578875		0.00832988	0.00832988
Chr01	Tri-	(TTA)4	12	7582576	7582587		TTGGTCAGCACTCAAACACA	57.879	TGTACTGCACTGCCCACATA	59.02		344	7582461	7582804		0.00832988	0.00832988
Chr01	Di-	(AT)8	16	7583948	7583963		AGGCTGAGGAGGAAGAGAGA	58.993	TGCATGCCCTTGACACTCTA	59.017		345	7583708	7584052		0.00832988	0.00832988
Chr01	Di-	(GT)7	14	7599845	7599858		CCTGAAGCAAAGGTGGCTTT	58.957	GATGGGGTTGCTGCTATTTGT	58.897		392	7599549	7599940		0.00832988	0.0028108
Chr01	Tri-	(ATA)6	18	7601836	7601853		ACCACAAGTCCACAACCCTT	59.371	CGTTTCTTTGACCACGCGTA	59.146		337	7601665	7602001		0.00832988	0.00832988
Chr01	Tri-	(TAG)5	15	7602835	7602849		TGCAGATGATGGTGTACACAA	57.585	TAGACGTGTTTCTCCCACCC	59.029		424	7602779	7603202		0.0028108	0.00832988
Chr01	Di-	(TA)9	18	7604348	7604365		TGACCTCCTGATCACACACC	59.023	TGTGAATGGGAGGCCATCAT	59.071		248	7604246	7604493		0.00832988	0.00832988
Chr01	Tri-	(CTT)4	12	7605455	7605466		TGCAATCCACACTTAGGTTACT	57.366	CAAAGTGCGGTTGGTGTACA	58.982		265	7605422	7605686		0.000889183	0.00832988
Chr01	Mono-	(T)10	10	7606146	7606155		TGTCATTTTCTAGGGTCTGGGA	58.473	ATGGCGTCAACTAGGTGGAA	59.019		405	7606101	7606505		0.000889183	0.00832988
Chr01	Mono-	(T)10	10	7614445	7614454		GGGTTGCGCTGACTTTCTAG	58.92	AATTGGCCATGCTAGGAGGT	59.071		427	7614304	7614730		0.00832988	0.00832988
Chr01	Mono-	(T)10	10	7661042	7661051		CACACCTTCCTCCAGTCTCA	58.658	ATGGACACGGTTCGACTTGA	59.323		175	7660907	7661081		0.00832988	0.00832988
Chr01	Tri-	(ACA)4	12	7661155	7661166		TCAAGTCGAACCGTGTCCAT	59.323	TTGTTTGCATCTACACGCCC	59.122		385	7661062	7661446		0.00832988	0.00832988
Chr01	Tri-	(ATA)4	12	7664740	7664751		GAACAGGCTGGATGGGAGAT	59.157	TGGAGTTCTACCCTGTGTGG	58.652		309	7664544	7664852		0.00832988	0.00832988
Chr01	Tri-	(TAA)4	12	7679534	7679545		CACCCGTGGCCCAATTTATT	58.809	TGTGGTCTCAAGTTGTTTCCG	58.715		495	7679307	7679801		0.00832988	0.0028108
Chr01	Di-	(TA)6	12	7680524	7680535		CCAAGTTCGGGTGTCTCAC	58.086	TGTGGGACTGGGTTATTGTGA	58.941		201	7680425	7680625		0.021943	0.0028108
Chr01	Tri-	(GTG)4	12	7700974	7700985		GTTGGTGGTGATAGTTGGCA	58.096	CTCACACATTCTTCGGTCGG	58.65		291	7700921	7701211		0.00832988	0.00832988
Chr01	Mono-	(A)10	10	7701927	7701936		GTAGGGTACGAGGATGGGAC	58.674	CCAACGACAATTTGCATCACC	58.672		252	7701721	7701972		0.00832988	0.0028108
Chr01	Di-	(TA)9	18	7702625	7702642		GTTGCCTACGTACGTTTGACT	58.602	AGCCCGAACAATCTAGGTCA	58.431		300	7702364	7702663		0.0028108	0.00832988
Chr01	Tri-	(TTG)5	15	7707151	7707165		GCGACCTCCAGCTAATCAGA	59.253	GGTGCACTTATGGCATCTGG	58.973		300	7707031	7707330		0.00832988	0.00832988
Chr01	Tri-	(TTG)5	15	7707939	7707953		CCAGCTGGCCTTCCTCTAG	59.171	CCACCTTTCCACGCTAGAGA	59.104		390	7707677	7708066		0.021943	0.00832988
Chr01	Di-	(TA)6	12	7709782	7709793		TGAAGAACCCATCCAACCCA	58.846	GGGGCTCCATGACATTCAGG	60.467		337	7709510	7709846		0.00832988	0.00832988
Chr01	Mono-	(T)10	10	7711632	7711641		AGAGCATCAACAGAGCCTATGA	58.963	GCAAACTGGAATAGAGGCCG	58.983		259	7711485	7711743		0.000889183	0.00832988
Chr01	Mono-	(T)10	10	7712874	7712883		CGTGCGCGCAGAGTATTATT	59.147	GCCAATTACTTCACGACCCC	58.908		478	7712738	7713215		0.00832988	0.00832988
Chr01	Mono-	(A)10	10	7713321	7713330		GGGGTCGTGAAGTAATTGGC	58.908	TGAGCCGACAAAGAGCATCT	59.39		488	7713196	7713683		0.00832988	0.00832988
Chr01	Tri-	(AGT)4	12	7713576	7713587		GGGGTCGTGAAGTAATTGGC	58.908	TGAGCCGACAAAGAGCATCT	59.39		488	7713196	7713683		0.00832988	0.00832988
Chr01	Di-	(TA)7	14	7747417	7747430		CTTGACACGTGACAGCTTGT	58.71	TGTACTGCATGCACTTGATTGA	58.589		399	7747378	7747776		0.00832988	0.000889183
Chr01	Di-	(TA)10	20	7789834	7789853		TCGCATCGGTCATAGGTTGA	58.892	ATGAAGATGACAGGTGTGCC	57.88		354	7789624	7789977		0.00832988	0.00832988
Chr01	Mono-	(A)10	10	7791272	7791281		TTGGATTAGTCGGGCCTCAA	58.719	TATGAATGGCCGGAGTTGGT	59.084		467	7791224	7791690		0.00832988	0.00832988
Chr01	C	(AAT)7agaactagaactaag(A)10	46	7795758	7795803		TGGAGTTTTGGTCTGTGTGTG	58.635	TGGTACTGTAAAACTCACCTGTT	57.638		376	7795711	7796086		0.0028108	0.000270038
Chr01	Di-	(TA)9	18	7798149	7798166		TCCACCCTCGCCTTTAATCA	58.719	GGTGAAGCCCATTTTGACGG	59.756		480	7797923	7798402		0.00832988	0.00832988
Chr01	Mono-	(T)10	10	7824545	7824554		GTTGGGCTAAAGGGGTCTCT	59.007	ACCGGAGCGATAAGTTCACA	59.107		402	7824436	7824837		0.00832988	0.00832988
Chr01	Tri-	(TTA)4	12	7825900	7825911		TATGCATCCTTCCTGTGCCT	58.784	ACAGATCCTTACAGCTGACCA	58.46		374	7825726	7826099		0.00832988	0.0028108
Chr01	Penta-	(TTTGT)5	25	7848229	7848253		AGCATGCATGTGAAACTTACGT	59.186	AACCTTGTTGAATGGCCACT	57.913		238	7848107	7848344		0.000889183	0.00832988
Chr01	Tri-	(TTC)4	12	7949042	7949053		GGAGGTAAACGACGATGGGT	59.466	GCGGCTACCTATGAGTTCCT	58.959		288	7948887	7949174		0.00832988	0.00832988
Chr01	Tri-	(TTC)4	12	7997758	7997769		CACCTACCAAATTAAGGGGCA	57.906	TCCAGGCTAATCACCACATGT	59.085		307	7997668	7997974		0.0028108	0.0028108
Chr01	Mono-	(T)10	10	7998631	7998640		GCGCGTTAGATTAGGGTGTG	59.072	CCACAAGCTTGAAGGGCATT	59.029		474	7998349	7998822		0.00832988	0.00832988
Chr01	Tri-	(ATG)4	12	8053970	8053981		CCATAACTGCGGTGGGATTT	58.237	AATGTGCTTTGATGTCGCCA	58.753		238	8053914	8054151		0.00832988	0.00832988
Chr01	Tri-	(AAG)4	12	8055436	8055447		TGGGTGTTTTGGTTTGCAGG	59.461	TAAAAGGTTCACGGTGCGAC	58.78		380	8055338	8055717		0.00832988	0.00832988
Chr01	Tetra-	(AATT)4	16	8060950	8060965		TGTCCAGCAGAACCAATTGA	57.345	GCCGACGTAGATTGCACATT	58.993		226	8060852	8061077		0.00832988	0.00832988
Chr01	Tri-	(TAT)6	18	8062203	8062220		TAACTTCAAAGCCCCACCCC	59.886	TGTGTCATTGCATCTTTGGTCA	58.779		307	8062009	8062315		0.00832988	0.000889183
Chr01	Tri-	(GAA)7	21	8071943	8071963		AAGACACTTCCGGCAAATGG	58.752	TCACACAATCTCCGACGTCA	59.044		347	8071872	8072218		0.00832988	0.00832988
Chr01	Tri-	(CCT)4	12	8072093	8072104		AAAGACCACCTCGACCTTGT	58.871	GCTAAGCCCTCGGACAAATG	58.983		483	8072028	8072510		0.00832988	0.00832988
Chr01	Mono-	(T)10	10	8074700	8074709		TGACACACTAGGCAAAGGTTG	58.429	CACCATCACCAACACGAACC	59.409		446	8074395	8074840		0.0028108	0.00832988
Chr01	Tetra-	(TATT)4	16	8086241	8086256		ACGAGTGATTAATTGAAACGTGC	58.291	CTCAAACGTGCTTTCAGTGC	58.253		331	8086213	8086543		0.000270038	0.00832988
Chr01	Di-	(AT)10	20	8088638	8088657		AACGGACAGAACAAACAGGC	58.978	TGGGGTCTGAATCCTAACGT	58.053		416	8088574	8088989		0.00832988	0.00832988
Chr01	Di-	(TA)6	12	8106068	8106079		TTGTTGTTGCCATGGTTGCT	59.171	GTGCGCGTCTTTCTTGTACT	58.862		408	8105853	8106260		0.00832988	0.00832988
Chr01	Mono-	(A)10	10	8108053	8108062		ACGTGTCATTTATCGTGGCG	59.004	GAGTTGACGAGGTGTGACTT	57.489		278	8107848	8108125		0.00832988	0.00832988
Chr01	C	(TAG)4ttgattgcatcac(TTG)4	37	8110521	8110557		GCCCTGCTCATCTGCTAACT	59.82	ACAGCAACTACAACCACCCA	59.451		275	8110480	8110754		0.00832988	0.00832988
Chr01	Tetra-	(TATT)4	16	8115771	8115786		TGCATTTCATTTTGGAGCCAA	57.234	ACTTTCTCCAACCCGTTTTGT	58.27		315	8115660	8115974		0.0028108	0.0028108
Chr01	Tri-	(TGT)6	18	8127951	8127968		TTTTGTGTGTGCGTGGTTCT	58.83	TGAAACTGCACGTGACTTGG	58.986		419	8127802	8128220		0.00832988	0.00832988
Chr01	Tri-	(CCT)4	12	8172245	8172256		CTCACCTGACCATCCTTCGT	59.102	TCTGAACAACCGCCACTAGT	58.955		309	8172208	8172516		0.00832988	0.00832988
Chr01	Di-	(TC)6	12	8191791	8191802		GAATGCCATGACCCGACATC	59.053	AGGGAAAATGGTGCGAGAGA	59.016		495	8191341	8191835		0.00832988	0.00832988
Chr01	Mono-	(T)10	10	8224335	8224344		ACGTGTGGAGGAAAAGGAAA	57.279	AGTTACCCCAAATGACAAGCA	57.763		333	8224138	8224470		0.00832988	0.0028108
Chr01	Tri-	(CCT)4	12	8227840	8227851		AAATGGAGCAGAAATCGGGC	58.894	ACTTCGCTGCTTTCAATGCA	59.046		361	8227640	8228000		0.00832988	0.00832988
Chr01	C	(ATT)4agtattactata(ATT)5	39	8288046	8288084		CTTGTGGTGCCGGGTAGATA	59.172	GGCACATGACATCTTGCCTT	58.82		497	8287878	8288374		0.00832988	0.00832988
Chr01	Di-	(TA)10	20	8288319	8288338		CTTGTGGTGCCGGGTAGATA	59.172	GGCACATGACATCTTGCCTT	58.82		497	8287878	8288374		0.00832988	0.00832988
Chr01	Di-	(AT)9	18	8303041	8303058		GCCAAACTTCATGCCCTTGA	59.032	CATCCAGTGACAACGTTGCA	59.056		433	8302963	8303395		0.00832988	0.00832988
Chr01	Tri-	(ATC)4	12	8311794	8311805		ACCCACATTCGCACAACTTC	59.048	AATATGGAGAGACGGCCGAG	59.038		230	8311611	8311840		0.00832988	0.00832988
Chr01	Mono-	(A)10	10	8323267	8323276		GGAACGTGCGGAGAAGAAAA	58.777	ACCGGGAGAATTGAGCTAGC	59.534		226	8323215	8323440		0.00832988	0.00832988
Chr01	Di-	(AT)20	40	8323831	8323870		TACACCGATCCTGCACAACA	59.318	AGGCCTCACACTATTGCACT	59.013		324	8323718	8324041		0.00832988	0.00832988
Chr01	Mono-	(A)10	10	8344995	8345004		ACAGTCGCCTCATGTTTTGT	58.033	CTCAGCTGCATTTGTGGTGA	58.759		387	8344782	8345168		0.00832988	0.00832988
Chr01	Mono-	(T)10	10	8355651	8355660		CGCAAGTTGACTCGGACATT	58.852	ACTGAATTGAGCCATGACAACT	58.24		379	8355352	8355730		0.00832988	0.000889183
Chr01	C	(ACC)4cctc(T)22	38	8366965	8367002		GGTGGTTACAACGGCGATTT	59.124	CCACAAGCTTCACGTCACAT	58.771		164	8366885	8367048		0.00832988	0.00832988
Chr01	Tri-	(ACA)5	15	8372372	8372386		TGGGCATGTACAAAATGGGC	59.099	TGTCTGTTGAGCCAAGGTCT	58.868		486	8372015	8372500		0.00832988	0.00832988
Chr01	Di-	(GT)6	12	8379695	8379706		GACAACAGCGGACTTTTGGT	58.978	CCATATACGCACACACCAGC	59.063		445	8379374	8379818		0.00832988	0.00832988
Chr01	Di-	(TG)6	12	8379940	8379951		GCTGGTGTGTGCGTATATGG	59.063	CCCCTACTCATGTGTACCCC	58.871		213	8379799	8380011		0.00832988	0.00832988
Chr01	Di-	(CT)6	12	8389685	8389696		ATGACCAGAACAGCCAGTCA	58.941	CCTACCCACATGATCCCTCC	58.94		428	8389451	8389878		0.00832988	0.00832988
Chr01	Mono-	(A)10	10	8418432	8418441		GCGGATTTGATGGCTAAGCA	58.976	GGCGTGTTCATCATCGTCAT	58.71		466	8418197	8418662		0.00832988	0.00832988
Chr01	Mono-	(T)10	10	8418882	8418891		GACGATGATGAACACGCCAT	58.71	GGAAGCCCAACCAATCACAG	59.109		416	8418645	8419060		0.00832988	0.00832988
Chr01	Mono-	(A)10	10	8445911	8445920		ACTTAAATTGTGGGTCCGCC	58.459	TCGTGATGTTTGCTTGACTCT	57.888		475	8445708	8446182		0.00832988	0.0028108
Chr01	Di-	(AT)7	14	8450205	8450218		CGCACTTGAGGTATACGAAGC	59.147	TGACTAAAGTTAATGTGCATGAGGT	58.762		422	8449937	8450358		0.0028108	2.01779e-05
Chr01	Mono-	(A)10	10	8450474	8450483		CCCATTGGACAATTTGTTAACACA	58.394	CAACGAGGTGCTTGGTTCTC	59.132		449	8450400	8450848		7.97303e-05	0.00832988
Chr01	Tri-	(AAT)5	15	8451601	8451615		CATTAGACCCAAGCACCCCT	59.374	AGGAGGGTATGGGTGTTTGG	59		166	8451523	8451688		0.00832988	0.00832988
Chr01	Mono-	(A)10	10	8468185	8468194		GGCCAAGTTTCTGGAAAGCA	58.96	CCTCATCTGGCTTACTTACATCC	58.364		458	8468163	8468620		0.00832988	0.000270038
Chr01	Tri-	(ACC)4	12	8470399	8470410		TCAGTTCCACCGAGAACCAT	58.652	AGTGGGTCGGATGCTGATAA	58.504		453	8470284	8470736		0.00832988	0.00832988
Chr01	Tri-	(ACA)4	12	8483895	8483906		ATGCAACCAACAGTCAGGAC	58.391	GTTGTGCATTCTACGACACGA	58.944		419	8483763	8484181		0.00832988	0.0028108
Chr01	Mono-	(A)10	10	8498048	8498057		GTTGGCGGTTGTGTCAGTTC	59.971	TCCTTAGATGTGGTGCTGGT	58.343		473	8497885	8498357		0.00832988	0.00832988
Chr01	Mono-	(A)10	10	8501518	8501527		AATGACCCCTTGCAGTGTTG	58.669	ACTGTCCCAATTAGATACTTTTGCT	58.515		394	8501171	8501564		0.00832988	2.01779e-05
Chr01	Mono-	(A)10	10	8503289	8503298		CCCTACCCAAAACCCTAGCT	58.704	GTGTTGACGAATTGGACCCC	59.121		338	8503264	8503601		0.00832988	0.00832988
Chr01	Mono-	(T)10	10	8514328	8514337		TTCCCGCCTTTCCTCTTTGA	59.231	GGGTTCGTTTCACTTTGCCA	59.258		285	8514306	8514590		0.00832988	0.00832988
Chr01	Tri-	(TGT)5	15	8532317	8532331		GGTTGGTCGGTAGATTGTCC	57.98	CTCATCGATTCGTCCTGGGA	58.967		476	8531899	8532374		0.00832988	0.00832988
Chr01	Di-	(AT)8	16	8535379	8535394		CTCGAACCCCATGCATTACG	59.063	GGGACAAAAGGCTTAGACGAC	58.925		423	8535097	8535519		0.00832988	0.0028108
Chr01	Tri-	(ATT)4	12	8546371	8546382		ACTGGCTATGTAGTGCGTGT	59.104	ATTACCTGCCCCATTCTGCT	59.071		361	8546075	8546435		0.00832988	0.00832988
Chr01	Mono-	(A)10	10	8570404	8570413		ACTCAACAGGACTAGCTGCT	58.361	AGGGGTGATGTGTTGAACCA	59.15		496	8570080	8570575		0.00832988	0.00832988
Chr01	Mono-	(T)10	10	8582818	8582827		TCTCCTTTCCCTTCCCCAAC	58.927	TCCCTGGTGATGTTTCTGCT	58.933		294	8582798	8583091		0.00832988	0.00832988
Chr01	Mono-	(T)10	10	8583379	8583388		AGCAGAAACATCACCAGGGA	58.933	CCCACAACAACACTCCCAAC	59.256		380	8583072	8583451		0.00832988	0.00832988
Chr01	Mono-	(T)10	10	8584211	8584220		AATGGGCTACACGATCGACT	58.888	ACAAAGCACCGAAGACCTTAG	58.232		330	8584171	8584500		0.00832988	0.0028108
Chr01	Tri-	(TTC)4	12	8626559	8626570		ACAGCGGGAAAGAATGAGGA	59.016	TAGGGTTCGGAGTAGGGTGA	58.998		312	8626514	8626825		0.00832988	0.00832988
Chr01	Mono-	(T)10	10	8632576	8632585		AGCCCTTCACAAACACAACT	57.856	AATGCATTAGAAGGTCCAAGTTG	57.35		385	8632224	8632608		0.00832988	0.000270038
Chr01	Mono-	(T)10	10	8633640	8633649		TTCATATTTCGCGGCGCAAT	59.34	GCGGTCCACTCGTGATCTAA	59.545		395	8633584	8633978		0.00832988	0.00832988
Chr01	Di-	(GT)6	12	8644557	8644568		AGAGGCATGTCGAGGAAACA	59.023	TGGGCCTACATCAATTCCCA	58.696		484	8644105	8644588		0.00832988	0.00832988
Chr01	Mono-	(T)10	10	8659025	8659034		TCCACCGACGATTAGAGGATG	59.046	CGGTATCCAGAGAAGGGTCC	58.959		433	8659004	8659436		0.0028108	0.00832988
Chr01	Di-	(AT)6	12	8680095	8680106		ATGAACCATGTCTCCGGTAC	57.018	GCCTCTTGAATTCCACCGTC	58.912		467	8680033	8680499		0.00832988	0.00832988
Chr01	Tri-	(ATG)5	15	8680607	8680621		CGTCAGGGCATTATCACTGC	59.06	TGGCAGCATTCTCATCAGGA	59.086		390	8680447	8680836		0.00832988	0.00832988
Chr01	Mono-	(A)10	10	8696459	8696468		GTCCCTTCCCGATAGCAGTT	59.169	TGTGTATGGTGACGACTCCC	59.107		408	8696213	8696620		0.00832988	0.00832988
Chr01	Mono-	(A)10	10	8711258	8711267		TCTGCCAATGAACTCAATCCA	57.562	ATATGTGTGTGTGGCGTGTG	58.844		495	8711078	8711572		0.0028108	0.00832988
Chr01	Mono-	(A)10	10	8792929	8792938		ACGAGTGGAGAGAAGCAGTT	58.667	TAACCAAACTCAAGCGCAGG	58.765		481	8792502	8792982		0.00832988	0.00832988
Chr01	Mono-	(G)10	10	8811514	8811523		TAGAGTGGGGCTAAGACGGA	59.373	ACTTTATTTTCAACGCTAACCCC	57.619		109	8811444	8811552		0.00832988	0.000270038
Chr01	C	(T)11c(A)11	23	8823050	8823072		GATGTTGTGGGTGTTGTTCCA	58.972	TCACTGACTCTGCTGCCATT	59.311		301	8822998	8823298		0.0028108	0.00832988
Chr01	Penta-	(TATAA)4	20	8831363	8831382		CATGACATTCCAATTAACACTCTGT	57.85	TGAGTTTGTTGTGAAGGCGA	57.969		453	8831272	8831724		2.01779e-05	0.00832988
Chr01	Di-	(GT)6	12	8834079	8834090		GTGACGTGTTTAAGGCCACA	58.699	CATGGCCTAGCGGTTGAAAA	58.827		465	8833954	8834418		0.00832988	0.00832988
Chr01	Di-	(TA)6	12	8889395	8889406		GGTTCTTGTGGCTGGTTCAA	58.601	AGCGAAAATTGCCACACACT	58.968		458	8889348	8889805		0.00832988	0.00832988
Chr01	Tri-	(ATA)4	12	8897904	8897915		CTCACCCACAGAGCACAAAC	59.053	AATCATTCGGGTGGGATCCA	58.778		468	8897839	8898306		0.00832988	0.00832988
Chr01	Di-	(AT)6	12	8918357	8918368		CCATTTTGGTTCCGGCTACA	58.46	ACACCACTTGACTAACGGGT	58.874		391	8918268	8918658		0.00832988	0.00832988
Chr01	Tri-	(CCA)4	12	8926102	8926113		ACGACAAATTGCCAGTTTGC	58.148	ACTGGAAATGGGGTTGTCTCT	58.934		404	8926058	8926461		0.00832988	0.0028108
Chr01	Tetra-	(AATA)4	16	8939245	8939260		TTTGGGCCAATACGAGACCT	59.011	GGTCCGTCTAGCCCTAAGTC	58.969		353	8939102	8939454		0.00832988	0.00832988
Chr01	Tri-	(TTA)7	21	8947058	8947078		TGGAGTTGGGTGAAGAAAGGT	59.15	TCTATCCCAACAACGTGGCT	59.019		157	8947031	8947187		0.0028108	0.00832988
Chr01	Tri-	(TTA)4	12	8947256	8947267		AGCCACGTTGTTGGGATAGA	59.019	AGTGTGGCATAACTCGTGGA	59.026		473	8947168	8947640		0.00832988	0.00832988
Chr01	Mono-	(T)10	10	8963426	8963435		TTTACCCCGTTGAAAGTGCC	58.679	TTTGTACTCGATCACTGTTAGGT	57.283		394	8963113	8963506		0.00832988	0.000270038
Chr01	Mono-	(T)10	10	8967626	8967635		TCTTTTGGCTGCATGAAGAACA	59.042	ATCCCCTTTCTTCCTCGTGT	58.342		441	8967241	8967681		0.000889183	0.00832988
Chr01	Mono-	(T)10	10	8969865	8969874		GCCCTTCTCTGCACTTTACG	58.92	TCTTGAACCTCACACTATCTTGAA	57.581		389	8969562	8969950		0.00832988	7.97303e-05
Chr01	Tri-	(GGT)4	12	8974134	8974145		TTTTGGTCGGGTGTGTTGTC	58.904	AAGATTTGGGAGGCGGAAAA	57.697		275	8973921	8974195		0.00832988	0.00832988
Chr01	Tri-	(AAC)4	12	8976601	8976612		ACGGAGAAGTTGAAGGTGAC	57.472	ACTGCATGCTACCCTTTCCA	59.302		435	8976471	8976905		0.00832988	0.00832988
Chr01	Di-	(AT)7	14	8977679	8977692		GCAACTGGAAGAGACAAGGC	59.122	TGCGGATCTAGTTTTATCAGACT	57.146		439	8977336	8977774		0.00832988	0.000270038
Chr01	Mono-	(T)10	10	8981611	8981620		AGGCTAAAAGGGTGGAAGAAGA	59.013	GGCACGCCCAATAATGATGT	58.968		354	8981409	8981762		0.000889183	0.00832988
Chr01	C	(A)12caacaacaacataaatctcgacagtttag(A)14	55	9010675	9010729		TGCACCCACAGACCTAAGAG	59.023	AGTGTATGGGGAGCTACTTGT	58.166		485	9010415	9010899		0.00832988	0.0028108
Chr01	Tri-	(CCT)5	15	9021665	9021679		GGAACTGTCAAGCCATCAATCA	58.916	AGGTAGGGAGCAACGTGAAC	59.679		246	9021526	9021771		0.000889183	0.00832988
Chr01	Tri-	(ATC)4	12	9022384	9022395		CTGTAACGGTTCGATGTGGG	58.644	AATCCAGGTCTAGCAGGCAG	59.164		433	9022321	9022753		0.00832988	0.00832988
Chr01	Di-	(TA)8	16	9023465	9023480		AGTCCCCTCTGCTTACAACC	59.015	TCCACCAACCAAACGAACAC	58.904		471	9023360	9023830		0.00832988	0.00832988
Chr01	Di-	(CT)6	12	9029682	9029693		CGATCAAAGACGGCTGACTG	59.005	CCAGACAGAGACCACACCAT	59.02		331	9029611	9029941		0.00832988	0.00832988
Chr01	Mono-	(A)10	10	9029873	9029882		CGATCAAAGACGGCTGACTG	59.005	CCAGACAGAGACCACACCAT	59.02		331	9029611	9029941		0.00832988	0.00832988
Chr01	Tri-	(TAT)17	51	9051442	9051492		TCGTAATTTTCGGCCCAACC	58.833	GCATTAAAGACGTTGGTTTGCA	58.623		492	9051198	9051689		0.00832988	0.000889183
Chr01	Mono-	(A)10	10	9106363	9106372		TGGAGAAGTTGGGATCTTGGT	58.652	ACCGCCACGAATCAAAATCC	59.191		489	9106339	9106827		0.0028108	0.00832988
Chr01	C	(AAT)4gaaaattacaagtcaaaaaaacaat(TAA)5	52	9107786	9107837		GGGAGCATTTTGATACATCCGG	59.446	AATCCCGAGCCCACTAACAA	59.011		480	9107762	9108241		0.000889183	0.00832988
Chr01	Tri-	(CAG)4	12	9108009	9108020		ACAAACAACCATCTGCTGCA	58.598	AATCCCGAGCCCACTAACAA	59.011		292	9107950	9108241		0.00832988	0.00832988
Chr01	Tri-	(AGT)4	12	9111814	9111825		CTTGCCCTGCTAGTCTGCTA	59.173	GAACCGTTGTGCACTTTCCT	58.978		473	9111411	9111883		0.00832988	0.00832988
Chr01	Mono-	(A)10	10	9118727	9118736		TGCATCTACTTATAGGCCGGT	58.395	ACGTTTGGTAATCAGGAGAAGT	57.381		383	9118414	9118796		0.0028108	0.000889183
Chr01	C	(T)10cta(T)10	23	9121560	9121582		ACCAAATCAATTTCCACGTTCA	57.072	ACTAGCCGAATCCACCACAA	59.019		162	9121502	9121663		0.000889183	0.00832988
Chr01	C	(AT)6(AG)7	26	9123111	9123136		GGGTAGGGGTGTGTGAAGAA	58.938	ATTAGCGCCACTTCATTGCC	59.259		212	9123032	9123243		0.00832988	0.00832988
Chr01	Tri-	(AAT)4	12	9123658	9123669		TGGAATGATTCGAGGTGGCA	59.382	ATTTGGGCGAGCACTTTTGT	58.96		457	9123520	9123976		0.00832988	0.00832988
Chr01	Tri-	(ATT)4	12	9145485	9145496		CTGTCAGTGCGGTCAAGGA	59.633	GCTAGCTTTGTCCTTTGCAGT	59.117		337	9145319	9145655		0.021943	0.0028108
Chr01	Tri-	(AGC)5	15	9161699	9161713		AACTGACCAATGCTAAGCCG	58.547	TTTGCCGTGATCTTGAGGTT	57.73		454	9161489	9161942		0.00832988	0.00832988
Chr01	Mono-	(T)10	10	9173300	9173309		CGCCACTGAAATGAAACGGA	59.128	AGGTGCAAACTTTAGCCCTT	57.618		475	9172881	9173355		0.00832988	0.00832988
Chr01	C	(T)10ggtatatgttattgcttttataaat(A)16	51	9177284	9177334		TGACACGTGGACAGACATCA	58.963	AGACGACGGACTAGTTGCTA	57.895		364	9177075	9177438		0.00832988	0.00832988
Chr01	Mono-	(T)10	10	9179046	9179055		AGGTGCATATGGGGATTGGG	59.516	TTTTCCGTAATTCCGCTGCC	59.194		454	9178828	9179281		0.00832988	0.00832988
Chr01	Di-	(AT)10	20	9182703	9182722		GAAAGTGGTAGACAATGGCCA	58.21	GGTAAACACTTGACGTCCGG	58.858		305	9182614	9182918		0.0028108	0.00832988
Chr01	Mono-	(T)10	10	9187355	9187364		TGGCTACACATACGACGAGT	58.544	TAGCAGCAGGTCAACTTGGA	58.944		492	9187055	9187546		0.00832988	0.00832988
Chr01	Tri-	(TGA)4	12	9191841	9191852		AGATTCGGCGATAACCCCTT	58.871	CTTCCTTCCTCAGCTCCGTC	59.825		496	9191385	9191880		0.00832988	0.00832988
Chr01	Tri-	(GAA)4	12	9192126	9192137		GAACCCCAAAAGCGCTGTAA	59.044	AATCTACGAACCGCCAAAGC	58.916		295	9191943	9192237		0.00832988	0.00832988
Chr01	Tri-	(TAG)4	12	9203551	9203562		CTCACCATGCACAAGATCGG	58.988	AGAACTTAGGAAGGGACCCC	58.032		315	9203331	9203645		0.00832988	0.00832988
Chr01	Mono-	(T)10	10	9211609	9211618		GTGGGGAAGGGAGTGGTTAA	58.93	GGGGAGTGGAAGAAGGAAGA	58.342		462	9211252	9211713		0.00832988	0.00832988
Chr01	C	(T)19(G)12	31	9211724	9211754		TCTTCCTTCTTCCACTCCCC	58.342	AGCAACACACACAAACAGCA	59.113		280	9211694	9211973		0.00832988	0.00832988
Chr01	Tri-	(CTT)4	12	9263936	9263947		GCAATTCCGGCTAGATCTGC	59.129	ACAGACACACGTTTCACACAG	59		412	9263616	9264027		0.00832988	0.0028108
Chr01	Mono-	(T)10	10	9278247	9278256		AGGTTTTGGGACTCGTGGAT	58.935	CGATGCAGTCTGAGTTTCGG	59.005		173	9278165	9278337		0.00832988	0.00832988
Chr01	Mono-	(T)10	10	9293401	9293410		GAGCAGAACAAGACGTGGAC	58.859	GGATTCGGGTCGCTTTGATC	59.062		386	9293097	9293482		0.00832988	0.00832988
Chr01	Mono-	(A)10	10	9311640	9311649		GGCGTTGAAATTGGAGTTGG	57.935	GTCCTCAGCCCATAGAGACC	58.955		284	9311434	9311717		0.00832988	0.00832988
Chr01	Mono-	(A)10	10	9314931	9314940		AATTCTATCGAGCCGCTCCA	58.959	TCATGCCAAGACACTAGGCT	58.721		207	9314887	9315093		0.00832988	0.00832988
Chr01	Tetra-	(AAAT)5	20	9318255	9318274		GGGAGGACATCACTTGGGAT	58.783	GACAAGCTTTTGACGAGGGT	58.406		444	9318015	9318458		0.00832988	0.00832988
Chr01	Mono-	(A)10	10	9339360	9339369		AAGCATTACTCCCTCCGTCC	59.169	TCCCTTCTACCAAACGTGCT	58.947		410	9339272	9339681		0.00832988	0.00832988
Chr01	Tri-	(GAT)4	12	9343410	9343421		AACGCACACACTCAACACTC	58.993	ATTGGAGTACGCCGACCTAG	58.97		107	9343360	9343466		0.00832988	0.00832988
Chr01	Mono-	(A)10	10	9345660	9345669		ACCTTCGAAACAAAGGTGGC	58.97	GGTGTGAGGAGCCAAGGAG	59.702		242	9345573	9345814		0.00832988	0.021943
Chr01	Mono-	(T)10	10	9346539	9346548		CAACCCGCTCATACAACACC	59.198	GCACACACTCAACATTCGGT	59.056		249	9346357	9346605		0.00832988	0.00832988
Chr01	Di-	(TA)6	12	9347788	9347799		TAGATGCTCTTCGGTGGCG	59.562	TAGCTGCATGACCTCCAACA	59.017		220	9347700	9347919		0.021943	0.00832988
Chr01	Mono-	(T)10	10	9353033	9353042		TGTTTGTTTCTTCCTGGACCA	57.626	TGTCTCGAACTGCCCTAACT	58.371		373	9352823	9353195		0.0028108	0.00832988
Chr01	Tri-	(ACA)5	15	9356176	9356190		AGCCCCTACCAATACACACT	58.033	GCCAGCTCCTATGCCCTATT	59.305		417	9355966	9356382		0.00832988	0.00832988
Chr01	Mono-	(T)10	10	9358173	9358182		TAGCACAATACCAGGGCACA	59.012	TGTGTCCTGATGTGGCTAACT	59.022		393	9357840	9358232		0.00832988	0.0028108
Chr01	Mono-	(T)10	10	9380288	9380297		TCACTTGCTCCTTGGTCACT	58.868	AGAGATAAACGAAAACGATGTCATT	57.403		463	9379905	9380367		0.00832988	2.01779e-05
Chr01	Tri-	(ATT)8	24	9382169	9382192		TGATCGTTGGTGATTTGATGAGT	58.421	TTTTCCACTTTTATTAACGAACCCT	57.414		479	9382074	9382552		0.000270038	2.01779e-05
Chr01	Mono-	(A)10	10	9387032	9387041		TGAAAATGTCCACGCTTGTTTG	58.557	AGGGTCTTTATGCGTGACGA	59.107		408	9386972	9387379		0.000889183	0.00832988
Chr01	Mono-	(T)10	10	9392607	9392616		GGGGAACAGAAGTACTAGGCA	58.815	CCCGAATAGAGCTCTACCCG	59.118		318	9392400	9392717		0.0028108	0.00832988
Chr01	Tri-	(AAT)4	12	9423472	9423483		AGCGGGGATGAAAATCTAAAGA	57.496	TGTGAGGTAGTAGGCGTTCA	58.086		376	9423318	9423693		0.000889183	0.00832988
Chr01	Tri-	(TTG)5	15	9425280	9425294		CTCCCCTCCAAATCCCACTT	58.997	TAGGGGTTCGGAGTAGGAGT	58.697		238	9425230	9425467		0.00832988	0.00832988
Chr01	Tri-	(CTT)4	12	9425951	9425962		AACACACTCGATCTCAACGC	58.581	GTGGGGAGGCCAAAATGATG	59.174		104	9425892	9425995		0.00832988	0.00832988
Chr01	Tri-	(ATA)4	12	9426343	9426354		AGCAAACCAACGAATGCAAT	57.182	GGAACAAATTGGCTGCCTGA	59.032		500	9426111	9426610		0.00832988	0.00832988
Chr01	Mono-	(A)10	10	9432466	9432475		TCAGGGGTTTAATCGGCCTT	59.003	GGTGGAATGATCACTATGCCC	58.491		179	9432344	9432522		0.00832988	0.0028108
Chr01	Di-	(AT)11	22	9433755	9433776		CGGCCTACATCTCCATTACCT	59.029	TATCCGGCCGTGACACAATA	58.887		489	9433584	9434072		0.0028108	0.00832988
Chr01	Tri-	(TAA)13	39	9434133	9434171		CCTCAATTCTTAGGGCCCCA	59.074	TTTTCATGTTCCTGGCACCC	58.663		221	9434109	9434329		0.00832988	0.00832988
Chr01	Tetra-	(TTAT)5	20	9435121	9435140		CACCCTCAATTAACCATGCCA	58.544	ATTTGCCCCATGTCTCCAAC	58.439		479	9434798	9435276		0.0028108	0.00832988
Chr01	Mono-	(A)10	10	9448740	9448749		TCGAGGCCTCTAATGAAGGA	57.546	GCAGCCAAGAAGTGCTACAT	58.543		497	9448413	9448909		0.00832988	0.00832988
Chr01	C	(T)10g(A)10	21	9518894	9518914		CCAGTGAAGGGTGGTCAAAA	57.934	CTGCAGCTAAGAATGCGGAG	59.064		265	9518796	9519060		0.00832988	0.00832988
Chr01	Tri-	(ATT)5	15	9529710	9529724		GGTAATTACTCACGTGACTACCC	58.323	ATGCGCAAACATTCCACGAT	59.189		494	9529450	9529943		0.000270038	0.00832988
Chr01	Mono-	(T)10	10	9534887	9534896		CCCCAAACTTAGGCACATTGT	58.753	GGTGATGGGTACGAGCTGTA	58.891		412	9534822	9535233		0.0028108	0.00832988
Chr01	C	(A)12c(A)13	26	9537509	9537534		TTCCCCTGACCCAGTACCT	59.127	ACTCACCCACCTCGATAACA	58.067		413	9537371	9537783		0.021943	0.00832988
Chr01	Di-	(TG)7	14	9565885	9565898		CCCCTAGATGCTTAGCTGCT	58.945	TGTTGGGCAAAGTTGATCCG	59.042		442	9565653	9566094		0.00832988	0.00832988
Chr01	Mono-	(A)10	10	9569305	9569314		GAGCTACGGATTGCAAAGGG	58.983	ATTGGCAAAAGGAGGGGAGG	59.958		436	9568933	9569368		0.00832988	0.00832988
Chr01	Mono-	(A)10	10	9570588	9570597		AGGACCTATGCAACAACAAACA	58.439	CCACTGACAAAGCCCAAAGG	59.324		416	9570531	9570946		0.000889183	0.00832988
Chr01	Mono-	(A)10	10	9571007	9571016		CCTTTGGGCTTTGTCAGTGG	59.324	CCTCCTCCTCTTTACCCGAA	58.138		400	9570927	9571326		0.00832988	0.00832988
Chr01	Tri-	(TCT)4	12	9571292	9571303		CCTTTGGGCTTTGTCAGTGG	59.324	CCTCCTCCTCTTTACCCGAA	58.138		400	9570927	9571326		0.00832988	0.00832988
Chr01	Tri-	(TTA)4	12	9585445	9585456		CCCATCTCAATCGGTGCATG	59.051	TGTGAGACCAAAGTTGCTGTG	58.984		338	9585319	9585656		0.00832988	0.0028108
Chr01	Mono-	(T)10	10	9586871	9586880		AGTGACCTTGTGACGGAGAG	59.038	GGCTTCACAATTGCTCCCTT	58.739		247	9586734	9586980		0.00832988	0.00832988
Chr01	Di-	(TA)8	16	9606833	9606848		TTGCCACCTTTACAATCGGG	58.46	CGATTTTCAAAATTGGGGTTGGT	58.615		426	9606491	9606916		0.00832988	0.000270038
Chr01	Mono-	(T)10	10	9607736	9607745		AGTTGGGAAAAGGTTGACGTG	58.979	TTTTGAATCGCCTAGTTTTAAGCT	57.431		461	9607357	9607817		0.0028108	7.97303e-05
Chr01	Tetra-	(TATT)5	20	9631952	9631971		GGTATCTCCCCTCTTGTATGTGA	58.776	CCCCTCACTCTCCAACACAA	59.235		235	9631838	9632072		0.000270038	0.00832988
Chr01	Mono-	(T)10	10	9634785	9634794		CGTAGCCGGCAAAGAAGAAA	58.847	TCCCTCGAATAAGTGTGGCT	58.431		422	9634670	9635091		0.00832988	0.00832988
Chr01	Tri-	(ACT)4	12	9637977	9637988		TGAGTGGAGGCATGGTGATT	59.006	AGCATGCACTTCTAGCCCAT	59.45		401	9637708	9638108		0.00832988	0.00832988
Chr01	Mono-	(T)10	10	9639240	9639249		TACCTGGCTCACACTTTGGT	58.863	ATGGGCGTTGAACATGGTTG	59.397		457	9638905	9639361		0.00832988	0.00832988
Chr01	C	(T)14(A)12	26	9646561	9646586		TGACATGGCACCCTCTGATT	59.006	GCTATAACGAAGGGCAAGCC	59.055		442	9646266	9646707		0.00832988	0.00832988
Chr01	C	(T)23gc(TG)6	37	9647953	9647989		CACTCCATACACACACCCCT	59.016	AGATGCATGTTAGTTAGGTCCCT	58.959		130	9647919	9648048		0.00832988	0.000270038
Chr01	Tri-	(AAT)4	12	9650151	9650162		TGAGGATCACACGCTCACAT	59.102	GGGGATGGAGGCTATGAGAC	59.02		481	9650036	9650516		0.00832988	0.00832988
Chr01	Di-	(AT)7	14	9654043	9654056		TCTCTTCTCCTCAAGTGGCT	57.683	ACCCTGGTGTGAACTGTGAG	59.53		408	9653829	9654236		0.00832988	0.00832988
Chr01	Mono-	(T)10	10	9654869	9654878		TGGAGCAAAGTTAGAGGAGTGT	59.027	TGGATCATTTGGACCCTAGTTT	57.054		361	9654697	9655057		0.000889183	0.000889183
Chr01	Mono-	(A)10	10	9658677	9658686		GTAAGCCCAAGTTGCACCAA	58.963	GGAACACAACCCCTCAAGAT	57.413		435	9658275	9658709		0.00832988	0.00832988
Chr01	Tetra-	(ATAC)4	16	9659362	9659377		GGCACCGACCTTGATTTTGT	59.041	TTTACACTTCACCCCACCCC	59.521		291	9659135	9659425		0.00832988	0.00832988
Chr01	Tri-	(ATA)4	12	9684240	9684251		GGCTTCCCCAACATCTTCTG	58.532	GGAACTGTCAGGAAAAGGCA	58.019		298	9684115	9684412		0.00832988	0.00832988
Chr01	Tri-	(AAT)6	18	9745584	9745601		CCAGTAGTGTCATCCTCCCC	58.876	TGAGCCTTTTCCCTTGTTGT	57.547		489	9745165	9745653		0.00832988	0.00832988
Chr01	Mono-	(A)10	10	9753500	9753509		CTAGGGAGGTGGTTGGTTGT	58.935	ACTTGCTGACGTTGATGCTG	59.13		407	9753416	9753822		0.00832988	0.00832988
Chr01	Di-	(AT)9	18	9754940	9754957		GGTGCCCACATTAGAGCAAG	58.902	CTGCTCTAGGGCCATAATTACT	57.101		327	9754765	9755091		0.00832988	0.000889183
Chr01	Mono-	(A)10	10	9763104	9763113		TGGTCTCAATGTGGGGTCAA	58.855	GGTGTGTTAAATGTTGCCTGG	57.975		375	9763074	9763448		0.00832988	0.0028108
Chr01	Mono-	(T)10	10	9777582	9777591		AAGGCGGGGCTTCTCTATTT	59.08	AGTTGGTGGTCGGTTTGTTG	58.9		220	9777432	9777651		0.00832988	0.00832988
Chr01	Hexa-	(CCAAAG)4	24	9802661	9802684		TGCGATATCAACCAAAGCCA	57.879	GGGCAGTGCAAAGACAAAGA	58.968		387	9802497	9802883		0.00832988	0.00832988
Chr01	Hexa-	(TTTATT)4	24	9805960	9805983		ACCCAAATACCAAGCACATCG	58.908	CTTTGGCAGGGTCGAACAAA	58.971		331	9805900	9806230		0.0028108	0.00832988
Chr01	C	(AT)9annnnnnnnnnnnnnnnnnnnnn(TA)9	59	9833629	9833687		CAAATTGGGCCGAACGAGAT	58.905	CGGAATTTGTGGGTAAGGAGG	58.634		378	9833520	9833897		0.00832988	0.0028108
Chr01	Tri-	(TTG)4	12	9842226	9842237		TGCGCAAATCTAGTGGTGTG	58.844	TCCAAGTTATCCCTGTGGCT	58.331		247	9842017	9842263		0.00832988	0.00832988
Chr01	Tetra-	(AAAT)4	16	9845245	9845260		TCCATATTCTCCACGCCCTC	58.951	ACACGCATCATGGGAGGTAA	59.091		485	9844989	9845473		0.00832988	0.00832988
Chr01	C	(T)11(A)11	22	9853993	9854014		TTTGACCGCTGATCAGACCT	59.023	TTGGGGCTATGAAGGTGGG	58.993		443	9853755	9854197		0.00832988	0.021943
Chr01	Tri-	(ATC)4	12	9894498	9894509		TTTCGGGGAAAGAGCAACCT	59.523	AAAAGCTAGCCAGGGGAGAG	59.085		440	9894274	9894713		0.00832988	0.00832988
Chr01	Tri-	(CTG)4	12	9897728	9897739		TCGTCCTCATCGCTCTTCTC	58.982	CTAGACACGAGAAGCAACAGC	59.011		350	9897422	9897771		0.00832988	0.0028108
Chr01	Di-	(AT)8	16	9905998	9906013		TCCTGATAGTCACACACCACA	58.396	CCCATGCGGCAAAATCTCTT	59.18		275	9905776	9906050		0.0028108	0.00832988
Chr01	C	(A)10gag(A)11	24	9909470	9909493		TGCCTATACGTTGCACACAA	57.829	GCGTACTTGCCCTTGTCTG	58.837		455	9909163	9909617		0.00832988	0.021943
Chr01	Tri-	(AAC)4	12	9921361	9921372		TCCTCTTTACAGTGCCACGT	58.955	CCCCTCCTCTTGCCCTTTTA	59		417	9921209	9921625		0.00832988	0.00832988
Chr01	Tri-	(TGT)4	12	9923284	9923295		AGCACTTTGTCCTGAGTCGG	59.966	CCGACAAGTCACAAGTGCAT	58.771		258	9923156	9923413		0.00832988	0.00832988
Chr01	Mono-	(T)10	10	9936514	9936523		ACCACAACTACACGTACAGGT	58.966	TTTGATTCTCCGCGCACAAA	59.052		409	9936453	9936861		0.0028108	0.00832988
Chr01	Mono-	(A)10	10	9943695	9943704		TGGATGTTTAGTTTCGGCTTGT	58.518	ACTTCGTGCCTTTGTTGTTCT	58.634		447	9943510	9943956		0.000889183	0.0028108
Chr01	Tri-	(TAA)7	21	9949825	9949845		CTACGTACGGTGCAATTCGG	59.081	CGAACAAACAAATCAACCTTGGG	59.198		281	9949779	9950059		0.00832988	0.000270038
Chr01	Mono-	(T)10	10	9957209	9957218		TCACGTGACAAGGAAGTTACC	57.898	ACGGTTAGAGGGATTTGTGGT	59.017		457	9957040	9957496		0.0028108	0.0028108
Chr01	Mono-	(T)10	10	9959799	9959808		TTGAAAGCAAGCACTCCGTA	57.752	TGTTGTGTACACCAAGGATTTG	57.09		496	9959362	9959857		0.00832988	0.000889183
Chr01	Tri-	(CAA)5	15	9962042	9962056		TGTTGTTGTTGTGGCATGGA	58.521	TGGCCAAACACCTATTATCTCA	57.147		332	9961893	9962224		0.00832988	0.000889183
Chr01	Tri-	(TCT)4	12	9972630	9972641		GCTGTGGTTGTGGTGGTTTT	59.465	GGTCCTCCACATCACCTGAA	59.016		473	9972488	9972960		0.00832988	0.00832988
Chr01	Tri-	(AAC)4	12	9979211	9979222		CCTGACTCCGCTTCTATCCA	58.596	ATGGACCACTTTAGCACCCA	58.928		349	9979133	9979481		0.00832988	0.00832988
Chr01	Tri-	(ATT)5	15	9987819	9987833		AGCACTGATCCAAGGAGCTT	59.01	TGACACTTCTTCTGTTGCCA	57.292		187	9987704	9987890		0.00832988	0.00832988
Chr01	Tri-	(TAA)4	12	10003336	10003347		CCCGTTCTGAATGCCAACAA	59.042	ATGAATCCTGTCAACCCCGT	59.008		343	10003234	10003576		0.00832988	0.00832988
Chr01	Di-	(AT)7	14	10008063	10008076		TCCTTTCACATGCCCAAACC	58.663	TGCGGGTATGATGATGACGA	58.963		280	10008041	10008320		0.00832988	0.00832988
Chr01	Mono-	(T)10	10	10026205	10026214		CCACCTTTTGATTGCGTCGA	59.128	CTGGAAGAGGAAATCGCTGC	58.987		355	10025922	10026276		0.00832988	0.00832988
Chr01	Di-	(AT)17	34	10044088	10044121		AAGTGGATGTCATGTGAGCA	57.135	ATGTCCGCGCTTTGTATGGA	60.108		235	10043969	10044203		0.00832988	0.00832988
Chr01	Mono-	(T)10	10	10050923	10050932		ACATAGACCACTTGTGTCGC	57.92	TCGCGGGGCTTACTTTAGAT	58.883		449	10050799	10051247		0.00832988	0.00832988
Chr01	Mono-	(T)10	10	10086320	10086329		TGGCTGTTGGTTTGGTGATG	58.961	CGAGCCGTCTACTTCTAGTTT	57.239		399	10086131	10086529		0.00832988	0.0028108
Chr01	Tetra-	(AAAT)4	16	10097780	10097795		GGAGAGTTGTTAGGAGCCCA	58.723	CGGGATGAAATTCTGCCTCG	59.06		489	10097496	10097984		0.00832988	0.00832988
Chr01	C	(T)10gactcattttttttta(T)10	36	10109634	10109669		CTGACATTGAGAGACGCAGC	59.002	TTGGGGAAAGCATGTGTTGG	58.953		471	10109247	10109717		0.00832988	0.00832988
Chr01	Di-	(CT)7	14	10114495	10114508		GGCGATCTGGACACACATTG	59.271	GACACACGCAGAGAGAAACG	59.221		278	10114252	10114529		0.00832988	0.00832988
Chr01	Mono-	(T)10	10	10278599	10278608		GGGTTGGGAGTGTTTGTTCC	58.963	CTTGGATTAGACTGGCGCAC	58.99		484	10278468	10278951		0.00832988	0.00832988
Chr01	C	(A)19gaagtca(C)13	39	10279614	10279652		TGATAACAATTGAGCCAGTCGG	58.73	TGCAACTTGGTGGAAAGAATGT	58.97		461	10279216	10279676		0.000889183	0.000889183
Chr01	Di-	(AC)6	12	10295011	10295022		GCTACCTTCAGTCCCTTGGA	58.723	CTGCTGTTTCCCTTCCTTGG	58.749		260	10294804	10295063		0.00832988	0.00832988
Chr01	Mono-	(A)10	10	10297986	10297995		ACCACATACACCTTCGCAGA	59.026	ACAGCTCCCAACGAACCTTA	58.947		263	10297765	10298027		0.00832988	0.00832988
Chr01	Tri-	(CAA)4	12	10298905	10298916		ACTCCAAAGCTCCCTCTCAA	58.265	CGATTTCTGAGCTATGCGGG	58.857		482	10298735	10299216		0.00832988	0.00832988
Chr01	Tri-	(ACA)4	12	10299051	10299062		ACTCCAAAGCTCCCTCTCAA	58.265	CGATTTCTGAGCTATGCGGG	58.857		482	10298735	10299216		0.00832988	0.00832988
Chr01	Mono-	(A)10	10	10299964	10299973		ACAACGACCCCAACATACAA	57.358	GAACCAATCGAACTCCCACG	58.924		291	10299845	10300135		0.00832988	0.00832988
Chr01	Di-	(TA)7	14	10300659	10300672		TCATAAACAGCCTCCGACGT	59.107	TGATTACCGACGAGATCCCC	58.675		475	10300597	10301071		0.00832988	0.00832988
Chr01	Tri-	(AAT)4	12	10306518	10306529		AAGCCTAACCCCTCCCAAAA	58.837	CCTTCCGTGTTGCATGCTAT	58.617		264	10306369	10306632		0.00832988	0.00832988
Chr01	Tri-	(ATA)14	42	10322396	10322437		ACCCCTCCCAAAGAACACAA	59.069	TGGAAACCCGACAACACATG	58.686		472	10322250	10322721		0.00832988	0.00832988
Chr01	Hexa-	(ATCTAT)5	30	10335806	10335835		ATGAACCCCAACCCTTAGCT	58.617	GTTCAAACGGCATTGCTAAGG	58.405		199	10335711	10335909		0.00832988	0.0028108
Chr01	Mono-	(T)10	10	10340051	10340060		AGCTGGTTTTGACTTTGGGA	57.547	ATCCAGTAAATTCACAACATGCTT	57.405		431	10339763	10340193		0.00832988	7.97303e-05
Chr01	Mono-	(T)10	10	10341758	10341767		GCACCAAGTCCCAGTTCTTC	58.761	GGATTTTGCGGAGACTCGTG	59.278		376	10341437	10341812		0.00832988	0.00832988
Chr01	Tetra-	(TTTA)4	16	10357209	10357224		CAATGCCAAGATGTGTTTGCA	58.243	GACTTGTGGGGTGGGGAATA	59.003		358	10357056	10357413		0.0028108	0.00832988
Chr01	Mono-	(A)10	10	10357755	10357764		TATTCCCCACCCCACAAGTC	59.003	AGCTCCTCTCTCGTTTGCAA	59.318		448	10357394	10357841		0.00832988	0.00832988
Chr01	Tri-	(TAT)4	12	10438923	10438934		TGCACATTCACATTGTTTGCA	57.825	AACTGGTTACATCGGAGGGG	59.09		272	10438791	10439062		0.0028108	0.00832988
Chr01	Mono-	(A)10	10	10453026	10453035		ACACTTCCAAAACGTCAGGC	58.978	GCACCTTAGCTCGTTTCCCT	60.036		497	10452836	10453332		0.00832988	0.00832988
Chr01	Mono-	(A)10	10	10519712	10519721		GGTTGGTAGCATGACTTTCCA	58.21	TCTACTTGTATGGGGCCCTT	57.72		465	10519546	10520010		0.0028108	0.00832988
Chr01	Tetra-	(TTAT)10	40	10529584	10529623		AAACCGATTTTGCAAGGCCC	59.965	AGAGCATCGCCATAAAACCT	57.282		426	10529530	10529955		0.00832988	0.00832988
Chr01	Tri-	(AAT)8	24	10539410	10539433		GGTCTTATCTTGAAATCGGGCC	59.121	CCCAAATTTGTCCCGCCTTT	59.315		481	10539104	10539584		0.000889183	0.00832988
Chr01	Mono-	(A)10	10	10565759	10565768		TTGACATTTATTTCCTCCGTTCAA	57.114	ACGTTTCCACACCCTACTCC	59.317		469	10565427	10565895		7.97303e-05	0.00832988
Chr01	Mono-	(A)10	10	10634738	10634747		TGAGGTCGCGCAAATATTGG	58.986	CAGAGCTGGGCCATTTGATG	59.255		407	10634635	10635041		0.00832988	0.00832988
Chr01	Di-	(AT)8	16	10768510	10768525		CCCTAATCCAACCCAAGAGC	57.941	CACACTCACCCTTGCCTTTC	59.046		380	10768437	10768816		0.00832988	0.00832988
Chr01	Tri-	(ACA)4	12	10837203	10837214		AAACGTGGCTTGATTGAGGA	57.73	TGAGTTTGGGTGGCTGAAGA	59.157		464	10836933	10837396		0.00832988	0.00832988
Chr01	Tri-	(CAA)4	12	10845844	10845855		ACCTTTAGAACTGGTCCCCG	59.018	TGAGGTAGTGGTAGGACTGC	58.151		396	10845529	10845924		0.00832988	0.00832988
Chr01	Di-	(TA)9	18	10848878	10848895		TCCGTGGTAAGCACTTGAGT	58.955	GGCATGACTTTGGTGTGGTT	58.96		442	10848624	10849065		0.00832988	0.00832988
Chr01	C	(A)38(CA)6	50	10850226	10850275		TACAGAGCATCGTCGTCCTC	58.985	CCCTTGCATCTCGTTTTCCC	59.189		449	10849991	10850439		0.00832988	0.00832988
Chr01	Tri-	(ATC)4	12	10851086	10851097		CCTGAGAAGAAGCTGGGGAA	59.013	TGCCTCTGTTTTCCGATCCT	59.016		138	10851009	10851146		0.00832988	0.00832988
Chr01	C*	(AAAT)7(AAT)5*	40	10871278	10871317		TGCACAAATTCGATGCTTGC	58.299	TGGAATCCAGTAACTAGGCGT	58.536		424	10871213	10871636		0.00832988	0.0028108
Chr01	Tri-	(CAC)6	18	10894675	10894692		GGTGTAGTGATCGGTAGGTGT	58.902	GCCACTTCATGATCCGCAAT	58.973		496	10894614	10895109		0.0028108	0.00832988
Chr01	Mono-	(A)10	10	10921281	10921290		AAAGTTGCATGTATGGCCGG	59.183	TAGCTCCCGAAACATCCAGC	59.822		336	10921255	10921590		0.00832988	0.00832988
Chr01	Mono-	(T)10	10	10979847	10979856		GAAATGTCGTTCCTGGTTCGA	58.59	TGTGGGAAGAACAAACCTGC	58.601		282	10979771	10980052		0.0028108	0.00832988
Chr01	Mono-	(A)10	10	10984306	10984315		ATCATGCACACCCGAAAACC	59.112	TAATGACCTGAGCAGCCTGT	58.721		479	10984052	10984530		0.00832988	0.00832988
Chr01	Di-	(AT)11	22	11001780	11001801		AGCCATTTCTCTGCCTTTTCT	57.833	TGATTTGAAGTCGTCCGGGA	59.029		313	11001716	11002028		0.0028108	0.00832988
Chr01	Mono-	(T)10	10	11005204	11005213		CAAAACACCCTCGGCTTCAT	58.752	TGAAATTGACGTGCAGGAGG	58.477		250	11005095	11005344		0.00832988	0.00832988
Chr01	Mono-	(A)10	10	11022242	11022251		TAACCCCGACTAATCCCTGG	58.203	CACTAGCAGCACTACCCACT	59.102		366	11022174	11022539		0.00832988	0.00832988
Chr01	Tetra-	(AAAT)4	16	11022672	11022687		AGTGGGTAGTGCTGCTAGTG	59.102	ACCACAAGTGAAGTCTGACG	57.775		480	11022520	11022999		0.00832988	0.00832988
Chr01	Mono-	(A)10	10	11033560	11033569		TGGGTCCAAACTCTGTACGT	58.584	TCGTCCCTCTACATTGACCC	58.518		466	11033398	11033863		0.00832988	0.00832988
Chr01	Mono-	(A)10	10	11043733	11043742		TCTGTAACGAAGCTTCAAATCGT	58.696	CGTCCTCTGCATGCAAAGTT	59.123		391	11043688	11044078		0.000270038	0.00832988
Chr01	Di-	(AT)6	12	11051646	11051657		CTTGTGTATTTGCGTGGGGT	58.756	ACTCCCGGCCCATTATACTG	58.943		134	11051599	11051732		0.00832988	0.00832988
Chr01	Tri-	(ATA)4	12	11052252	11052263		TGTAAAGGGCCTATCGTGGG	59.165	GAACACTCCTTGAACCTCCA	57.069		243	11052082	11052324		0.00832988	0.00832988
Chr01	Tri-	(TCA)6	18	11134381	11134398		ACTTTGTGGCTGATTGTGGA	57.637	GAGAAGGCGGTACATGAGGA	58.888		436	11134116	11134551		0.00832988	0.00832988
Chr01	C	(TA)7ttcgatattaaatag(T)10	39	11135044	11135082		CCAAAGGAGAACTGCTAGCA	57.52	TCTGCGCAACTACCGAAATG	58.924		471	11134973	11135443		0.00832988	0.00832988
Chr01	Di-	(AT)11	22	11136319	11136340		ACAATGATACAATTTCGGTACACCT	58.822	AGCCTTGGTCATTCGGTCAT	59.379		408	11136158	11136565		2.01779e-05	0.00832988
Chr01	Di-	(TA)6	12	11183716	11183727		TGTGGGAGCATATGGGAAAGT	59.078	ACCGTGGGATGAGATGTATGT	58.601		337	11183549	11183885		0.0028108	0.0028108
Chr01	Tri-	(CAA)5	15	11184229	11184243		CGCACCGCCTCACATTTTAT	59.267	GGCTGCGGGTATATACGGAT	59.178		375	11184139	11184513		0.00832988	0.00832988
Chr01	Mono-	(T)10	10	11184477	11184486		CGCACCGCCTCACATTTTAT	59.267	GGCTGCGGGTATATACGGAT	59.178		375	11184139	11184513		0.00832988	0.00832988
Chr01	Mono-	(A)10	10	11211743	11211752		GCTTTCGCCGATGATTCAAT	57.237	ACTTGTTTCTTTGACTTGCCAA	57.2		169	11211711	11211879		0.00832988	0.000889183
Chr01	Tri-	(AGA)4	12	11214964	11214975		CGGGAGGAGAGAGATTGGAG	58.673	TCTCCTCCTTTTGCCCACTT	58.851		327	11214859	11215185		0.00832988	0.00832988
Chr01	Tri-	(AAC)5	15	11246898	11246912		GCAAGAACACCCATTTCTCCA	58.761	CTGAAACCACTATGAGGCGC	58.99		331	11246803	11247133		0.0028108	0.00832988
Chr01	Tetra-	(TGTT)5	20	11251486	11251505		AGCAGGATGGATGGACAACA	59.006	AACTCCAACCGTGAAGCTTC	58.406		287	11251297	11251583		0.00832988	0.00832988
Chr01	Di-	(AG)8	16	11260582	11260597		CTGGACGTTGAACTCTGTGC	59.138	TCGTATGTACAGGCAGGGAC	58.891		497	11260405	11260901		0.00832988	0.00832988
Chr01	Di-	(CT)7	14	11263492	11263505		AAGCAGCAACTACGAACTGC	59.132	GATAAACCGACACCAGCACC	58.916		410	11263127	11263536		0.00832988	0.00832988
Chr01	C	(AAT)4aacccaataa(T)10	32	11268564	11268595		GTCTACATCGGTCGGTTTGC	59.003	ACCGATGAACCGAACCGATA	58.895		426	11268241	11268666		0.00832988	0.00832988
Chr01	C	(AT)12(AG)10	44	11268909	11268952		TATCGGTTCGGTTCATCGGT	58.895	ACACGAGTCATAGAGATTGCAT	57.338		449	11268647	11269095		0.00832988	0.000889183
Chr01	Tri-	(CAA)4	12	11271302	11271313		TTGCGTCGATTGTACATGCC	59.275	ACACCCATTTTCCCCAGCTA	58.919		432	11271031	11271462		0.00832988	0.00832988
Chr01	Mono-	(A)10	10	11320270	11320279		TGTCTTCTTTCTGCGAGTTGAG	58.615	CCTACTATGGGCGGCTACAA	58.955		444	11320149	11320592		0.000889183	0.00832988
Chr01	Tri-	(TTC)4	12	11324120	11324131		CCCTAACCACCCCACTAGTC	58.799	TATAGATGACTGGGGTGCGG	58.662		124	11324069	11324192		0.00832988	0.00832988
Chr01	Di-	(TA)9	18	11334266	11334283		GCCCGCGTTCATGATAAAGA	58.704	GGGCTCATTGTCTCATTGGC	59.257		228	11334192	11334419		0.00832988	0.00832988
Chr01	C*	(ATA)4(AATA)4*	24	11336384	11336407		TGACCACTTTCTTGTCAATCTCA	57.965	AAGGTGGTGGAGAGTTTGGT	58.777		415	11336315	11336729		0.000270038	0.00832988
Chr01	Mono-	(T)10	10	11336630	11336639		CCAATGGCTTGCAACAGAAG	57.925	CAACGAAGGAGCCCATCAAC	59.195		495	11336477	11336971		0.00832988	0.00832988
Chr01	Mono-	(T)10	10	11342447	11342456		AGTACAGGAGCTACACGACA	57.804	TGCTTCAATTGAACACCTGCT	58.69		500	11342270	11342769		0.00832988	0.0028108
Chr01	Mono-	(A)10	10	11386970	11386979		GCACGCAATTAAAACTCCCC	58.009	TTATGCGTGGCGTTTAGGTG	58.92		381	11386945	11387325		0.00832988	0.00832988
Chr01	Mono-	(T)10	10	11392193	11392202		TCAGGTACGGAACTCACACA	58.305	CACGAGTACCACACAACACC	58.786		218	11392120	11392337		0.00832988	0.00832988
Chr01	Tri-	(ACA)7	21	11395628	11395648		GTTAGCCGTTGGTGCACTTT	59.334	TGGTAGCTGGTATGGACTGC	59.169		409	11395345	11395753		0.00832988	0.00832988
Chr01	Tri-	(TAT)5	15	11440506	11440520		GAACTCGAATCTGTGCCCAC	58.92	GCTTTGAATGGGACGGGTAC	58.908		131	11440477	11440607		0.00832988	0.00832988
Chr01	Mono-	(T)10	10	11512834	11512843		TGTGTGAATGCAACCCCTTC	58.673	ACGGCTGTAGAAGGATGCAT	59.167		285	11512606	11512890		0.00832988	0.00832988
Chr01	Mono-	(A)10	10	11518083	11518092		CGCCCCACTTCCTCTAGTTT	59.386	CCCTTTAGCTGGAACCTTCG	58.261		276	11517850	11518125		0.00832988	0.00832988
Chr01	Di-	(AT)10	20	11519096	11519115		AAATGCCCGTAAGTCCTCCT	58.714	AAGAAGGCGAGGAAGGAACA	58.943		294	11518996	11519289		0.00832988	0.00832988
Chr01	Tetra-	(AATA)4	16	11523595	11523610		GCAGTTCAAGCACCAACAGA	58.976	TGGAAGCCTTGACAGCAGTA	58.944		453	11523534	11523986		0.00832988	0.00832988
Chr01	Tri-	(AAT)4	12	11526420	11526431		TCACATTGTTGCATGGACGC	59.759	ACCTTGGAAGATGGGAGTGG	59.005		410	11526299	11526708		0.00832988	0.00832988
Chr01	Di-	(AT)16	32	11539673	11539704		TGTCGTATATGGTAACCCGTTCT	59.046	ACTGTCGGGATTTCGGTCTT	59.026		334	11539646	11539979		0.000270038	0.00832988
Chr01	Mono-	(A)10	10	11552533	11552542		TCGCTCATCTTCGGAACTGA	58.826	TCTTGTGCATAACGTGAGCT	57.544		280	11552298	11552577		0.00832988	0.00832988
Chr01	Mono-	(A)10	10	11560716	11560725		GCTCAGGCCAAACAATCACT	58.749	ACTCCTTTGGTGTTTTGGCC	58.88		226	11560592	11560817		0.00832988	0.00832988
Chr01	Tri-	(ATT)6	18	11561164	11561181		TCTTGGTAGAGAGGGGTCCA	58.91	TTGAACCCGTGCCTCCTTAT	59.011		196	11561104	11561299		0.00832988	0.00832988
Chr01	C*	(T)11(TG)6*	22	11566333	11566354		CCCCTTTTCAGATGCAGCAA	58.74	TTCCTTGGAGAGAGTGGCAG	59.02		366	11566220	11566585		0.00832988	0.00832988
Chr01	Mono-	(A)10	10	11573441	11573450		CCTTGGATTTGGGAAGAGGC	58.521	ATGTGCCTCTGAACTTCCGT	59.313		398	11573363	11573760		0.00832988	0.00832988
Chr01	Tri-	(TAT)4	12	11575872	11575883		TTGCTGCCCATCGTATTGTG	58.906	ACTCCATTAGCTTCGTTCCAAG	58.4		220	11575849	11576068		0.00832988	0.000889183
Chr01	C	(T)13aataaaagatattacacattatttgtag(A)10	51	11598570	11598620		GACCGCCTTAGACCTCAACT	59.104	ACAATCAAACGGAGGCCTTG	58.752		304	11598512	11598815		0.00832988	0.00832988
Chr01	Tri-	(TCA)4	12	11607700	11607711		TGAAGTGCGAGTGACACAAG	58.429	TCAAGTAGCACTAGTAGCGGT	58.28		341	11607418	11607758		0.00832988	0.0028108
Chr01	Tri-	(AGA)4	12	11613829	11613840		GACCCATTATGTGTGTGCCC	58.897	TCCAGAGTGACCAAACGACA	58.884		454	11613768	11614221		0.00832988	0.00832988
Chr01	Mono-	(T)10	10	11624104	11624113		GAAAGACCTTGGTGCATGCA	59.039	TGCCTGGATAAGACGAGAGG	58.596		422	11624006	11624427		0.00832988	0.00832988
Chr01	Tri-	(TAC)6	18	11633238	11633255		ACACACCTTTTAGTCACACACA	58.055	TCAACCCCAACGATACAGCT	59.019		296	11633119	11633414		0.000889183	0.00832988
Chr01	Tri-	(TGC)4	12	11648071	11648082		AAAACAAGCAGGCCTCAGTG	58.965	CCACACATCTTGGCAGTGAC	59.123		500	11647608	11648107		0.00832988	0.00832988
Chr01	Tri-	(CAA)4	12	11663882	11663893		GGCCAAACATCACAACTGGT	58.96	GCGGACACTCTACCCTTCTT	59.104		200	11663748	11663947		0.00832988	0.00832988
Chr01	Mono-	(A)10	10	11667376	11667385		GGCTAGGTAAATGCAAGGGG	58.308	ACATGTGCAAGGTGATGAGG	58.17		500	11667347	11667846		0.00832988	0.00832988
Chr01	Tri-	(ACA)4	12	11673271	11673282		ACCAAGGCATGTTTCAAGGT	57.913	ACGAACCCTTCTTGAATTCCAC	58.853		490	11672840	11673329		0.00832988	0.000889183
Chr01	Mono-	(T)10	10	11673963	11673972		GTCGTACACTTTAACATGACGTAA	57.326	AGATGTTGAGGGTTCCACGT	58.943		451	11673886	11674336		7.97303e-05	0.00832988
Chr01	Tri-	(ACA)4	12	11675770	11675781		CAGCGTCATTTGGTACGAGG	59.001	CCTCAGACGCTACATGTGGA	59.182		477	11675337	11675813		0.00832988	0.00832988
Chr01	Tri-	(AAT)4	12	11678468	11678479		ATGCACTCTTGATCGCTAAGA	57.192	ACTCATTCACAAAAGTGCGTAG	57.268		477	11678034	11678510		0.0028108	0.000889183
Chr01	Di-	(TA)6	12	11693492	11693503		ACAATTGTCACACCATGCGA	58.397	GCTTGAATTAAATGCTAGTCGGG	58.151		343	11693233	11693575		0.00832988	0.000270038
Chr01	Mono-	(A)10	10	11694207	11694216		GCTCGTTGTATTAGCCTCTCAC	58.883	TGCATGTGTTGAAGTCCTCG	58.488		380	11693995	11694374		0.000889183	0.00832988
Chr01	Mono-	(A)10	10	11696803	11696812		AGCTTAGCAATTGGAGGGGT	58.997	TCTGCTACACCTTGAAGCCA	58.944		275	11696771	11697045		0.00832988	0.00832988
Chr01	Di-	(TC)7	14	11715502	11715515		TACAAGACACGTGCCATGTC	58.209	CCACACGTGCATGCCAAATA	59.475		389	11715327	11715715		0.00832988	0.00832988
Chr01	Tri-	(TAT)5	15	11722966	11722980		ACGATGTAAATGAGGGACCAGA	58.895	TCCCTCTAGCTTAATTGGTCCT	57.991		479	11722942	11723420		0.000889183	0.000889183
Chr01	Tetra-	(CATG)4	16	11723275	11723290		ACGATGTAAATGAGGGACCAGA	58.895	TCCCTCTAGCTTAATTGGTCCT	57.991		479	11722942	11723420		0.000889183	0.000889183
Chr01	C	(TA)6acctttacctcttttagattata(AT)10	55	11726865	11726919		TGGCAGCTCATAAGGGTAGA	57.825	TGACTAATTGATGATAGCTGCGA	57.8		489	11726798	11727286		0.00832988	0.000270038
Chr01	Mono-	(T)10	10	11747958	11747967		ATTCCGAGTTCCCGCTGTAA	59.1	ACGTGCGTCTATGTACAGTCA	59.192		294	11747828	11748121		0.00832988	0.0028108
Chr01	C	(T)13gacaatattcaatattgcc(A)10	42	11754338	11754379		CCGAATGTGCCATATTGCCA	58.969	TGGACCATATCAGAGGTGGC	58.868		348	11754132	11754479		0.00832988	0.00832988
Chr01	Mono-	(T)10	10	11756261	11756270		AGAGTCCGAATGCCTCAACA	59.023	ACGTCGAAGTGCCTCATACA	59.114		300	11756194	11756493		0.00832988	0.00832988
Chr01	Mono-	(A)10	10	11756588	11756597		AGAGTCCGAATGCCTCAACA	59.023	TCAATCATACTTCAAGCCCAAAAGA	58.99		451	11756194	11756644		0.00832988	2.01779e-05
Chr01	Di-	(GA)6	12	11781085	11781096		CATTCCCACCATCTCTCGGA	58.877	AGCTCCAACCTGTTCCAGTT	59.153		389	11780770	11781158		0.00832988	0.00832988
Chr01	Mono-	(A)10	10	11782339	11782348		CCAGTCCAGGATGTACAGCA	59.095	AGGACTGTACTGGATGCTGG	58.801		349	11782235	11782583		0.00832988	0.00832988
Chr01	Mono-	(T)10	10	11787962	11787971		AGCAAGCATCTGGAAGCATG	58.896	TCCGTGACTTTTCTGTGGGT	59.165		473	11787563	11788035		0.00832988	0.00832988
Chr01	Tri-	(ATA)18	54	11789489	11789542		GCCCTGCAACACACGATTTA	59.122	TTGGGCCCTGAGTTATACCC	58.781		257	11789354	11789610		0.00832988	0.00832988
Chr01	Di-	(AT)6	12	11800347	11800358		TGGGCGCATGGACTCAATAT	59.526	TGGCAACCCTATAGCTGCAT	59.154		273	11800199	11800471		0.00832988	0.00832988
Chr01	Tri-	(TCT)4	12	11802680	11802691		GCAGTTTAACCCAGGCCTAC	58.539	GGTTAAGAAGATGCGGGCTG	58.983		254	11802578	11802831		0.00832988	0.00832988
Chr01	C*	(T)10(TTC)4*	20	11814005	11814024		TGCATCACACAGTCACATGC	59.124	TTGATCCTGAGTCACGCCAT	59.095		298	11813946	11814243		0.00832988	0.00832988
Chr01	Tri-	(AAC)5	15	11817399	11817413		TCTTTGGTGGTGGAAGGGTT	59.069	CGAAACTGTGTCTTTCCCCA	58.038		444	11817318	11817761		0.00832988	0.00832988
Chr01	Tetra-	(TAAA)5	20	11819463	11819482		TCCCAAGCTGCTTTGAACAA	58.226	TGGCAGGGTGGAATTGTTTT	58.2		327	11819361	11819687		0.00832988	0.00832988
Chr01	Mono-	(T)10	10	11819627	11819636		TCCCAAGCTGCTTTGAACAA	58.226	TGGCAGGGTGGAATTGTTTT	58.2		327	11819361	11819687		0.00832988	0.00832988
Chr01	Mono-	(T)10	10	11830772	11830781		GGAAGGCGACATAAAAGAGGT	58.013	GCACTGTGAATTTACATCCACC	57.903		486	11830749	11831234		0.0028108	0.000889183
Chr01	Di-	(TA)7	14	11854750	11854763		AGGCAAATGACTAACAGGGGA	59.007	TTTTGCTTGCTCCAACTGCT	58.886		425	11854536	11854960		0.0028108	0.00832988
Chr01	Mono-	(A)10	10	11861902	11861911		TGCAAAGCGTCTGTGTGATC	59.132	TCAGCACTTCCCTTCGCTTA	59.026		465	11861567	11862031		0.00832988	0.00832988
Chr01	Tetra-	(AAAT)4	16	11862848	11862863		GCAGTCCATCAACCAAAGACA	58.77	CACAGGCCCAAGATACATGC	58.973		413	11862729	11863141		0.0028108	0.00832988
Chr01	Tri-	(TTC)4	12	11875792	11875803		TATAAGGGCCGGACACAAGG	59.165	GAAAACGGGTACTAGCAGCG	59.003		224	11875620	11875843		0.00832988	0.00832988
Chr01	C	(A)11tgaactcaagtttctcgccaattgttcttagg(A)11	54	11880906	11880959		ACCTATCCAAGCCACCCAAA	58.919	AGCACCAGGAGCCTAGAAAA	58.638		434	11880662	11881095		0.00832988	0.00832988
Chr01	Tri-	(TTG)4	12	11890657	11890668		AAACGTGCATGGCTACTTGA	58.109	GTCATGAAGTTCCACATGCGA	58.924		244	11890581	11890824		0.00832988	0.0028108
Chr01	Tri-	(TAT)4	12	11902572	11902583		AGGGTTGTTTGGTATGCGTT	58.01	GGAGGTTTTGAGTTTGCCTGA	58.693		453	11902496	11902948		0.00832988	0.0028108
Chr01	Mono-	(T)10	10	11921918	11921927		CATCTTCGACCGAGCAACTC	58.727	TGAGGGATTCGCAGGTCAAT	59.088		227	11921840	11922066		0.00832988	0.00832988
Chr01	Di-	(CA)6	12	11922065	11922076		AGATTGACCTGCGAATCCCT	58.792	GCAGGACTAAGGGACCAAGA	58.723		498	11922045	11922542		0.00832988	0.00832988
Chr01	Di-	(TA)10	20	11993065	11993084		CAACTTCACAACCAATCGATTCA	57.893	ACTTGGACTTCTGGTGGCAA	59.449		484	11993000	11993483		0.000270038	0.00832988
Chr01	C	(C)17tcccac(A)10	33	11997928	11997960		CTAGTTTCTCGATGCGTGCG	59.432	CTCGTGGAAACTCAACTCGT	57.864		256	11997757	11998012		0.00832988	0.00832988
Chr01	Mono-	(A)10	10	12000949	12000958		ATCCCAACCATCATGAGCCA	59.071	AACTTTCTCGCTTGGCATGG	59.116		432	12000629	12001060		0.00832988	0.00832988
Chr01	Tri-	(CTC)4	12	12043061	12043072		AGCTCTTAAAGACACCGCCT	59.023	AGATTCGGGTGGAGGTTGTT	58.935		253	12042996	12043248		0.00832988	0.00832988
Chr01	Tri-	(ACA)5	15	12114653	12114667		ACATGTGGTCCAATGGCCTA	59.001	TTAGCGGTTAGGAGGTCAGC	59.178		484	12114481	12114964		0.00832988	0.00832988
Chr01	Di-	(CT)8	16	12167688	12167703		TTTCTGGTAGAGGTGGGCTG	59.016	GAGAGGGGAGAAATCGGGAG	58.955		253	12167480	12167732		0.00832988	0.00832988
Chr01	Mono-	(T)10	10	12181501	12181510		TTTGCGGATGGGTTTTCAGG	59.035	TCGGGCCTCATACTGTTTGT	59.019		256	12181475	12181730		0.00832988	0.00832988
Chr01	Mono-	(A)10	10	12182775	12182784		ATCACAAGTCTGGCGCAAAA	58.682	CAAGGCGGGCAAGAACTATT	58.536		425	12182587	12183011		0.00832988	0.00832988
Chr01	Mono-	(A)10	10	12183085	12183094		AATAGTTCTTGCCCGCCTTG	58.536	TGTGTCACAGCTTTGCCATC	59.046		256	12182992	12183247		0.00832988	0.00832988
Chr01	Tri-	(CCA)4	12	12204269	12204280		TGTCACCTCCATCGTTGTCA	58.955	CTAGTTACAATGGTGGCGGC	58.986		279	12204241	12204519		0.00832988	0.00832988
Chr01	Tri-	(AGA)4	12	12214062	12214073		TCCTGTCGGTTTGATCGGAA	59.029	TCCCCGAGACGAGTGAATTT	58.737		490	12213825	12214314		0.00832988	0.00832988
Chr01	Mono-	(T)10	10	12238687	12238696		GCGATTTTGTGAAGGAGGCA	59.119	TTTACTTAAGGGGTGCGCAC	58.474		490	12238452	12238941		0.00832988	0.00832988
Chr01	Tri-	(GCC)4	12	12330130	12330141		AGGACACTTCAGCTCAGGAC	59.027	TGAGGTTGAGGTTGGGAGAC	58.943		324	12330092	12330415		0.00832988	0.00832988
Chr01	Mono-	(T)10	10	12347071	12347080		TCATTAGGGTGGACGTTCGA	58.452	AGCCCATTAAACAGTCCCAA	57.009		190	12347020	12347209		0.00832988	0.00832988
Chr01	Mono-	(T)10	10	12354227	12354236		TCAAGTGGTGGTGATGGTGA	58.864	GCAAACCAGCGACCCTTTTA	59.044		473	12354060	12354532		0.00832988	0.00832988
Chr01	Mono-	(T)10	10	12395271	12395280		CTCCTCTCTTCCCCTCCTCT	59.066	TGACAACTTGTTGCAGCACA	58.828		350	12395079	12395428		0.00832988	0.00832988
Chr01	Mono-	(A)10	10	12413018	12413027		GGAGCCGATGACATAGCAGA	59.324	AGCAGAAGTCTTCCGGTCAG	59.394		500	12412803	12413302		0.00832988	0.00832988
Chr01	Di-	(GA)12	24	12414953	12414976		AACCTCCTCCGTTTGTCCTT	58.862	GGAGGTGGAAAAGGGATTGC	58.814		235	12414915	12415149		0.00832988	0.00832988
Chr01	C	(TTA)4ttttttttcttcttaaagattagctatcctta(T)10	54	12419315	12419368		GCATATTGTGTTTGCAGCTGA	57.779	AACCCCATCCACCAAGAACT	58.842		500	12419196	12419695		0.0028108	0.00832988
Chr01	Tetra-	(CACT)4	16	12435689	12435704		TACCCCTACCCCATCTCACA	58.98	AAGGTGGGGTCGGGTTTTAT	58.922		383	12435410	12435792		0.00832988	0.00832988
Chr01	Hexa-	(GGCAGA)4	24	12456843	12456866		GGAAGCTAGCGAAAGTGGTG	58.92	TATAAACATGCATGGCGGGC	59.042		390	12456722	12457111		0.00832988	0.00832988
Chr01	Mono-	(T)10	10	12460698	12460707		AAGTGCACAATTTCGCTGGT	58.968	AGACCAAAGTTTGTGATCTGGA	57.562		415	12460397	12460811		0.00832988	0.000889183
Chr01	Tri-	(TTC)4	12	12461745	12461756		TTGCAGGTTGTTTGAAGGGG	58.881	GTTGAAGTGGGCAGGTAAGC	59.118		325	12461467	12461791		0.00832988	0.00832988
Chr01	Tri-	(GTA)4	12	12474374	12474385		TGTGATGGTTAAGGGGTGTCA	58.941	TGACGGACGCAGGATTTCT	59.028		391	12474208	12474598		0.0028108	0.021943
Chr01	Di-	(TA)6	12	12476168	12476179		AGATTGACCCATTAGAAAGCTTTAG	57.128	TGAGTTGAGGCAAACTGAGC	58.402		187	12476116	12476302		2.01779e-05	0.00832988
Chr01	Mono-	(A)10	10	12477275	12477284		GGTTTACCGGCAGATGTCAA	58.184	TGGGTGAGGCTTAGTTATATGGT	58.696		375	12476987	12477361		0.00832988	0.000270038
Chr01	C	(A)13gaaaag(A)11	30	12477958	12477987		ACCGAGTCGAACACCATGAT	59.104	AACTAACTATGGGGTGGCGT	58.718		324	12477775	12478098		0.00832988	0.00832988
Chr01	Mono-	(A)10	10	12509878	12509887		GACCGCCAAGTAGCAGAGTA	59.184	TTCTATTGCTACCCCACCCC	58.781		185	12509746	12509930		0.00832988	0.00832988
Chr01	Mono-	(T)10	10	12510033	12510042		GGGGTGGGGTAGCAATAGAA	58.781	CTCGAGCTTCATCCTACCCT	58.301		351	12509911	12510261		0.00832988	0.00832988
Chr01	Mono-	(T)10	10	12511912	12511921		AGAGTGAACCTTGGGACCTT	58.179	TGATGCGACATTTGTGACACT	58.507		355	12511736	12512090		0.00832988	0.0028108
Chr01	Tri-	(ATA)16	48	12524794	12524841		TGCTAACCAATCGTAACGGC	58.638	GCATCGAGGATTTACGTGGG	58.782		258	12524610	12524867		0.00832988	0.00832988
Chr01	Tri-	(TAG)4	12	12531461	12531472		GTCCATTCATCTCACAGCTCA	57.743	TGGTTGACGGAAGGAGTTGT	59.165		338	12531292	12531629		0.0028108	0.00832988
Chr01	Mono-	(T)10	10	12637821	12637830		TGGATAAGGGAGCTTAAACGGA	58.891	GGTCCGTCCTTGCAAGAATC	58.912		328	12637719	12638046		0.000889183	0.00832988
Chr01	Tri-	(CAC)4	12	12640075	12640086		TGATAACCGCCTGACCTTGT	59.019	GGGGTGGCTATGCATTCAAG	58.965		123	12640039	12640161		0.00832988	0.00832988
Chr01	Tri-	(TAA)4	12	12646596	12646607		CCACTCTTTCAAACGACCCC	58.764	AGTATGACGATTACAGAGAGGCT	58.534		429	12646235	12646663		0.00832988	0.000270038
Chr01	Tri-	(TAA)4	12	12664128	12664139		GCATGCAACTATTCATCGCC	57.958	GCTGCGCGAAACTGATCTTA	59.001		164	12664028	12664191		0.00832988	0.00832988
Chr01	Mono-	(T)10	10	12665184	12665193		ACCATCCCACCACAAGAAGT	58.851	GCTCAGACACTACAGCATGC	58.995		493	12664943	12665435		0.00832988	0.00832988
Chr01	C	(T)10gttacaagaaatttaaacaaacaactatttgtg(A)15	58	12671492	12671549		TCCACCCCAAAATAAACTCTAACA	58.045	GCCTAGGAGTTAAAACGGCC	58.623		490	12671455	12671944		7.97303e-05	0.00832988
Chr01	Mono-	(A)10	10	12675641	12675650		CACAACAGGAGTAGGAGGCA	59.023	TGCCATGTCAAAGATGCACA	58.382		209	12675526	12675734		0.00832988	0.00832988
Chr01	Tri-	(TCA)6	18	12677332	12677349		TGAGCCCGTGACCAAATACT	59.019	TTTTGAGCCGTGGTCTTTCG	59.058		194	12677275	12677468		0.00832988	0.00832988
Chr01	Tri-	(CCA)5	15	12677772	12677786		CGAAAGACCACGGCTCAAAA	59.058	GCCATGACCCGAAGATGTTC	58.983		481	12677449	12677929		0.00832988	0.00832988
Chr01	Tri-	(AAC)5	15	12678035	12678049		GAATTCCGATCACAACCCGG	58.986	GAAGCCACCTACTCTCCCAT	58.498		376	12677940	12678315		0.00832988	0.00832988
Chr01	Mono-	(A)10	10	12679020	12679029		CGATCAAATTGAAACGGATGGA	57.385	ACATGCTCAACGAACTCAGC	58.848		470	12678769	12679238		0.000889183	0.00832988
Chr01	Mono-	(T)10	10	12689769	12689778		TTGGAAATGCATGCAATGTCA	57.32	AGGTGGTTTTATGGGAGCCT	58.617		337	12689543	12689879		0.0028108	0.00832988
Chr01	Mono-	(T)10	10	12690708	12690717		AAAGGGCAACTCGAAACCTT	57.933	ACATGCAATTTGTGGTCCTGA	58.404		396	12690516	12690911		0.00832988	0.0028108
Chr01	Mono-	(A)10	10	12704362	12704371		ATTTCACGGATGGCTCAAGG	58.245	TGTTTGCAACGTATTTCCTTGA	57.098		277	12704207	12704483		0.00832988	0.000889183
Chr01	Mono-	(A)10	10	12712071	12712080		CCTTACCTTCAGAGCCGGAA	59.097	AGGGAATGGCTGCATGGTAT	59.144		369	12711846	12712214		0.00832988	0.00832988
Chr01	Tri-	(AAC)5	15	12716572	12716586		ATTGACCACTATGCCCCACA	59.001	CCTCTGGGGTAGGGTTAAGG	58.492		332	12716332	12716663		0.00832988	0.00832988
Chr01	Tetra-	(AAAT)4	16	12727862	12727877		CTCCTTCCGCCTTCTTGTTT	58.102	AATATACTGGGCGCGCTCTT	59.607		498	12727400	12727897		0.00832988	0.00832988
Chr01	Tri-	(TTC)4	12	12735690	12735701		CACCAGCCTTGATTGTATTACCT	58.473	TGCAAAGACCCCAATTATATGCA	58.715		431	12735555	12735985		0.000270038	0.000270038
Chr01	C	(T)11catgttttatcctttgcgttaa(T)10	43	12736205	12736247		GCGCTACCTTCAAACTTCCT	58.19	ACGTGTACAGACCGGTCAAA	59.254		348	12736102	12736449		0.00832988	0.00832988
Chr01	Mono-	(A)10	10	12759899	12759908		ACTGCATTGCCTCCTCTGAT	59.082	TAGCGTTGAGTTAGGCCCAA	59.022		221	12759731	12759951		0.00832988	0.00832988
Chr01	Tri-	(CAA)5	15	12765778	12765792		CTGAATTGGTCTGTCGCCTG	58.918	TCTCCACTGCACACTGGTAA	58.581		331	12765558	12765888		0.00832988	0.00832988
Chr01	Mono-	(A)10	10	12768165	12768174		TCACCCATCTTGTCCTCCAC	59.016	AACCCCGAATAGAAGGCTGG	59.453		404	12767915	12768318		0.00832988	0.00832988
Chr01	Tri-	(GCG)4	12	12787851	12787862		TTTCAACTTCAAGGTCGGCG	59.058	CTTTTCTCGCTACTTCCGGC	59		438	12787451	12787888		0.00832988	0.00832988
Chr01	C	(A)21(GAA)4	33	12794874	12794906		GCATCGTGCGGGTACAAATA	58.708	GGAGGGTAGGAGGACACAAC	59.097		500	12794816	12795315		0.00832988	0.00832988
Chr01	C*	(T)10(TTTC)4*	23	12804708	12804730		AGTTAATTGAGGCGTGCGTG	59.204	GTCATCCCTTCAAGTAAAGCTCA	58.42		226	12804540	12804765		0.00832988	0.000270038
Chr01	Mono-	(T)10	10	12806996	12807005		GAGCGTCGATCCCAATTGTA	57.781	TCAACGAACCCAAACAACCC	58.895		462	12806597	12807058		0.00832988	0.00832988
Chr01	Di-	(TA)6	12	12807246	12807257		TTGACCAAAAGGAGTGCACG	58.979	TCATTTTCAAAGTCTAAACACGAGC	58.573		421	12807076	12807496		0.00832988	2.01779e-05
Chr01	Mono-	(T)10	10	12813369	12813378		TTGGCCGTACATGTGAGAGT	59.026	TGGATCGTGAATGTTTGCCT	57.801		360	12813124	12813483		0.00832988	0.00832988
Chr01	Di-	(TA)6	12	12815858	12815869		CTCGTACGGACCCCTGAAAT	59.178	GGGAGAAGAGGAGGAAAGGG	58.791		438	12815631	12816068		0.00832988	0.00832988
Chr01	Tetra-	(ATTA)4	16	12818476	12818491		TTGAACTTCACGTGGACAGC	58.704	AGGCGTGTTGTTTGCATGTA	58.686		152	12818377	12818528		0.00832988	0.00832988
Chr01	Mono-	(A)10	10	12827751	12827760		CACCCTCCCTCCTCAAGAAA	58.638	GGCTCAACCCCAAATCTTCT	57.778		410	12827384	12827793		0.00832988	0.00832988
Chr01	Mono-	(T)10	10	12827948	12827957		GCCTTAGCCTCAGTTTTCCAG	58.912	AGAATGAGCCGAAGTCCACA	59.023		392	12827791	12828182		0.0028108	0.00832988
Chr01	Mono-	(T)10	10	12831282	12831291		TCGTGAAGTTGTTGGCTGTT	58.255	GCTGCGATGACTTGTCATGT	58.918		405	12830928	12831332		0.00832988	0.00832988
Chr01	Tri-	(GGT)4	12	12836287	12836298		TTTGGAACTTTTCACCGCGT	58.904	CGTCCATCGCCTATTCCATG	58.567		490	12836132	12836621		0.00832988	0.00832988
Chr01	Tri-	(TCA)4	12	12837776	12837787		TTCTTGTCCCGGACCAAACT	59.159	TTTACCGTCGTTGTCTCCGA	59.049		491	12837551	12838041		0.00832988	0.00832988
Chr01	C	(T)10ctcggcatcacaata(T)15	40	12893537	12893576		TTGGGATTCGTACGTTTGACT	57.61	GAAGAGATTGTCAGCCTCGC	58.714		482	12893341	12893822		0.0028108	0.00832988
Chr01	Mono-	(T)10	10	12938262	12938271		TGTACGGATTCCACGCCTTA	58.816	GGCAGATGAGGTGGAAGAGA	58.801		410	12937976	12938385		0.00832988	0.00832988
Chr01	Tetra-	(AACA)4	16	12981405	12981420		CGAACTAGCCCTACTACCCG	59.05	TTCGGCAGCCTCTTTTCAAC	59.048		465	12981244	12981708		0.00832988	0.00832988
Chr01	Penta-	(AAATA)4	20	13021023	13021042		TCAAGTGTGACTCCCAATCAC	57.874	TGAGTAGGGGAGGGAAATGG	58.107		329	13020929	13021257		0.0028108	0.00832988
Chr01	Mono-	(A)10	10	13029255	13029264		TCATGCATCCAAGGAGAGTGT	59.089	CCATGGTACTCTCTCCGTCC	58.966		451	13029094	13029544		0.0028108	0.00832988
Chr01	Tri-	(AAT)5	15	13043627	13043641		CAAAGCCAGCGTCTTGAAGT	59.053	ATTGCCTCCACCGCTCTATT	59.16		315	13043454	13043768		0.00832988	0.00832988
Chr01	Di-	(TA)6	12	13046162	13046173		GTATGTGCTGATTCCCCTGC	58.687	TGTGAGGAGTATGTACGTACCA	58.046		331	13045912	13046242		0.00832988	0.000889183
Chr01	Tri-	(ATT)5	15	13054395	13054409		TCCATGTGTATTCTATTTGCACCA	58.495	AGGGGAAAGATCAAGGAGGTG	59.081		458	13054239	13054696		7.97303e-05	0.0028108
Chr01	Hexa-	(TTCAAA)4	24	13072391	13072414		GGCATTCATTGAACACTGGC	58	ACTGAAAGGTCCAGGTGCTT	59.153		346	13072206	13072551		0.00832988	0.00832988
Chr01	Mono-	(A)10	10	13073597	13073606		GTACCTCTCCGCGGACTTTT	59.754	GTCATGGCATGGTGAGAACC	58.902		346	13073331	13073676		0.00832988	0.00832988
Chr01	Di-	(TA)7	14	13103431	13103444		GGCAAACAAGTTTCTTCTCTGG	58.03	GGGATGTCAAGCAATGTGTGT	59.111		484	13102985	13103468		0.000889183	0.0028108
Chr01	Mono-	(T)10	10	13110859	13110868		TCCGGCAATTTTACCTAAGTCC	58.387	ACCCGGACAGTGTAGAATGG	59.097		456	13110665	13111120		0.000889183	0.00832988
Chr01	C	(A)10(G)10	20	13169589	13169608		GCCATAATCGCCCCAAAAGT	58.889	TAGGGTAAGGCTGCACACAA	58.939		206	13169488	13169693		0.00832988	0.00832988
Chr01	Mono-	(A)10	10	13171559	13171568		AGTGCCGTTATAGTGCCAAC	58.266	TCTGTGAAGCCAACCAAACA	57.864		413	13171431	13171843		0.00832988	0.00832988
Chr01	C	(A)13ggacagtag(A)35	57	13171680	13171736		AGTGCCGTTATAGTGCCAAC	58.266	TCTGTGAAGCCAACCAAACA	57.864		413	13171431	13171843		0.00832988	0.00832988
Chr01	Mono-	(A)10	10	13188831	13188840		AACCACATTCCGTCGTTTGG	59.051	ACTTTAAACAATCTCACGTTGCT	57.249		369	13188691	13189059		0.00832988	0.000270038
Chr01	Di-	(TC)6	12	13223976	13223987		AATCAAATGCCGGCACAGTT	59.032	ACACTCACAGGGAAAAGGGT	58.777		399	13223701	13224099		0.00832988	0.00832988
Chr01	Mono-	(A)10	10	13244522	13244531		TGTTGTTGATTGGGAGGTCC	57.714	ATGTGGCAGTGCGTAATTGG	59.189		459	13244396	13244854		0.00832988	0.00832988
Chr01	Tri-	(ATA)4	12	13269048	13269059		TGCGATGCGAGAAGTTTAATTG	57.998	ATGAGGAAAGGTCAGGTCGG	59.095		346	13268991	13269336		0.000889183	0.00832988
Chr01	Di-	(TA)6	12	13276798	13276809		AGCCAGCCATGTTTGTTGAG	59.036	GCCGAAACTGCAACCTATCC	59.267		368	13276778	13277145		0.00832988	0.00832988
Chr01	Mono-	(T)10	10	13277404	13277413		TCATTCCTCCGCTGTGCTAA	59.098	GTCTCGGGCAATCCTCACTA	58.888		343	13277375	13277717		0.00832988	0.00832988
Chr01	Tri-	(TTC)5	15	13278554	13278568		GGGGAAGGCTCTGATCATCA	58.865	CACTCGCTGCCTGAATACAC	58.998		330	13278450	13278779		0.00832988	0.00832988
Chr01	Mono-	(A)10	10	13281473	13281482		ACGATGATGACTGCTTCCCT	58.801	AGTGTGTGTGAGGACTAAGGA	58.041		407	13281200	13281606		0.00832988	0.0028108
Chr01	Tri-	(TGT)5	15	13290416	13290430		TTTTACCACCCTCCCCAGAC	58.93	GTTGGTGTTTTACGGCCCAT	59.037		291	13290371	13290661		0.00832988	0.00832988
Chr01	Tri-	(TTG)5	15	13293787	13293801		TAGCTCAAGTGGCAAAGGGT	59.229	CCACAGCCCTGAGTAGACAA	59.023		498	13293645	13294142		0.00832988	0.00832988
Chr01	Mono-	(A)10	10	13304251	13304260		CACAAAGCTGCCCTCAAGTT	58.965	CAGATCCCCAGCTCTCATCC	59.314		332	13303971	13304302		0.00832988	0.00832988
Chr01	C	(T)10g(TAT)11	44	13306622	13306665		CCCCACCCATACCTAGCAAT	58.851	GGGCCTATTTCTTGTGGCTG	58.894		440	13306411	13306850		0.00832988	0.00832988
Chr01	Mono-	(T)10	10	13310342	13310351		TCGCCAGTTTTCCAGCAAAA	58.893	CCATTCACTTAGCTCCTCCG	57.769		333	13310091	13310423		0.00832988	0.00832988
Chr01	Mono-	(T)10	10	13318890	13318899		CATAGGATTGGGTTCTGCGC	59.053	TTAGCCCTGCCGACATGATT	59.454		476	13318746	13319221		0.00832988	0.00832988
Chr01	Mono-	(T)10	10	13320073	13320082		GGAAAGCATCAACAGACGGG	59.195	CCAACTCCTTACACCTCGGT	59.026		476	13319714	13320189		0.00832988	0.00832988
Chr01	C	(T)14cgagaaatgaagaattatgtgggg(T)12	50	13321224	13321273		ATGCCAAAATTGCCCAAACT	57.045	GCATTGACCATAAGCTCCCG	59.053		406	13320962	13321367		0.00832988	0.00832988
Chr01	Tri-	(TCA)4	12	13367773	13367784		GGCTCATCACTACCCAACCT	59.088	ATCTACTGCTGCTCCGTCTG	59.256		444	13367575	13368018		0.00832988	0.00832988
Chr01	Mono-	(T)10	10	13376118	13376127		CCCTGCCTTATGAAAACGCA	58.827	TGTCTCTGAGCAGGCTTTCC	59.677		347	13375885	13376231		0.00832988	0.00832988
Chr01	Tri-	(CGC)4	12	13382265	13382276		AGTGTGAAATCGGAGCCTGA	59.023	ACTCCCCTATAATGCCTCGC	59.023		122	13382192	13382313		0.00832988	0.00832988
Chr01	Tri-	(TTC)4	12	13382548	13382559		GCGAGGCATTATAGGGGAGT	59.023	CTTCCTCCTCTTCCCCGATG	59.244		294	13382294	13382587		0.00832988	0.00832988
Chr01	Mono-	(A)10	10	13383297	13383306		GAGACTTCGGCTAAATCTGCA	58.106	TCCCTGGAAATACTCGCTCC	58.879		489	13383183	13383671		0.0028108	0.00832988
Chr01	Tri-	(TTA)4	12	13444901	13444912		GTGGTGCCCGATGATGAATT	58.607	GCGTGCCTAGAGATGCATTT	58.697		482	13444566	13445047		0.00832988	0.00832988
Chr01	Di-	(AG)8	16	13455144	13455159		AATTGCGGTCGATGAAGCTC	58.99	GCTCAACAATCCGGTGCATA	58.621		484	13454829	13455312		0.00832988	0.00832988
Chr01	Tri-	(CGG)4	12	13459615	13459626		TCATCGGTGTTCTGGGACTT	58.652	ATCCGACCCGACTCCATTTT	59.09		386	13459354	13459739		0.00832988	0.00832988
Chr01	Tri-	(GAG)5	15	13471515	13471529		AAGCCCTGCATGACCAAATG	59.1	CTTGATGTTTGGCCCTTCCC	59.102		424	13471454	13471877		0.00832988	0.00832988
Chr01	Mono-	(A)10	10	13477721	13477730		TGTTTCGAAAGGCATGTCTCA	58.155	TCGTGAGCTTCCATCGAAAAC	58.934		499	13477471	13477969		0.0028108	0.0028108
Chr01	Mono-	(A)10	10	13478869	13478878		ACAACTGTTATTTGACCTCCACA	58.212	GCTCCCTTTCTCCTACCACA	58.723		460	13478793	13479252		0.000270038	0.00832988
Chr01	Mono-	(A)10	10	13488261	13488270		TTTCTGTCGAAGGGGTCCAA	58.867	CCACTCAATAACCTGCAGCA	58.175		455	13487942	13488396		0.00832988	0.00832988
Chr01	Di-	(AT)8	16	13493890	13493905		TCTCAGAGCCAACTTCTTTCTCT	59.099	GCATGTGGATTGTGGGGAAG	59.18		320	13493639	13493958		0.000270038	0.00832988
Chr01	Mono-	(A)10	10	13510217	13510226		AAGGAAGGGGATTACACGGG	59.083	CGTCGTCTCCAGTAACTCGA	58.926		235	13510136	13510370		0.00832988	0.00832988
Chr01	Tetra-	(TAAA)4	16	13513039	13513054		GCATGACACATAAAGCAGACG	57.956	TGACACGGTAGAGACACAACA	58.974		496	13512738	13513233		0.0028108	0.0028108
Chr01	Di-	(TA)18	36	13514419	13514454		ACTGTCCCATCCAAGTGAAGT	58.942	GTGGAGCAATTTTCGTGGAGA	58.849		464	13514164	13514627		0.0028108	0.0028108
Chr01	Mono-	(A)10	10	13516084	13516093		TAAATCCCGCCGATGTGAGA	58.884	AGATTCCCACTAGCAAGCAC	57.59		322	13515792	13516113		0.00832988	0.00832988
Chr01	Di-	(TC)8	16	13519633	13519648		ACCCTTCGCCACATATCCAT	58.86	GTTGGTGTTGGTGCTACTGG	59.048		404	13519461	13519864		0.00832988	0.00832988
Chr01	Tri-	(GTT)4	12	13522537	13522548		ACCCTTTGAACATCCACACTAA	57.553	TGGACTGGAAGGCAGACAAT	58.933		402	13522504	13522905		0.000889183	0.00832988
Chr01	Tri-	(AAT)11	33	13525990	13526022		TTAGATGGCCCAGTGGTGTT	58.928	GGCACGGCGATCAAATACTT	58.986		467	13525898	13526364		0.00832988	0.00832988
Chr01	C	(A)10ttgtagcaagattttaaatataatgggag(A)10	49	13555191	13555239		AGCTGTATGGATGAGCATTGA	57.149	CTCCCTCACGTTCTCTCCAT	58.52		194	13555072	13555265		0.0028108	0.00832988
Chr01	Tri-	(TTG)6	18	13596735	13596752		ATAAACTGCGTACCCCTCCC	59.165	TGCAAGTTACACACATATGCGT	58.929		256	13596684	13596939		0.00832988	0.000889183
Chr01	Di-	(TA)8	16	13598097	13598112		AATCGTCTCTTGCGCAGTAC	58.37	AAACGTCGGCAACTCTTCAC	59.065		420	13598036	13598455		0.00832988	0.00832988
Chr01	Mono-	(T)10	10	13599203	13599212		CGGGAGATTTCGTGCATCAG	59.067	GCAGTCCAGAAAAGAACGCA	59.056		377	13599177	13599553		0.00832988	0.00832988
Chr01	Mono-	(A)10	10	13619150	13619159		CCTGTGAATCTGCGAGAGGA	59.18	TGCCAGCCAACCAACAATAC	59.035		156	13619053	13619208		0.00832988	0.00832988
Chr01	Penta-	(AAAAT)4	20	13620358	13620377		GGGACTGGGGAGTTGTATGT	58.714	ACCCAAACTCGAGTGATACGT	59.109		476	13620205	13620680		0.00832988	0.0028108
Chr01	Tri-	(ATA)4	12	13645005	13645016		TGTTAGGGTGGTAGATGGGC	58.79	CCTTCATGATTGCTCGGTCC	58.697		355	13644829	13645183		0.00832988	0.00832988
Chr01	Hexa-	(TGTAGA)4	24	13645647	13645670		CGCTTCGAAAGGCATCTCTT	58.636	TCCATCAAAGTTTGCAGGGG	58.369		441	13645388	13645828		0.00832988	0.00832988
Chr01	C	(AAT)4tgaatgacttttttgttat(A)12	43	13668197	13668239		AGACAAGTGGAGCCAGTCAA	58.868	GCCATAGCCTCATGTTCACA	57.957		460	13668059	13668518		0.00832988	0.00832988
Chr01	Di-	(AT)6	12	13671411	13671422		ACAGCTAGCACACAACCTTT	57.652	TGTGTGGAAGGGTGAGAATTTG	58.778		473	13671157	13671629		0.00832988	0.000889183
Chr01	Tri-	(ATT)4	12	13673171	13673182		AGTTTGGCTCCTACCCTTGA	58.258	GAGCCATGTCTCAATTCCATCA	58.451		473	13672980	13673452		0.00832988	0.000889183
Chr01	Tri-	(TAA)5	15	13673339	13673353		AGTTTGGCTCCTACCCTTGA	58.258	GAGCCATGTCTCAATTCCATCA	58.451		473	13672980	13673452		0.00832988	0.000889183
Chr01	Mono-	(A)10	10	13675226	13675235		ACTTGTTCCTATTTGATGCGTACA	58.758	TGTCATGCCACAAGAACAGC	59.046		416	13675122	13675537		7.97303e-05	0.00832988
Chr01	Di-	(TA)7	14	13679039	13679052		TGTATGCCTTCACACTTGGAT	57.281	CGGCGGAAAAGGAAGAAGAT	58.261		490	13678711	13679200		0.0028108	0.00832988
Chr01	Mono-	(T)10	10	13681671	13681680		ATGGCCTTTCAAACATGGGC	59.385	AAGACATTTGGGCCTTGGTG	58.659		500	13681480	13681979		0.00832988	0.00832988
Chr01	Mono-	(T)10	10	13688315	13688324		AGGCGGGCAAGATTGTACTA	58.799	GCCCTCAGTTCAAGTTCAGC	59.122		323	13688042	13688364		0.00832988	0.00832988
Chr01	Tetra-	(ATAA)7	28	13692081	13692108		TGTGCTCTAACAATTGCTCATCT	58.417	GCACCCACGATTCCTGAATT	58.536		404	13691894	13692297		0.000270038	0.00832988
Chr01	Tri-	(TGT)4	12	13694138	13694149		GTTGGTTTGGATAAGGGGCG	59.185	GTCCAGGCCAGATTTTGCAT	58.811		425	13693900	13694324		0.00832988	0.00832988
Chr01	Tri-	(TTG)5	15	13699309	13699323		AAACAATCTCCCCTGACCCC	59.295	CTGGAGGAAGGTCATCAGCA	59.093		441	13699268	13699708		0.00832988	0.00832988
Chr01	Di-	(AT)8	16	13701065	13701080		GCCACGTTTCCTTGTATCCC	58.908	ATCCCTTTCGTCTCTGGCAT	58.792		447	13700973	13701419		0.00832988	0.00832988
Chr01	Di-	(TC)13	26	13703625	13703650		TTGGCGGGAATTACAAACCC	58.741	TACCCCGAACCACATCAACA	58.943		472	13703573	13704044		0.00832988	0.00832988
Chr01	Tri-	(AGA)5	15	13715006	13715020		GCAGTCTTTGTGCGGATTCT	58.84	TGGGGTTAAACAAGCATCGG	58.46		492	13714838	13715329		0.00832988	0.00832988
Chr01	Mono-	(T)10	10	13802906	13802915		TCCACCCTTTCCGCTCATAG	59.169	CTCTCCCTAACTTGCTCCCC	59.166		379	13802635	13803013		0.00832988	0.00832988
Chr01	Di-	(TC)8	16	13899160	13899175		ACGTGTGTGATTGCGACTTC	59.141	CATCGGCAAAGTAGACACGG	59.001		467	13898776	13899242		0.00832988	0.00832988
Chr01	Hexa-	(GAGAGC)4	24	13904265	13904288		ACCTCCTCTTCTCCTCACCT	58.911	ACGGTCTCTCTGAATGGCAA	59.023		245	13904187	13904431		0.00832988	0.00832988
Chr01	Di-	(AT)6	12	13915531	13915542		ATTTCCCATCCCACAGCCTT	59.288	AGCAGTGGTAATGGTCGACA	59.026		477	13915129	13915605		0.00832988	0.00832988
Chr01	Tri-	(GAA)4	12	13917233	13917244		GTAAGGGAGTTGGAGGCCTT	59.007	ACCAAAATTTCCCCACGACG	59.044		308	13917127	13917434		0.00832988	0.00832988
Chr01	Mono-	(A)10	10	13957008	13957017		CGCGCTTCTGTAACACGTTA	58.945	GGTCGTTCCTTGCTTCTGTA	57.549		315	13956759	13957073		0.00832988	0.00832988
Chr01	Di-	(TA)7	14	14004411	14004424		AGCCCATCCTAGCACATCAA	58.784	CGCCTTAAATGTGACCACGT	58.847		485	14004003	14004487		0.00832988	0.00832988
Chr01	Di-	(AC)14	28	14032301	14032328		TATGAGTTGGCTGGCTAGGG	58.868	GGGGATTTGGGTTGTAGGCA	59.96		443	14032075	14032517		0.00832988	0.00832988
Chr01	Di-	(CT)7	14	14052861	14052874		ACAACAACGTTCCATCGCAA	58.982	AGGTGCATGCAAAGCTCAAA	58.958		487	14052715	14053201		0.00832988	0.00832988
Chr01	Tri-	(TTG)6	18	14055886	14055903		TCCGGGGATCCATCAGAAAC	59.163	GGTCATTCCTTGCTTCTGGG	58.532		410	14055775	14056184		0.00832988	0.00832988
Chr01	Di-	(TA)6	12	14056075	14056086		TCCGGGGATCCATCAGAAAC	59.163	GGTCATTCCTTGCTTCTGGG	58.532		410	14055775	14056184		0.00832988	0.00832988
Chr01	C	(TA)8(GA)10a(AG)9	55	14068806	14068860		AAGGTGCGACATCAACAACC	59.048	GCAGAGCAACTTCTTTCGGT	58.77		476	14068772	14069247		0.00832988	0.00832988
Chr01	Mono-	(T)10	10	14069297	14069306		ACCGAAAGAAGTTGCTCTGC	58.77	AGCAGAGGATGAAGCAAAGAA	57.57		477	14069228	14069704		0.00832988	0.0028108
Chr01	C	(C)21tcctt(A)10	36	14090308	14090343		GTGTGGCAAAGATTGTGGGT	58.96	GTGCCACGTGTGATGTTTCT	59.056		472	14090247	14090718		0.00832988	0.00832988
Chr01	C	(T)10caaagctttcagctgaagagtgatcttttttc(T)13	55	14142543	14142597		ACCTCTTCCTCTTCTAGCGC	58.892	ATCTTCAATGGAGCCGATGG	57.733		294	14142446	14142739		0.00832988	0.00832988
Chr01	Di-	(AT)7	14	14188143	14188156		AGGTCGGAGGGATCATAGGA	58.841	TGATAAAGTGTGTCTCGTGGAG	57.826		322	14187939	14188260		0.00832988	0.000889183
Chr01	C	(T)10(A)10	20	14188410	14188429		CGTTCCGATTGTAGCTCACG	59.085	CGGAGCGAGGATATTCACGA	59.408		471	14188198	14188668		0.00832988	0.00832988
Chr01	Mono-	(A)10	10	14189171	14189180		GACCCACTAGCCCCAAAGTA	58.718	GCACGAAAACAACAAAGGAGG	58.54		476	14188927	14189402		0.00832988	0.0028108
Chr01	C	(A)40ggtaag(CAA)4	58	14191739	14191796		AGGAAAAGAAAAGCAGCCCG	59.038	AGAAGAGAAGGTGGGTTGTGT	58.872		393	14191453	14191845		0.00832988	0.0028108
Chr01	Tri-	(AAC)4	12	14193588	14193599		AACCCCTAATGTCTGCACCA	58.928	GGTAAGGGAAATGTTGCGCA	59.115		247	14193416	14193662		0.00832988	0.00832988
Chr01	Tri-	(AAC)4	12	14210612	14210623		CGGACCCTGCTTGATACTGT	59.463	AGAGGCCGTTACTGAATGCT	59.095		354	14210401	14210754		0.00832988	0.00832988
Chr01	Tri-	(CAA)5	15	14211956	14211970		AATGGTGGTCGTGGTAGAGG	59.097	GCAGACAGTGAAGATTGCACA	59.124		249	14211933	14212181		0.00832988	0.0028108
Chr01	Tri-	(CAA)4	12	14215447	14215458		AATGGTGACCGTGGTAGAGG	59.097	TCCTGCAGTATGAGTTGACTGA	58.835		208	14215424	14215631		0.00832988	0.000889183
Chr01	Mono-	(T)10	10	14217761	14217770		ACCTCATCCCTCGTACCTAAT	57.385	TCAAAGACCGGTAGCTGTCA	58.666		311	14217549	14217859		0.0028108	0.00832988
Chr01	Mono-	(A)10	10	14217952	14217961		AAAACGTGACAGCTACCGGT	59.895	GGAAAACGCGGAAATTAGATGC	58.894		174	14217834	14218007		0.00832988	0.000889183
Chr01	Tri-	(TAT)9	27	14218717	14218743		ACTTGAGGACTAAAAGCACTGT	57.576	TGTAAACATTAACGGCGGCA	58.48		417	14218665	14219081		0.000889183	0.00832988
Chr01	Mono-	(A)10	10	14222921	14222930		TCCCCTTATTTTAACTTGGTAGGA	57.026	GGGTGGAATGAGTGCTGTTC	58.831		462	14222804	14223265		7.97303e-05	0.00832988
Chr01	Tri-	(TCT)4	12	14223487	14223498		GTGATCATTTCCACCGCGAA	58.917	GCCGAAGAAATGCTCCAACA	59.119		325	14223371	14223695		0.00832988	0.00832988
Chr01	Mono-	(T)10	10	14225122	14225131		TCAAGACGCAACAGTAACCA	57.394	TGAGTTGACTTGATACTGAGAGAGA	58.758		408	14224903	14225310		0.00832988	2.01779e-05
Chr01	Tri-	(TGT)5	15	14226062	14226076		ACCTCCGGACTCCATTTTGT	58.935	TGCAGCAGTTTAGGGGATCA	59.009		358	14226026	14226383		0.00832988	0.00832988
Chr01	Tri-	(CAT)4	12	14242601	14242612		CGCCACCACATTAGCTCTTC	58.99	TACCGGGTTGAACTTGCTCT	58.947		323	14242402	14242724		0.00832988	0.00832988
Chr01	Di-	(GT)6	12	14244084	14244095		GGAGGGTAGGGTGAACACAA	58.938	TGTGGGACTCCTGTGTTTGT	59.084		493	14243952	14244444		0.00832988	0.00832988
Chr01	Mono-	(A)10	10	14247689	14247698		CAGGGAGAAGGGCATGGAAT	59.445	ATTTGTGCTGCCTTACGAGC	59.195		191	14247561	14247751		0.00832988	0.00832988
Chr01	Mono-	(A)10	10	14248010	14248019		GCGTGCATAGGTCGAATTGA	58.713	TGTGAACGGGCTATGTGACT	59.026		225	14247966	14248190		0.00832988	0.00832988
Chr01	Mono-	(T)10	10	14311624	14311633		CTCAACGTGGGGAGACTTTC	58.203	CACCTCGCATCACACATCAG	58.995		452	14311356	14311807		0.00832988	0.00832988
Chr01	Mono-	(T)10	10	14312118	14312127		CTGATGTGTGATGCGAGGTG	58.995	CCTATTGGTCTCACTTGGCC	57.956		467	14311788	14312254		0.00832988	0.00832988
Chr01	Tri-	(TGA)4	12	14312457	14312468		TGTGTCCTGATGCTGTGAGA	58.659	TGAAAAGGCTGCAACCACTC	58.968		333	14312355	14312687		0.00832988	0.00832988
Chr01	Tri-	(ATG)4	12	14316027	14316038		CATGGACATTGGACTGCTGG	58.899	TACCATGTTGCCCTCGTTCT	59.019		257	14315977	14316233		0.00832988	0.00832988
Chr01	Di-	(AT)7	14	14321673	14321686		ACACCCTGCTGAATGATTTAATGA	58.736	CCAGAAAACTACCCCTCCGT	59.018		203	14321626	14321828		7.97303e-05	0.00832988
Chr01	Di-	(TA)8	16	14325173	14325188		CCTTTGGCATGGGGTTTCAT	58.721	GGTGGTGCTAGTGACATCCT	59.095		294	14325093	14325386		0.00832988	0.00832988
Chr01	Di-	(TA)10	20	14326068	14326087		TGGGTAGGGGTCTATCACAC	57.83	AGAATGGTGCTAGCTGTGGT	59.013		418	14325931	14326348		0.00832988	0.00832988
Chr01	Mono-	(A)10	10	14326893	14326902		AGACGAGGTGGTGCATGTAA	59.026	TGGCCCTCCTTTCCTCATTT	58.916		473	14326760	14327232		0.00832988	0.00832988
Chr01	Mono-	(T)10	10	14366844	14366853		CTCATCTCCACACTCTACTTCCA	58.98	AGTATTGCTAGGCGTGCTCA	59.176		460	14366756	14367215		0.000270038	0.00832988
Chr01	Di-	(TA)11	22	14381392	14381413		CTGCTCCATATGACCTCCTCA	58.676	TTCGGTCATTCGTCCCTTTT	57.446		476	14381343	14381818		0.0028108	0.00832988
Chr01	Mono-	(T)10	10	14384580	14384589		TTTGTCTACACGTCCAGTCG	57.589	GCCTAGTGCGTCTTCTACAA	57.351		263	14384486	14384748		0.00832988	0.00832988
Chr01	Mono-	(T)10	10	14385489	14385498		GGGCTTCGTAATTTTGAACTGG	58.167	AAAGGTTGTAGTTGCTGCGG	59.048		118	14385416	14385533		0.000889183	0.00832988
Chr01	Di-	(AT)8	16	14394782	14394797		TTTTGTTCCCTCTGCACTGC	58.968	CAATGGAGAGGTGTGCACAG	58.837		472	14394510	14394981		0.00832988	0.00832988
Chr01	Tri-	(AAG)6	18	14395649	14395666		GCTGTAGGAAAATGCTGGCA	58.823	GCACCAACAAGCTTCGAGAA	59.056		429	14395553	14395981		0.00832988	0.00832988
Chr01	Mono-	(T)10	10	14396790	14396799		GGTTCGTTCCAAGTCGCATA	58.283	GGCGAGGCATTTTATCTGGG	59.046		444	14396552	14396995		0.00832988	0.00832988
Chr01	Di-	(AT)7	14	14402404	14402417		CGCATACAGGGATGAGTTTCA	58.095	TGTCGAGGTTTGGCAGGTAT	59.019		313	14402217	14402529		0.0028108	0.00832988
Chr01	C	(A)22gtgatagcctctaaggagt(A)12	53	14413515	14413567		ACATCCTTCCCGTCTAAACCT	58.452	GTTTGGTGGTGGAGGCAATT	58.952		126	14413472	14413597		0.0028108	0.00832988
Chr01	Tri-	(AAG)6	18	14455442	14455459		TGCCAAGGTTCCTCAGATCA	58.639	CGATGACCCTTCCGTACTGA	58.899		480	14455398	14455877		0.00832988	0.00832988
Chr01	Tri-	(TAC)4	12	14458752	14458763		ATGCAGCACAGTTTTCCGTT	58.968	GCGAATTCAATGCCTCTCGT	58.99		411	14458448	14458858		0.00832988	0.00832988
Chr01	C	(TC)12(AC)9	42	14464635	14464676		TTGCACACCTCACAAGTTCG	58.986	TCATTTGTAGCTGCTTGTCACT	58.256		406	14464344	14464749		0.00832988	0.000889183
Chr01	Di-	(TG)6	12	14474062	14474073		ATGGATCGCAAAGGTCTCCA	59.088	TAAAGGGTGCTGGAAGTCGA	58.656		430	14473778	14474207		0.00832988	0.00832988
Chr01	Mono-	(T)10	10	14475179	14475188		CAGAAGTAAGGTGCAGCTCG	58.646	AACTCGATCCATATCCGGGG	58.733		483	14474910	14475392		0.00832988	0.00832988
Chr01	Tri-	(AGC)4	12	14488082	14488093		CACGCTGACCTACCTCCATT	59.463	AAAGTTTGGCTGTCGTTGCT	58.897		444	14487984	14488427		0.00832988	0.00832988
Chr01	Mono-	(T)10	10	14494098	14494107		GGGTTCAAGCCAAAGTCTGA	58.019	AGGTCAGTCACATTCCTGGA	57.97		442	14493890	14494331		0.00832988	0.00832988
Chr01	Tri-	(ATA)4	12	14497018	14497029		GCACTTGAAGGAGCAGTCAG	58.845	CCGTAGAACATAGCCGGTCT	58.97		475	14496713	14497187		0.00832988	0.00832988
Chr01	Tri-	(GAA)4	12	14525092	14525103		GGCTCAACATCCATCTTCGG	58.697	GCTGCCACACCTCCAATCTA	59.747		492	14524773	14525264		0.00832988	0.00832988
Chr01	Mono-	(T)10	10	14583692	14583701		GCTGCTTCAATATCGCTGCT	59.057	GGTGCAGTGGGGTCAATTTT	58.952		454	14583375	14583828		0.00832988	0.00832988
Chr01	Tri-	(CAA)5	15	14595310	14595324		ACCAATCACCTCTTCAGCCA	58.933	AAATTGGTGAACTCGAGCGA	57.836		482	14595083	14595564		0.00832988	0.00832988
Chr01	Tri-	(CAA)5	15	14595442	14595456		ACCAATCACCTCTTCAGCCA	58.933	AAATTGGTGAACTCGAGCGA	57.836		482	14595083	14595564		0.00832988	0.00832988
Chr01	Mono-	(A)10	10	14601273	14601282		GGATTTGCCTCATGTGTGCA	59.11	AAGCTTAGGGTACGTCGAGG	58.899		229	14601241	14601469		0.00832988	0.00832988
Chr01	Di-	(AT)10	20	14603730	14603749		TTCCCTCTATCCAACCAGCA	58.035	TGACCCAACACATTATTCACAGA	58.021		178	14603605	14603782		0.00832988	0.000270038
Chr01	Penta-	(AATCA)7	35	14624458	14624492		TACCTACCTTGGCAGCTTGG	59.382	GTCACCACCCAAATGCAACT	58.96		265	14624252	14624516		0.00832988	0.00832988
Chr01	Di-	(AT)13	26	14634009	14634034		ATTTGGGATTTGGGCTGGTG	58.721	TGCATGCTAAGCTAAACCGC	59.267		469	14633833	14634301		0.00832988	0.00832988
Chr01	Mono-	(A)10	10	14637358	14637367		ACACGTTACCACCATCAACA	57.376	GTGGTGCAGTTGATAGAGCTG	58.995		350	14637146	14637495		0.00832988	0.0028108
Chr01	Tri-	(ATT)4	12	14637987	14637998		TGGCACTTTCCACATTTCCA	57.921	AGGAAAGGTGGGGAATGAGG	58.997		414	14637651	14638064		0.00832988	0.00832988
Chr01	Di-	(TA)18	36	14639274	14639309		TGATGCATGCACAAAGGGAA	58.37	TTCGGTCGAACAACATACGT	57.579		392	14638981	14639372		0.00832988	0.00832988
Chr01	C	(TG)7ggt(G)21	38	14644542	14644579		CCTCCAAAACAACCCTGCTC	59.038	AAGTGCGGCTGAGTAAGACT	59.03		445	14644333	14644777		0.00832988	0.00832988
Chr01	Tri-	(GTT)5	15	14647035	14647049		ACCCTCCCTAGACTCCAGTT	58.906	AGGCGGTTAGTGTATGAGCA	58.808		198	14646990	14647187		0.00832988	0.00832988
Chr01	Tri-	(AAC)4	12	14670857	14670868		CACAAAGACAAGGCCCATGA	58.38	CAGTTGAACACCCTTTCCCG	59.048		452	14670733	14671184		0.00832988	0.00832988
Chr01	Tri-	(ACC)4	12	14671333	14671344		GCATCACCCCAAAGCTCAAA	59.032	ACCCACTCGTTACACCACTT	58.874		204	14671274	14671477		0.00832988	0.00832988
Chr01	Di-	(AT)6	12	14733889	14733900		ACTTCAATCAGCGCACCAAG	59.123	TGGCGAAACATCCCCAATTC	58.818		399	14733817	14734215		0.00832988	0.00832988
Chr01	C	(T)12(A)10	22	14770343	14770364		CGAAATTCAACAGTGGAGCGA	59.202	TGTGCACATAAGATCAGTGTCG	58.747		465	14770016	14770480		0.0028108	0.000889183
Chr01	Tri-	(TTG)4	12	14776350	14776361		GGCCAACATTGCCCCTTTTA	59.02	CACCGCACCGATAAACCATT	58.908		104	14776323	14776426		0.00832988	0.00832988
Chr01	Tri-	(ACA)4	12	14776472	14776483		GGCCAACATTGCCCCTTTTA	59.02	GCCAGTTGCCTTTTCCAGTT	59.247		454	14776323	14776776		0.00832988	0.00832988
Chr01	Di-	(AT)10	20	14777962	14777981		CTGCCGACCTTTTGTGACAT	58.762	TGGGAGAATAAACCGACGGA	58.441		380	14777779	14778158		0.00832988	0.00832988
Chr01	Tri-	(TAT)15	45	14778715	14778759		GTGGTCGGTTGGTAGCTTTC	58.846	CTTGTCCTTCTCCCAGTCCC	59.384		281	14778510	14778790		0.00832988	0.00832988
Chr01	Mono-	(T)10	10	14788150	14788159		CCACCAAAGGACGCAACAAA	59.542	CCCGACTATAGGAGGTGCAC	59.325		209	14788094	14788302		0.00832988	0.00832988
Chr01	Tri-	(TGT)4	12	14792421	14792432		AGTGAGTGAAGGTGGTAGCA	58.283	CGCACTGCAAATCCCATTTT	57.917		361	14792213	14792573		0.00832988	0.00832988
Chr01	Tri-	(GTT)4	12	14797980	14797991		CCTCAGCGCTGTTCAGTTTC	59.485	ATTGCAGTTGGAGTAGCACC	58.174		420	14797918	14798337		0.00832988	0.00832988
Chr01	Mono-	(T)10	10	14798403	14798412		AGGTGTCCGTGATGTTTGTT	57.658	CAGTTGAAACCGCTGGACAA	58.979		277	14798174	14798450		0.00832988	0.00832988
Chr01	Tri-	(TGT)4	12	14805419	14805430		CGATCTATCTTTGTCAGTCATCACA	58.731	AGTGTTCAGCTCAGTCACAG	57.477		482	14805364	14805845		2.01779e-05	0.00832988
Chr01	Di-	(AT)6	12	14806246	14806257		TGCATGAATTGTTGACATCTGGA	58.919	GTTTTCAACATATGTGCGTGCA	58.696		472	14806133	14806604		0.000270038	0.000889183
Chr01	Tetra-	(TATT)5	20	14806866	14806885		TGGTATCATGCATGGACACC	57.653	ACCCGGGCCCCTTATTATTT	58.762		446	14806702	14807147		0.00832988	0.00832988
Chr01	Mono-	(A)10	10	14807497	14807506		GCCAATGACTTCCTGCTGTT	58.749	AGTGTATCAAGTTACGGAGGCA	59.17		284	14807367	14807650		0.00832988	0.000889183
Chr01	Mono-	(T)10	10	14807917	14807926		TTGCTCCATCGACCAAACTT	57.73	GTAGGGTGGAGTGTGGTTCA	58.947		420	14807566	14807985		0.00832988	0.00832988
Chr01	Mono-	(T)10	10	14808288	14808297		GAACCACACTCCACCCTACA	58.947	CAACAAAAGGGGTGGCAGAG	59.324		434	14807967	14808400		0.00832988	0.00832988
Chr01	Mono-	(T)10	10	14813082	14813091		TTGGTGATTTCGTGAGGGGA	58.939	ACACCAACTCCAACCCTTCA	59.077		330	14812830	14813159		0.00832988	0.00832988
Chr01	Di-	(GA)8	16	14825624	14825639		TCGTGATGTCTCCCAAGCTT	59.023	ACGTTTGGTTTGGTGAGGTG	58.9		428	14825518	14825945		0.00832988	0.00832988
Chr01	Mono-	(A)10	10	14841168	14841177		TCCTTGAGTTCAGAAGAGGTGT	58.691	CTCTCCCTCTCCTCTGCATG	58.958		311	14840959	14841269		0.000889183	0.00832988
Chr01	Tetra-	(TGGG)4	16	14851075	14851090		CCACCCTAGCCTTTCTCCTT	58.71	TGACTTCGATTCCCTCTGCA	58.734		481	14850795	14851275		0.00832988	0.00832988
Chr01	Mono-	(T)10	10	14875712	14875721		CCACGGGTTAGCTAGGAGTC	59.255	ATGTTGTCCATTGCGTGCAT	59.11		484	14875446	14875929		0.00832988	0.00832988
Chr01	Tri-	(ATG)4	12	14933015	14933026		ACAAGATCGTCGGGTATGAGT	58.624	ACCCTTCCTGAGTGATATGCC	59.229		272	14932908	14933179		0.0028108	0.0028108
Chr01	Di-	(AT)10	20	14936858	14936877		CGCCTTGGTCTGATTAGCAT	58.041	CATTATGCATGGTTTGGGTTACT	57.403		472	14936479	14936950		0.00832988	0.000270038
Chr01	Tri-	(AGA)4	12	14950002	14950013		CCACACACATTCACGGATCC	58.913	TGTTTGCTCCTTCCTGACCA	59.157		239	14949830	14950068		0.00832988	0.00832988
Chr01	Tri-	(TTC)4	12	15012088	15012099		TGATCGTGCATGTTGTCCAA	58.11	GTGCTTGGGGTAATTTAGGATAAGA	58.638		500	15012042	15012541		0.00832988	2.01779e-05
Chr01	Mono-	(A)10	10	15012649	15012658		CAAGCACCCTCACTTTTCCC	59.038	TGGCTCTCTCCGTTCCTTTT	58.943		165	15012535	15012699		0.00832988	0.00832988
Chr01	Mono-	(A)10	10	15027433	15027442		TTTGGTCTATGGGAGTGCGT	59.019	ATCACACACACTCACGGGAT	59.023		256	15027213	15027468		0.00832988	0.00832988
Chr01	Mono-	(A)10	10	15053862	15053871		GGGCAATGCTATTATGGGGC	59.102	AGGCCTCTACCCTCTTCTAGT	58.78		288	15053630	15053917		0.00832988	0.0028108
Chr01	Di-	(TA)6	12	15062532	15062543		TGTTCCGGGGTGTGACTAAA	58.87	GCCGGACCTTTAGAGTCTGA	58.816		500	15062453	15062952		0.00832988	0.00832988
Chr01	Tri-	(CAA)4	12	15081885	15081896		TGTTGTCGTTTTGTTCGCCA	59.197	GCACACTGAGACGCGTATTT	58.932		499	15081802	15082300		0.00832988	0.00832988
Chr01	Di-	(GA)6	12	15082049	15082060		TGTTGTCGTTTTGTTCGCCA	59.197	GCACACTGAGACGCGTATTT	58.932		499	15081802	15082300		0.00832988	0.00832988
Chr01	Mono-	(T)10	10	15115244	15115253		AGCGCAATCAGTATTCTTGTGA	58.401	TCACATGGGAAGAGAGACACA	58.391		496	15115048	15115543		0.000889183	0.0028108
Chr01	Mono-	(A)10	10	15147624	15147633		ACTAAAGTGCACTCGGAGGA	58.371	TTTGAGCGCGCAGAAGAAAA	59.34		324	15147392	15147715		0.00832988	0.00832988
Chr01	Tri-	(TTC)4	12	15153566	15153577		ACATCAGCTTTGTCACGTTGA	58.439	GTCAGATCCTTCAAACCCGC	58.912		366	15153385	15153750		0.0028108	0.00832988
Chr01	Tri-	(TTG)4	12	15154796	15154807		GTGGAAGTGAGAGGGAAGCT	59.02	ACAAGGACAAGCTAACCGGA	58.947		495	15154411	15154905		0.00832988	0.00832988
Chr01	Mono-	(T)10	10	15155282	15155291		CGTCCTCCTCGGCTAATTCT	58.966	GAAGGGACAGACTACCAGGG	58.804		364	15155076	15155439		0.00832988	0.00832988
Chr01	Tetra-	(CCAC)4	16	15168917	15168932		CCTCAAAATCAGCCCAACCC	59.102	ATGGAACCTCATTGCGTGTG	58.832		136	15168827	15168962		0.00832988	0.00832988
Chr01	Di-	(AT)6	12	15173944	15173955		TTCACATGCGGTTGTCTGAC	58.774	TTTTGAGGTTCTTCACACTTTTCA	57.417		119	15173890	15174008		0.00832988	7.97303e-05
Chr01	Di-	(TA)11	22	15175550	15175571		TGAGGTGCAAATGTAAGTCGA	57.605	TTGGGTAAAATGCCGGCAAA	58.951		393	15175276	15175668		0.0028108	0.00832988
Chr01	Mono-	(A)10	10	15225036	15225045		GGTTCGAGTGGTGGAGAAGA	59.033	CGAGGGCCCGAGTTTAATTG	58.986		458	15224771	15225228		0.00832988	0.00832988
Chr01	Mono-	(A)10	10	15236185	15236194		TCAGTTCAGACGCCTCAACT	58.959	GAGAGTGGGTTCATGCTCCT	59.092		474	15236090	15236563		0.00832988	0.00832988
Chr01	Mono-	(A)10	10	15245437	15245446		CCCCTCCATTGATAAGGACGT	59.231	TTGGGAGTCGACATTGTCCA	58.947		421	15245350	15245770		0.0028108	0.00832988
Chr01	Tri-	(TCT)5	15	15261838	15261852		ATAAAGTGGGAGGAGTGGGC	59.08	TGGTCCCTGATCCAATTGCT	58.998		189	15261729	15261917		0.00832988	0.00832988
Chr01	C	(T)11gggctatttata(TATT)4	39	15261975	15262013		AGCAATTGGATCAGGGACCA	58.998	TGCCAACAAAGACATAGGTGAG	58.589		141	15261898	15262038		0.00832988	0.000889183
Chr01	Tri-	(CAT)4	12	15266329	15266340		GCAATCATCTTAGACCGCCA	58.046	TGAGGTGTAGACAAAAGGGTTT	57.487		409	15266023	15266431		0.00832988	0.000889183
Chr01	Tri-	(TTG)6	18	15267616	15267633		GCCGAGGATCCATCAAAACA	58.25	AGCAAGTAGACCGAAGCTGA	58.742		414	15267510	15267923		0.00832988	0.00832988
Chr01	Tri-	(TAT)4	12	15278007	15278018		CTTGACGCCCATATGCAACA	58.906	AAGGCTGGAATCGTTGGGAA	59.596		485	15277904	15278388		0.00832988	0.00832988
Chr01	Tri-	(ACA)6	18	15279198	15279215		CCTCCGGCATACCTCATCTT	58.948	GGGTATGAAACGGCCTCTCT	59.169		371	15278945	15279315		0.00832988	0.00832988
Chr01	Mono-	(A)10	10	15280107	15280116		ACCAAAATAGTCTCGGCGGA	59.1	TCGTCAACTAAGGTGATTTTGCT	58.614		441	15279736	15280176		0.00832988	0.000270038
Chr01	Mono-	(T)10	10	15286069	15286078		CTCAAAGGTGGTTGCTGTGT	58.607	TGCCTTATCATCGCAGCCTA	58.952		383	15285859	15286241		0.00832988	0.00832988
Chr01	Mono-	(T)10	10	15299238	15299247		GTGGCTGAGTGGTTTTGGTT	58.889	AGGACCGTTACAACTCTGCT	58.661		491	15299020	15299510		0.00832988	0.00832988
Chr01	Mono-	(A)10	10	15310551	15310560		TGTCCAAACACAAATTGCCAA	57.383	ACGTGACAGCTTACGTGGTA	59.046		289	15310457	15310745		0.0028108	0.00832988
Chr01	Tri-	(ATC)4	12	15325640	15325651		CCTCCCCAATTGCAACAACA	58.953	TGGTGGAGGAAAGCACAGAT	58.933		219	15325591	15325809		0.00832988	0.00832988
Chr01	Di-	(AT)6	12	15398186	15398197		ACATGCTTGGTGGTGGGATA	59.001	AGCATGCAGAGTGAGTAGCA	59.1		298	15398024	15398321		0.00832988	0.00832988
Chr01	Mono-	(T)10	10	15424075	15424084		TTAGGTGTCAGCAGTCGTCG	59.76	TCAAAGGATCAATCGGTGCAC	58.916		373	15423999	15424371		0.00832988	0.0028108
Chr01	Mono-	(A)10	10	15424868	15424877		TTGGTAGGGCACAAAGGAGC	60.251	CGAAACTTGGAGGTAGATCGG	58.189		424	15424801	15425224		0.00832988	0.0028108
Chr01	Mono-	(T)10	10	15425580	15425589		AGGTGTCAATAGTCGTCGCA	59.114	AGGGTCAATCGGTGCACTAA	59.019		395	15425513	15425907		0.00832988	0.00832988
Chr01	Mono-	(A)10	10	15432002	15432011		CATATGCAGCCCAACTACGT	58.046	GCTTTTGAGGGTAGGGAGGT	59.007		321	15431776	15432096		0.00832988	0.00832988
Chr01	Mono-	(A)10	10	15446048	15446057		CCGGTGGGTTGCGAACTATA	59.824	ACTACATACTTAGCCTCGCCA	58.337		437	15445721	15446157		0.00832988	0.0028108
Chr01	Di-	(TC)6	12	15455350	15455361		AACAGTCGTCGCAAACAGAC	59.072	GCACAATTCGGAAGGAGGTC	58.912		319	15455254	15455572		0.00832988	0.00832988
Chr01	Mono-	(T)10	10	15455676	15455685		GACCTCCTTCCGAATTGTGC	58.912	CCCACGACTGACACAAACTC	58.782		234	15455553	15455786		0.00832988	0.00832988
Chr01	Mono-	(T)10	10	15474932	15474941		GGCCACCCTTTGAAGCATTT	59.313	TAGCTGATCACCTGGCCAAA	59.009		460	15474743	15475202		0.00832988	0.00832988
Chr01	Mono-	(A)10	10	15525282	15525291		TCCCCGGTCCACCTATAAGA	59.064	TGGTGTGGACTTGCATCTCA	59.236		500	15525215	15525714		0.00832988	0.00832988
Chr01	Tetra-	(AAAC)4	16	15527886	15527901		AACAAGGGCTCGTTTGGAAC	58.97	ACTTTCCAAATTCCCCACCA	57.215		463	15527735	15528197		0.00832988	0.00832988
Chr01	Di-	(AG)6	12	15534471	15534482		TTGTTGCATCATCACAGCCC	59.11	TCATCTGTCCGTGGCTCATT	59.095		447	15534298	15534744		0.00832988	0.00832988
Chr01	Tri-	(TGC)4	12	15537589	15537600		TTTCGGCATTGCTTAGAGGC	58.905	TGACAAGGAACCTGCTCTCA	58.576		395	15537311	15537705		0.00832988	0.00832988
Chr01	Tri-	(CAA)5	15	15548859	15548873		GCATGAGACCCTGCTCAATG	58.977	TAACAGACCAAGGTGCAGGT	58.863		385	15548752	15549136		0.00832988	0.00832988
Chr01	Mono-	(T)10	10	15552911	15552920		TGCTTGAAACAGGTGGTAGATG	58.589	ATGGAGGTCTTCGGCTCAAA	59.016		209	15552755	15552963		0.000889183	0.00832988
Chr01	Di-	(AT)8	16	15574267	15574282		AGTGGGCACAAAATCTCCAA	57.62	GTCGGTGTTGGAGAGCATTG	59.201		495	15574100	15574594		0.00832988	0.00832988
Chr01	Mono-	(A)10	10	15580402	15580411		TGAAACTTAACTCCGCTTGCT	58.154	AGCCCCTTTATAGTCGAACGA	58.618		373	15580200	15580572		0.0028108	0.0028108
Chr01	Di-	(AT)8	16	15605991	15606006		ATTGGTCACTGTCCTCCCAC	59.307	TCATCGAACAATAACACCACGA	58.084		413	15605691	15606103		0.00832988	0.000889183
Chr01	Di-	(AT)14	28	15606566	15606593		GTAATTGACTCGACACGCCC	59.003	ATGCTGAACCCACTTCGACT	59.313		288	15606488	15606775		0.00832988	0.00832988
Chr01	Di-	(TA)6	12	15641641	15641652		ACGTGTCTGGCCCATATTGA	59.091	TGACAGAAATCGCTTGCACA	58.408		407	15641397	15641803		0.00832988	0.00832988
Chr01	Mono-	(T)10	10	15694405	15694414		TGGCATGAAGAGAAGGTGGT	58.933	TCAAGAGTCATAATCACCACACA	57.518		250	15694241	15694490		0.00832988	0.000270038
Chr01	Di-	(TA)8	16	15698907	15698922		TGAACAAGAGCAATGCCCAA	58.298	TCAACCGATTTTATCTACAACCTGT	58.531		457	15698607	15699063		0.00832988	2.01779e-05
Chr01	Tetra-	(AAAT)5	20	15718394	15718413		TCCAGCAGTGATTTAGTGGGT	59.015	CCCCACCCACTCAAACATTT	58.284		478	15718122	15718599		0.0028108	0.00832988
Chr01	Tri-	(TTC)4	12	15721433	15721444		TGAAACTCTAAGGCCTCGGG	59.097	ATTCAACACACAAGGCGACG	59.414		496	15720977	15721472		0.00832988	0.00832988
Chr01	Mono-	(T)10	10	15798332	15798341		TGTGCATTCTGAAAGTCGTTGT	59.058	AGTCGAGCCTTAAGAGAGCC	58.892		466	15797896	15798361		0.000889183	0.00832988
Chr01	Mono-	(A)10	10	15831860	15831869		CACCCACACCAATCCCTCTA	58.715	AAGGATTGGTGGTGGGAGAG	59.005		378	15831671	15832048		0.00832988	0.00832988
Chr01	Tri-	(GTA)4	12	15856333	15856344		TTCAACACACAAGGCGAAGG	58.979	AAGCAGGATTCGTGACTCCA	59.023		355	15856146	15856500		0.00832988	0.00832988
Chr01	Tetra-	(GTAT)4	16	15856590	15856605		TCCTGCTTGTGTGGTTAGGT	58.863	CTTACCTCTACCTCGCGGAG	59.054		419	15856493	15856911		0.00832988	0.00832988
Chr01	Tri-	(TGT)4	12	15856966	15856977		GCTTTGCGGGATTTCACTGA	59.119	TCATCCCTGACAGCCAAACT	58.933		243	15856943	15857185		0.00832988	0.00832988
Chr01	Di-	(GT)6	12	15866195	15866206		TGTACCAAACCGTCCCATGT	59.234	CTTCTCAACGTTGGCAGCTT	59.053		367	15866084	15866450		0.00832988	0.00832988
Chr01	Mono-	(A)10	10	15874461	15874470		TTACCACACCAAACAAGCCG	58.974	AGTGCCTTGGATGAATGACA	57.115		347	15874200	15874546		0.00832988	0.00832988
Chr01	C	(TACA)4tgtacaaaacatcaatatcaa(CAT)4	49	15883554	15883602		AACGGTAGGAGCAGTGGATC	59.175	TTCACTCCAAAGCCACACAC	58.611		470	15883427	15883896		0.00832988	0.00832988
Chr01	Mono-	(A)10	10	15887248	15887257		CATAATGTGCGGGCTGAACA	58.906	ACTGTCAAGCTTTACCGCAT	57.815		483	15886995	15887477		0.00832988	0.00832988
Chr01	Tri-	(TTC)4	12	15914276	15914287		TGGGTTTGACTTGGTACGGA	58.87	TGGTGGAGCAGGAGTTATGG	59.088		444	15913986	15914429		0.00832988	0.00832988
Chr01	Tri-	(GTT)4	12	15915723	15915734		AAGGAGAGGTGCAGGTTGAA	58.86	GCAATGAATCAGGAGGAGCC	58.683		355	15915627	15915981		0.00832988	0.00832988
Chr01	C*	(AT)6(TATT)7*	37	15922145	15922181		ATTCTACTCTCGGTGGCAGG	58.885	TGCACCACATCCTTTGGTTG	58.961		269	15922121	15922389		0.00832988	0.00832988
Chr01	Di-	(AT)8	16	15932679	15932694		CCCCTGCCACCAAAAGTACA	60.179	TACACGTCATGACCAAGTGC	58.209		337	15932638	15932974		0.00832988	0.00832988
Chr01	C	(T)16(A)10	26	15935470	15935495		ACAAAATATATCAGTTGGTGTTGCA	57.774	ACCAAACGAACCCAGTTGTG	58.9		177	15935402	15935578		2.01779e-05	0.00832988
Chr01	Tri-	(TAT)6	18	15943711	15943728		CGACTACTTACACTGTCCATGG	58.229	TGCATTCCTCACCTCCAACT	58.933		376	15943681	15944056		0.000889183	0.00832988
Chr01	Mono-	(T)10	10	15951391	15951400		AGAGTGAATGGGGCTTTGTT	57.317	TGATTCTCCCGTTGTTGTTCA	57.799		200	15951283	15951482		0.00832988	0.0028108
Chr01	Tri-	(TAA)4	12	15955022	15955033		TAACCCCTGTCCACCGCAAA	61.707	TCCCGATCACAGCACTTCTT	59.023		500	15954927	15955426		0.00832988	0.00832988
Chr01	Tri-	(TGT)4	12	15957955	15957966		ACCTGGCTTGTGGGATTACA	58.928	GCATCATCAAGTCTGTGCGT	58.918		353	15957928	15958280		0.00832988	0.00832988
Chr01	Mono-	(A)10	10	15965580	15965589		ATTGCCGCATCCTGAACTTT	58.451	TTACTTTGCCGGTGAGAGGT	58.947		464	15965470	15965933		0.00832988	0.00832988
Chr01	Di-	(TA)6	12	15968061	15968072		CACAGTTGAGAGGACCCCAT	59.013	TGGCCTAAAACGGATTCTAAACA	58.346		472	15968032	15968503		0.00832988	0.000270038
Chr01	Tri-	(TGG)5	15	16003628	16003642		GCTTGCCACAGTCATCAACA	59.046	TCCGATTGTCACTCCACCAA	58.947		320	16003369	16003688		0.00832988	0.00832988
Chr01	Tetra-	(ATTT)4	16	16004738	16004753		GCGCTAGATCTCCAATACGC	58.658	GGCCATGCAAAACACTTTCC	58.488		469	16004603	16005071		0.00832988	0.00832988
Chr01	Di-	(TA)6	12	16006631	16006642		TCCCTATTACTTAGACATCCTCCT	57.453	CTGTATCCGTGACTCCATCCT	58.689		500	16006362	16006861		7.97303e-05	0.0028108
Chr01	C	(C)28gctctccccacgggaag(A)13	58	16040822	16040879		GGGCAGTGACAGAAGCTACT	59.389	CAGTGAGGGTCGTTTTGCAA	58.979		417	16040712	16041128		0.00832988	0.00832988
Chr01	Di-	(TA)6	12	16051268	16051279		CAGGCAGTTCACCGAAAACA	58.979	AAAATCTGACCTGTCCCGCT	59.307		317	16051018	16051334		0.00832988	0.00832988
Chr01	Mono-	(A)10	10	16089150	16089159		TCACAGTCCCCACTTCTTCT	57.897	TTGTCCAGCACGCTTCTTTC	59.056		466	16088870	16089335		0.00832988	0.00832988
Chr01	Di-	(TA)11	22	16111686	16111707		GCACAAGTGAGGATGAAGGC	59.193	CCTAGGTGGCGTGAATCTGA	59.176		255	16111615	16111869		0.00832988	0.00832988
Chr01	Di-	(TA)12	24	16142033	16142056		CGTAGTTCCGGGTGAGTGTT	59.684	TGACCTCAAAGTGGGATGGA	58.259		427	16142012	16142438		0.00832988	0.00832988
Chr01	Di-	(AT)6	12	16164935	16164946		CCTGGCCTGGAGTGAAACTA	59.016	GACGCGTATAACCTCCCTCT	58.683		373	16164894	16165266		0.00832988	0.00832988
Chr01	Mono-	(A)10	10	16166580	16166589		AGCGGAAGGGAGTATTAGCT	57.91	ACATCGGGACAGTAATGTGGA	58.815		388	16166277	16166664		0.00832988	0.0028108
Chr01	Mono-	(T)10	10	16167821	16167830		ACTCTTGCTTTCTTTGCTCCT	57.779	GAAGTGTGGCCGCGTAATTT	59.48		495	16167573	16168067		0.0028108	0.00832988
Chr01	Tri-	(TTG)4	12	16171066	16171077		ATTCAGCATCCTCCGGTTCA	59.088	GAGCAGCGGAGGAATCAATG	59.057		264	16171007	16171270		0.00832988	0.00832988
Chr01	Tri-	(TAT)4	12	16173115	16173126		TGCCTTTCCTTTGCTTTGCT	58.878	TGCACGCCCAACAACAATAT	58.748		334	16172987	16173320		0.00832988	0.00832988
Chr01	Tetra-	(AAAT)5	20	16173432	16173451		ATATTGTTGTTGGGCGTGCA	58.748	AGTCGAGGTGCATCATGGTT	59.385		346	16173301	16173646		0.00832988	0.00832988
Chr01	Tri-	(TAT)4	12	16174782	16174793		TGCTATGTTTGTTGGCTGAGT	58.137	TGGGGTATTCAGCTAATCAGGT	58.606		353	16174678	16175030		0.0028108	0.000889183
Chr01	Penta-	(AATAA)4	20	16176824	16176843		AGCGGTTTATCATACTCCCCT	58.309	AAGGGATTGTGGGACCAAAA	57.215		484	16176463	16176946		0.0028108	0.00832988
Chr01	Tri-	(TAA)4	12	16178343	16178354		GCAGGCCGAATTGATTGACT	58.902	GGCCACTTCTATTGCGTGAG	58.99		114	16178291	16178404		0.00832988	0.00832988
Chr01	Mono-	(A)10	10	16188110	16188119		GAGGCAATGAGGACTGGCTA	59.167	CGCTATTTTGGCCCCTTTCT	58.526		342	16187827	16188168		0.00832988	0.00832988
Chr01	Di-	(AT)16	32	16188848	16188879		CAAATTGACGCAAACACCGC	59.498	TGTTAAGGGGCGAGAAGTACT	58.467		465	16188471	16188935		0.00832988	0.0028108
Chr01	Mono-	(A)10	10	16201116	16201125		TGGGTCAATTCATGCCAAACA	58.676	GACTCTTTTGCAAGGTGGCC	59.685		500	16200951	16201450		0.0028108	0.00832988
Chr01	Mono-	(A)10	10	16231884	16231893		CCAAACTATGAGGCCCCTGA	59.081	TTCTTGCTTTCATTATTCGTGTGA	57.447		434	16231767	16232200		0.00832988	7.97303e-05
Chr01	Tri-	(CCA)4	12	16235634	16235645		ACACTCATTGACAACGCGTG	59.418	TTTCCCACGAGATTCCGACA	59.029		338	16235490	16235827		0.00832988	0.00832988
Chr01	Di-	(TA)7	14	16237681	16237694		TGGGGTCATTTTGGCTTTGT	58.2	TTTGGCCTTAGAGCTGGAGT	58.638		429	16237560	16237988		0.00832988	0.00832988
Chr01	Tri-	(ATT)4	12	16243489	16243500		AGAGCCCCTGGTAAGTTTTGA	58.937	TACCCGCTCATGATCCTCAG	58.668		454	16243376	16243829		0.0028108	0.00832988
Chr01	Mono-	(T)10	10	16283230	16283239		AGGGGTTCGTTTTGAGTGAC	58.037	GGAAAATGAATCCGTACGTGG	57.331		107	16283193	16283299		0.00832988	0.0028108
Chr01	Mono-	(T)10	10	16285177	16285186		ATCCATGGTAGGGCATAGGT	57.56	TGTTTCTCCCTTCATTTCGGA	57.219		469	16285014	16285482		0.00832988	0.0028108
Chr01	Tri-	(TAT)5	15	16285980	16285994		ATGGCAAGTGGGTTTGGTTC	58.952	CCATGATCCCTCTCGCGTAT	59.109		383	16285946	16286328		0.00832988	0.00832988
Chr01	Mono-	(T)10	10	16287845	16287854		TGATGTTGTCTTACTACCAATCCT	57.379	TCATAGCAGATATTAAGCATGGACT	57.75		401	16287528	16287928		7.97303e-05	2.01779e-05
Chr01	Mono-	(T)10	10	16288380	16288389		TCCTTCGTGCGCATTTTACT	58.197	TGGGGTGAGTGAGGGGAT	59.123		491	16288307	16288797		0.00832988	0.0867049
Chr01	Tri-	(ATA)4	12	16289020	16289031		CATAGACCCCACAACCCCTT	59	CCATCACAGTACTTAGCAGCAG	58.807		396	16288814	16289209		0.00832988	0.000889183
Chr01	Mono-	(T)10	10	16292148	16292157		AGGAGGAGTTTGAGTGCTGA	58.278	TTGTCCTCACGCCTTTACCA	59.24		221	16292128	16292348		0.00832988	0.00832988
Chr01	Tri-	(ACA)4	12	16293385	16293396		TTTAAGGCGTTTACCCAGGG	57.797	ATCTTAGGCCACGTTTCACC	57.891		467	16293111	16293577		0.00832988	0.00832988
Chr01	Tri-	(TGT)4	12	16296916	16296927		TGGACTACTCACGTTCTGCT	58.383	GACACACAATAAGAGCATGCCT	58.987		485	16296866	16297350		0.00832988	0.000889183
Chr01	Mono-	(A)10	10	16297191	16297200		TGGACTACTCACGTTCTGCT	58.383	GACACACAATAAGAGCATGCCT	58.987		485	16296866	16297350		0.00832988	0.000889183
Chr01	Mono-	(A)10	10	16303833	16303842		GCGACGATGAAATCCGACTG	59.427	TTAATGGCCCAAGGTGAAGC	58.444		294	16303569	16303862		0.00832988	0.00832988
Chr01	Di-	(TA)8	16	16304720	16304735		CGCTATGGGAAACTTGCACA	58.836	CACAGCAGCTCAATCCCAAA	58.75		466	16304450	16304915		0.00832988	0.00832988
Chr01	Mono-	(A)10	10	16305409	16305418		TTGTACTTACTTTGCTGTTGTGC	58.084	GCCACGAACAGGATAGCAAA	58.551		471	16305285	16305755		0.000270038	0.00832988
Chr01	Tri-	(TTG)4	12	16332448	16332459		TGCGGTGGTTGTTCTAGCTA	59.029	AATTTCCACGAGCTTGTCCC	58.465		269	16332406	16332674		0.00832988	0.00832988
Chr01	Tri-	(TTA)4	12	16341567	16341578		AGCTTGGCCTTCACTATGGA	58.711	TGTTCCCCAATATGTGCCCA	59.293		242	16341484	16341725		0.00832988	0.00832988
Chr01	Mono-	(T)10	10	16343276	16343285		AGAGGATGATTCTGGAGAGGC	58.672	CCATGGGGCGATTCACAATT	58.886		288	16343175	16343462		0.0028108	0.00832988
Chr01	Tri-	(TTG)5	15	16359793	16359807		CAAGAAGACGGGCAAGGATG	58.91	ACCACCTGAAGATATCCGCC	59.241		300	16359533	16359832		0.00832988	0.00832988
Chr01	Mono-	(A)10	10	16395742	16395751		GAAGGCTGTGAGTTTGAGTCA	58.161	GCGGGTAATGGCATTTCTGT	58.897		183	16395680	16395862		0.0028108	0.00832988
Chr01	Mono-	(T)10	10	16406603	16406612		CCCGCTCTCTTATTGTTGCC	58.983	AGTTGCGAGCACACAAATAGT	58.506		458	16406344	16406801		0.00832988	0.0028108
Chr01	Tri-	(ACA)4	12	16407249	16407260		TGCGGCTTCAAATTCCCTTT	58.663	AGTGTTATGGACCGCGTACA	59.11		428	16406896	16407323		0.00832988	0.00832988
Chr01	C	(G)14tat(G)13	30	16408903	16408932		ACGGGATGATTTAAGGGCCA	59.077	AGAGATCACGTGCCCCTTTT	59.307		411	16408554	16408964		0.00832988	0.00832988
Chr01	Tri-	(CCA)4	12	16421021	16421032		AATTGCCCCTCCCTTACGAA	59.003	TGGAGTGGCGGAATGTAGTT	59.019		300	16420936	16421235		0.00832988	0.00832988
Chr01	Di-	(TA)10	20	16421330	16421349		AATTGCCCCTCCCTTACGAA	59.003	ACCCTAATGCTGTCGTGACT	58.733		485	16420936	16421420		0.00832988	0.00832988
Chr01	Di-	(AT)6	12	16428097	16428108		CGGGCCGATGATATCTAGTAAA	57.286	ACAAAGCCGTAAAGCCGATC	58.916		382	16428073	16428454		0.000889183	0.00832988
Chr01	C	(A)25ggaccatgggaaaat(A)15	55	16450564	16450618		TGAGACATCATTGACGCGTC	58.371	TCCAACGTGTGACCTAGCAT	59.026		245	16450527	16450771		0.00832988	0.00832988
Chr01	Tri-	(AGC)4	12	16455957	16455968		ATCCAGCCTACCCAGAAAGC	59.451	TCCATGTTCCGTCCCTTTGA	58.939		335	16455741	16456075		0.00832988	0.00832988
Chr01	Mono-	(A)10	10	16468245	16468254		CCTTCGGCAAACACACAGAA	58.979	TTCCACTACCCCACTCAACC	58.938		477	16467860	16468336		0.00832988	0.00832988
Chr01	Di-	(AC)18	36	16469406	16469441		GCAGAGACTAGGTTGCCGTA	59.184	TTTCGACCTCTCAATGGCCT	59.016		481	16469322	16469802		0.00832988	0.00832988
Chr01	Mono-	(T)10	10	16478812	16478821		ATGCACAGTTGATCTTTGTAAGTT	57.36	TTGGTTGGGGTCGTAGCAAT	59.597		413	16478628	16479040		7.97303e-05	0.00832988
Chr01	Mono-	(A)10	10	16501789	16501798		CACTTGGCAGGCAAGAAACT	58.965	CGCATAGACACCCAACATCA	57.977		432	16501479	16501910		0.00832988	0.00832988
Chr01	Mono-	(T)10	10	16503176	16503185		ACTATGACTTCTCTATGTTGTCCTT	57.274	TCAATGAGGGAATGACATCACA	57.427		246	16503012	16503257		2.01779e-05	0.000889183
Chr01	Tri-	(ACT)5	15	16518299	16518313		GCACTGCATGGGTACAAAGT	58.752	TCATCGTACTTTGGCGGGTA	58.816		420	16517955	16518374		0.00832988	0.00832988
Chr01	Mono-	(A)10	10	16541559	16541568		TGCCAAGCTTGTAATCGCTT	58.466	TGGTCCTTATGCAGCAGTCA	59.017		444	16541475	16541918		0.00832988	0.00832988
Chr01	Tetra-	(ATTT)4	16	16589520	16589535		GCCACTCAGCTATGCAGAAA	58.257	GGTGTCGTAGTTCAGGGTCA	59.036		443	16589289	16589731		0.00832988	0.00832988
Chr01	Mono-	(A)10	10	16605186	16605195		GCCGATTCCACCAAAACTGA	58.756	TGCACAAATATCAAGTTCCCAGA	58.339		380	16604896	16605275		0.00832988	0.000270038
Chr01	Mono-	(T)10	10	16613177	16613186		TCACATCACCATCCCCACAT	58.702	TCATTAGTTCAGGCCATCTCAA	57.157		361	16612853	16613213		0.00832988	0.000889183
Chr01	C	(CT)9ttaattgagttatgct(A)12	46	16654415	16654460		CCTCCTCTTCTTCTCGCCAT	58.881	CACTTGCGCACCTGATCATT	59.193		430	16654085	16654514		0.00832988	0.00832988
Chr01	Tri-	(CAA)4	12	16655621	16655632		TGGGGTCAGCTGATTGTTTC	58.09	TTGCCCTCCTTGTTAACAGC	58.384		321	16655574	16655894		0.00832988	0.00832988
Chr01	Mono-	(T)10	10	16673228	16673237		TGGTGATCGTTCGGTACCAA	59.032	CACTTGAAGCTTGCAATTTGGT	58.54		393	16673102	16673494		0.00832988	0.000889183
Chr01	Mono-	(T)10	10	16680169	16680178		TGGCTGATTTTGGGGAGTGA	59.223	TGGAATTGAATTGCCAACGAAG	58.088		493	16680000	16680492		0.00832988	0.000889183
Chr01	Mono-	(T)10	10	16685293	16685302		AGGATAGGTGCTGATGACTCTG	59.036	CTCCGCCCCGAATATCAGAA	59.32		428	16685136	16685563		0.000889183	0.00832988
Chr01	C	(TA)8tg(TA)8	34	16687227	16687260		AGTGGCCTGTTGATACACGA	59.026	GCAGAAAGTCACATCGAAGGA	58.311		294	16687187	16687480		0.00832988	0.0028108
Chr01	Tri-	(TTC)4	12	16692962	16692973		TTGATCTCTGCTTTTGGGGC	58.451	TGTGGGAATGTGCCAAATCA	57.993		147	16692922	16693068		0.00832988	0.00832988
Chr01	Tri-	(ATT)4	12	16694118	16694129		CACTGATAAAATTTTGAGCGGCA	58.516	CACAGGTCAAAAGGAGTGCT	58.027		184	16694057	16694240		0.000270038	0.00832988
Chr01	Mono-	(A)10	10	16695802	16695811		TGGCCCAAGGTATTCATGGT	58.993	AGTCAACGTAATGTGTTTGAAGGT	59.12		191	16695657	16695847		0.00832988	7.97303e-05
Chr01	Mono-	(T)10	10	16695950	16695959		ACCTTCAAACACATTACGTTGACT	59.12	CCTGCAGCTTGTGAACTTGT	58.973		432	16695824	16696255		7.97303e-05	0.00832988
Chr01	Mono-	(A)10	10	16726661	16726670		GAAAGATGGTGCCGGTGAAG	59.195	AGCACAAAACCCAAACACAAA	57.591		270	16726594	16726863		0.00832988	0.0028108
Chr01	Mono-	(T)10	10	16726785	16726794		GAAAGATGGTGCCGGTGAAG	59.195	AGCACAAAACCCAAACACAAA	57.591		270	16726594	16726863		0.00832988	0.0028108
Chr01	Mono-	(T)10	10	16738660	16738669		TCTATCAAACCATCCCGAAGTG	57.863	ACCTGGCGATGTATTTTGCC	58.897		367	16738570	16738936		0.000889183	0.00832988
Chr01	Di-	(AT)7	14	16741015	16741028		AGACAACTTGCCCTACCTAACT	58.751	AGTGATAGTGACAGACCGGC	59.182		446	16740984	16741429		0.000889183	0.00832988
Chr01	Mono-	(A)10	10	16741872	16741881		GATCCGCCACTGTGCATATG	59.13	AGTGTTTGTCCATTCCGCTG	58.762		379	16741804	16742182		0.00832988	0.00832988
Chr01	Mono-	(A)10	10	16742816	16742825		CGCCCAAAACGTAACAAGGT	59.336	GGGGTCAAAGGTGGGGATAA	58.996		395	16742512	16742906		0.00832988	0.00832988
Chr01	C	(T)12(A)10	22	16745730	16745751		TCACCCCACCAAGTTTTCAA	57.466	CAAAACCATCTCTACCCGCG	58.993		338	16745444	16745781		0.00832988	0.00832988
Chr01	Di-	(TA)7	14	16766799	16766812		CCAAGTGATGAGAGCCAAGC	58.907	TCAACGGCCAAAATGAACCT	58.301		346	16766554	16766899		0.00832988	0.00832988
Chr01	Tri-	(AAT)4	12	16778251	16778262		TCTCGCCACTACATCAACCA	58.738	CGGGCCCACTTAGAAGATCA	59.169		448	16778080	16778527		0.00832988	0.00832988
Chr01	Tri-	(CCT)4	12	16781744	16781755		GCGGGTTGTGGAGTTTCTTT	58.97	AGACGGCCCAGTTCATTGTA	59.019		443	16781334	16781776		0.00832988	0.00832988
Chr01	Di-	(AT)15	30	16800982	16801011		AGCACAGATCGAACAACACT	57.467	CGATGAAGGGCTAGCAGGAA	59.534		500	16800701	16801200		0.00832988	0.00832988
Chr01	C	(TTG)6ttattg(TTA)4	36	16801238	16801273		CTGCTAGCCCTTCATCGTTG	58.706	CCAAAAGGTCTGGGGAAGGA	59.223		174	16801184	16801357		0.00832988	0.00832988
Chr01	Di-	(TA)14	28	16801694	16801721		ATCCTTCCCCAGACCTTTTG	57.093	CGGTCACTATCTCAAGCTGG	57.784		421	16801337	16801757		0.00832988	0.00832988
Chr01	Di-	(TA)7	14	16802423	16802436		TGCGTGTGGGTGTGTTTTAG	58.982	ACAGTGATGAAGGGCCAGTA	58.343		460	16802344	16802803		0.00832988	0.00832988
Chr01	Mono-	(T)10	10	16803697	16803706		TCAATGAGTACTCTTGAATTTGGGT	58.457	TGTTTGCTCAAGTTTTCGAAATCA	58.354		480	16803297	16803776		2.01779e-05	7.97303e-05
Chr01	Mono-	(A)10	10	16829301	16829310		AGACTCAGTTCGAATTTGCCT	57.591	TCTCCCTTTCTCACCAACAAA	57.056		393	16829080	16829472		0.0028108	0.0028108
Chr01	Tri-	(ATC)4	12	16898908	16898919		TCATCACACTCACGGATCCC	59.176	TGAATTCCCGGCAAGAGTCT	59.016		458	16898867	16899324		0.00832988	0.00832988
Chr01	Di-	(TA)10	20	16905053	16905072		GGAAGCGTATAATTAGGACTGGG	58.433	TAATGGTCGTCTGGTAGCCG	59.257		493	16904841	16905333		0.000270038	0.00832988
Chr01	Mono-	(A)10	10	16906759	16906768		GGCAACAAGTCCTAAATCCGA	58.293	TTCTCATAAACCTCTACTTCCCTTT	57.43		186	16906677	16906862		0.0028108	2.01779e-05
Chr01	Mono-	(A)10	10	16910765	16910774		TCCTCACTGCCTCTTCATCA	58.057	AAGCATTTGTCAGGTCGAGC	58.84		355	16910681	16911035		0.00832988	0.00832988
Chr01	Tetra-	(TTTA)5	20	16926324	16926343		AGAGGATGGTGTGGAGTTCC	58.72	ACGGTTAACTGGCCAATCTT	57.421		327	16926140	16926466		0.00832988	0.00832988
Chr01	Tri-	(TTA)12	36	16929427	16929462		AGGCTGCATACGTATCCTGT	58.586	GCCATTGCCGTATAGTCCTC	58.203		384	16929201	16929584		0.00832988	0.00832988
Chr01	Di-	(TA)10	20	16936661	16936680		TCGATGGCCTCTACAAAACTCT	59.168	TCCAGGTTGAACTAGTGCACA	59.234		460	16936345	16936804		0.000889183	0.0028108
Chr01	C	(AT)9acctacctcatc(TA)13	56	16944415	16944470		CCGTACCTGATCAAATGGCG	59.063	TTGATTTGGGGTGAGGGAGG	59.296		332	16944322	16944653		0.00832988	0.00832988
Chr01	Mono-	(A)10	10	16974980	16974989		ACGCTTCGGACACAATGATG	58.921	CTTGATCCGTGAACACAGGC	59.201		458	16974947	16975404		0.00832988	0.00832988
Chr01	C	(AT)8(AGAT)10	56	16975616	16975671		ATCAGATCTCGCTAGGCACC	59.035	TTATGTTGTACGCCCGTGTG	58.57		339	16975592	16975930		0.00832988	0.00832988
Chr01	Tri-	(AAT)4	12	16975794	16975805		ATCAGATCTCGCTAGGCACC	59.035	TTATGTTGTACGCCCGTGTG	58.57		339	16975592	16975930		0.00832988	0.00832988
Chr01	Mono-	(T)10	10	16978224	16978233		TGATTTGGCATTGTTGAACACA	57.603	GACAGGTCAGGTCGGATTGA	59.104		462	16977987	16978448		0.000889183	0.00832988
Chr01	Tetra-	(AAAT)5	20	16980230	16980249		CCCCAACAGCTTAAACTTGCA	59.314	GGGAAACGTACAAACTCGACA	58.527		119	16980153	16980271		0.0028108	0.0028108
Chr01	Mono-	(A)10	10	16980615	16980624		TGTCGAGTTTGTACGTTTCCC	58.527	TGACCTATGATGATTTGACACTCT	57.449		407	16980251	16980657		0.0028108	7.97303e-05
Chr01	Mono-	(T)10	10	16985954	16985963		TTCCATGTACCTTCACCCCT	57.946	TAGGGGAAAAGGGGTTAGCC	58.698		405	16985771	16986175		0.00832988	0.00832988
Chr01	C	(A)11ttaactaaaaaagg(A)16	41	16986730	16986770		ACAACAGGGTCCAATGTCGA	59.238	CTCTTCACCTGCTCCTTTCC	57.894		215	16986576	16986790		0.00832988	0.00832988
Chr01	Mono-	(T)10	10	16990959	16990968		TGATGCAGATTTTAGCGTTCCT	58.39	CCACCACATACTAGTACACAACG	58.829		455	16990806	16991260		0.000889183	0.000270038
Chr01	Di-	(AT)13	26	16999895	16999920		TCAATTAGCCAAACGATCCCT	57.355	AGAAAAGACACCGCCTGACT	59.241		373	16999855	17000227		0.0028108	0.00832988
Chr01	Tri-	(AAC)4	12	17000601	17000612		AGGTCTCGGGTTCCAATCAA	58.642	CGGAGTGTCTGGTATCGTCT	58.619		232	17000491	17000722		0.00832988	0.00832988
Chr01	Mono-	(A)10	10	17007457	17007466		CAGCAGCACTTTAGGCCTTT	58.749	ATCCTTTTCCGCTGCCTCAT	59.743		444	17007044	17007487		0.00832988	0.00832988
Chr01	Mono-	(A)10	10	17037278	17037287		AGCAAGACCATATGTGACCGA	59.169	GTTTCTCCTGATGTTGGCGG	59.195		237	17037229	17037465		0.0028108	0.00832988
Chr01	C	(C)12(A)16	28	17041904	17041931		ACAATGCACTCTTAGGGGCT	59.005	TGCTTCTGTTTTCGAGTGTCT	57.821		488	17041523	17042010		0.00832988	0.0028108
Chr01	Mono-	(G)10	10	17044289	17044298		GTCGTTCATCTACCTTTGCCA	58.305	GAAAAGATGGGGCTCTGCAG	58.899		153	17044223	17044375		0.0028108	0.00832988
Chr01	Tetra-	(AATA)4	16	17058483	17058498		CTCGGAAAGATGGGTATGCC	58.116	CCGTCATTGCTTCACTGGAG	58.918		480	17058329	17058808		0.00832988	0.00832988
Chr01	Mono-	(A)10	10	17119309	17119318		CCTCCCACCCAACCTTACAA	59.225	CCATCTCACCCCACGTAGAA	58.808		485	17119285	17119769		0.00832988	0.00832988
Chr01	Di-	(AG)6	12	17135768	17135779		ACCTGGTGCGTCATTATCAGA	59.169	TCCATGGCAAGAGAGACCAC	59.385		471	17135417	17135887		0.0028108	0.00832988
Chr01	Mono-	(T)10	10	17136294	17136303		GGCTGCAAGAAGAAAGGGAC	59.115	CCGATTTCTGCAAGGCGTAG	59.347		307	17136138	17136444		0.00832988	0.00832988
Chr01	Di-	(TA)9	18	17145451	17145468		ATACACAGAGACGGACCCAC	58.816	AATTAGGGCGAGGTGGAACA	59.011		284	17145384	17145667		0.00832988	0.00832988
Chr01	Di-	(AT)10	20	17147088	17147107		TGCATGGAAATGTTAAAACGCA	58.018	TCCATTGCGAGAGATCCCAA	58.797		478	17146778	17147255		0.000889183	0.00832988
Chr01	Tri-	(TTA)4	12	17211026	17211037		TCATCCTTCATTAAAAGCGTCTGT	58.754	TCTCTTCCGCCAACATTACTT	57.304		462	17210687	17211148		7.97303e-05	0.0028108
Chr01	Mono-	(A)10	10	17251269	17251278		TGGGAGGGAAGATGAAAGGT	57.94	GGGTTGTGAGATGTGGCATG	59.187		237	17251108	17251344		0.00832988	0.00832988
Chr01	Mono-	(T)10	10	17305486	17305495		CTCAACCCTCATCCCCTCTC	58.873	TGGTGTGGGTTTGATAGGGG	59.298		124	17305425	17305548		0.00832988	0.00832988
Chr01	Tri-	(AAT)4	12	17318033	17318044		ACCCTGTGTTGTGAAGGTCA	59.084	GTTCAGGCGGCTCTAATTGG	58.983		433	17317892	17318324		0.00832988	0.00832988
Chr01	Di-	(GA)11	22	17349519	17349540		TTCACTCACTCGGGGATCTG	58.814	TTGCCTAGAAAACCGTCCCT	58.938		313	17349368	17349680		0.00832988	0.00832988
Chr01	Di-	(TA)22	44	17383425	17383468		TCTCTTCGTTTCCACCGTCA	58.966	AGCTAAAGAGGGGAAGAGGT	57.348		319	17383221	17383539		0.00832988	0.00832988
Chr01	Tri-	(AAC)4	12	17393941	17393952		CCATTTGAGAGACCACATGCA	58.561	GGGGAAGAGAGGTAGTGGTG	58.804		387	17393634	17394020		0.0028108	0.00832988
Chr01	Mono-	(A)10	10	17408479	17408488		ACCCCGTCAGATGCAGTTAA	59.019	GGAACCCCATCTCCAGACAA	59.008		454	17408358	17408811		0.00832988	0.00832988
Chr01	Tri-	(TTC)4	12	17465879	17465890		TGACCAATACGAACCGACCT	58.74	TCATCTTCTTACACCATGAGCAC	58.492		357	17465765	17466121		0.00832988	0.000270038
Chr01	Di-	(AG)6	12	17509319	17509330		CCCTCCTTCCCCATGTTCTT	58.997	TGGATCTGTGGTGCCTGAAT	59.006		431	17509060	17509490		0.00832988	0.00832988
Chr01	Mono-	(T)10	10	17559844	17559853		ACAAATGTCTGAGCTGTTGGA	57.787	AGGGACTCAAGAAAGATGGCT	58.726		302	17559663	17559964		0.0028108	0.0028108
Chr01	Di-	(TA)8	16	17566632	17566647		GGTGGGTCTGGTGGTATGAA	59.011	CCACCCTACCCTAAACCTCC	58.789		237	17566454	17566690		0.00832988	0.00832988
Chr01	C	(T)14(G)12	26	17594247	17594272		CATGTAAGGGTGTGTGCGTG	59.483	ATGATGGCGCTGTTGATCAC	58.98		245	17594227	17594471		0.00832988	0.00832988
Chr01	Mono-	(T)10	10	17628182	17628191		CCGCGTGAAAAGAGGACAAT	58.843	GGAGCGCACAAACTAACTCA	58.491		410	17627816	17628225		0.00832988	0.00832988
Chr01	Mono-	(A)10	10	17645580	17645589		AAAACCGTGCACAAGTGGTC	59.546	CACTACTAAAAGGTGTGGTCGA	57.753		181	17645454	17645634		0.00832988	0.000889183
Chr01	C*	(TG)7(G)15*	28	17656839	17656866		ACTCACTTTTGACCCGTCCA	59.165	TGTCATAATCCCAAACTGCCG	58.635		477	17656537	17657013		0.00832988	0.0028108
Chr01	Tri-	(TTC)4	12	17695879	17695890		AGCTCAGTTGACCCCTTCTC	59.02	AGCAGGAGAGAGAAGGGAGA	58.993		320	17695618	17695937		0.00832988	0.00832988
Chr01	Mono-	(T)10	10	17717963	17717972		GGAGTTGTTGTTTTGGCATGG	58.517	GCCCCAGAAATTTTGAGGCC	59.75		362	17717717	17718078		0.0028108	0.00832988
Chr01	Mono-	(T)10	10	17752738	17752747		ACGTATCCAACAGCTACACTCT	58.91	GGGTCAGAAGTCGAGTCCAA	59.033		206	17752639	17752844		0.000889183	0.00832988
Chr01	C*	(TG)7tttt(TG)6(G)11*	40	17764980	17765019		GAGAAAGGAGGTGGGGTAGG	58.795	TTGTTCATTTTGCCTCCCCT	57.603		281	17764955	17765235		0.00832988	0.00832988
Chr01	Di-	(TA)6	12	17765591	17765602		AGGAGACAAAAGGGGAACAAA	57.319	AATGCATGTTGGACCCCTTC	58.439		417	17765451	17765867		0.0028108	0.00832988
Chr01	Tri-	(AGA)4	12	17811650	17811661		GCGTCAACCATTCACCTTCT	58.476	TCCTGGGTCCGTCACTATTT	58.053		482	17811355	17811836		0.00832988	0.00832988
Chr01	Di-	(TA)6	12	17812578	17812589		TCTTAGGAGCCGTTCGAACA	58.75	AGCTCACCGTTTCCCAGATT	59.307		484	17812548	17813031		0.00832988	0.00832988
Chr01	Mono-	(T)10	10	17812821	17812830		TCTTAGGAGCCGTTCGAACA	58.75	AGCTCACCGTTTCCCAGATT	59.307		484	17812548	17813031		0.00832988	0.00832988
Chr01	Hexa-	(CAAATC)4	24	17833483	17833506		CGTCACCTTCACCCACTTTG	59.056	CATTGGCGGAAGAAGGGAAC	59.189		486	17833152	17833637		0.00832988	0.00832988
Chr01	Mono-	(T)10	10	17933928	17933937		GGACATTCCGTACAAGTGAAACA	59.189	ACTCCGATGAAGCACGATGA	59.182		424	17933889	17934312		0.000270038	0.00832988
Chr01	Tri-	(ATA)5	15	17943547	17943561		CGAGGTTGAAATGAATCACGC	58.226	TGATTTGAAGAACGCTGGGG	58.466		464	17943480	17943943		0.0028108	0.00832988
Chr01	Mono-	(A)10	10	18029231	18029240		GAAGAAGCACGCCACTGAAA	59.056	CTTCAAGATCGGCATGGTGG	58.98		281	18029102	18029382		0.00832988	0.00832988
Chr01	Mono-	(A)10	10	18041418	18041427		GGTGGCAGGGCTTGAAAATT	59.313	GTAGGTACACGGTTTGCGTG	59.214		423	18041041	18041463		0.00832988	0.00832988
Chr01	C	(T)10ccactagttgcaaa(T)10	34	18044155	18044188		TCACATCGTCGAAACCAGGT	59.323	ACCCATCTGCCTTTAACCCA	58.919		460	18043880	18044339		0.00832988	0.00832988
Chr01	Tri-	(GCC)4	12	18048343	18048354		TCGTTACCCCATCCCAACTC	59.093	GACGCGCTTTCCTTGAATCT	58.92		485	18048317	18048801		0.00832988	0.00832988
Chr01	Tetra-	(ATTT)8	32	18048745	18048776		TCGTTACCCCATCCCAACTC	59.093	GACGCGCTTTCCTTGAATCT	58.92		485	18048317	18048801		0.00832988	0.00832988
Chr01	Di-	(AT)9	18	18086281	18086298		ATTCCTCCTGTCCCCTGTTG	59.005	CCTGATCAAATCCTGCCTTGT	58.268		453	18086134	18086586		0.00832988	0.0028108
Chr01	Mono-	(T)10	10	18086718	18086727		ACAAGGCAGGATTTGATCAGG	58.268	CCATTTGCCACATGTCGTCA	59.12		267	18086566	18086832		0.0028108	0.00832988
Chr01	Di-	(TA)9	18	18097506	18097523		GCGGAAGAAGTGATTGGGTG	59.195	AGTCGATATGGAAGCCTCGG	59.038		489	18097248	18097736		0.00832988	0.00832988
Chr01	Di-	(AT)7	14	18172036	18172049		CCTTTCGCTTCTTCCTCCCT	59.384	TACTCTGTGTTTCGGGAGCA	58.666		325	18171814	18172138		0.00832988	0.00832988
Chr01	Di-	(TA)7	14	18192520	18192533		ATTCTTCACTTGCGGAACCT	57.431	GCAACGCACAAATCCTAAACT	57.717		383	18192370	18192752		0.00832988	0.0028108
Chr01	Mono-	(A)10	10	18206627	18206636		ACCAACATGCAACCACACAA	58.81	CCCACATATCTCTCGCCCAT	59.02		209	18206575	18206783		0.00832988	0.00832988
Chr01	Tri-	(CAA)4	12	18250003	18250014		AATCGTCGAGGGAGATTGGG	59.247	ACACGCACTCAGACATTTTCA	58.439		494	18249784	18250277		0.00832988	0.0028108
Chr01	Mono-	(T)10	10	18292287	18292296		TCGACACTCCCCGACATATG	58.97	AGGGAGAAAAGGATGGTCGG	59.088		490	18292256	18292745		0.00832988	0.00832988
Chr01	Mono-	(A)10	10	18305503	18305512		CCCTCAGGTGTCATGCTTGA	59.674	CAAATGCAACGTTCGCACTC	58.955		315	18305220	18305534		0.00832988	0.00832988
Chr01	C	(T)15ctcattgttttgattttta(T)10	44	18331776	18331819		CCAAAGTGGTGGCAAGTACA	58.314	CGTAAGCAAAAGACTCTTCGTT	57.289		360	18331515	18331874		0.00832988	0.000889183
Chr01	Mono-	(A)10	10	18333392	18333401		AAGCTCCCTTCACACTCCAA	58.86	CGTAAAGTCAAGGGTGTAAGCA	58.604		301	18333182	18333482		0.00832988	0.000889183
Chr01	Di-	(AT)7	14	18334820	18334833		AAAAGACATGGCGAAACAGC	57.578	TGGGTCGAGTAGAGGATTTGG	58.892		377	18334519	18334895		0.00832988	0.0028108
Chr01	Tri-	(AAG)4	12	18347524	18347535		CGTGCTGGTAAGGTTAGAGGA	59.177	CAGAGACGGGCCCTAGATTT	58.876		493	18347476	18347968		0.0028108	0.00832988
Chr01	Tri-	(TAT)4	12	18347820	18347831		CGTGCTGGTAAGGTTAGAGGA	59.177	CAGAGACGGGCCCTAGATTT	58.876		493	18347476	18347968		0.0028108	0.00832988
Chr01	Di-	(TA)11	22	18349387	18349408		TAAGCCGGGTTCAAGAGTGT	58.947	TGGACAAGCAACATCACACA	57.95		498	18349044	18349541		0.00832988	0.00832988
Chr01	Mono-	(A)10	10	18382109	18382118		ATACAGCCGAAGACAGGAGG	58.885	GGATCGAACCTCACTGCAAC	58.92		498	18381940	18382437		0.00832988	0.00832988
Chr01	Di-	(TA)7	14	18452521	18452534		GGTGGTCAAAGCGTACAGAA	58.126	CACTACAGTCGCATGCAGAC	59.005		292	18452435	18452726		0.00832988	0.00832988
Chr01	Mono-	(T)10	10	18454696	18454705		ACACCGACACCTTGACTCAT	58.951	ACCCTCAACTTCCACTCCAA	58.482		250	18454512	18454761		0.00832988	0.00832988
Chr01	Mono-	(T)10	10	18467720	18467729		TGTGTGATAGCTGGTGGTGT	58.944	AAGTTCTGCGGTTGATGAGC	58.84		462	18467512	18467973		0.00832988	0.00832988
Chr01	Mono-	(A)10	10	18474598	18474607		GGAGACCCCTGTGAAGTTGA	58.943	GTGGACAATATAGATGCGGTCA	58.01		485	18474250	18474734		0.00832988	0.000889183
Chr01	Tri-	(TGA)5	15	18483825	18483839		GCTGTGCTCGAGATCAAGTG	59.002	CTTACACCAACCGCTATCGC	59.072		281	18483655	18483935		0.00832988	0.00832988
Chr01	C	(ACA)6gcag(CAA)9	49	18523912	18523960		TCGAGAAGCAAGAAGTCCCA	58.662	CCGACCAAACAGCACTTCAA	58.979		355	18523793	18524147		0.00832988	0.00832988
Chr01	Mono-	(A)10	10	18524382	18524391		TTGAAGTGCTGTTTGGTCGG	58.979	ACTCTGCGGGTTCCAAGTAA	58.947		432	18524128	18524559		0.00832988	0.00832988
Chr01	Tri-	(AAG)7	21	18525007	18525027		ACGAAAGAGACAGCAAAGCA	58.046	AATCCTCCCTCCTCCTGACT	58.977		327	18524887	18525213		0.00832988	0.00832988
Chr01	Di-	(AT)7	14	18526740	18526753		CCTCCCTCTCTCCTTTGCAA	59.013	ACCTGGCCCCTTGTTACTTT	59.142		389	18526394	18526782		0.00832988	0.00832988
Chr01	Mono-	(T)10	10	18562532	18562541		ACACCAAATCAACAAAAGCCA	57.097	ACAAACCTAAGTCTCGGGGT	58.274		185	18562456	18562640		0.0028108	0.00832988
Chr01	Mono-	(T)10	10	18566558	18566567		ACCTTGATCTGAAAGACACGAC	58.346	TGTGTCGCATAAATCGAGATGG	58.877		462	18566185	18566646		0.000889183	0.000889183
Chr01	Tri-	(ATA)4	12	18567783	18567794		AGGCGTAACACTGGGTCATA	58.436	TGTGATTAAGTGATTTGCCGATT	57.104		382	18567617	18567998		0.00832988	0.000270038
Chr01	Di-	(AG)7	14	18609523	18609536		TGCGAATTAAAGAGAGCCAGA	57.39	TGTTTTCGTCTCCCATCCCA	58.939		394	18609437	18609830		0.0028108	0.00832988
Chr01	Tri-	(TCT)4	12	18616743	18616754		ACGAATGCAAATACGGGAGC	58.986	GTAGCTCCCTCGATTCCCAA	58.879		259	18616684	18616942		0.00832988	0.00832988
Chr01	Di-	(TA)6	12	18621962	18621973		TGTGCAGTCCTTTATGTGCA	57.731	CGCTATTCTACGGGATGTTGC	59.207		498	18621847	18622344		0.00832988	0.0028108
Chr01	Mono-	(A)10	10	18627354	18627363		AGCATATACAAAGACAAACTAGCAA	57.078	TCAATAATCACGCATCACCCT	57.441		280	18627326	18627605		2.01779e-05	0.0028108
Chr01	Tri-	(TGT)5	15	18633291	18633305		CTGAATCTTGTCCACCTGCG	58.918	TGACCTTTGCCGATTTTGGG	59.035		438	18633148	18633585		0.00832988	0.00832988
Chr01	C	(T)10a(T)10	21	18637283	18637303		ATGAAGGATCTGTCGAGGGG	58.582	GCCCGGTCACCACTTTTATC	58.908		461	18636876	18637336		0.00832988	0.00832988
Chr01	Tri-	(TGT)6	18	18689998	18690015		ACGTTCGACCTTCCCTAGAC	58.828	TTTCTTGGCCCATCAGCTAA	57.103		175	18689950	18690124		0.00832988	0.00832988
Chr01	Tri-	(ACA)4	12	18703310	18703321		TGCCTGTTAGTGTTGTGATTGT	58.449	GGAAGTAATCTCGGGGTGCT	59.169		463	18703124	18703586		0.000889183	0.00832988
Chr01	Tri-	(AAC)4	12	18708729	18708740		ACCAAACCTTAACACACTACTATGA	57.93	CAGTGAAATGGTACCAGCCG	58.913		274	18708689	18708962		2.01779e-05	0.00832988
Chr01	Di-	(AG)10	20	18732889	18732908		TGGCATCAGAAGCACCTACA	59.017	TCACTGGTGCTGATTTCCCT	58.933		486	18732682	18733167		0.00832988	0.00832988
Chr01	Tri-	(GTT)4	12	18738502	18738513		GTTGACCAGACTCCACTTGG	58.116	CCAGTTCCAGCCACACAAAA	58.89		459	18738461	18738919		0.00832988	0.00832988
Chr01	Tri-	(AAC)6	18	18776085	18776102		CCCAATGACCCAGCCCATAA	59.739	TGCTGTTGTCGTACTGTTGC	59.066		363	18775933	18776295		0.00832988	0.00832988
Chr01	Penta-	(ATGTC)5	25	18792291	18792315		TGCAAAATTGGTGGGAGTCC	58.663	TGCTTCGACAAGATGAACGT	57.851		486	18792032	18792517		0.00832988	0.00832988
Chr01	Mono-	(A)10	10	18801311	18801320		ACGACTTTTAGCTGTAGGATGC	58.477	GCCTAACTTGCAACACCTGA	58.395		365	18801115	18801479		0.000889183	0.00832988
Chr01	Mono-	(T)10	10	18805009	18805018		GTAGGACGCCACATCAGACA	59.469	ACGTCTCATGGAAACTGGTG	57.83		460	18804756	18805215		0.00832988	0.00832988
Chr01	Di-	(AT)6	12	18811397	18811408		AGGTCGTTTGAGGTATGGGT	58.347	AGAGAATGGTCAAGGGTGGG	59.005		325	18811355	18811679		0.00832988	0.00832988
Chr01	Tri-	(TTG)5	15	18827987	18828001		CTTATGGGACTACACCGGGT	58.507	TTGGTGGAGTTGTGTTGCTG	58.898		247	18827964	18828210		0.00832988	0.00832988
Chr01	Tri-	(AAC)5	15	18834075	18834089		GGAGTCTGAGGAGGGTAGGA	59.072	GTTTGCGCACACACTATCCT	58.843		255	18834001	18834255		0.00832988	0.00832988
Chr01	Di-	(GT)6	12	18835556	18835567		GCCGGTTTGTCGAGATTCAT	58.63	TCTACTTTCTATCACCACCGGA	58.028		146	18835454	18835599		0.00832988	0.000889183
Chr01	Mono-	(A)10	10	18849060	18849069		ATCCTATCGTCGACCACCAC	58.97	AGGGTCACTTTCGGGACATT	58.935		429	18848947	18849375		0.00832988	0.00832988
Chr01	Tri-	(CGA)4	12	18899360	18899371		TCGGACCATTGCAACCTTTC	58.756	TGGTGGAGGTGAAGAAGACA	58.199		305	18899230	18899534		0.00832988	0.00832988
Chr01	Tri-	(CTT)4	12	18962104	18962115		TCCATCAACCCCACAAAGAGT	59.22	CTTTTCCAGCCGCATCTCTC	58.987		437	18962038	18962474		0.0028108	0.00832988
Chr01	Tri-	(GGT)4	12	18976586	18976597		GCAGCACTTCATGACCTACTG	58.995	AGCACAACCACCACAATCAC	58.968		375	18976461	18976835		0.0028108	0.00832988
Chr01	Tri-	(CTA)4	12	18996830	18996841		CATGGAACCGGGAGATGAGA	58.877	TTGTGGGTGCAATCCTTGTG	58.961		452	18996545	18996996		0.00832988	0.00832988
Chr01	Mono-	(T)10	10	19070711	19070720		GGCGCAAAACCCACTTTCTA	59.044	ACAAGCGCGAACTTCAAAAT	57.226		494	19070403	19070896		0.00832988	0.00832988
Chr01	Tri-	(AAC)4	12	19084591	19084602		TCAACAACTGCCCCTGGTTA	59.153	CCACACAACCAATTCAGGGG	59.032		471	19084494	19084964		0.00832988	0.00832988
Chr01	Di-	(GA)7	14	19108123	19108136		GCCAACATTTCTTCAGACCCA	58.761	CACGTACTCTTCCACCCCTT	59.026		356	19107952	19108307		0.0028108	0.00832988
Chr01	Tri-	(ATG)4	12	19175039	19175050		TCCTCCTCATCTACCAAGGC	58.205	GGAACTAAGCCTGGTCCCTT	59.007		455	19174780	19175234		0.00832988	0.00832988
Chr01	Mono-	(A)10	10	19201616	19201625		TCAGCCCCAAAACATGACCT	59.518	GCCTGGGTCAAGATCACATC	58.327		497	19201367	19201863		0.00832988	0.00832988
Chr01	Tri-	(TTG)4	12	19215706	19215717		TATGAATGAGCCCTGACGCC	59.893	TCCACTCAGCCCTCGTTAAA	58.656		337	19215662	19215998		0.00832988	0.00832988
Chr01	Tri-	(ATT)4	12	19278574	19278585		GGACGGGAGGGGTAATTTGA	59.086	AAGGATGTTGCGCGAGATTC	58.99		435	19278221	19278655		0.00832988	0.00832988
Chr01	Tri-	(TTA)4	12	19351808	19351819		CAATGCTCTCTTGCCAGGTG	59.191	TCAGTTCCAGTTTCAGGGGA	58.186		489	19351492	19351980		0.00832988	0.00832988
Chr01	Tri-	(TAA)4	12	19375512	19375523		TCACCAATGAGTTATCTGACGC	58.478	GCGCGATTGTTACCTCCATT	58.986		194	19375432	19375625		0.000889183	0.00832988
Chr01	Mono-	(T)10	10	19404764	19404773		AGTTCAAACAAGAGAGCTCCA	57.154	TCTTATAATAGAATCAGCCCGCC	57.914		458	19404339	19404796		0.0028108	0.000270038
Chr01	Mono-	(T)10	10	19405834	19405843		GAAGTTGATGAATTCGCGGC	58.185	TCGTCAAAAGCCTCAGTTGC	59.056		479	19405593	19406071		0.00832988	0.00832988
Chr01	Di-	(AG)7	14	19444821	19444834		GTAAACGTCTTGCCCCAGG	58.448	GTTCTCAACAGGACAGCATCA	58.229		434	19444596	19445029		0.021943	0.0028108
Chr01	Mono-	(T)10	10	19487882	19487891		CCTAATAGTTCTCCCAGGCCA	58.591	TTGCCACGAGATCCTGTCAT	59.095		432	19487846	19488277		0.0028108	0.00832988
Chr01	C	(GAA)4agggaaagaaaagaaggatttaacggaagatag(A)11	56	19524053	19524108		AACCCTCAATTTCAGCGTGA	57.73	CAAACCTCGGGAACACACTG	59.056		442	19523908	19524349		0.00832988	0.00832988
Chr01	C	(CTAT)4ttca(TTG)4	32	19528484	19528515		ACCGTAGAGCTTGGTGGTAC	59.107	CTCCTCTTTGTCCCTTCCGT	59.023		458	19528389	19528846		0.00832988	0.00832988
Chr01	Tri-	(TTG)4	12	19528649	19528660		ACCGTAGAGCTTGGTGGTAC	59.107	CTCCTCTTTGTCCCTTCCGT	59.023		458	19528389	19528846		0.00832988	0.00832988
Chr01	C	(AC)7tc(T)13	29	19544686	19544714		TGGTTCCAATGCATCTCCCA	59.297	TGACCACCACTAGACCACAC	58.955		491	19544616	19545106		0.00832988	0.00832988
Chr01	Mono-	(T)10	10	19545866	19545875		TGGCATGTACGACAAGTCCA	59.318	CACCTTTTGAGTGTCGGCAA	58.979		290	19545726	19546015		0.00832988	0.00832988
Chr01	Tri-	(CTA)5	15	19546430	19546444		TGCCCATTCCATGATCTTGTC	58.342	TCTGGTTGATCGAGGATGGT	58.134		357	19546306	19546662		0.0028108	0.00832988
Chr01	Tri-	(CAA)4	12	19556867	19556878		TAGGACATTGGCAGCTCACA	59.017	TTCATATGCCGACCCCAACT	59.084		387	19556535	19556921		0.00832988	0.00832988
Chr01	Tri-	(GAA)7	21	19559772	19559792		GGAGGCCTCTATACACGGAC	59.04	GACTGACCTTTATGCTGCGG	58.99		368	19559512	19559879		0.00832988	0.00832988
Chr01	Mono-	(A)10	10	19578924	19578933		GGAAGAACAAAAGGCTGAGCA	59.044	CGAAGAGAACTCCCGTCTGT	59.118		442	19578814	19579255		0.0028108	0.00832988
Chr01	Mono-	(T)10	10	19581668	19581677		TATTCTCCCAGGCCACCATG	59.154	TTCCCTCCATGCTCCAAAGT	58.924		366	19581585	19581950		0.00832988	0.00832988
Chr01	Tri-	(TCT)5	15	19582303	19582317		GTAATGGTCTACACGCGCTG	59.079	ATTTTGCTGTCACCGTCACG	59.414		369	19582150	19582518		0.00832988	0.00832988
Chr01	Di-	(AT)15	30	19587706	19587735		AAGCGTCTACTTTAGGCCCC	59.46	TCCTATCAAGTCCCGTGTCA	57.775		467	19587331	19587797		0.00832988	0.00832988
Chr01	Tri-	(AGG)4	12	19604610	19604621		TAACAGACCAGCACCAGGAG	59.023	TGCAAGAATCCACGTCCAAA	58.026		407	19604293	19604699		0.00832988	0.00832988
Chr01	Mono-	(A)10	10	19611580	19611589		AGTCTCACTCTGAATCGAAGGA	58.308	CAGGAACGTATATCATCAGAGCA	57.874		460	19611400	19611859		0.000889183	0.000270038
Chr01	Mono-	(A)10	10	19617618	19617627		GCCGACCTTACCTCTTCGTA	58.902	ATAGACCCTTATCGTCCGGC	58.745		337	19617360	19617696		0.00832988	0.00832988
Chr01	Tetra-	(TCCA)6	24	19656731	19656754		CGCGAAACTTTCAGGACCAA	59.058	GCGCGCAAAGATGTAAACAC	59.025		364	19656517	19656880		0.00832988	0.00832988
Chr01	Mono-	(A)10	10	19669348	19669357		GTTACACAGGCCGAGCAAAA	59.051	CGGTGGTCGTTGATGATTGG	59.273		499	19668994	19669492		0.00832988	0.00832988
Chr01	Tri-	(CAA)5	15	19669544	19669558		GAAGAGGATTGCGCGAAGAA	58.64	AGCTAGCCCTATTGTGTCCG	59.247		375	19669237	19669611		0.00832988	0.00832988
Chr01	Tetra-	(TTTC)4	16	19675253	19675268		TGAGCCTGTTCAACAATGCA	58.31	TCACCAGGCTTCATTGAGGT	58.933		412	19674981	19675392		0.00832988	0.00832988
Chr01	C	(TC)6ac(TA)7	28	19716220	19716247		AGTACGGCTTGGTATTCGGT	58.811	TGAGAGCAACAGTCTACATGAA	57.128		262	19716183	19716444		0.00832988	0.000889183
Chr01	Mono-	(A)10	10	19720613	19720622		TCTGGAATCTGAGCACGTTCT	59.104	CGAGGAAAACATGTACGAGAGG	58.82		216	19720557	19720772		0.0028108	0.000889183
Chr01	Mono-	(T)10	10	19723473	19723482		GGTAGGGGAGAGGAACCATG	58.868	ATAAGTGCTCCCTCTGTGGC	59.456		372	19723285	19723656		0.00832988	0.00832988
Chr01	C	(TC)13(AC)14	54	19728091	19728144		TTCCTTGGACTTTGGGGTGA	58.773	CTAGCCCCTCACCCTTTCTC	59.166		272	19727904	19728175		0.00832988	0.00832988
Chr01	Di-	(TC)11	22	19729719	19729740		AGGGTCATGTGGCGTTATCA	59.091	CTCCACGTCCCTCTCAGTTT	59.03		468	19729570	19730037		0.00832988	0.00832988
Chr01	Mono-	(T)10	10	19734917	19734926		TAACCAGGTCAATGCCCCTT	58.919	CGGTCTCGTTTTACTCGTTCC	59.018		296	19734782	19735077		0.00832988	0.0028108
Chr01	Tri-	(TTA)5	15	19740906	19740920		GCCGAACACAGCTCTAACTC	58.649	GGGGTGGATGGTGGGAAATA	59.069		347	19740715	19741061		0.00832988	0.00832988
Chr01	Mono-	(T)10	10	19763963	19763972		AATGCGGCCTAACGGTAAGA	59.462	TGAGCTCTATAACGCGCGAT	59.408		232	19763803	19764034		0.00832988	0.00832988
Chr01	Mono-	(T)10	10	19765031	19765040		CATGTGCCATTACCAGACCT	57.575	AACACTCCTGACTGCGATCA	59.031		381	19764880	19765260		0.00832988	0.00832988
Chr01	Mono-	(T)10	10	19777868	19777877		TGCAAGCTATTTCGAACACCA	58.501	GGACAAGTCGCTCCAACAAA	58.695		444	19777789	19778232		0.0028108	0.00832988
Chr01	Mono-	(T)10	10	19778197	19778206		TGCAAGCTATTTCGAACACCA	58.501	GGACAAGTCGCTCCAACAAA	58.695		444	19777789	19778232		0.0028108	0.00832988
Chr01	Tri-	(ATG)4	12	19812191	19812202		CGAGATCCATTACCACGCCT	59.611	AGCAGGCTTGTATGTGTCGA	59.392		266	19812145	19812410		0.00832988	0.00832988
Chr01	Tri-	(TTG)5	15	19834428	19834442		GCGGCATGATGACCTGATTT	58.973	GACAAACTTAGTGCGAGCCA	58.491		151	19834316	19834466		0.00832988	0.00832988
Chr01	Tri-	(AAC)4	12	19894619	19894630		TGGTCAACTAGCAGCAGTGG	59.965	CCGTGGGGCATTGAGTTAAA	58.46		413	19894598	19895010		0.00832988	0.00832988
Chr01	Tri-	(GAA)13	39	19914881	19914919		AACACGTCTGACAGGGCATA	59.026	CCGCCTTAAGTCTCCAATCG	58.428		342	19914823	19915164		0.00832988	0.00832988
Chr01	Tri-	(TTA)4	12	19926253	19926264		AAGGGACATGCTTCTCACGA	59.023	ACATCCTACCAAACGCATCC	57.962		433	19925879	19926311		0.00832988	0.00832988
Chr01	Di-	(AT)13	26	19937361	19937386		TGTGGCTTTAAATATGTTGCGTG	58.519	TGGAGGACTCTAAGACACGC	58.825		420	19936990	19937409		0.000270038	0.00832988
Chr01	Tri-	(TTG)6	18	19948677	19948694		CGCCTTAAGTGCCATGAGAG	58.706	TCCACGAACTAGCCCACTTT	58.947		429	19948334	19948762		0.00832988	0.00832988
Chr01	Tri-	(TTG)4	12	19949336	19949347		CGGACACTCTTATCCTCCCC	58.959	GGGGTAAGTCACAGGTTCCA	58.938		467	19949282	19949748		0.00832988	0.00832988
Chr01	Mono-	(T)10	10	19954783	19954792		AGCTCTCTCACACGCTCATC	59.545	CGTGCAACAATTTCAGCAGAC	58.954		385	19954468	19954852		0.00832988	0.0028108
Chr01	Mono-	(T)10	10	19955592	19955601		GACCTTTAACTCCGCAACCA	58.113	TCTCTTTCTAATGCTGACACACA	57.786		463	19955163	19955625		0.00832988	0.000270038
Chr01	C	(AT)13(GT)9	44	20015216	20015259		ACTCCTCCAACTTTTACCCGA	58.668	TGATGAGGAGTTGGTGTGTGT	59.232		383	20015101	20015483		0.0028108	0.0028108
Chr01	Tri-	(TTG)4	12	20018952	20018963		CTTAAGGCCACAGATACCCC	57.36	TTGGATCACGGTGGAATGGA	59.012		462	20018889	20019350		0.00832988	0.00832988
Chr01	Tri-	(ATT)4	12	20032115	20032126		TAAGGCCACAGATGTCCCTC	58.796	ACTCGTTTCTCCCCTCCTTT	58.269		122	20032061	20032182		0.00832988	0.00832988
Chr01	Tetra-	(CAAA)7	28	20032769	20032796		CACGGTTGCTTCATCGAGTT	58.852	CCGAGGCGTTAGGTAGAGTA	58.041		221	20032697	20032917		0.00832988	0.00832988
Chr01	Tri-	(AAT)4	12	20037810	20037821		TCATCCATGATTGTGTTCGACT	57.794	TGGCTATGCAAGAGGGGTTT	59.296		471	20037563	20038033		0.000889183	0.00832988
Chr01	C	(A)10ggctgataattcatcatttattaagaa(T)10	47	20040138	20040184		AGCACCTAATCTTCCACGCT	59.095	ACCTGTGGCCCAAACAACTA	59.446		486	20039806	20040291		0.00832988	0.00832988
Chr01	Mono-	(T)10	10	20074024	20074033		TCTGTTGTTTGCTTTGTTTTCAGT	58.463	ACTGAAGCGGTCCTCTATGA	57.855		457	20073841	20074297		7.97303e-05	0.00832988
Chr01	Mono-	(A)10	10	20099356	20099365		CCATCGGCAGACTCTCAAAC	58.636	TCTGGTGTGTGAAGACGACA	58.892		397	20099201	20099597		0.00832988	0.00832988
Chr01	Di-	(CA)7	14	20099487	20099500		CCATCGGCAGACTCTCAAAC	58.636	TCTGGTGTGTGAAGACGACA	58.892		397	20099201	20099597		0.00832988	0.00832988
Chr01	Di-	(TA)6	12	20113269	20113280		TTGTGCACCTTGACTGATGC	59.046	TCTACCTACCATGGCCCTTG	58.493		141	20113220	20113360		0.00832988	0.00832988
Chr01	Mono-	(A)10	10	20168897	20168906		GCAACTAAAATGGGCGGGAA	59.108	AGAATCAGGTATGCATGGCCT	59.221		361	20168792	20169152		0.00832988	0.0028108
Chr01	Tri-	(ATA)5	15	20169219	20169233		GGTCCAAAAGGCACACACAA	59.179	CCTCGTTAACCCGGGTAGAA	58.815		423	20169003	20169425		0.00832988	0.00832988
Chr01	Tri-	(TAT)4	12	20171768	20171779		GGTGAGATCCCATACCCGAG	59.03	TCATGCTGACAACTCTTCAGT	57.241		119	20171706	20171824		0.00832988	0.0028108
Chr01	Tri-	(TAT)4	12	20181933	20181944		AGTCATCTCCAAGAGCCCAA	58.339	AGTACCACATCCTGTTAGACCT	57.938		329	20181638	20181966		0.00832988	0.000889183
Chr01	Di-	(AT)13	26	20185985	20186010		GAGCTTTGTCCTTCAGTGCA	58.402	CAGGGAGGGTTTAGGGTTGA	58.632		331	20185935	20186265		0.00832988	0.00832988
Chr01	Tri-	(AGA)4	12	20216389	20216400		AAGCTCACACGAACCAAAGG	58.691	ATCTCCCGATGCTATGTCCC	58.729		408	20216039	20216446		0.00832988	0.00832988
Chr01	Tri-	(GAA)4	12	20247248	20247259		TTCAGACCTTCCTCCTTCGG	58.733	TGCAGCCGTGGAATGTAAAG	58.836		441	20247021	20247461		0.00832988	0.00832988
Chr01	Di-	(TA)21	42	20284258	20284299		ACTCCGAAATATAATGCGACGT	58.026	ACCATGCATCATTTTGTTGGAAC	58.683		468	20284069	20284536		0.000889183	0.000270038
Chr01	Mono-	(A)10	10	20292954	20292963		GCATGACTGGGAAGTTTAACAC	57.839	TGGGGAACACTGTAAGAGGT	57.888		321	20292665	20292985		0.000889183	0.00832988
Chr01	Di-	(AT)10	20	20314025	20314044		ATTCACAACCAAACGACGCA	58.982	TGAGATAAAGCGGTGATGGGA	58.885		346	20313722	20314067		0.00832988	0.0028108
Chr01	Di-	(AT)8	16	20314913	20314928		TGTGACGGCTTCTGGGTTAA	59.24	ACGGTGAAATAACGGAGATCC	57.825		460	20314542	20315001		0.00832988	0.0028108
Chr01	Di-	(TA)10	20	20341540	20341559		TAAGGAGATTCGGCGCTTGA	59.178	TCATCATGGCGTGCAACATT	58.824		457	20341378	20341834		0.00832988	0.00832988
Chr01	Mono-	(A)10	10	20405058	20405067		TCACACTTCACGAGCTATTTGA	57.748	GCTGGAATATGGCCTTCTCG	58.483		413	20404851	20405263		0.000889183	0.00832988
Chr01	Di-	(TA)7	14	20408652	20408665		ACCTAACCAGCACCCCATAA	58.324	AGTCTAGACACCGCTCTTGG	58.822		466	20408275	20408740		0.00832988	0.00832988
Chr01	Tri-	(AAT)4	12	20436277	20436288		CCTGCGGTTGTTTAGTGCTA	58.197	CCTTTCACCCTTTGCTTCCC	59.031		475	20436214	20436688		0.00832988	0.00832988
Chr01	Tri-	(TAA)9	27	20515561	20515587		ACACGTGGCAGATTTTGGAC	59.048	TCCTTTCCACATGTTTACCGT	57.505		470	20515210	20515679		0.00832988	0.0028108
Chr01	Mono-	(T)10	10	20547199	20547208		TGGTGAGGAAGTGATGGCAT	59.006	CGCGGTTGTGGCTTTAGTAA	58.85		481	20547118	20547598		0.00832988	0.00832988
Chr01	Tri-	(TAA)4	12	20560375	20560386		TTGACAAATCGCACAACAACA	57.506	CGCTTTTCGTATGCAACAGC	58.75		240	20560233	20560472		0.0028108	0.00832988
Chr01	Di-	(AT)7	14	20581103	20581116		TCCTCCAAACTAACCGAGCA	58.656	ACGGATATGCATGTTCATTCCC	58.851		459	20580799	20581257		0.00832988	0.000889183
Chr01	Tri-	(TTA)4	12	20589433	20589444		AACCCACCATGACGTACCAT	59.011	GCTTTGGTCTAATGGCGTCT	58.261		491	20589117	20589607		0.00832988	0.00832988
Chr01	Mono-	(T)10	10	20721126	20721135		AGTCTAATGGGGTGGTGTGG	59.008	GGCCTCTCTTGCATTTTCCT	58.155		393	20720771	20721163		0.00832988	0.00832988
Chr01	Di-	(TA)7	14	20733304	20733317		GCCCCTGACTGTGACAAAAG	59.046	GTGGCCTTCTGTTCTGGTTG	59.046		480	20733008	20733487		0.00832988	0.00832988
Chr01	Di-	(AT)7	14	20750150	20750163		TATGACAAGGCCCCAAACCA	59.219	ACATGCACCCAAACATAGCC	58.815		493	20749942	20750434		0.00832988	0.00832988
Chr01	Mono-	(A)10	10	20761234	20761243		TACCTCGCCCTATTCCCTCT	59.142	CCAGCACAAGAGTTCCCAAC	59.046		293	20761168	20761460		0.00832988	0.00832988
Chr01	Penta-	(GGGTC)4	20	20778767	20778786		AAAATTCGCCAATGTGCCCT	59.024	TGCGCGTAGAATAGTTTGGG	58.353		246	20778649	20778894		0.00832988	0.00832988
Chr01	Tri-	(AGC)4	12	20779734	20779745		ACATATCGGCATGCAACACC	58.976	CCCAAAGGCCTACTCATCCA	59.081		394	20779654	20780047		0.00832988	0.00832988
Chr01	Di-	(AT)14	28	20879000	20879027		CACCCCGTACCAGGTAAAGT	59.021	CAGAGGCGGAATGAATCGTG	59.067		466	20878656	20879121		0.00832988	0.00832988
Chr01	C	(AT)13a(AT)6	39	20879392	20879430		CACGATTCATTCCGCCTCTG	59.067	AGCCCAGCAGAGGAATGATT	59.075		500	20879102	20879601		0.00832988	0.00832988
Chr01	Di-	(AT)6	12	20939781	20939792		TCCCGGTTTAGGCAAAGACT	58.938	ACACTACCAACCCTCATGCT	58.638		479	20939444	20939922		0.00832988	0.00832988
Chr01	Di-	(AT)8	16	21049539	21049554		ACTGATGATGGGGCCTATGG	58.929	AGCGTGAATTGTACCACCTT	57.439		473	21049435	21049907		0.00832988	0.00832988
Chr01	Mono-	(T)10	10	21053881	21053890		ACCGAGTTATGCTACGACGT	58.91	GTGACACCTAAGCCCGTAGT	59.107		477	21053734	21054210		0.00832988	0.00832988
Chr01	Tri-	(ATT)4	12	21061634	21061645		CCAATCTAGGGTTGAGGCCA	59.081	CCCTTCCGAGCCTCTAATCA	58.586		476	21061522	21061997		0.00832988	0.00832988
Chr01	Tri-	(AGA)4	12	21071996	21072007		TCAACCGGCTCAATTTTGGG	59.035	AAGTCACACCAATTAGCGCT	57.815		289	21071970	21072258		0.00832988	0.00832988
Chr01	Mono-	(A)10	10	21112663	21112672		AAGCAATCACATGGCCCAAC	59.39	GGATGAGTTGTGACCAGGGA	59.016		471	21112363	21112833		0.00832988	0.00832988
Chr01	Tri-	(AAT)4	12	21223642	21223653		CCATACCACTGGCATCTCAC	58.041	ATTGTCTGGCCCATCTAGCT	58.484		368	21223590	21223957		0.00832988	0.00832988
Chr01	Tri-	(AAG)4	12	21225596	21225607		ACTAAAGCGATGTTCACAGGC	58.923	GGAAAAGGATGTCTCACAGGTG	58.923		142	21225507	21225648		0.0028108	0.000889183
Chr01	Mono-	(A)10	10	21322727	21322736		CACCATATGCAGGCCTCAAC	58.973	GCAGCGCTGATTAACTCGAA	59.001		116	21322689	21322804		0.00832988	0.00832988
Chr01	Mono-	(A)10	10	21348328	21348337		AAGAGGTGGGGAGGTGTCTA	59.209	CGCATCTCATCACAAGTGCA	58.919		288	21348237	21348524		0.00832988	0.00832988
Chr01	Tetra-	(TTAT)4	16	21385017	21385032		ATGGAGGTTCGAGTTGGGTT	58.935	ATGGGGTACTCAGTTGGCAT	58.701		242	21384914	21385155		0.00832988	0.00832988
Chr01	C	(AC)6atacagag(AC)6	32	21465540	21465571		TAGTTGGGTGGAGGCATGAG	59.088	GGGTGCGCATTGATTTGTTG	58.93		307	21465308	21465614		0.00832988	0.00832988
Chr01	Mono-	(A)10	10	21475843	21475852		GGCAAAGTAAACCTCTCTTACACA	58.939	TCATCTCTAAGGTGTGTTTCTCAA	57.581		500	21475628	21476127		7.97303e-05	7.97303e-05
Chr01	Tri-	(ATT)15	45	21485662	21485706		TGGACCATCTGTAGCACCAG	59.095	TTCACAGGCTGAGGGATCTG	59.093		425	21485329	21485753		0.00832988	0.00832988
Chr01	Di-	(TA)11	22	21490849	21490870		TGTGCTAACCCTGGAGATGT	58.343	TGCCAGACAAGAGACAAGGT	58.868		437	21490784	21491220		0.00832988	0.00832988
Chr01	Mono-	(A)10	10	21523611	21523620		GGTGCTCCATTGTTTCCTCC	58.823	GCAAGTCAGAAAGCAGCAGT	59.05		186	21523495	21523680		0.00832988	0.00832988
Chr01	Mono-	(T)10	10	21528913	21528922		TCTGAACCTGGATGCTGTTT	57.043	TCTTGCGCTTCTCACGAATG	58.929		282	21528818	21529099		0.00832988	0.00832988
Chr01	C	(GGC)4agcggtggtggtagtgatagtagtag(TAA)7	59	21535720	21535778		ACAAACATAGAAATAGTAGCAGCAG	57.455	ACACAACCTGCTACTAAAATTTGT	57.291		144	21535682	21535825		2.01779e-05	7.97303e-05
Chr01	Tri-	(ATA)4	12	21537335	21537346		TGGTGGCGGAGAAAATTTGG	59.035	TGCGCATACTGAACTTTGGG	58.836		424	21537273	21537696		0.00832988	0.00832988
Chr01	Tri-	(TTC)4	12	21541521	21541532		GCAACAATCTCACCACTGCA	59.046	TCCACTTCCTAGGCACACAG	59.023		428	21541471	21541898		0.00832988	0.00832988
Chr01	Tri-	(ATA)4	12	21581611	21581622		TCCATGCTTTTAGGGAGGCT	58.701	CTTTAAAGCCAGCCCCGAAG	59.189		482	21581165	21581646		0.00832988	0.00832988
Chr01	Tri-	(ATA)4	12	21586091	21586102		GGGACTGTGCTTTGGTTGTT	58.889	ACAAATTGGTGGATGGGCAG	58.731		238	21585962	21586199		0.00832988	0.00832988
Chr01	Tri-	(TGG)4	12	21591760	21591771		TGGTTTGTGTCACTGCCCTA	59.159	CATCAACCTGCCACCATCAC	59.187		311	21591487	21591797		0.00832988	0.00832988
Chr01	Tri-	(AAG)4	12	21611011	21611022		GCCGACTCTACCTCCATCAA	58.888	AGCTTAGCACATCCCACGAT	59.167		451	21610780	21611230		0.00832988	0.00832988
Chr01	Mono-	(T)10	10	21673763	21673772		ACTACGCATTCCTCAGGGTC	59.175	TTCTCAGTGTGCCGGAATCT	59.023		465	21673733	21674197		0.00832988	0.00832988
Chr01	Mono-	(T)10	10	21694421	21694430		GTAGCCCCTTTTCCCTTTTGT	58.395	CACCCAATTGTCCCGCTTAA	58.46		472	21694324	21694795		0.0028108	0.00832988
Chr01	Di-	(AT)6	12	21704889	21704900		ATAATCAGGATCCCGTGCGT	58.951	ACAGTTACCAGTGAGCTCAGA	58.401		316	21704715	21705030		0.00832988	0.0028108
Chr01	Tri-	(ATA)6	18	21708829	21708846		TTGGGTGTGTACGGCTATGA	58.732	GTGTCTCATTTAAACCACAAACCA	58.103		323	21708680	21709002		0.00832988	7.97303e-05
Chr01	Mono-	(A)10	10	21770979	21770988		GGCTAGGTAGGGATGTGTGG	59.241	AGGTAAAGAGGTGGCCACAA	58.854		496	21770688	21771183		0.00832988	0.00832988
Chr01	Penta-	(TAATT)4	20	21774292	21774311		GCTGCAATATCGGTATCCACA	58.234	TGCAGACACCATTTCAACTCC	58.77		498	21774094	21774591		0.0028108	0.0028108
Chr01	Tri-	(CAA)7	21	21791576	21791596		TCCTACTCATCGCCTACTGC	58.68	ATTCGCCTTCATTTGTCCGG	58.905		435	21791354	21791788		0.00832988	0.00832988
Chr01	Di-	(AT)18	36	21813293	21813328		GGACGGTAGCAGCAGTAGAT	58.966	CTAGCCCTACTCTCTCGTGC	59.051		447	21813088	21813534		0.00832988	0.00832988
Chr01	Mono-	(A)10	10	21819458	21819467		TGGCCCTGCATACCTTACAA	59.004	GCATTGAAAGCATGTCAGGC	58.363		490	21819340	21819829		0.00832988	0.00832988
Chr01	Tri-	(ACT)4	12	21857703	21857714		TGACATCTCCCTGCAATCGA	58.806	AACCGACTTGCATGGAACTG	58.762		348	21857396	21857743		0.00832988	0.00832988
Chr01	Mono-	(T)10	10	21888754	21888763		ACAGTTCGCTACCTTTTGCA	58.038	GGCAAGGGAAGCAAACTGAA	58.96		333	21888535	21888867		0.00832988	0.00832988
Chr01	Mono-	(T)10	10	21889961	21889970		CGCTGCAGAAATTGACGGTA	58.924	CAAGCACCACGAAAACACCT	59.262		126	21889873	21889998		0.00832988	0.00832988
Chr01	Mono-	(T)10	10	21903173	21903182		GGCTTTGCAGGGAAGAAGAA	58.379	TTGCTGTGTTCACTGTCACC	58.621		461	21902798	21903258		0.00832988	0.00832988
Chr01	Di-	(AT)9	18	21906263	21906280		TATGTAGCACCGTCTGTCCC	58.891	CGAGGGATTCTTTTGAGCGT	58.273		470	21905921	21906390		0.00832988	0.00832988
Chr01	Di-	(AT)6	12	21950171	21950182		ACGGCACTAAGTCAAACAACC	59.055	GCCCATTGTCACCACCAAAT	59.024		412	21949831	21950242		0.0028108	0.00832988
Chr01	Tri-	(ACA)4	12	22018507	22018518		AAGCCACCTTCACCACTCAC	60.179	TTCCTGGTGTTTTGCTGACG	58.979		368	22018408	22018775		0.00832988	0.00832988
Chr01	Mono-	(T)10	10	22038520	22038529		TCTAATCGTCAATTGAACTCGTGA	58.294	CTCGGTGCTTGAGGGGAATA	59.169		451	22038343	22038793		7.97303e-05	0.00832988
Chr01	Tri-	(TAT)4	12	22049494	22049505		TCGGAGAGAATTTGTGGCCA	59.31	GAGCTCTTGGATCCTTCAGG	57.382		405	22049309	22049713		0.00832988	0.00832988
Chr01	Di-	(TA)9	18	22053799	22053816		TGTGGGCATACTATTACCCCT	57.931	GGTAGGGTATTGACTGGCGT	59.171		268	22053678	22053945		0.0028108	0.00832988
Chr01	C	(C)23ttcttta(C)15	45	22055653	22055697		CCCCTTCTCTCAATCCCTCT	57.811	TGATTAAGGAAGCATTGGGGC	58.612		103	22055618	22055720		0.00832988	0.0028108
Chr01	Penta-	(GCACA)4	20	22056382	22056401		CCTCTGTGCTCTTCCTTCCA	59.02	CACTGATGTTGAGGTGCCAC	59.123		322	22056262	22056583		0.00832988	0.00832988
Chr01	Mono-	(A)10	10	22063528	22063537		GCCGACACATTATGCATTGC	58.52	TAGGTTCATCTCTGCTGCCC	59.167		173	22063447	22063619		0.00832988	0.00832988
Chr01	Mono-	(A)10	10	22070014	22070023		TCCTTTGGCTGGACTTCTACT	58.379	TGCATCATGTAGTTCAAAGCCT	58.311		419	22069666	22070084		0.0028108	0.000889183
Chr01	Mono-	(T)10	10	22077075	22077084		AAAGTTGTGGGAGGTAGCCG	59.964	ACACGACAAACATAAAGCAAGT	57.107		402	22076707	22077108		0.00832988	0.000889183
Chr01	Tri-	(GAT)5	15	22081420	22081434		TCGTGGAAGAAGTGGGATGT	58.652	TTGGCCGATCAAGGGTTACT	59.011		402	22081328	22081729		0.00832988	0.00832988
Chr01	Tri-	(TGT)4	12	22083802	22083813		ATGTGGTGTATGGGTTCCGT	59.011	GCGCCACTCTAAATCAGCAT	58.697		234	22083639	22083872		0.00832988	0.00832988
Chr01	Tri-	(GAA)4	12	22087093	22087104		CAGCAAGGTGAAGTTCGCAT	59.123	ACATTGTCCCGAAAAGTGGC	59.041		457	22086928	22087384		0.00832988	0.00832988
Chr01	Di-	(TG)6	12	22097227	22097238		CACGTAGGCATTGAGTGTGA	57.921	AGAGCCAATTCCACCAGTGA	58.933		379	22097019	22097397		0.00832988	0.00832988
Chr01	Di-	(AT)9	18	22107782	22107799		CTCCTGGACACTATCTTCACCA	58.9	TCCCATCTTGTCAAGTCCCA	58.259		408	22107457	22107864		0.000889183	0.00832988
Chr01	Tri-	(GTG)4	12	22116393	22116404		GGATTTTACAAGTGCCGGCA	59.115	CACCAGGTTCAACATGTGCA	58.969		158	22116328	22116485		0.00832988	0.00832988
Chr01	Di-	(AC)6	12	22148416	22148427		ATATAAGGGCGGCTCAGTGG	59.313	GCAAGGCTTGAAACTCGTGA	59.056		235	22148319	22148553		0.00832988	0.00832988
Chr01	Mono-	(A)10	10	22149601	22149610		TTCCCCTCGACAATCACACG	60.038	ACGGTTTTGACTTGTGGAGC	58.978		444	22149332	22149775		0.00832988	0.00832988
Chr01	Di-	(AT)11	22	22150547	22150568		CCACCGGCGAAACTCAAAA	58.973	AGCTTTTCCCGCGTCAAAAT	59.041		316	22150460	22150775		0.021943	0.00832988
Chr01	Mono-	(C)10	10	22156895	22156904		TGCCACAAGATCCTGACAGA	58.649	TGCAGAGAGAGAGGGAAGGA	59.293		482	22156450	22156931		0.00832988	0.00832988
Chr01	Mono-	(T)10	10	22176925	22176934		ACGCTTTTGACCATCCCAAC	59.041	ACGCATATTTGAAGGATTGCC	57.284		406	22176822	22177227		0.00832988	0.0028108
Chr01	Di-	(AC)14	28	22184037	22184064		ACCTGCTTCACATTCATCGC	58.91	TCGAGGTGGGAGATTGGTTT	58.642		452	22183845	22184296		0.00832988	0.00832988
Chr01	Tri-	(ATT)4	12	22184961	22184972		ACCTGGAATTGAAACGGCAT	58.077	ATACGTATAGGGTGGGCTGC	59.026		164	22184858	22185021		0.00832988	0.00832988
Chr01	Tetra-	(AAAT)4	16	22209351	22209366		ACGTGCCATTCAGCTCTAGT	59.102	GCCACCACAAGACCAAACTC	59.331		226	22209242	22209467		0.00832988	0.00832988
Chr01	Tri-	(AAT)4	12	22215489	22215500		GCTAGCTTTGAATTTCACGGC	58.48	TGACTCAACTAGCTAGGACCG	58.633		474	22215066	22215539		0.0028108	0.0028108
Chr01	Di-	(AT)10	20	22216390	22216409		TGAGTTCCTTTCTCCACCCC	58.935	GTGGGAGATGGATGGGCTTA	58.86		181	22216318	22216498		0.00832988	0.00832988
Chr01	Mono-	(A)10	10	22222213	22222222		GTAGTACGCCGTCTAGAGCA	58.706	GTGGGCGTTCGGTATTTTGA	58.842		412	22221844	22222255		0.00832988	0.00832988
Chr01	Mono-	(T)10	10	22303399	22303408		TGGGTCCAGAAAGATGAACCT	58.652	GTCACCTGTAACATCGTGCG	59.286		387	22303265	22303651		0.0028108	0.00832988
Chr01	C*	(A)14(AAAT)4*	27	22304075	22304101		GACCAAAATCGTCGAGCATGA	59	ACGTGCACCTACGAGATTCA	59.114		294	22303877	22304170		0.0028108	0.00832988
Chr01	Mono-	(A)10	10	22329866	22329875		ACCGTGATTCCAATGCATGT	58.162	AACCAGGTTGATCGAAGGGT	58.935		380	22329583	22329962		0.00832988	0.00832988
Chr01	Di-	(AT)8	16	22336805	22336820		AGAGAGATACACTAACGCGCA	58.985	GGTGCATCGACACATCCATT	58.617		203	22336663	22336865		0.0028108	0.00832988
Chr01	Tri-	(TGT)4	12	22338886	22338897		CGGTCCTAAGCCCTCTATCG	59.118	TTCTAAAGTATGGACCCCTTAAGG	57.429		288	22338776	22339063		0.00832988	7.97303e-05
Chr01	Tri-	(AAG)4	12	22340078	22340089		GGATTCCCACTTGTAGATCCG	57.887	ACATAACTTACAGCTAACCTTACCT	57.508		494	22339668	22340161		0.0028108	2.01779e-05
Chr01	Tri-	(ATT)8	24	22341083	22341106		TGCTCCGATCTGTGTTAACCA	59.379	TTATACCCAACCCACCCACC	58.999		477	22340955	22341431		0.0028108	0.00832988
Chr01	C	(T)10acataaaagtgggagtaagagggggttttg(GGGT)4	56	22341367	22341422		GGGGTTGTGTGTGTAGGAAT	57.421	GGTGTCTATGCCAGCTTTCG	58.99		342	22341185	22341526		0.00832988	0.00832988
Chr01	C*	(T)10(TTG)4*	20	22344714	22344733		GTGTTGACCTTGCCACAGAG	59.053	CTTGCTGTATCAACCCTGGG	58.245		402	22344421	22344822		0.00832988	0.00832988
Chr01	Di-	(TA)7	14	22346153	22346166		GTTTGCCGTCGAGTCTTTGT	59.065	AGCTCCTAAACCTTGCTCTGA	58.739		495	22345738	22346232		0.00832988	0.0028108
Chr01	Mono-	(C)10	10	22355776	22355785		GAAGCTATTAGTTGCCGGCC	59.055	TCCCTCCATCATCATCGACG	59.038		474	22355550	22356023		0.00832988	0.00832988
Chr01	Di-	(AG)6	12	22451701	22451712		GGCTCAAAGTCCATGCTCAG	58.907	GCCAGGACTGAGCATAGAGT	58.881		486	22451652	22452137		0.00832988	0.00832988
Chr01	Di-	(AT)7	14	22474040	22474053		CCTCGAACCCTCACTATCCA	58.223	ACCACCAGTCTGATCCATGA	58.043		480	22473780	22474259		0.00832988	0.00832988
Chr01	Mono-	(T)10	10	22521562	22521571		ACAGAGAGAGCAATCATTCACT	57.177	TTGGTTTATGGAGGTGGTGC	58.082		398	22521420	22521817		0.000889183	0.00832988
Chr01	Mono-	(A)10	10	22537688	22537697		AAGCCGAAGAACCCTCAAGA	58.943	CATGGGATGACGACTGCAAG	58.988		338	22537402	22537739		0.00832988	0.00832988
Chr01	C	(C)10tccccccagaccgtcgtcttcttcctaagg(A)17	57	22540062	22540118		GCAAATGGTGTTCTTGTTGGC	59.133	TTTGGGAGGTTGCTTTTGGG	58.873		449	22539693	22540141		0.0028108	0.00832988
Chr01	Tri-	(ATT)5	15	22596416	22596430		TGTTCGGTATGCAGGAGGAA	58.728	ATTCTTACCCTCCCTCCCCT	58.964		465	22595988	22596452		0.00832988	0.00832988
Chr01	C	(AAT)9t(A)18	46	22605141	22605186		AGTCTCTGAGCCCTGTTCTT	57.977	ACCTACATCGCGACAGTTGA	59.114		331	22605047	22605377		0.00832988	0.00832988
Chr01	Tri-	(TTG)4	12	22607333	22607344		AGGACGCGTACCAAACTAGT	58.749	ACGAAATGGAGGGAGAAGGG	59.088		135	22607258	22607392		0.00832988	0.00832988
Chr01	Mono-	(T)10	10	22608586	22608595		TTGTAGGACGGCAAAGGAGG	59.676	CCTTATCCCGCATGCCAATC	59.116		361	22608316	22608676		0.00832988	0.00832988
Chr01	Mono-	(T)10	10	22615749	22615758		TGTTTTATGGGCTGCCGATG	58.898	AGAGCGAGGACCAATACCAG	58.885		489	22615473	22615961		0.00832988	0.00832988
Chr01	Mono-	(T)10	10	22724766	22724775		TGGAACCCACAACCTCAGAA	58.782	CCCGGAACACCACAAATTCA	58.677		490	22724581	22725070		0.00832988	0.00832988
Chr01	Tetra-	(TATC)4	16	22751825	22751840		AAATGCGTCAGGTGTGGAAC	59.048	TGGCGTTGGACCCTAAGAAT	59.011		293	22751585	22751877		0.00832988	0.00832988
Chr01	Mono-	(T)10	10	22825864	22825873		CAACGAGCCAAGCATGAGTT	59.123	CGTCAAAAGGCAGTCTGACC	59.132		273	22825816	22826088		0.00832988	0.00832988
Chr01	Mono-	(A)10	10	22830325	22830334		TTTGGCGAGACTAAGGGTGT	58.947	CAGACAGAGAGAGAGGCAGG	58.895		454	22830111	22830564		0.00832988	0.00832988
Chr01	C	(AAG)4ctaacaaagaagaagctgataaagctgcagctagtg(A)11	59	22840602	22840660		TCTGTTGTGGTGGAAGACGA	58.884	GCTGCTTCTTTCTGGCCTTT	59.035		358	22840368	22840725		0.00832988	0.00832988
Chr01	Hexa-	(CAACTT)4	24	22848278	22848301		AGTAGGTGTGTGGCCATGAA	58.936	CTTCACTCTAACACCCCGGT	59.026		315	22848043	22848357		0.00832988	0.00832988
Chr01	Di-	(AT)7	14	22849788	22849801		CCCCTTTCCTTCCTTATTTGCC	59.234	CAAAGCTCCATCCAACACTCA	58.493		340	22849657	22849996		0.000889183	0.0028108
Chr01	Tri-	(TGT)4	12	22851406	22851417		ATATTTACCCTCCCAGCCCC	58.543	CACGCGATAAATGCATGGGA	59.056		401	22851358	22851758		0.00832988	0.00832988
Chr01	Mono-	(T)10	10	22864090	22864099		ACTCCGTCGTATCGCTCATT	58.977	TCTGGTCTACGATCGACTGA	57.314		497	22863790	22864286		0.00832988	0.00832988
Chr01	Mono-	(T)10	10	22867788	22867797		AGTTACTGGGCTTTCGGGAA	58.938	TATGTGCTACGCCAATGTGC	58.986		298	22867690	22867987		0.00832988	0.00832988
Chr01	Di-	(AT)6	12	22884551	22884562		GCCATGGTGATGAGACGTGA	60.108	TTCTAACACCCTCCACCCAC	58.938		487	22884447	22884933		0.00832988	0.00832988
Chr01	Tri-	(ACA)6	18	23032924	23032941		ATTATCGAACGCCCGCTACT	59.328	TATTTGATGTGAGCCGGGGT	59.084		348	23032711	23033058		0.00832988	0.00832988
Chr01	Mono-	(T)10	10	23037544	23037553		ATGAGGTTTGTTCCACTGGG	57.707	ACAGAGCGTATTACCCTCGA	57.952		437	23037159	23037595		0.00832988	0.00832988
Chr01	Tri-	(TGA)5	15	23088668	23088682		CGGCACTACAGGACTCACTA	58.539	CGGTGAGGCTCAGTAGATGT	58.893		290	23088445	23088734		0.00832988	0.00832988
Chr01	Mono-	(T)10	10	23230298	23230307		CCCTTAACAAAGCGGGAAGT	58.094	CTTTTGATATTCCCTCCGCACA	58.721		462	23230025	23230486		0.00832988	0.000889183
Chr01	Di-	(CA)7	14	23305831	23305844		GTACCGACCATCCTTGACCA	59.1	CTCGACCTACCTCAGTGCAA	59.111		417	23305521	23305937		0.00832988	0.00832988
Chr01	C	(AT)7(AG)12	38	23376933	23376970		TTGTGATGTCTATGCGGGGA	58.8	TGTCGGCTAGTGTTCATGGA	58.738		425	23376668	23377092		0.00832988	0.00832988
Chr01	Mono-	(T)10	10	23426928	23426937		AAATCCCAGCTCCGCATTTG	59.18	GGCTGGTACCAATTGCTAGC	58.975		438	23426591	23427028		0.00832988	0.00832988
Chr01	Tetra-	(AATA)4	16	23431588	23431603		GAAGAGTGAGGCCTGTACGT	59.111	TCCTGCCTACTAAGTTACACGT	58.575		490	23431376	23431865		0.00832988	0.000889183
Chr01	Di-	(AG)6	12	23444587	23444598		TCTTCGAGCTACTTCTACCTCA	57.782	GGGGTCTATGCTGCTTCTCA	59.167		485	23444491	23444975		0.000889183	0.00832988
Chr01	Tetra-	(TTAT)5	20	23452121	23452140		TTTTGGATTTTGGCCCGGTT	58.868	AGCCATTAATAGCCGTTGGG	58.019		156	23452040	23452195		0.00832988	0.00832988
Chr01	Mono-	(T)10	10	23506905	23506914		ACACGCTTTGATTGGATGGG	58.823	AAGGTCGAGATTCACGTGGA	58.746		479	23506598	23507076		0.00832988	0.00832988
Chr01	C	(GAG)4gaagagaatagggaagcaaagttgataaaattt(GAG)4	57	23510717	23510773		GATGTGAAGGAGAGGAGCGA	58.893	CAACTTCAACTGGGGCTGAC	59.046		225	23510616	23510840		0.00832988	0.00832988
Chr01	Mono-	(G)10	10	23519952	23519961		GACGTCTTTCCAGGGGATCA	59.097	TGGAAGTCGAGGTGAAACAA	57.008		464	23519728	23520191		0.00832988	0.00832988
Chr01	Tri-	(TGC)4	12	23530883	23530894		CCTAGTTCCCCTCAAGCACA	59.016	AATAACCGCCTCCGTGATGA	59.172		374	23530580	23530953		0.00832988	0.00832988
Chr01	Tri-	(GCT)4	12	23541550	23541561		GGCAATGTTAGCTGGAGGTG	58.902	TCCTCCAAACATCCCATGCT	58.998		208	23541525	23541732		0.00832988	0.00832988
Chr01	Tri-	(ATT)4	12	23554218	23554229		CTGACACTATGAGGACCGGA	58.236	CCCGCATATGATGGACTCCT	59.02		482	23554042	23554523		0.00832988	0.00832988
Chr01	Tri-	(TTA)4	12	23585924	23585935		TTGGGAAGTTGTTGACCTGC	58.601	GCACTACAACCATGCCTTCC	59.189		478	23585502	23585979		0.00832988	0.00832988
Chr01	C	(TA)7t(TA)11	37	23607022	23607058		AGTGGGCAATGCAATGTTGT	58.95	TCAAACTTCACGGAGGTCCT	58.58		458	23606769	23607226		0.00832988	0.00832988
Chr01	Mono-	(T)10	10	23617632	23617641		TGACCCTTCATTCAAGTAGGCT	59.087	AGAGGAAGAAGAGATCGTGAAGA	58.405		447	23617367	23617813		0.000889183	0.000270038
Chr01	Di-	(CT)9	18	23619498	23619515		AATTAACAGCCGTGCCATCC	58.897	CTTGCATTCTTGACGGCACT	59.123		291	23619472	23619762		0.00832988	0.00832988
Chr01	Hexa-	(TTTTAA)4	24	23650495	23650518		TGTATCATGGCAAGGAGGTG	57.284	TATTCTCTGTGTGGGCTCCC	58.796		455	23650127	23650581		0.00832988	0.00832988
Chr01	Mono-	(T)10	10	23688341	23688350		ACAACTTGGTCATGCAACTCC	59.044	TCAATCACTGCCACCACAAC	58.682		489	23688151	23688639		0.0028108	0.00832988
Chr01	Mono-	(A)10	10	23714284	23714293		GAAGACTCCCTACCCCACAC	59.097	AAGAGTTGCAGACCACGAGA	58.959		426	23714051	23714476		0.00832988	0.00832988
Chr01	C	(T)11(G)15	26	23720939	23720964		AAAGTTCCACGCACAGTAGC	58.773	CACCAGCTTCCTCCCATCTA	58.5		261	23720842	23721102		0.00832988	0.00832988
Chr01	Mono-	(T)10	10	23742663	23742672		ACCGTTAACCCATGAGTCGT	59.029	TGGGGCTGAATTAGGGCAAT	59.364		357	23742507	23742863		0.00832988	0.00832988
Chr01	Tri-	(ATA)4	12	23896198	23896209		AGTGGTGTCTTTTGATGAAGGA	57.562	CGGATCAAAACCATCACGCT	58.913		182	23896113	23896294		0.000889183	0.00832988
Chr01	Mono-	(T)10	10	23936345	23936354		ACAACTTTAGATGGAAGCAGCC	58.915	ACACGAAGCAAAAGCAAGTCT	58.983		423	23935967	23936389		0.000889183	0.0028108
Chr01	Tri-	(CTT)4	12	23971420	23971431		GTGCCGGAGTCAAAATCGAA	58.847	CTCTTGGAGAACTAGCGTCTCT	58.986		449	23971254	23971702		0.00832988	0.000889183
Chr01	Mono-	(G)10	10	23976996	23977005		GCCAAACCCAACTCAACTCC	59.326	TGGTTGGTTTGGTGCATTAGA	58.049		361	23976790	23977150		0.00832988	0.0028108
Chr01	Mono-	(T)10	10	23977372	23977381		TCTAATGCACCAAACCAACCA	58.049	GCCTAGTCTGACTCGACACA	58.834		463	23977130	23977592		0.0028108	0.00832988
Chr01	Mono-	(A)10	10	23978977	23978986		CCATCAGTTGAAGAGCACCA	57.81	GTGTCTTGCGCTCTACCATG	58.998		429	23978804	23979232		0.00832988	0.00832988
Chr01	Mono-	(T)10	10	23979325	23979334		TGGATTCGCATCGTGTAAGC	58.713	GGTGGGAAATGACCGGAGTA	59.093		405	23979281	23979685		0.00832988	0.00832988
Chr01	Mono-	(T)10	10	23985455	23985464		TGACCACATAAAGACAGCACC	58.222	TGCTGCTTGAAACTTGACCT	57.943		345	23985407	23985751		0.0028108	0.00832988
Chr01	Tri-	(TCT)4	12	23986634	23986645		CACAATGAAGCTCGACGAGG	59.005	ACAGTCCTATGCAGTCCCAG	58.801		367	23986467	23986833		0.00832988	0.00832988
Chr01	Tri-	(CAC)4	12	23992788	23992799		AACCTTCACCCTCCACTAGC	59.015	TACCGGATTTGAACCAGGGT	58.636		275	23992578	23992852		0.00832988	0.00832988
Chr01	Tri-	(CAA)6	18	24027543	24027560		ATGGGATTCGATGCAGGACA	59.161	AGCCAACCCAACTTCTTTCA	57.547		134	24027465	24027598		0.00832988	0.00832988
Chr01	Di-	(AT)6	12	24041003	24041014		CCATCTTGCTGCCTTTCCTC	58.899	TGGAGGTACGAAGAAGGTGG	58.737		451	24040588	24041038		0.00832988	0.00832988
Chr01	Tri-	(AAG)6	18	24061029	24061046		GCCCGTTTGTATGGCTTTCA	59.115	GATGTGGCAGCTTACGTACG	59.079		499	24060707	24061205		0.00832988	0.00832988
Chr01	Mono-	(T)10	10	24067025	24067034		CTTGCCACTACGTTGGACAC	59.134	TCACTGATAAGCTTGACGGGT	59.1		482	24066597	24067078		0.00832988	0.0028108
Chr01	Tri-	(ATT)4	12	24086597	24086608		CCAACATATGCTCGAGGTGG	58.414	AGGCAGAACGTCAAACATTGT	58.702		467	24086547	24087013		0.00832988	0.0028108
Chr01	Mono-	(T)10	10	24088787	24088796		AGTTTCCTGCAAAGTTCAAACA	57.2	AGCTCAAGTTCGTCAGTGGA	58.959		405	24088656	24089060		0.000889183	0.00832988
Chr01	C	(TC)11(AC)8	38	24242983	24243020		GCCTCTCTGTTCAAAGTGCC	59.122	CAGTGGCAAAGACAGTAGGC	58.84		184	24242876	24243059		0.00832988	0.00832988
Chr01	Di-	(AT)6	12	24258091	24258102		TCTTCAGTTTCATTCGTCCGC	58.934	GCAAAGCTAATACGACGGTGA	58.735		345	24257892	24258236		0.0028108	0.0028108
Chr01	Tri-	(GAA)4	12	24265737	24265748		AAAACATCCACCTCCTCCGT	58.935	CTCCTTCCTCACAGCCTACC	59.173		406	24265371	24265776		0.00832988	0.00832988
Chr01	Mono-	(A)10	10	24277580	24277589		ACCTTAATCGAGTGTGGGCA	59.019	GGTGGTGTGACTGAAGAGGA	58.951		436	24277206	24277641		0.00832988	0.00832988
Chr01	Mono-	(A)10	10	24280654	24280663		CCACCCAAACATCCTACCCT	59	CCTCCGAAGAAAGTTGGACC	58.19		271	24280420	24280690		0.00832988	0.00832988
Chr01	C	(ATG)4ataataatgata(ATG)4	36	24283425	24283460		GCCACACCCCTTACCCTAAT	59.076	CCACATGGGTTCTACGTTGC	59.198		352	24283198	24283549		0.00832988	0.00832988
Chr01	Tri-	(AGC)4	12	24294462	24294473		GGGGTGTTGATATGACCTGC	58.32	ACCAATAATTGCAGCACCGG	59.183		442	24294207	24294648		0.00832988	0.00832988
Chr01	Mono-	(A)10	10	24321677	24321686		TAACTGTACCCTCCTCGTGC	58.82	ATCAGCACTTTTGGCATGCA	59.029		422	24321588	24322009		0.00832988	0.00832988
Chr01	Di-	(TG)7	14	24323106	24323119		CGCACCGGGATTTACGATTT	58.989	GAAGCGGTGAGTCAATTCCC	58.912		107	24323057	24323163		0.00832988	0.00832988
Chr01	Mono-	(A)10	10	24327018	24327027		GCCATCATTGATAGTGCTGCA	59.048	TTGCTCAAATGCCTGTGTCC	59.039		307	24326819	24327125		0.0028108	0.00832988
Chr01	Mono-	(A)10	10	24347472	24347481		CAGAGCTGCCAATGTTGACA	58.759	GGCGCGTGTCTACAAACATA	58.648		388	24347154	24347541		0.00832988	0.00832988
Chr01	Di-	(GA)6	12	24381301	24381312		TTTCTTCCCTGAGGCAGTGT	58.86	TCCCTCACTAACCTTGGCAG	59.016		410	24381153	24381562		0.00832988	0.00832988
Chr01	Mono-	(T)10	10	24421671	24421680		TGCTGTGACTGAACGAGGAA	59.25	GGGCACATTCTTTGCACGTA	59.122		362	24421619	24421980		0.00832988	0.00832988
Chr01	Di-	(TA)12	24	24422101	24422124		AGAGGCGACAACATGATCAA	57.232	GTCAAGGCCTAGGTTCAGGT	59.015		471	24422061	24422531		0.00832988	0.00832988
Chr01	Tri-	(GAA)4	12	24433255	24433266		CGCACCCTACCCCAAAATTC	59.185	TTACCCACCTCACCCAATCC	59.003		473	24432817	24433289		0.00832988	0.00832988
Chr01	Di-	(AT)10	20	24468667	24468686		TGCTTCAATGCTCGTCACAA	58.408	CCTGAAGCCCATTTACTCGC	58.983		495	24468299	24468793		0.00832988	0.00832988
Chr01	Tetra-	(TCTT)4	16	24469610	24469625		TGCAGCAACTCATCTTTCTCA	57.87	TGCAAGCTAAGTTCAGTCGTG	58.865		415	24469245	24469659		0.0028108	0.0028108
Chr01	Tri-	(CAA)4	12	24473993	24474004		ACTGCGATACAAGATAAGCCA	57.18	CTTTTACGTCATTCCGGCGT	58.927		500	24473657	24474156		0.0028108	0.00832988
Chr01	Tri-	(AAT)4	12	24476538	24476549		TCCCTTCGTTCGCACCTATT	59.1	TCATGACCTACTCTCTTCAGGT	57.676		463	24476139	24476601		0.00832988	0.000889183
Chr01	C	(AT)8cta(AT)17	53	24484788	24484840		ACATATTGGATCCGTGCTCC	57.449	AGAATTTGGACTGTGACCTATGAG	58.261		215	24484760	24484974		0.00832988	7.97303e-05
Chr01	C	(A)11ttaagtactcccaaattctaaacat(TTC)4	48	24540760	24540807		TTGAAACCTCGTGACTGGGA	58.875	GGCACTCATTTGTCTTGGCA	59.039		495	24540574	24541068		0.00832988	0.00832988
Chr01	Di-	(TA)8	16	24541655	24541670		AGGTCAACTAGCTCGCATGT	59.102	CGTTCAGATTCGAGCAGCTG	59.356		284	24541598	24541881		0.00832988	0.00832988
Chr01	Mono-	(T)10	10	24543802	24543811		CAATGGGCGAGTCATATGGC	59.123	TCTCAGGAAGCATTGTCCCC	59.379		227	24543675	24543901		0.00832988	0.00832988
Chr01	Di-	(AT)7	14	24544780	24544793		TGGTACCAGACTGTCTTGCA	58.581	TGCTCTCACAAAATCGCCAG	58.841		487	24544589	24545075		0.00832988	0.00832988
Chr01	Di-	(AT)14	28	24575107	24575134		GCTGCTGGAAGAAACAAAGC	58.224	TTGTCCGCCTCATGATCAGA	58.806		500	24575063	24575562		0.00832988	0.00832988
Chr01	Mono-	(T)10	10	24620404	24620413		GAACTTCGATGGTTATTGCCC	57.307	GCCACTCTCGATACATCCCA	58.959		496	24620326	24620821		0.0028108	0.00832988
Chr01	Tri-	(CTT)4	12	24642225	24642236		TCATCACGATCACCACACCA	59.027	TGGGGTATAAGGGGAGTGGA	58.971		324	24641935	24642258		0.00832988	0.00832988
Chr01	Mono-	(A)10	10	24651622	24651631		GGAGCTCCGCGTTGAAATAG	59.069	ACAATATCCGCTGCGCAATT	58.976		387	24651542	24651928		0.00832988	0.00832988
Chr01	Di-	(TC)9	18	24652060	24652077		TTGTCATGGCAAGGCGAAAA	58.964	ACTTCCCATCAGCAGTTCCA	58.933		438	24651820	24652257		0.00832988	0.00832988
Chr01	Mono-	(A)10	10	24661598	24661607		ACCTCATTCTCTCTAGCTTCCG	59.044	CTTGGGAGCGAGCAAAGTTT	59.046		476	24661469	24661944		0.000889183	0.00832988
Chr01	C	(T)13(A)11	24	24662260	24662283		AAACTTTGCTCGCTCCCAAG	59.046	TTCTGTGGGCAAAGCTAGGG	59.962		379	24661925	24662303		0.00832988	0.00832988
Chr01	Di-	(AT)8	16	24662632	24662647		CAGAAGCCTTTGTTCCAACCA	58.969	ATATCCCATGCATCGGAGGG	59.085		443	24662451	24662893		0.0028108	0.00832988
Chr01	C	(T)11(A)12	23	24667488	24667510		TGATGATTGCTGTAGGACACC	57.733	TGCAACTCCCTCTTGTCAAA	57.273		291	24667350	24667640		0.0028108	0.00832988
Chr01	Tri-	(TAA)11	33	24668136	24668168		AAGTGCTCCAAAAGTCAGCT	57.645	ACCTGCATGCTTCGAAATTTTC	58.421		432	24667899	24668330		0.00832988	0.000889183
Chr01	Mono-	(A)10	10	24683407	24683416		ATTCCCATACCTTCCCGCAA	59.077	ATCAGCTAACATACGACCCG	57.205		220	24683376	24683595		0.00832988	0.00832988
Chr01	Penta-	(AATAT)4	20	24748392	24748411		CCTAACAGTGCCAGCTTGAA	58.104	GGGTGGGTAGTGGATCTCTG	58.876		195	24748356	24748550		0.00832988	0.00832988
Chr01	Tri-	(AGA)5	15	24749119	24749133		TGGTTTGTAGTGTTGATGGCTG	59.116	AGGCACCTAACTTGATGGGG	59.374		345	24749039	24749383		0.000889183	0.00832988
Chr01	C	(A)11taaagagtgaatatcagt(A)13	42	24777957	24777998		ACCCCACCCTATGAATTCTATGT	58.684	TCACCGTTAACAACATGCACA	58.71		329	24777898	24778226		0.000270038	0.0028108
Chr01	Mono-	(A)10	10	24778507	24778516		ATGTGTCACCCGTCTCCAAA	59.238	TGGGGAGGAAAGGTTGGATC	59		175	24778469	24778643		0.00832988	0.00832988
Chr01	Mono-	(A)10	10	24780419	24780428		TGACCCAACTCAAATGAATCCG	58.919	ACCCAATCCAATCACGACCT	59.008		391	24780210	24780600		0.000889183	0.00832988
Chr01	Hexa-	(CTCATC)4	24	24821764	24821787		GACAGGGTCGAGATTTGACA	57.256	TCTACAGCTGCGGGATTCAA	59.098		355	24821536	24821890		0.00832988	0.00832988
Chr01	Mono-	(T)10	10	24863597	24863606		ACAACCTATCAACGGAGCAC	57.905	TCACGTCTATGTAGTTGGAGTCT	58.413		259	24863565	24863823		0.00832988	0.000270038
Chr01	Mono-	(A)10	10	24870610	24870619		ACGGACAGAAATAAGCCGCT	59.751	AGTGACCTGTTTCTGTCGGT	58.879		407	24870523	24870929		0.00832988	0.00832988
Chr01	Tri-	(AGA)4	12	24871298	24871309		ACCTCACTCATTGCTTCGGA	59.023	GCAAAGAAAGCACCCTCCAA	58.96		497	24871093	24871589		0.00832988	0.00832988
Chr01	Tri-	(TAT)4	12	24966505	24966516		TGACCTGAGCTTTCATTCGATG	58.735	GTGCAACACCAGCCCTAAAA	58.963		188	24966398	24966585		0.000889183	0.00832988
Chr01	Mono-	(A)10	10	25155436	25155445		TAAGCCCCTCAAGATGCCTT	58.701	CCCGACATGTTGTTTGCACT	59.332		455	25155410	25155864		0.00832988	0.00832988
Chr01	Tri-	(TCA)5	15	25245399	25245413		TCCTATCTTGTGAGCGGCAA	59.098	TCAAGACACAGCCATACCCT	58.343		297	25245333	25245629		0.00832988	0.00832988
Chr01	Tri-	(ATT)4	12	25246201	25246212		GACCTTCCTGCGTACATGTG	58.64	CATCTGGCAATGCACATGGG	59.896		487	25245979	25246465		0.00832988	0.00832988
Chr01	Di-	(TA)10	20	25247573	25247592		GCCTGTCGACTTATGCTTCG	59.076	GACGAAGGAGCTGTTCAACA	58.134		283	25247335	25247617		0.00832988	0.00832988
Chr01	Mono-	(A)10	10	25265212	25265221		ACTTCCTGCCACAATCTTTATTTT	57.329	CCGCTTCTTTCCATTTTCGC	58.382		300	25265147	25265446		7.97303e-05	0.00832988
Chr01	Di-	(TA)10	20	25270755	25270774		ACCTCTTCGACTTGTGCTCA	58.959	GTGAGCATAACATCCTCGTTCC	59.133		163	25270645	25270807		0.00832988	0.000889183
Chr01	Di-	(CT)8	16	25385582	25385597		TGGCAGTCATTCTAGTCAGCA	59.098	CCACATGACGAAGAGAGCCT	59.466		339	25385415	25385753		0.0028108	0.00832988
Chr01	C	(AT)6gtgtgcgtg(TA)8	37	25387355	25387391		AGGCTGTCTCCCCTAAGTTA	57.057	GCTCTGCAAATCACACGTCA	59.132		490	25387277	25387766		0.00832988	0.00832988
Chr01	Mono-	(A)10	10	25563245	25563254		GAACACTCCTTCAGCACTGC	59.129	TGAGAGAGGGAAAATTGGCAG	57.923		470	25562806	25563275		0.00832988	0.0028108
Chr01	Mono-	(T)10	10	25603821	25603830		ATCGCACTCCTACAGCTTGT	59.102	AGGCAGCTTATGGTAGGGTC	58.868		162	25603750	25603911		0.00832988	0.00832988
Chr01	Mono-	(A)10	10	25624517	25624526		AGATGGGTTGCAAACTTATCCA	57.954	CCGTGTCCTGTCAAAAGACG	59.141		500	25624358	25624857		0.000889183	0.00832988
Chr01	Di-	(AT)13	26	25642756	25642781		GGGGTTCGTCATTCATGCTC	58.983	TAAGGAACATAAGGTGCGCG	58.353		281	25642648	25642928		0.00832988	0.00832988
Chr01	C	(A)10caatcctag(TAA)4	31	25696929	25696959		TGAATTTGAGTTGAGCAGGGAC	58.851	CCCTCGGCTCCTTACCAATA	58.58		339	25696668	25697006		0.000889183	0.00832988
Chr01	Mono-	(A)10	10	25711522	25711531		GCTTGGGTTGAAATTCGGGT	59.034	TTGTTCCAACGCCTTTCCTG	58.971		361	25711469	25711829		0.00832988	0.00832988
Chr01	Di-	(AT)8	16	25713600	25713615		TGCGCCACTTTGATATTCACA	58.569	TGCACCCACTTTATTTGCCC	59.027		237	25713453	25713689		0.0028108	0.00832988
Chr01	Mono-	(T)10	10	25720678	25720687		CCAGGATTCGGCAAACTCTG	58.91	CCCTACGCCCCTATCAAACA	59.165		373	25720502	25720874		0.00832988	0.00832988
Chr01	Tri-	(TTC)4	12	25751227	25751238		TCTTCATCTGCTGCTGGTTC	57.895	TGGACACCTGAGAACCCTTC	58.943		333	25751138	25751470		0.00832988	0.00832988
Chr01	Tri-	(AAC)4	12	25828111	25828122		TCTCCTCTTATCCACCACAGA	57.242	CCTCGCGGAGTAGTACAACA	59.193		285	25827984	25828268		0.0028108	0.00832988
Chr01	Di-	(GA)7	14	25851341	25851354		ACACAATACGCCAAACACACA	58.982	GCTTGTGACTGGAGTTGGTG	59.053		240	25851208	25851447		0.0028108	0.00832988
Chr01	Mono-	(T)10	10	25877649	25877658		TGGCTGGTAGTACATGGTGG	59.091	AGGCGTCCACTATCACTGTT	58.733		475	25877226	25877700		0.00832988	0.00832988
Chr01	Tetra-	(TTTA)4	16	25894841	25894856		ACCTACAACTACACTCCGCT	58.079	ACCATGTTCCCCACTGCATA	59.001		444	25894697	25895140		0.00832988	0.00832988
Chr01	Tri-	(TGT)8	24	25917393	25917416		TGTATGCTGGTTGTGTGGGA	59.232	TGTGGTCGATTTTGCTGCAT	58.753		492	25917361	25917852		0.00832988	0.00832988
Chr01	Mono-	(T)10	10	25925782	25925791		TGGACTTTGCCACAGGAAGT	59.449	GACGTGTCAGCAGCTTTTCA	59.063		472	25925587	25926058		0.00832988	0.00832988
Chr01	Mono-	(T)10	10	25962589	25962598		TCTGGCATTGACACATTGACT	57.855	GAATGCCAGCAGTTCACCAA	59.039		438	25962301	25962738		0.0028108	0.00832988
Chr01	Tetra-	(TATT)8	32	25963292	25963323		CTCTAAAGAAGCGCCCAACC	58.912	CCTCTATTGACTTGACTCACCC	57.87		476	25963116	25963591		0.00832988	0.000889183
Chr01	Penta-	(GTTTT)4	20	25989274	25989293		AGGTGTTAGAGGGAGGAGGT	58.906	TCAACTCATTTCTGCCAACCC	58.761		443	25988980	25989422		0.00832988	0.0028108
Chr01	C*	(TA)7(ATAG)5*ataa(ATAGAG)4	59	26005844	26005902		GCGAGTGGTGATACAGAGCT	59.542	GGCTTTTCCCACCAACAAGT	58.88		460	26005678	26006137		0.00832988	0.00832988
Chr01	Tri-	(TAT)5	15	26053631	26053645		CAAGCAGTTGGTGGCATAGG	59.187	TCGCATGAGACACCTTTCCA	59.315		404	26053392	26053795		0.00832988	0.00832988
Chr01	Di-	(AT)12	24	26070474	26070497		ACCCCTCAAGAATTGCTCATG	58.268	TGTACGCACCAACTTTACCG	58.5		446	26070106	26070551		0.0028108	0.00832988
Chr01	Tri-	(ATA)7	21	26074058	26074078		TATGTCTCAGGTCCGCTTCC	58.888	TTTGGGTGGTGCATGTTTGA	58.511		493	26073892	26074384		0.00832988	0.00832988
Chr01	Di-	(AT)10	20	26090906	26090925		TGTAAGTTGTCAGGTGCCCA	59.159	TGGGTTTGGTTTTGTTTCGGT	59.1		458	26090717	26091174		0.00832988	0.0028108
Chr01	Tri-	(ACA)4	12	26092935	26092946		GCTTACTGGCACACGAGTTT	58.773	AAAGTGCCTCTCTGCTTCCA	59.233		260	26092765	26093024		0.00832988	0.00832988
Chr01	Mono-	(A)10	10	26094138	26094147		TGACGCCCTTTGAATTTCGA	58.114	ACGTTTGGGAAGCTCATCAA	57.73		355	26093942	26094296		0.00832988	0.00832988
Chr01	Di-	(AG)8	16	26097612	26097627		TGTTGTGCCGAACTTCAGTG	58.986	ACCCATTAACGCACACACAC	59.051		334	26097374	26097707		0.00832988	0.00832988
Chr01	C	(A)10(G)17	27	26129900	26129926		GACCCAAACCGTTTCTGTCC	59.051	TGTACCTTGAAAGCGCAGTG	58.774		340	26129824	26130163		0.00832988	0.00832988
Chr01	Tri-	(GAA)4	12	26164900	26164911		ATGTGGTGGTAGAGGGTTGG	59.008	GCTAAGCATCTTCCCCAACC	58.606		246	26164686	26164931		0.00832988	0.00832988
Chr01	Di-	(GT)6	12	26174413	26174424		TCTAATGGTGTCTGCGTCCA	58.738	CATCCTACCCTCACCACCTC	58.876		273	26174363	26174635		0.00832988	0.00832988
Chr01	Di-	(AT)10	20	26187897	26187916		ACCCTCTCAGTCACGTTGAA	58.59	TGCATGAAACAGTTTGTCCAGT	58.977		373	26187845	26188217		0.00832988	0.000889183
Chr01	Di-	(TA)9	18	26192024	26192041		TGTGTAGGTGGGAGGTATCAG	58.253	GCACCCATTCTTATTACATCAGC	57.886		495	26191765	26192259		0.0028108	0.000270038
Chr01	Tri-	(TAA)4	12	26194555	26194566		CCACAACTAGCCCTGAGTCT	58.729	CGCATCCTACTTGTGTCCTAA	57.48		369	26194345	26194713		0.00832988	0.0028108
Chr01	Tri-	(GAA)7	21	26203542	26203562		GGAGACGGAGAAGAGGAAGA	57.868	AGCGTACCTAAAGCACGTGA	59.4		255	26203515	26203769		0.00832988	0.00832988
Chr01	Di-	(TA)7	14	26241889	26241902		GAAGATACTGCAACGTAGCCA	58.111	TCACCGCCTGAAACAATGTC	58.765		496	26241630	26242125		0.0028108	0.00832988
Chr01	Mono-	(T)10	10	26257660	26257669		TCCAGTAAAGTGTATGTTCCAATGA	58.225	TAAGTCTATGGTGGCTGCGG	59.536		499	26257507	26258005		2.01779e-05	0.00832988
Chr01	Mono-	(A)10	10	26268924	26268933		GGATCCCTCAACCTCGTCAT	58.876	AGATCTGCCGGTTCCTTCAA	59.016		378	26268870	26269247		0.00832988	0.00832988
Chr01	Di-	(CA)6	12	26294587	26294598		CCTTGGGCATCAGTTTCACC	59.109	TGTTGGTTGGGAGTCTGTGA	58.791		390	26294314	26294703		0.00832988	0.00832988
Chr01	Tri-	(TCA)4	12	26342368	26342379		TCCACAAGCGATTCCATGTC	58.262	CATCAGAAGAGGACATGCGC	59.064		340	26342299	26342638		0.00832988	0.00832988
Chr01	Mono-	(A)10	10	26397901	26397910		TGAAATTGAAAACACCAACATCCA	58.018	TAGCTCTTGGTTCGAGGACC	58.816		335	26397704	26398038		7.97303e-05	0.00832988
Chr01	Tri-	(TTG)4	12	26446031	26446042		GGGTGTTGTATATTGGCAAGCT	58.976	ACCCAACAAATCTTCGCGTC	59.128		412	26445963	26446374		0.000889183	0.00832988
Chr01	Di-	(AT)18	36	26446461	26446496		GACGCGAAGATTTGTTGGGT	59.128	TGCAAAACTTTAGCTGCGGA	58.686		368	26446355	26446722		0.00832988	0.00832988
Chr01	C	(ATT)8gttgttg(TTA)4	43	26474386	26474428		ATCTGTGAAGTTGTGAGCGC	58.848	AGCTCATGGGATAGGTTGGG	58.856		469	26474131	26474599		0.00832988	0.00832988
Chr01	Di-	(AT)10	20	26498756	26498775		TCTCATCATTGTTCACATGGACA	58.091	CCATCAACCCTTAGCCTCCA	59.081		496	26498589	26499084		0.000270038	0.00832988
Chr01	Di-	(TA)7	14	26602164	26602177		TACTCATCTCATCCAGGGCC	58.278	CACCATGGACAATAGCTGCC	58.973		118	26602099	26602216		0.00832988	0.00832988
Chr01	Di-	(TA)10	20	26604134	26604153		TCGTCTTGTGTCATGCTCCT	59.031	CCCAACACTGTCCACAATCC	58.752		407	26604042	26604448		0.00832988	0.00832988
Chr01	Mono-	(A)10	10	26650105	26650114		TCTATTGGCAATGAAAGACGGT	58.05	ACTCGAACCCAAGAACTACAGT	59.036		465	26649956	26650420		0.000889183	0.000889183
Chr01	Di-	(AT)9	18	26709562	26709579		TGAGTGACCCAGATCCAACC	59.016	ATTGAACTGGAGAGGTGGCT	58.634		111	26709493	26709603		0.00832988	0.00832988
Chr01	Tri-	(TGT)5	15	26723489	26723503		CCTCTTCTCTTCTTGCTGCC	58.263	TAGGTCACATGGGAGGAAGC	58.796		490	26723176	26723665		0.00832988	0.00832988
Chr01	Tri-	(GTT)4	12	26723871	26723882		GCTTCCTCCCATGTGACCTA	58.796	TGTTGTTGATGGAAAGTGGCA	58.617		376	26723646	26724021		0.00832988	0.0028108
Chr01	Tri-	(GAA)4	12	26757037	26757048		CATGTCCATCCAAGCACGTC	59.271	TGTGAACGTTGCCAGTGAAA	58.546		419	26756714	26757132		0.00832988	0.00832988
Chr01	Mono-	(A)10	10	26767573	26767582		GGCTCTGATACCATTGCACG	59.06	AGTTTTGTTCTCCCGATCTCCT	59.093		360	26767259	26767618		0.00832988	0.000889183
Chr01	Mono-	(T)10	10	26769612	26769621		TCGTTGGTCCTTTCTATTGCC	58.293	TCTCGATTGCCAAACTTTCGT	58.51		290	26769587	26769876		0.0028108	0.0028108
Chr01	Di-	(TA)13	26	26811108	26811133		TGAGGCATGACAAGGGATGA	58.712	TGGTTCGATTTTAGGTTGACGT	58.269		468	26810755	26811222		0.00832988	0.000889183
Chr01	C	(TCC)4(ACC)4	24	26848596	26848619		ATCATCAGCACCATCTCCCC	59.23	GTGGAGGAGCAGAAGTGGAT	59.092		380	26848530	26848909		0.00832988	0.00832988
Chr01	Tri-	(CCA)4	12	26848795	26848806		CTCTCCGCTTCCAACACTTG	58.848	GTGGAGGAGCAGAAGTGGAT	59.092		272	26848638	26848909		0.00832988	0.00832988
Chr01	Tri-	(ACA)4	12	26851003	26851014		TCCCTGCCTGTGACAAGAAA	59.157	ACCACTCTCTCTAGAACCCAC	58.19		498	26850558	26851055		0.00832988	0.0028108
Chr01	Tri-	(AAC)4	12	26861229	26861240		GCTCCCCACCAACCTCTTAT	59.08	GGGGTTGCCACATAACTTGG	59.105		437	26861084	26861520		0.00832988	0.00832988
Chr01	Tri-	(ATT)11	33	26894850	26894882		TTGACCTTGCTCTTTCCCGA	59.238	TTGCGGTGGAAGAGTTGTTG	58.979		409	26894692	26895100		0.00832988	0.00832988
Chr01	Mono-	(T)10	10	26906231	26906240		ACCCTTCAAGTCTCAATCGC	57.899	AAAGCACCCGAAAACTGTCC	58.97		275	26906171	26906445		0.00832988	0.00832988
Chr01	Di-	(TA)8	16	26922703	26922718		ACCCTGCATGCCGAATAGTA	58.872	ACACTGAACCACATGCAAGT	57.943		497	26922373	26922869		0.00832988	0.00832988
Chr01	Mono-	(T)10	10	26999407	26999416		TGCGTGTACTATGGGTGGAG	59.178	CTTTCACCGCATGCTTCCTT	59.116		380	26999144	26999523		0.00832988	0.00832988
Chr01	Tri-	(TAA)4	12	27008055	27008066		TTTCTTGATGGTTGGTTTGTAGTT	57.216	GGCATTTTACTTAGGGCCCG	58.97		252	27007988	27008239		7.97303e-05	0.00832988
Chr01	Mono-	(A)10	10	27008475	27008484		CGGGCCCTAAGTAAAATGCC	58.97	GCACTGTCCGCCGATAATTT	58.986		473	27008220	27008692		0.00832988	0.00832988
Chr01	Mono-	(A)10	10	27014179	27014188		TGGGTTGGGTTGGTTTTGTT	58.342	ACCCGACTAAAACCTTAACCG	57.956		123	27014153	27014275		0.00832988	0.0028108
Chr01	Mono-	(A)10	10	27022886	27022895		GTGGTGTGGTTTTGACTGTGA	58.912	ACTTGGCGGGCGATCTATTA	58.955		497	27022560	27023056		0.0028108	0.00832988
Chr01	Di-	(AT)9	18	27032485	27032502		TGTGTACAAGAGCTTCGACTG	57.987	CGCACATATCCACTCCCTCT	58.956		391	27032431	27032821		0.0028108	0.00832988
Chr01	Mono-	(T)10	10	27044462	27044471		GTTGTGACAGGCTAAACGGT	58.41	GGAAAGAGGGGTCAGAAATGC	58.905		452	27044275	27044726		0.00832988	0.0028108
Chr01	Hexa-	(CAACCC)4	24	27071279	27071302		ACTCTTGACCTTGGCCTTGA	58.86	TCCTCGACCTAATCTTGCCC	58.879		221	27071233	27071453		0.00832988	0.00832988
Chr01	Tri-	(ATA)4	12	27147084	27147095		AGGGGCAAATTATTCTGATTCCA	58.117	CGACCCACCCTACCCATTAA	58.794		361	27147000	27147360		0.000270038	0.00832988
Chr01	Mono-	(A)10	10	27147230	27147239		AGGGGCAAATTATTCTGATTCCA	58.117	CGACCCACCCTACCCATTAA	58.794		361	27147000	27147360		0.000270038	0.00832988
Chr01	Tetra-	(ATAC)5	20	27172329	27172348		ATCCGCGCGATATGAATACT	57.059	ATTGCCTGGGAATGTCGACT	59.379		426	27172139	27172564		0.00832988	0.00832988
Chr01	Di-	(GA)6	12	27214390	27214401		AGCCCGATCGAATGTGTTTT	58.179	AAATATCCGCACCCCACTCA	59.084		445	27214083	27214527		0.00832988	0.00832988
Chr01	Mono-	(A)10	10	27216008	27216017		GTGATGGAACTAGTGTGTTGGT	58.26	AACAATTCGCAGCTCCCTTG	59.116		474	27215730	27216203		0.000889183	0.00832988
Chr01	Tri-	(TAA)4	12	27227901	27227912		TCAGTGTTTGCTTCTCTATCTGA	57.271	TGATTTTGACCCTCACGAGTT	57.515		446	27227824	27228269		0.000270038	0.0028108
Chr01	Mono-	(T)10	10	27228099	27228108		TCAGTGTTTGCTTCTCTATCTGA	57.271	TGATTTTGACCCTCACGAGTT	57.515		446	27227824	27228269		0.000270038	0.0028108
Chr01	Mono-	(A)10	10	27281612	27281621		AGGCTCAAAATGCATGTATCCT	58.093	TCCAATTGCTCTACTGCCGA	59.098		274	27281513	27281786		0.000889183	0.00832988
Chr01	Di-	(TA)14	28	27291722	27291749		CAATATGAGTCGTAGCGCCG	58.947	GTACGTCTCCCATGGCTGTA	58.891		495	27291406	27291900		0.00832988	0.00832988
Chr01	Mono-	(T)10	10	27295940	27295949		TAGTCGTTTGTGGCTGCTTG	58.774	GCTGAGTGTGTCCAAAGTCG	59.138		482	27295609	27296090		0.00832988	0.00832988
[truncated: 29,114 more rows]
