# Supplementary material for: A comprehensive characterization of simple sequence repeats in pepper genomes provides valuable resources for marker development in Capsicum
Source: Sci Rep. 2016 Jan 7;6:18919. doi: 10.1038/srep18919 (PMC4703971; doi:10.1038/srep18919)
Supplement: Supplementary Table S7 [file srep18919-s5.xls]

## Sheet: Chr04-06
Supplementary Table S7. List of 24,982 unique SSR primer pairs identified from the chromosomes P4 to P6 of Zunla-1 reference genome.
Chromosome	SSR unit						Unique primer pairs					Product				E-value
	SSR type	SSR motif	Size	Start	End		Forward primer (5'-3')	Tm(°C)	Reverse primer (5'-3')	Tm(°C)		Size	Start (bp)	End (bp)		Forward	Reverse
Chr04	Tri-	(TTA)4	12	88105	88116		TTGGTGTCAAGTTTAGGGTCA	57.064	AACACATATGGTTGGTTTTGGAA	57.122		441	87897	88337		0.00832988	0.00832988
Chr04	Mono-	(T)10	10	227065	227074		TGGTTTTCTTGATGTACTGGCT	57.901	ACAACAAACCACAGAAGAAATACG	58.183		422	226786	227207		0.00832988	0.00832988
Chr04	Di-	(TA)7	14	301460	301473		CTCACTTGACGGGAGGTTGA	59.32	CCTTGCCCATCTAGTGTGTG	58.257		278	301218	301495		0.00832988	0.00832988
Chr04	Tri-	(AAC)4	12	303019	303030		ACCAACAGGACGCTTCACTA	58.955	GAAAATCCGGCGGCATTACT	58.978		479	302762	303240		0.00832988	0.00832988
Chr04	Di-	(AT)11	22	303948	303969		CTCTGATCGTCCAAGGCTCA	59.18	TGCTTGAAACGAAACCCAGA	57.954		214	303847	304060		0.0028108	0.00832988
Chr04	C	(T)12atatannnnnnatatatg(GA)7	44	306359	306402		TTTGGTTGTTTGGGTGGCAA	59.016	GAGCTTGCAACCTCCATGAG	58.907		359	306318	306676		0.00832988	0.00832988
Chr04	C	(TTA)4attggatcttatatagttatatttga(T)10	48	308176	308223		ACCACTTGTATACGGCCACA	59.022	GCTTCTTCAATACCTGGCCG	58.983		496	308145	308640		0.00832988	0.00832988
Chr04	Tri-	(AGA)4	12	308867	308878		CGGCCAGGTATTGAAGAAGC	58.983	GCCCTTCCTGCATTAACCTG	58.894		334	308621	308954		0.00832988	0.00832988
Chr04	Tri-	(TAT)4	12	312022	312033		TGGTGTCGGCGTTTTCTTTT	58.904	TAGATGGGGATGGGGAAGGA	59.043		473	311816	312288		0.00832988	0.00832988
Chr04	Tri-	(TAA)4	12	316615	316626		ACCGTACCCCTACCTTTGTG	59.021	CACGTGTAGCTTACCGAGGA	59.193		338	316398	316735		0.00832988	0.00832988
Chr04	Tri-	(AGC)5	15	321399	321413		TGCCGGTGGTGGGTAATATT	59.08	TCCGAAAAGCTTGAAAGGGC	59.041		228	321335	321562		0.00832988	0.00832988
Chr04	Mono-	(T)10	10	325545	325554		TAGTGTGTGCCGTACGAATG	58.015	GGAGGGGTTGGGTCATGTAT	58.777		445	325455	325899		0.00832988	0.00832988
Chr04	Tri-	(AAC)4	12	334056	334067		TCAGGCATCCAGTTTTCCCT	58.924	TTGGAGGTAGCGGTATGGAC	58.883		315	333826	334140		0.00832988	0.00832988
Chr04	Mono-	(A)10	10	350781	350790		GGGCTCGCTGATAACACTTG	58.99	AAAGAGAGCGAGAGAGAGGC	58.897		452	350385	350836		0.00832988	0.00832988
Chr04	Tri-	(TTA)7	21	351452	351472		GGCCATGAAGCGATGGTTAG	59.053	AAAGAGCAGGTTCCTAGCGT	59.023		125	351379	351503		0.00832988	0.00832988
Chr04	Di-	(AG)9	18	357588	357605		AGGGAGGCAGCTAGAATTGA	58.115	TGATTCACCCCACTAACCCC	59.003		139	357521	357659		0.00832988	0.00832988
Chr04	C	(T)11(A)13	24	358042	358065		GGGGTTAGTGGGGTGAATCA	59.003	TGTCTAAGGTTCAGCTCGGG	59.104		468	357640	358107		0.00832988	0.00832988
Chr04	Tri-	(GCT)4	12	361318	361329		TTGGGAGACGTTGATGGGAA	58.939	GTCGAGTCGTTACGTTGTGG	58.952		310	361253	361562		0.00832988	0.00832988
Chr04	Tri-	(AAG)6	18	361848	361865		TCAGCTCCTACGCAGAAACA	59.034	AGCAGTTACTTGCGCGAAAG	59.487		223	361694	361916		0.000889183	0.00832988
Chr04	Mono-	(A)10	10	365198	365207		CCCATATAATAGGGTCTGGGGAG	58.959	TGGGGCTTTGTCCTCTTTCC	59.888		467	364943	365409		0.00832988	0.00832988
Chr04	Tri-	(TAC)4	12	365607	365618		GGAAAGAGGACAAAGCCCCA	59.888	CAAAAGAACAAAGCCGCACG	59.154		478	365390	365867		0.00832988	0.00832988
Chr04	Di-	(TG)6	12	366375	366386		ACAAGCTGCCTACTGACGAT	59.102	CCCATCGTGCCCCTTTCTAA	59.745		495	365952	366446		0.00832988	0.00832988
Chr04	Tri-	(CTT)9	27	366534	366560		GAATGCCTTTCCTCCTGCTG	58.899	TCATCGACGACCCCAAAGAA	59.029		214	366447	366660		0.00832988	0.00832988
Chr04	Tri-	(ACA)4	12	367254	367265		GAAGTTCTACCTTGCAGCCG	58.92	CAAAGACCACCGCCTTGTAC	59.128		337	367026	367362		0.00832988	0.00832988
Chr04	Tri-	(AGA)5	15	367800	367814		GTGAGGAGAGGAGCAGCTAG	58.968	CCTCACCCTCCACCTTTCAT	59.005		104	367764	367867		0.00832988	0.0028108
Chr04	Di-	(TA)9	18	387987	388004		GCAACCTTTCAAACCAACGC	59.072	AGCCTGAGTCGTTGAATGGA	59.023		456	387902	388357		0.00832988	0.021943
Chr04	Hexa-	(CCAAAT)4	24	388495	388518		TCCATTCAACGACTCAGGCT	59.023	GTATTTCGCTCAGCTCGGC	59.072		205	388338	388542		0.00832988	0.00832988
Chr04	Tri-	(CTT)4	12	389974	389985		CCCACCAGACTCGTATCCTC	58.966	ACTGAAAGAGGTGGAGGTGG	58.94		406	389856	390261		0.00832988	0.0028108
Chr04	Mono-	(A)10	10	390674	390683		AGCCAGGGTTTGTCGTATGA	59.019	CTGTTGCTAGACTTTCCGTGG	58.931		459	390560	391018		0.00832988	0.00832988
Chr04	Tetra-	(AATT)4	16	394170	394185		TGGACAATTGTTCCACGAGC	58.765	CTAAGGCTCATCTGCGCATC	58.853		424	393864	394287		0.00832988	0.00832988
Chr04	C	(CT)8attggcag(GAA)4	36	396714	396749		GGCCCGATTTTGTAGTAGCG	59.065	GTGACCCGTCTCTTGCTTTG	59.132		315	396521	396835		0.00832988	0.00832988
Chr04	Mono-	(T)10	10	400858	400867		AAGCAGCCGAGACAAGATCA	59.39	CCAGAGTCTTGGGTTCGAGT	59.03		248	400756	401003		0.000889183	0.000889183
Chr04	Tri-	(GAT)4	12	403048	403059		CCTGGGCTACTGTGAGTGAA	59.023	ACAGCTGCATCTCTGTTCCT	59.017		345	402822	403166		0.00832988	0.00832988
Chr04	Mono-	(A)10	10	424162	424171		CACCCAGGAAGAGCAACAAC	59.046	ACATCCAATCGTGACCACCT	59.016		353	423971	424323		0.00832988	0.00832988
Chr04	Tri-	(CAA)5	15	424474	424488		AGGTGGTCACGATTGGATGT	59.016	ATCACGCAGGCTCACACTAT	59.173		252	424304	424555		0.00832988	0.00832988
Chr04	C	(T)12aagaggttaaaaatgaaaatttatgtcttttgc(T)12	57	425100	425156		CGCGGAATCCCATTTTAGGT	58.324	ACCACCTTCATCCCAGCTTT	59.22		498	424725	425222		0.00832988	0.00832988
Chr04	Di-	(TC)8	16	458363	458378		TCGTGCCTAAGAATGGGTGT	59.019	CGGACTCTCTCTGTGTGTGA	58.761		286	458114	458399		0.00832988	0.00832988
Chr04	Mono-	(T)10	10	463903	463912		TTGCTTTGAAGAGGTGTGGG	58.309	TGTGCGATCCTCCTTTTCCT	59.016		232	463750	463981		0.00832988	0.00832988
Chr04	Mono-	(T)10	10	471114	471123		TGGATGCTCGTAGTTGACCA	58.738	ATTTGTTCCCTCCACCACCA	59.143		454	470947	471400		0.000270038	0.00832988
Chr04	Tri-	(TAA)4	12	473588	473599		TTTGAACCGAATTTCTGGGATTC	57.614	TGTTAATGGCTGCGTCGTTT	58.769		402	473421	473822		0.000270038	0.00832988
Chr04	C	(AGC)5aacac(CAG)4	32	473707	473738		TTTGAACCGAATTTCTGGGATTC	57.614	TGTTAATGGCTGCGTCGTTT	58.769		402	473421	473822		0.00832988	0.00832988
Chr04	Tri-	(TTC)4	12	475045	475056		GGAGAGGACACAGTAGCAGG	59.179	TCGGCCATCCCCTTCATTAA	58.782		460	474845	475304		0.00832988	0.00832988
Chr04	Tri-	(TCT)4	12	487075	487086		AGCTCGGTAACAATCCCCAA	59.011	GCTTGGGATATGGAGGACGA	58.951		222	486999	487220		0.00832988	0.0028108
Chr04	Mono-	(A)10	10	488697	488706		CTTAGTCGGGCGCTTTTCTC	59	TCCATATTCTCCGCTCACAAA	57.095		450	488616	489065		0.00832988	0.0028108
Chr04	Tri-	(TGG)4	12	490699	490710		CGAGTGAGTTGTTTGGTGGG	59.056	TGCCAGAATTAGAGAGAGCCC	59.235		193	490546	490738		7.97303e-05	0.00832988
Chr04	Tri-	(CAA)5	15	495032	495046		GCTAGTCCAGTTCCTCCAGG	59.173	TCGGAAGTAGCGGTATGGAC	58.973		302	494815	495116		0.00832988	0.00832988
Chr04	Penta-	(TATAC)4	20	498333	498352		ATCTGTAATACGGCCTGGCA	58.872	ATTCCAACACTTCCCCACCT	58.842		495	498299	498793		0.00832988	0.00832988
Chr04	Di-	(CT)7	14	499495	499508		GCCAAAGATACCTGCCACTG	58.902	CAAGGTGGGGTTTTGAAGGG	58.952		404	499221	499624		0.00832988	0.00832988
Chr04	Tri-	(CTG)4	12	499982	499993		CCCTTCAAAACCCCACCTTG	58.952	TTAGTGAAGGTGGTGTCCCC	58.938		441	499605	500045		0.00832988	0.00832988
Chr04	Tri-	(GCC)6	18	506092	506109		CTGAAACTACCTCTCCGCCA	59.104	AATTCAGGTTCAGCAAGGCG	59.116		223	506034	506256		0.00832988	0.00832988
Chr04	Tri-	(AAG)7	21	515013	515033		ACCCGACACCAAATGATGAC	58.179	AGAGGGTACGCACACAGAAA	58.955		348	514795	515142		0.0028108	0.00832988
Chr04	Di-	(TA)8	16	516259	516274		GGCACAAGGAAGAACAATGGA	58.761	ACGCCCACATTGCTTTTAGG	59.112		462	516222	516683		0.00832988	0.00832988
Chr04	Di-	(AT)8	16	517082	517097		GGTCCCCTCCCTATGTGTTT	58.704	CTGTCTTCCTGCACACACAC	59.06		477	516641	517117		0.0028108	0.0028108
Chr04	Di-	(TA)8	16	542501	542516		CCGTAGTTGTGTTCACCGTC	58.866	ATTCAACACAACTTCCCGCC	59.041		472	542370	542841		0.00832988	0.00832988
Chr04	Tri-	(AAG)4	12	547580	547591		TATATGGCGGGCTATGTCCC	58.799	ATGGTGGCGTTCATGAGGAT	59.452		488	547161	547648		0.00832988	0.00832988
Chr04	Mono-	(A)10	10	557655	557664		ACTCTTGAGAAGCGAAAAGTGA	57.94	TGTGTTCGATGGGCATTGTG	59.12		500	557522	558021		0.000889183	0.00832988
Chr04	Di-	(TA)7	14	560744	560757		GGCAACACGTGTCAATAGATCT	58.738	TGCAGAATCTTGGCCTCTCA	59.013		393	560490	560882		0.00832988	0.00832988
Chr04	Tri-	(ATT)4	12	561173	561184		TGAGAGGCCAAGATTCTGCA	59.013	CACAACTCATCAGCAGTGCA	58.768		451	560863	561313		0.000889183	0.00832988
Chr04	Tetra-	(ATCA)4	16	562174	562189		ACCACAACACCTTCATTCATCT	57.896	ACAGGGAAGTGTACAGTGCA	58.872		436	562144	562579		0.00832988	0.00832988
Chr04	Di-	(CT)7	14	563755	563768		AGGGCTCACATCTGTTGAGA	58.351	TCTCCTTTGGTTTCAGTGCC	58.019		352	563552	563903		0.000889183	0.00832988
Chr04	Mono-	(T)10	10	564265	564274		CAAAAGGTGGGATTGACAGTGT	59.042	TTCCACACCCTTACCCTTCT	57.872		462	564122	564583		0.000889183	0.00832988
Chr04	Mono-	(A)10	10	564393	564402		CAAAAGGTGGGATTGACAGTGT	59.042	TTCCACACCCTTACCCTTCT	57.872		462	564122	564583		0.00832988	0.00832988
Chr04	Di-	(AT)9	18	567043	567060		TATGTGTACACGGGCCTTAC	57.034	TCTCAAAGTCGATCGAGATTCA	57.035		486	566699	567184		0.00832988	0.00832988
Chr04	Di-	(AT)7	14	569192	569205		ACACCTTCAAACAACGACGT	58.271	GGTGCAAGGGAATTTCGACT	58.465		315	569009	569323		0.00832988	0.00832988
Chr04	C	(ATA)5(ATT)5	30	570140	570169		ACCCTGGAGAAGACAAGTGT	58.192	AAACGTCTTGTGGAAGGTGC	58.978		283	569960	570242		0.000270038	0.00832988
Chr04	Mono-	(A)10	10	570535	570544		CTTGGACGGTAAAGAAGTTGTTC	57.908	TGCGAGTACCATCCTCTTGA	58.153		437	570421	570857		0.00832988	0.00832988
Chr04	Penta-	(ACCCT)4	20	572787	572806		GGGACAATGCCACTATTGCA	58.527	GAACAAGTTGTGACCAGCGT	58.986		469	572581	573049		0.000889183	0.00832988
Chr04	Tri-	(TTC)4	12	574995	575006		TCGCCATCCAATATTTCATGGT	58.169	AAAAGGAAGGAGGCAGGTCA	58.851		381	574883	575263		0.00832988	0.00832988
Chr04	Tri-	(AAC)4	12	579257	579268		TGGCCTAAACACCACGGTTA	59.236	TGGTTCCAGGAGACATGCAT	59.006		445	579020	579464		0.00832988	0.00832988
Chr04	Di-	(TA)7	14	585132	585145		TGAATTGAAGCCTCGCCAAG	58.832	TGGCTACAAATCAACAAACTCCA	58.789		413	584864	585276		0.0028108	0.00832988
Chr04	Tri-	(TAC)5	15	585366	585380		AGCTAATCTCTTGTGTGCCAA	57.576	ATCCGTGATCACATCTCCCC	58.948		374	585184	585557		0.00832988	0.00832988
Chr04	Mono-	(A)10	10	594105	594114		GCTCGGTATAGTTGCACACC	58.713	TAGCATTTTGGCCTTGTCCC	58.444		347	593982	594328		0.00832988	0.00832988
Chr04	Mono-	(A)10	10	597025	597034		AGGAAAAGGGACCGAGACAG	59.023	GGTATCCGATGTTTGGTGGC	58.978		475	596926	597400		0.00832988	0.0028108
Chr04	Mono-	(T)10	10	603859	603868		CTGAATCCTGCACGTAACGG	59.001	CTCGTGAAGATGGAGAGGCT	58.89		455	603644	604098		0.00832988	0.00832988
Chr04	Penta-	(GGTAT)4	20	606452	606471		TTGTGGAGGAGGCGGATTAG	59.169	CCCTTCGTGCAACTGTTCAA	58.979		305	606301	606605		0.00832988	0.00832988
Chr04	Tri-	(TTG)5	15	615721	615735		TGGGATGGGAATACACTGGG	58.778	AGTTTGGTCCCCGTGGTATT	58.93		244	615700	615943		0.00832988	0.000270038
Chr04	Di-	(AT)9	18	618843	618860		GCATGAAGCGGAAGTGGAAA	59.119	AGTGGTTGATCTCTTGTCAAACA	58.219		413	618499	618911		0.00832988	0.00832988
Chr04	Tri-	(GAA)4	12	623465	623476		ACTGCCATCTTCCCCAATGA	58.998	CCCTCCTACCCACTCGAATC	58.959		405	623171	623575		0.00832988	0.00832988
Chr04	Mono-	(T)10	10	623992	624001		GAGGGCGTTGATGGATTTGG	59.259	GAAGGGCTTGTTGGTTTGGT	58.88		236	623967	624202		0.00832988	0.00832988
Chr04	Mono-	(A)10	10	628408	628417		CGGCCTGCCCAAATTAAAGT	59.105	AAGATCATGTCCCCTGTCCC	58.783		208	628275	628482		0.00832988	0.00832988
Chr04	Di-	(AT)13	26	658015	658040		GGTCTACAAACCGAACCGTT	58.13	TCGTGCGTTTTGATGTTTTCA	57.593		494	657866	658359		0.00832988	0.00832988
Chr04	Mono-	(A)10	10	660133	660142		GGCCCAAACTCCGACTATCT	59.169	GGTGCGATCTGTAACCGTTT	58.564		305	660063	660367		0.00832988	0.00832988
Chr04	Tetra-	(TAAA)4	16	680631	680646		TCTCTATTTATGTGGCAGTGCT	57.239	GGTTTCGACCACCTCTTTCA	57.75		465	680505	680969		7.97303e-05	0.00832988
Chr04	Mono-	(T)10	10	692218	692227		TGAAGACGTTTGGTATGTAAAGAC	57.226	AGCTCCACCTGCATTTACCT	59.005		452	692089	692540		0.0028108	0.00832988
Chr04	Mono-	(T)10	10	719439	719448		TGTCCTAATCACTTGCCACCT	59.015	AAGCCCCATTTCAAGAGTGT	57.317		500	719017	719516		0.00832988	0.00832988
Chr04	Mono-	(T)10	10	721502	721511		TCCAATGGTGTATGGAGCTCT	58.519	ACAAGTGAGGTCTGGGGAAG	58.94		490	721454	721943		0.00832988	0.00832988
Chr04	Tri-	(TAT)5	15	724761	724775		GTCCATACCACTACCTCCGG	58.962	GCCATTTCCACTGCTGAGTT	58.749		454	724680	725133		0.00832988	0.00832988
Chr04	Tri-	(ACA)4	12	770861	770872		TTCTCGCTTACTCTGTGCCA	59.034	CTCCCCAGACCTCACTTTGT	58.94		394	770518	770911		0.021943	0.00832988
Chr04	Tri-	(GTT)4	12	786168	786179		TGGGAAAGGTTCGTGGAAGA	58.867	TCGTCTCTCTCGCAGTCTTC	58.92		292	786071	786362		0.00832988	0.00832988
Chr04	Tetra-	(TTTA)4	16	793795	793810		CCCTCTCAAAACCTCACGTG	58.487	TGAGAGTCTTGCCAATCCCA	58.639		474	793571	794044		0.00832988	0.0028108
Chr04	Di-	(TA)15	30	795764	795793		CATGTATGCCTCACACGTGT	58.274	TGATGCGTTTCTTAGCCTCTG	58.379		257	795630	795886		2.01779e-05	0.0028108
Chr04	Mono-	(T)10	10	803016	803025		TCGAACCGATGAAGATGCTT	57.327	GAGGCGGAGAGGTTGTTTTC	58.842		206	802907	803112		0.000889183	0.00832988
Chr04	Di-	(GT)7	14	803974	803987		TCGTCCCCTCTTATTGCTCC	58.879	AGCATTGACAATTGAAGTGGGA	58.501		407	803708	804114		0.00832988	0.00832988
Chr04	Tri-	(TAT)8	24	808543	808566		TCACTCTCCTCAAACCCCAC	58.943	AGAATCGGTGCAAGTCTGGA	59.023		347	808502	808848		0.000889183	0.00832988
Chr04	Mono-	(T)10	10	811918	811927		TCTGATTTTAGATGCGTTGGGA	57.785	GGCCTTACCCGATGTGAATT	57.947		341	811648	811988		0.00832988	0.00832988
Chr04	C	(AAT)4tattatttgtt(A)11	34	813053	813086		TAACGCGCGTGAGTAAACAG	58.945	CATGGCTATGGAGGAGGAGG	59.017		295	812973	813267		0.00832988	0.00832988
Chr04	Mono-	(T)10	10	813917	813926		AGGAAGATCAGCTCCGTTGA	58.438	AGCCACATCAAGCACAAGTT	58.304		476	813628	814103		0.00832988	0.00832988
Chr04	Mono-	(T)10	10	814366	814375		ACTTGTGCTTGATGTGGCTT	58.304	AAAGGTGTTGTGGGTCCAGA	59.077		367	814085	814451		0.00832988	0.00832988
Chr04	Mono-	(A)10	10	815590	815599		TCGTGTTTAGCCTCGTGAGT	59.043	AATGCCGAGACTGTGGTACA	59.026		368	815396	815763		0.00832988	0.00832988
Chr04	Mono-	(A)10	10	820795	820804		TATCCTTGAACGGGCCCTAC	58.874	GCAATTGAAGCATCCCCACA	59.103		105	820725	820829		0.00832988	0.00832988
Chr04	Penta-	(TTTAA)4	20	823477	823496		TTCTGGGCCCAAAACGAATG	59.035	CGCCAGCTTTAGTGGTAACC	58.916		355	823258	823612		0.00832988	0.00832988
Chr04	Mono-	(T)10	10	826560	826569		ATTTGCCCGTTCATTGCCAT	59.096	ACAAACTTCCTCCGGTCCTT	58.862		405	826325	826729		0.00832988	0.00832988
Chr04	Mono-	(T)10	10	826673	826682		ATTTGCCCGTTCATTGCCAT	59.096	ACAAACTTCCTCCGGTCCTT	58.862		405	826325	826729		0.00832988	0.00832988
Chr04	Di-	(AT)6	12	844596	844607		GGCGCAAAGAAGTTCCCAAA	59.612	CACGCCTTGGATCATGTAGC	59.06		444	844245	844688		0.00832988	0.00832988
Chr04	Di-	(TA)6	12	844851	844862		GCTACATGATCCAAGGCGTG	59.06	AAAGAGAGCCGGCCTTTAGT	59.015		256	844669	844924		0.0028108	0.00832988
Chr04	Di-	(AT)7	14	849474	849487		CATGCTTGATCGTGTAATGCA	57.321	ATGGTCACACGTGTTTTGGC	59.616		175	849351	849525		0.00832988	0.00832988
Chr04	C	(TA)11tgcataa(T)10	39	850201	850239		TGCTTCTTCAGTCTGGCTCT	58.654	TCCAAACCCTCTTCGATGGA	58.348		239	850057	850295		0.00832988	0.0028108
Chr04	Mono-	(A)10	10	851009	851018		ACGCTTTCAATTACGGGAGC	58.916	CCTGTTAGGCCGAGTTTATGT	57.738		407	850650	851056		0.00832988	0.00832988
Chr04	Tri-	(TTG)6	18	861525	861542		ACCGGAAACAGCCTCTCTAC	59.104	TCCCACAGCGTTACCAAGAT	59.019		441	861427	861867		0.00832988	0.00832988
Chr04	Di-	(TA)9	18	873424	873441		ACAGTGCCTCAAACCAAAGA	57.565	GTGATTGTGGGTTGTGGAGG	58.752		445	873319	873763		0.0028108	0.00832988
Chr04	Mono-	(T)10	10	879607	879616		ACTAAACTTTGCAGGGGTCCT	59.219	GGCGGCTGGTGATGTAATAC	58.773		141	879571	879711		0.00832988	0.00832988
Chr04	Di-	(TC)8	16	880800	880815		ACCAGCTGAGACATGGAGAC	59.099	GGTCTCGATGGCAAGTTTGG	59.195		469	880542	881010		0.00832988	0.00832988
Chr04	Di-	(TA)15	30	885118	885147		GAGAAGGGAAGTGAGCTGGT	59.02	CACACCAAACAGTCCCGAAG	59.056		292	884910	885201		0.00832988	0.00832988
Chr04	Di-	(TA)8	16	887913	887928		GAGCATCAACCCATCTGCAG	58.977	CCCAATTCCTCCTCGTGTCT	59.095		425	887660	888084		0.0028108	0.00832988
Chr04	Tri-	(AAC)4	12	891902	891913		ACACACAAATCCACACACTCT	57.718	TGGAAAATGACCCGACGAGT	59.317		492	891878	892369		0.00832988	0.00832988
Chr04	C*	(AACA)4(A)11*	26	892109	892134		TCCTTCACATGCCACAATGA	57.417	ACAGGCGGTTGGAAAATGAC	59.041		344	892035	892378		0.00832988	0.00832988
Chr04	Tetra-	(ATTT)5	20	893604	893623		CTTCCCGCAGCAGAAAGTTT	59.046	TGCACACACTTCTAGGTCCT	58.283		496	893268	893763		0.00832988	0.00832988
Chr04	Mono-	(A)10	10	900842	900851		ACCCAACAAAGCTAATCCACT	57.474	TGGAGCCAAAGTTGCTTCTT	57.928		467	900468	900934		7.97303e-05	0.00832988
Chr04	Mono-	(A)10	10	901389	901398		TCAATTCACGAGACTTTAGTGACT	57.914	GCGATGAAACCTATGCTGCT	58.697		454	901347	901800		0.00832988	0.00832988
Chr04	Mono-	(T)10	10	912803	912812		CGTGCATTCATAGGTCCAGC	59.06	TCCGCATGCATGTTATGTCA	57.964		288	912575	912862		0.00832988	0.00832988
Chr04	Di-	(TG)8	16	960080	960095		AGGTGGCAAGTATTCCGTGA	59.019	TGCCAACAACCCTCATTTGG	58.953		474	959881	960354		0.00832988	0.021943
Chr04	Tri-	(TGT)4	12	1004986	1004997		AGTAGCCAACCAACTGAGCT	58.94	ACCAAAAGACAGGGCTGAGA	58.86		369	1004829	1005197		0.00832988	0.00832988
Chr04	Tri-	(TTG)4	12	1007167	1007178		ACACTTACCCTCCACAGTCG	59.033	TTCTTGCCCCAATCTACGCT	59.382		421	1007145	1007565		0.00832988	0.00832988
Chr04	Mono-	(T)10	10	1021597	1021606		GCTTTACCGGCAAATTTCGC	59.011	AGGATGCGCTTCTTGTTCAA	58.104		426	1021299	1021724		0.00832988	0.00832988
Chr04	Di-	(TA)7	14	1027538	1027551		TGTCTGGAAGTGTTGAACGC	58.704	GTACATGATGCAGGCGGAAG	59.06		166	1027464	1027629		0.00832988	0.00832988
Chr04	Mono-	(A)10	10	1054924	1054933		TGGTGCTGCTCCTCCATTAA	59.009	CTTGTTTCTGGTGTTGGTGGT	58.901		412	1054684	1055095		0.00832988	0.00832988
Chr04	Tri-	(TGT)5	15	1056161	1056175		GCGTTTCCAGACCTCACTTG	59.132	CTAACACGACCTGCCAGCTA	59.469		238	1056124	1056361		0.00832988	0.00832988
Chr04	Tri-	(GTT)4	12	1057864	1057875		ATCTCCGAACCTCACCTGTG	59.102	AGAGCCGAGAAAGAGCAACT	59.027		469	1057825	1058293		0.00832988	0.00832988
Chr04	Tri-	(ACA)4	12	1117350	1117361		AAGAGGGAAAGTCAAGTAGCAA	57.293	CCTCCCCAGATCCCACTATG	58.644		441	1116958	1117398		0.00832988	0.00832988
Chr04	Tri-	(CCA)5	15	1122155	1122169		TGGAGGACAGAAGAAGACGG	58.742	TCCCTTCTTCTCCTTCCCCT	59.2		100	1122112	1122211		0.00832988	0.00832988
Chr04	Di-	(TA)17	34	1126685	1126718		GCATGTTGGTGGTGGTGTAG	59.119	TGGGCTGACATCTCCAACAT	59.006		481	1126619	1127099		0.00832988	0.00832988
Chr04	Penta-	(TTGTG)4	20	1133253	1133272		AGTGTCATCTTTCAACGCCC	58.476	CACCACGTGCGGATAAGTTT	58.847		371	1132988	1133358		0.00832988	0.00832988
Chr04	Mono-	(A)10	10	1183170	1183179		CTGAAAATTTGTCAGCGCGG	58.67	CCACGTCAAAGGCACAGAAA	58.979		252	1183121	1183372		0.0028108	0.0028108
Chr04	Tri-	(AAG)4	12	1191689	1191700		TGGCAAGTTGGGAGTCTCTT	58.86	TTGGAGGCATGGCGTATTTG	58.898		497	1191611	1192107		0.00832988	0.00832988
Chr04	Di-	(AT)13	26	1193859	1193884		CACACTTTCAACGTCACGGT	58.996	AACCCACTAGAGCCACAACA	58.863		400	1193775	1194174		0.000889183	0.00832988
Chr04	Di-	(TA)15	30	1206805	1206834		TGACCTATCCACATCACCACA	58.454	CTTGTGGTGGAGCTTTGGAC	59.046		486	1206734	1207219		0.0028108	0.00832988
Chr04	Tri-	(TTG)5	15	1213027	1213041		TTGGAGGTAGCGGTATGGAC	58.883	CTGCAAACCGGTTCACTGAA	58.979		372	1212957	1213328		0.00832988	0.00832988
Chr04	Tri-	(ACA)4	12	1239241	1239252		TTTGTCAAACAGCCTTCCGG	58.971	TAACCTCGCTACCTCACACG	59.193		473	1238866	1239338		0.00832988	0.00832988
Chr04	Tri-	(AAC)4	12	1241428	1241439		AATGTCAACAGGTGTGCGTC	59.056	TCCTCCAGACCCACAAAGAC	58.943		421	1241196	1241616		0.00832988	0.00832988
Chr04	Tri-	(GAT)4	12	1242114	1242125		TCTGAGAACACCGGAACTCC	59.033	CCGTACCTCTATCCAACCCC	58.954		373	1241961	1242333		0.00832988	0.00832988
Chr04	Mono-	(A)10	10	1242231	1242240		TCTGAGAACACCGGAACTCC	59.033	CCGTACCTCTATCCAACCCC	58.954		373	1241961	1242333		0.00832988	0.000270038
Chr04	Mono-	(A)10	10	1249893	1249902		TGTGTATGTCGGCTATGTTATGT	57.729	TGCAGGATTGGTCAAGCTTT	58		313	1249622	1249934		0.00832988	0.0028108
Chr04	C	(TAT)5tagtagtt(GTA)4	35	1253313	1253347		ACTTCGACACCATCATCATAAAAGA	58.594	TGCAATGTCTATTCTTATGCCCA	58.209		422	1253052	1253473		0.00832988	0.0028108
Chr04	Tri-	(TCT)5	15	1269835	1269849		ACCCCACCTACCCCTCTAAA	59.198	AAGAGCTCCACGGTTAGGAC	59.104		339	1269718	1270056		0.00832988	0.00832988
Chr04	Tri-	(TGA)4	12	1270314	1270325		GTCCTAACCGTGGAGCTCTT	59.104	TCCACAATGCAAGCCCAAAA	58.874		453	1270037	1270489		0.00832988	7.97303e-05
Chr04	Tri-	(ACA)8	24	1291198	1291221		CGGGCTCCTGGACTTTCTAT	58.876	GACTGCGTACATCTTACCCC	57.78		479	1290797	1291275		0.00832988	0.00832988
Chr04	Mono-	(A)10	10	1300480	1300489		CGACCCTGGTTGCAAAATGA	59.042	TGTTTATGTTGCGAGCTGGG	58.836		278	1300291	1300568		0.0028108	0.00832988
Chr04	Mono-	(T)10	10	1302249	1302258		TTGACAGTCTGTTGGTATGCA	57.516	GGCCGGTGATGTTTGAAGAT	58.536		443	1302162	1302604		0.00832988	0.00832988
Chr04	Mono-	(A)10	10	1330291	1330300		GATTGAGCCCACCCATGTTT	58.439	AAGTTCCTCCTCCTCCTCCT	58.902		381	1330090	1330470		0.00832988	0.00832988
Chr04	C	(GGA)4agggggtgatggtgat(GAG)6	46	1330419	1330464		ATGTAGAGGTGGTGCTGCTG	59.749	CCTTTTGTTCCATGCCCACA	58.953		414	1330377	1330790		0.000889183	0.00832988
Chr04	C	(TTTTC)4attctttt(A)14	42	1331207	1331248		CTCGATGGGGAGGAATGATTTC	58.593	AAGTTGTGAAGACTGTGGCG	58.7		500	1331036	1331535		0.00832988	0.00832988
Chr04	Di-	(AT)14	28	1333564	1333591		GGTGTGTACGCAGCCATATG	59.063	GCCCCTAATGGTCCTGCTAA	59.156		330	1333335	1333664		7.97303e-05	0.00832988
Chr04	Tri-	(ACA)4	12	1344666	1344677		GCAAAATTGGGAAAAGAGTCTCAC	59.015	GTTTGTCGAGTGATCCGTCG	59.017		366	1344481	1344846		0.00832988	0.0028108
Chr04	C	(T)12ccaataggattatag(AGT)4	39	1344874	1344912		CGACGGATCACTCGACAAAC	59.017	TCACACCTAACTGCAGTGTTC	58.166		156	1344827	1344982		0.00832988	0.00832988
Chr04	Tri-	(TGA)4	12	1359161	1359172		TGGTGAGTGTCCCTTTCCTT	58.482	CAGCGCTTCCAACAGAGTTT	59.053		404	1359037	1359440		0.00832988	0.00832988
Chr04	Di-	(AT)9	18	1360821	1360838		GAGAGGGTCCGTTGTTCTTT	57.454	TTGACCGATCGTAACGCAAC	58.938		369	1360668	1361036		0.0028108	0.00832988
Chr04	Mono-	(A)10	10	1406427	1406436		GCAGCAAACCTCAACAGTCA	58.976	ACACTACCCTTTGACCCAGG	58.935		458	1406300	1406757		0.00832988	0.00832988
Chr04	Di-	(GC)6	12	1408773	1408784		ATTGACACTCGCCCTTCTGT	59.313	AGAAGGAGGGTCAGATGCAC	59.092		257	1408665	1408921		0.00832988	0.00832988
Chr04	Tri-	(CCG)5	15	1410965	1410979		AAGACGCAGCTTCTCTTCCT	59.027	TGCCGCCAGTCTCAAAATTT	58.673		133	1410900	1411032		0.000270038	0.00832988
Chr04	Mono-	(A)10	10	1411890	1411899		CATTATGACCCGAGGATGAAACA	58.549	ACACACGACCACTCTAAGCA	58.963		446	1411738	1412183		0.000270038	0.00832988
Chr04	Tri-	(TAG)4	12	1412062	1412073		CATTATGACCCGAGGATGAAACA	58.549	ACACACGACCACTCTAAGCA	58.963		446	1411738	1412183		0.00832988	0.00832988
Chr04	Mono-	(A)10	10	1416873	1416882		TACTCTTGTGGTGGGGCTTT	58.854	TGAGCCTTTTCTACTTTCCTGG	57.979		339	1416770	1417108		0.000889183	0.00832988
Chr04	Mono-	(A)10	10	1417211	1417220		CCAGGAAAGTAGAAAAGGCTCA	57.979	GTGGCAGTTGTGAATACGGT	58.481		429	1417087	1417515		0.00832988	0.00832988
Chr04	Di-	(TA)6	12	1419842	1419853		TGACGAGTTAAAGGCTGGGT	58.947	AAGGGAGGTGGTAGGTATGC	58.492		481	1419439	1419919		0.00832988	0.00832988
Chr04	Mono-	(T)10	10	1438130	1438139		TCAAACTCGTGACCAATTGCA	58.707	GCAGGTTATAGCATGGCCCT	59.889		451	1437753	1438203		0.0028108	0.00832988
Chr04	Mono-	(A)10	10	1462997	1463006		TCCGTCATCTTCACTTCGTCA	59.116	AACCATCACGCTCTCCTCAA	59.023		371	1462750	1463120		0.00832988	0.00832988
Chr04	Tri-	(TGT)4	12	1477653	1477664		TGAATACACACCACCCTCCC	59.011	TGCATAGCTCAGAGGATCCG	59.035		216	1477600	1477815		0.000270038	0.00832988
Chr04	Tri-	(TAC)4	12	1486489	1486500		AGGTTTGGACAGGGTAGAGTC	58.742	GTTCTGCATCGCGTTCACTA	58.654		494	1486346	1486839		0.00832988	0.00832988
Chr04	Tri-	(AAT)4	12	1514837	1514848		TGGTGTATCGTCAGTTTTATGGT	57.845	AGCGATTGATTCAAACCACATCT	58.988		456	1514579	1515034		0.00832988	0.00832988
Chr04	C	(CA)7tac(AT)7	31	1572808	1572838		GCAATACACTCGCGCCAC	59.6	ATGGCAGTTTATGGGGCTTG	58.512		337	1572725	1573061		0.00832988	0.00832988
Chr04	C	(A)12taaactcacgcatttttc(T)12	42	1573837	1573878		GATGAGAGGAGTTCGCCAGA	58.893	CACCCATGAACTTGCAGTCA	58.392		325	1573669	1573993		0.00832988	0.00832988
Chr04	Di-	(AT)6	12	1574143	1574154		TGACTGCAAGTTCATGGGTG	58.392	TCTTTCCTTCTCGGGCCATT	59.008		468	1573974	1574441		0.000270038	0.00832988
Chr04	Mono-	(A)10	10	1631781	1631790		CGCACTGTACTTTCTTTTGTGG	58.382	TCTCGGACCCACATCACAAA	58.947		476	1631531	1632006		0.0028108	0.000889183
Chr04	C	(ATT)5(AAT)4	27	1667764	1667790		TAAAACCGAACCGAACCGAC	58.503	TGTCAATGTTGTCGTGTTATTAGTT	57.515		354	1667729	1668082		0.0028108	0.00832988
Chr04	Mono-	(T)10	10	1669116	1669125		CAGACGATGTATTGTAGCGCT	58.268	CCGGGCTCAACACTTACAAT	58.179		450	1668737	1669186		0.00832988	0.00832988
Chr04	Mono-	(A)10	10	1673264	1673273		GAGTTGTGGCGTTGTCTGTT	58.986	AATGCCAGAAGATGCCATGG	58.59		412	1673066	1673477		0.00832988	0.00832988
Chr04	C	(A)16t(TA)6	29	1674793	1674821		ACCAACTCGAGAGGAATGCT	58.729	AAATCATGAAGCACCGGTCG	58.913		365	1674488	1674852		0.000270038	0.00832988
Chr04	C	(T)15aatatgaatttaatttg(A)10	42	1676288	1676329		TGCGGTCTACAAATACAAATGCA	59.246	TACTTTCGTCCCTGCACGTT	59.61		451	1676104	1676554		0.000270038	0.00832988
Chr04	Mono-	(A)10	10	1676444	1676453		TGCGGTCTACAAATACAAATGCA	59.246	TACTTTCGTCCCTGCACGTT	59.61		451	1676104	1676554		0.00832988	0.00832988
Chr04	Mono-	(A)10	10	1685598	1685607		TCACAGTCGTAGTGGTAGGT	57.426	GCCTCAAAGCGTAAACCACA	59.051		276	1685454	1685729		0.000270038	0.00832988
Chr04	Tri-	(TAT)4	12	1686133	1686144		CGATACCACTAGTGATTCCATCG	58.523	TGCTTGCTTGCTTTGTTTGT	57.617		262	1686106	1686367		0.000889183	0.021943
Chr04	Mono-	(T)10	10	1686385	1686394		CAAACAAACAAAGCAAGCAAGC	58.581	CTGGTAGTCGAGCGAGGAG	58.981		485	1686345	1686829		0.000889183	0.00832988
Chr04	Di-	(AT)7	14	1702463	1702476		TCTTGATCTTGATTTGGCTGGA	57.694	CACCTGATGTTGCCAACCTC	59.116		427	1702229	1702655		0.00832988	0.00832988
Chr04	Mono-	(A)10	10	1707713	1707722		GCAGCTGACATGGGAGAGTA	59.173	TTATAGATGGGGTGGGGTGG	58.172		380	1707683	1708062		0.000889183	0.00832988
Chr04	Tri-	(ATT)4	12	1768443	1768454		CAGGGGCGCCTCAATAAAAT	58.597	ATGGGTGGCTCAGGGTAAAG	59.374		494	1768093	1768586		0.000270038	0.00832988
Chr04	Hexa-	(TTATAA)4	24	1772120	1772143		TGCAACGTAACTAGAAGAAGAGT	57.551	TCGAAACAATAGGGCCTCGT	59.1		496	1772020	1772515		0.00832988	0.00832988
Chr04	Di-	(AT)10	20	1783338	1783357		TGCAGATGAAGATCCCGAACT	59.166	CAGTGCACCCCTTGAAAACA	58.89		238	1783206	1783443		0.0028108	0.00832988
Chr04	Tri-	(TTC)6	18	1795694	1795711		GGCACTTGATCTCCAGCTGA	59.749	TGGAGGAATTGGAGAAGAAGAAT	57.214		208	1795551	1795758		0.000270038	0.00832988
Chr04	Di-	(AT)14	28	1802839	1802866		ACCATGCTGAATTCTCCCCA	58.998	TGTGTGTGAATGTGTGTGTGT	58.569		289	1802599	1802887		0.00832988	0.00832988
Chr04	Tri-	(TTC)4	12	1803341	1803352		AGGTGAGAAGGCAAGTGGTT	59.153	AGTACCAAACACGCGCTTTT	58.981		355	1803272	1803626		0.00832988	0.00832988
Chr04	Mono-	(A)10	10	1809924	1809933		TAGTAAAACCCAGGGCCTGC	59.67	ACATGGAGACCGGCTGTAAA	59.019		364	1809821	1810184		0.00832988	0.00832988
Chr04	Mono-	(A)10	10	1810045	1810054		TAGTAAAACCCAGGGCCTGC	59.67	ACATGGAGACCGGCTGTAAA	59.019		364	1809821	1810184		0.000889183	2.01779e-05
Chr04	Mono-	(T)10	10	1817327	1817336		CTGCTAAAACCTCACACCTTCA	58.523	CGTGACACTTGTAAAATATCTACGC	58.6		418	1817072	1817489		0.00832988	0.00832988
Chr04	Hexa-	(TTTCAC)4	24	1822906	1822929		GCTGGCATCTACCCTACCTT	58.868	ATGTTGACCTCCCTTCAGCT	58.634		231	1822820	1823050		0.0028108	0.00832988
Chr04	Tetra-	(CAAA)4	16	1842727	1842742		AGTGGGGTCTGGGAAGGATA	59.277	GCCGTCCCTGTCGATGATAT	59.396		246	1842620	1842865		0.00832988	0.0867049
Chr04	Tri-	(TTA)4	12	1843257	1843268		ATATCATCGACAGGGACGGC	59.396	GATCAGAGCCGGCCCTTG	60.203		499	1842846	1843344		0.00832988	0.00832988
Chr04	Mono-	(A)10	10	1845215	1845224		TATGCACAGAGTCGGACCTC	58.896	AGTTGGCTGAAGAGTCCACT	58.571		477	1844804	1845280		0.0028108	0.00832988
Chr04	Tri-	(GAA)4	12	1871653	1871664		GCTCAGGGAGGTGTACATGT	59.095	CCACGCCATAATATGACCGC	59.204		238	1871549	1871786		0.00832988	0.000270038
Chr04	Mono-	(A)10	10	1881928	1881937		ACTTGCCCACATAGCTCAGT	59.013	GGTGCAAGTTCAGATTCTTCTCA	58.932		148	1881813	1881960		0.00832988	0.00832988
Chr04	Mono-	(A)10	10	1883780	1883789		TGGAAAGCTGGTCGACTCTT	58.951	GCAACTCCCGTCATGCTTTT	59.402		273	1883588	1883860		0.00832988	0.00832988
Chr04	Tri-	(AAC)4	12	1930293	1930304		AACACCCCAACAGTTACCCA	59.072	GGCCACAGGTGACAAAAGAG	59.046		494	1930152	1930645		0.00832988	0.00832988
Chr04	Tri-	(AGG)4	12	1957702	1957713		TTTCACATGTTCCGGTGCTG	59.049	CATCATGAGTGGAGCAGTGC	58.985		366	1957422	1957787		0.00832988	0.00832988
Chr04	Tetra-	(AAAT)4	16	1963594	1963609		TGGCATTGGTCATTAGTGCG	58.906	CGGGAGCAATCTTCACTAGC	58.424		430	1963445	1963874		0.0028108	0.0028108
Chr04	C	(T)14c(T)13	28	1964690	1964717		AGATCATCACTGCCAGCTACT	58.603	AGGAGCTTCTGGATTTGACCT	58.726		457	1964504	1964960		0.00832988	0.000270038
Chr04	Tetra-	(TTTA)4	16	1965969	1965984		GGGTCTTGGCATTGCTGAAT	58.811	TCCTATCCCGAACGTAACAATCT	59.044		384	1965652	1966035		0.0028108	0.00832988
Chr04	Mono-	(T)10	10	1976956	1976965		CCATGCGTTGCTCTGTTTCT	59.123	TGACCTTGCCTAACTGCTCT	58.648		317	1976881	1977197		0.00832988	0.00832988
Chr04	C	(CT)6(AT)6	24	1988721	1988744		ACATCCTCTAGTAAGCCCGC	58.959	AAGAATTCGCCACGGAATGT	58.179		421	1988523	1988943		0.00832988	0.00832988
Chr04	Tri-	(AAT)5	15	2006329	2006343		ACGTCTTTCCTTGGTTTGCT	57.947	GAGTGCTGCAAACCTACCAC	59.125		500	2006047	2006546		0.00832988	0.00832988
Chr04	C	(T)15(G)18	33	2053160	2053192		CGTGCCACCATTTGACTTGA	59.049	GAGAGCAAGTGAGTGGGAGA	58.739		464	2052969	2053432		0.00832988	0.00832988
Chr04	Mono-	(T)10	10	2054703	2054712		TCTCGGCCCAACTAGCATAG	58.959	TGCTACACCAACTCAACCCA	59.159		133	2054613	2054745		0.00832988	0.00832988
Chr04	Mono-	(T)10	10	2056671	2056680		TACGCTCCTTGTTCGGTTGA	59.325	TCCGATCACCCATTCACCAT	58.788		463	2056291	2056753		0.00832988	0.00832988
Chr04	Tri-	(GAT)4	12	2058272	2058283		GCCAAGTACATCCGCTCATG	59.06	TTTTCCTCCACTCGCGTTTG	59.058		219	2058115	2058333		0.000889183	0.00832988
Chr04	Tri-	(TTA)5	15	2079808	2079822		GCTCGTTTGCCACCTCTAAG	58.92	TCCACGTCAGCTTTAAGGGG	59.676		336	2079615	2079950		0.00832988	0.00832988
Chr04	Di-	(AT)16	32	2084798	2084829		GCTTTGCAGGAGAGAAACGT	58.77	AGTCGGGTCTTGGGTTGAAA	59.159		500	2084728	2085227		0.00832988	0.00832988
Chr04	C	(T)13ctgacttttgatttgtcgtcg(T)13	47	2085395	2085441		TTACAACCCAGACCCGAGAC	59.029	CAGCTGCAAAGAGACCAGAC	58.845		489	2085281	2085769		0.00832988	0.00832988
Chr04	Tri-	(TTA)4	12	2085570	2085581		TTACAACCCAGACCCGAGAC	59.029	CAGCTGCAAAGAGACCAGAC	58.845		489	2085281	2085769		0.00832988	0.00832988
Chr04	Tetra-	(TTTG)4	16	2104435	2104450		TGTACTCATTTGGCTGGGGA	58.633	CGCCACTTGACATAATCCGG	59.063		474	2104209	2104682		0.00832988	0.00832988
Chr04	Mono-	(T)10	10	2107621	2107630		TCAAGTTTGGGTAATGTTAATTGCT	57.703	TGTCAATGGGGCTTTTCTGG	58.369		498	2107558	2108055		0.00832988	0.00832988
Chr04	Mono-	(A)10	10	2108862	2108871		GCTGCCAAATCCACCTTAGC	59.543	TCAACATCACCCGACTCTGT	58.662		500	2108793	2109292		0.00832988	0.00832988
Chr04	Tetra-	(TAAT)4	16	2109064	2109079		GCTGCCAAATCCACCTTAGC	59.543	TCAACATCACCCGACTCTGT	58.662		500	2108793	2109292		0.00832988	0.0028108
Chr04	Mono-	(T)10	10	2109918	2109927		GAAGAAGCGGCAAGAGTGAG	58.925	ACGAATGAGTCAAAGGGTTCA	57.515		339	2109629	2109967		0.00832988	0.000889183
Chr04	Mono-	(T)10	10	2110766	2110775		CTCGAATCTTTTGGCCTCCA	57.886	GAGTTCCGAATCCTATGACCCT	59.033		387	2110689	2111075		0.00832988	0.00832988
Chr04	Tri-	(ACA)5	15	2114867	2114881		CCGGCCAAAGACTTAAGACG	58.924	TCCCGACCTTGATGTGACTT	58.652		359	2114698	2115056		0.0028108	0.00832988
Chr04	Tetra-	(ATAG)12	48	2161916	2161963		CGGGCCATGCTTCTCTAGTA	58.959	TTAGAGAGGGTGTACGTGCA	58.086		148	2161891	2162038		0.00832988	0.00832988
Chr04	Di-	(AT)6	12	2173970	2173981		TCTCTACTGGCGGACGAATC	58.977	GTGTCGAGCCAAGCCAAAAT	59.402		482	2173551	2174032		0.00832988	0.021943
Chr04	Di-	(AT)7	14	2183259	2183272		GGACACAATTTCTGCCGCAT	59.472	GTCGTCCTTGTTGCAGGAG	58.467		404	2182914	2183317		0.000889183	0.00832988
Chr04	Mono-	(T)10	10	2183614	2183623		ACCTCCAAAGTTGCAGTGTAAC	59.05	TGTGGAGGTTGAGATGGTGT	58.566		388	2183584	2183971		0.00832988	0.000889183
Chr04	Mono-	(A)10	10	2185544	2185553		TGTTGCCCACACCAAAACAT	58.801	TCCTCTTAACAATGTTCTCGCA	57.734		358	2185431	2185788		0.00832988	0.00832988
Chr04	Mono-	(A)10	10	2187045	2187054		TGGTCATAAGCTATTTCACTAAGGG	58.408	TTGATTAGTGGCCGGAGTCA	58.728		322	2186948	2187269		0.00832988	0.00832988
Chr04	Tri-	(TGT)4	12	2188934	2188945		GTCATAGAGGGGCCGTGTAT	58.661	AGAGGGAATTGGACCATGCA	58.998		475	2188825	2189299		0.00832988	0.00832988
Chr04	Tri-	(ACT)5	15	2194413	2194427		GGTCTCACTGAACTGGGTCA	58.951	TGATCCGCGCAATCTCAAAG	58.991		215	2194242	2194456		0.00832988	0.00832988
Chr04	C	(T)10cctccaataccaaactactaatcga(T)10	45	2200080	2200124		ACACAAGAAAGGAGGGGAGT	58.179	ATGGTTCATGGTGAGCAAGC	58.82		495	2199687	2200181		0.000889183	0.0028108
Chr04	C	(A)16cacgaaattt(A)12	38	2201122	2201159		AGCAATGGGAATAACAAGGAGC	58.973	AGTGCGTGTTAATTGATGCGA	58.927		384	2200893	2201276		0.00832988	0.00832988
Chr04	Tri-	(CAT)5	15	2208091	2208105		TTGGGGTGGGCTTAGTGTAG	59.011	TTCAGGAAGAGTACCGACCC	58.446		183	2207947	2208129		0.00832988	0.00832988
Chr04	Tri-	(TTC)4	12	2209178	2209189		ACAATTGTTCCCGGGCTTTC	59.034	CCGCAGTCCTCCAATGTCTA	59.176		260	2209006	2209265		0.00832988	0.00832988
Chr04	Tri-	(TTA)4	12	2210759	2210770		TTTTGGCCTGTACGTCAAGT	57.665	TAGTGGGGAAAATGGGAGGG	58.695		463	2210416	2210878		0.00832988	0.00832988
Chr04	Mono-	(T)10	10	2224654	2224663		TATAAGTCCAAGAGCCCGCC	59.243	GACATCCTACCTATCCCGGG	58.442		457	2224346	2224802		0.00832988	7.97303e-05
Chr04	Tetra-	(TTTA)5	20	2226427	2226446		TTCCCGGCGTCTATGAATGT	59.172	ACATGTTTGAAAATTACCTAGCGT	57.431		442	2226286	2226727		0.00832988	0.00832988
Chr04	Mono-	(T)10	10	2229034	2229043		TTCCAGATCAAGGTGCGCTA	59.098	CGATGCGACTCCTCAACAAG	59.005		423	2228770	2229192		0.00832988	0.00832988
Chr04	Tri-	(AGA)4	12	2232374	2232385		AGCAGGGTGATGACTTGTGA	58.941	CCATGGGTTTGTCGTCACTG	59.126		477	2232198	2232674		0.00832988	0.00832988
Chr04	Di-	(TA)7	14	2235534	2235547		TGCACTGGATAAAGCAAGGG	58.162	TTTGATGAGAGGTGCAGCAC	58.473		346	2235357	2235702		0.00832988	0.000889183
Chr04	Mono-	(T)10	10	2235877	2235886		GTGCTGCACCTCTCATCAAA	58.473	TGGTGGTTTGATTTTGGATGCT	59.029		365	2235683	2236047		0.00832988	0.00832988
Chr04	Mono-	(A)10	10	2236586	2236595		GGCACCATGAGCATATGTGT	58.316	GTTGCCATGCTGCTCTCATT	59.184		317	2236426	2236742		0.00832988	0.0028108
Chr04	Mono-	(T)10	10	2237328	2237337		ACCGACAGTGCACTAAACTT	57.385	ACTTGAATTTGTGCTCGCATG	58.062		253	2237148	2237400		0.00832988	0.000270038
Chr04	Tri-	(AAT)6	18	2237979	2237996		AATGGATCCTCTGCTGGGTT	58.697	CGCTACTTTTACATGATAGGGGT	58.043		411	2237831	2238241		0.00832988	0.0028108
Chr04	Mono-	(A)10	10	2243253	2243262		GCCGACGATGCTCTTATTGG	59.138	AGGCTGAGATTCTTTTCCGGA	59.091		491	2243228	2243718		0.00832988	0.00832988
Chr04	Mono-	(T)10	10	2249458	2249467		GGTCGAGGGTTTTGTTGTCA	58.329	GAGAGGGAGGTGGCTCAATT	59.085		221	2249427	2249647		0.00832988	0.00832988
Chr04	Tri-	(TTA)4	12	2249825	2249836		GGTTGCGCCGATGTATTTCA	59.27	ACTTAATCACGGTGCCATGC	58.905		414	2249500	2249913		0.00832988	0.00832988
Chr04	Di-	(AT)6	12	2249985	2249996		AGCCACCTCCCTCTCAAAAG	59.305	TGGGTTCACGTCAATCTTCG	58.209		452	2249633	2250084		0.000889183	0.00832988
Chr04	Di-	(AT)11	22	2256789	2256810		GCCACAAGTCTAATCTTTCCCC	58.983	TTCCCCTTGGCCAATGAAAA	57.891		358	2256767	2257124		0.00832988	0.00832988
Chr04	Tri-	(TGA)5	15	2259547	2259561		CTTGTCGTCTGGTTCTTGGC	59.132	CCTGTCTAGTGGGCAGTTCA	59.023		373	2259517	2259889		0.00832988	0.00832988
Chr04	Tri-	(ATA)4	12	2266629	2266640		TGATTGAAGATGGGCTAGCAA	57.35	AACTCTCATGGTCAGTATGCAA	57.442		478	2266558	2267035		0.00832988	0.0028108
Chr04	Mono-	(A)10	10	2272561	2272570		AGAATGTCCACTGCTCCCAA	58.933	TGGTGAGAGTGAGTTTGGAGA	58.322		272	2272354	2272625		0.00832988	0.00832988
Chr04	C	(T)13a(GTT)4	26	2281902	2281927		TGACGGAGATTGTTGGTGGA	58.947	AGCGGGACCAAAAGTTCAAC	58.97		350	2281754	2282103		0.00832988	0.00832988
Chr04	Mono-	(A)10	10	2291755	2291764		AAGCTGGCAGTCACACTAGT	58.948	ATCCCATCATGCCTCACCTT	58.771		285	2291650	2291934		0.00832988	0.000270038
Chr04	Di-	(AT)7	14	2292583	2292596		ACCCAACACTCACTTCCCAA	59.077	TCTCTGACACATTGTTCTCATGC	59.001		298	2292397	2292694		0.0028108	0.0028108
Chr04	Di-	(GA)6	12	2294033	2294044		TGTGTGTGTGTCTCTGTGTG	57.991	GGTTTGTGGGACTAGAGCCA	59.309		251	2294012	2294262		0.00832988	0.00832988
Chr04	Tri-	(AAG)7	21	2296719	2296739		GAGGAGAGTTTGGAGCTGGT	59.02	GTTCGTTGCACACTTCTCGT	59.072		238	2296679	2296916		0.00832988	0.00832988
Chr04	Tri-	(TTG)6	18	2345852	2345869		GGTAGAGGTATGGACTGCGT	58.599	ACCCCTCCATCCACCTATTTG	59.147		118	2345784	2345901		0.00832988	0.00832988
Chr04	Mono-	(T)10	10	2349009	2349018		TAACATGGGTGGGTGAAGCA	59.226	GACATTTTGGGCGCTCTCAT	58.902		199	2348893	2349091		0.00832988	0.00832988
Chr04	Tri-	(AAT)4	12	2352528	2352539		GAACCTGCTCAACCGCTATG	58.99	TGGAACAGCAGCCTCTTTGT	59.817		455	2352155	2352609		0.00832988	0.00832988
Chr04	Tri-	(TAC)4	12	2364018	2364029		CACGGACAAGCAGCTGAATT	59.123	ACTTGTATGTAGCTCCGCCC	59.536		481	2363634	2364114		0.0028108	0.00832988
Chr04	Mono-	(A)10	10	2372129	2372138		AAAGGAAACAAGTGAGTCCCA	57.337	CAACTTGTGGCAGTTGTCGA	58.986		439	2372098	2372536		0.00832988	0.000889183
Chr04	Tri-	(AAC)5	15	2373529	2373543		GGGTACTGCATTCATCCCCA	59.449	TCCTTTTCATTCTGAGTGCGTC	58.933		389	2373240	2373628		0.00832988	0.00832988
Chr04	Hexa-	(CAACTC)4	24	2381469	2381492		TCGCTCCTGTTTCTCCTACA	58.081	TTCAGGTAAGGCAGAAGGGG	59.008		331	2381408	2381738		7.97303e-05	0.00832988
Chr04	Tri-	(TAC)4	12	2385681	2385692		TCATTTCGACATTATGGTTCGTGT	59.067	ACGGACACCCTTCTAGCTTC	59.104		460	2385586	2386045		0.00832988	0.00832988
Chr04	Mono-	(A)10	10	2387811	2387820		ACCCACCTCCGTCCCTAATA	59.362	CCAATTATTCCCGGCACCAG	58.968		428	2387726	2388153		0.0028108	0.0028108
Chr04	C	(T)10ctacaacaagatttaactttatataaaatt(A)13	53	2394205	2394257		ACTCCTCCCTCGTCTGTAAAC	58.831	AGTCCTGCTACTCCTCTTTCG	58.904		341	2394125	2394465		0.0028108	0.00832988
Chr04	Tri-	(TGA)4	12	2394556	2394567		CGAAAGAGGAGTAGCAGGACT	58.904	TGTTTGCCACGTGTCATCAG	59.056		431	2394445	2394875		0.0028108	0.00832988
Chr04	C	(T)10ca(T)17	29	2394732	2394760		CGAAAGAGGAGTAGCAGGACT	58.904	TGTTTGCCACGTGTCATCAG	59.056		431	2394445	2394875		0.00832988	0.00832988
Chr04	C	(T)16aaaaaaag(T)10(A)13	47	2421728	2421774		GGATAACGTGTGCTTCGGAC	59.003	GTTGGTAGGGTGGTTGGGTA	58.934		491	2421327	2421817		0.00832988	0.00832988
Chr04	Mono-	(T)10	10	2425609	2425618		CTCCACCAACTGCTCCTACA	59.023	TGTAGGTGTCCATATTTGAGACTT	57.379		479	2425222	2425700		0.0028108	0.00832988
Chr04	Mono-	(A)10	10	2431620	2431629		AACAGAACAAAGACGCACAAA	57.159	AACCCTCCAGTTCCATCACA	58.555		466	2431529	2431994		0.000889183	0.000270038
Chr04	Mono-	(A)10	10	2433240	2433249		TCAGTTTGAATCGCGTCTTTCA	58.872	TGCATTAAAATTGAACAACCGCA	58.628		337	2432993	2433329		0.000270038	0.00832988
Chr04	Tri-	(CAA)4	12	2434111	2434122		TGGAAAAGAGACACATACTTGGC	58.928	TCTACCTTCGCCCAAACCTT	58.938		447	2433721	2434167		0.00832988	0.00832988
Chr04	Mono-	(T)10	10	2474850	2474859		AAAGGCGCACATTCTGTTGA	58.682	TCTGGCAGCTAACACTCGTC	59.756		457	2474571	2475027		0.00832988	0.00832988
Chr04	Di-	(TA)7	14	2477895	2477908		GCTTGGCACCGAATTCTTCA	59.119	ACCTCACACATGCACACTGA	59.531		288	2477786	2478073		0.00832988	0.00832988
Chr04	Di-	(AT)6	12	2510748	2510759		AAAGGGTCCATGGCCAACTA	58.919	ACACGAAGATCACCGCAAAA	58.411		392	2510669	2511060		0.00832988	0.00832988
Chr04	Tri-	(ACA)5	15	2514383	2514397		CGACAACATCCTGCAAAGGT	58.762	TACGAGTGTTTTGGTGCAGC	59.058		366	2514343	2514708		0.00832988	0.00832988
Chr04	Tri-	(TTG)4	12	2525639	2525650		TGTAGTGGTGCATGCATTCG	58.914	AAACAAGGACCGAGCTCAGA	58.951		251	2525511	2525761		0.00832988	0.00832988
Chr04	Mono-	(A)10	10	2541586	2541595		GCTTCGCGCGGTTTTAATAA	57.838	TGGAGGCAAGGGAGGAAAAT	58.916		482	2541496	2541977		0.000889183	0.00832988
Chr04	Mono-	(T)10	10	2563742	2563751		CAAGTACCCGCACCTGTTTT	58.685	TCCGGAACATACTACGACCT	57.575		455	2563534	2563988		0.00832988	0.00832988
Chr04	Tetra-	(AAAG)4	16	2574585	2574600		GAAACCCAAAAGAGTTCCAAATGA	58.087	TTCTTTACTTTTCCTCCACGTTTT	57.237		334	2574310	2574643		0.00832988	0.0028108
Chr04	Tri-	(AAT)5	15	2578612	2578626		GCTTCAGAATGAGCAAAGCG	58.108	GGAACCCCACATAACCAAACA	58.4		419	2578298	2578716		0.00832988	0.00832988
Chr04	Tri-	(TAC)4	12	2582035	2582046		CCGTCACCAAGCCATAGGAT	59.53	ACTAAGTGCATGCGGGTAGT	59.097		231	2581938	2582168		0.00832988	0.00832988
Chr04	C	(TA)6(GA)6	24	2585424	2585447		GCATGCCACATCAACAATTGC	59.604	TGTGGATGCTATTGTGTTATTGGT	58.74		387	2585392	2585778		0.00832988	0.021943
Chr04	C	(A)22gg(A)11	35	2587484	2587518		GCTGAGTGTGTTTCAACGTG	57.909	CCATTCTACGTGGCATGCC	58.975		368	2587289	2587656		0.00832988	0.00832988
Chr04	Mono-	(T)10	10	2600519	2600528		ATTCCTTTGCATGCTAAGCCC	59.241	AGCGTGAAAGTATTACCAATTTTGT	58.023		465	2600176	2600640		0.00832988	0.00832988
Chr04	Mono-	(T)10	10	2621975	2621984		TCTCACAAATTCTCCTCCCGA	58.464	GGGGAAATGAAATACAGCTCGA	58.458		498	2621868	2622365		0.00832988	0.00832988
Chr04	Mono-	(A)10	10	2623210	2623219		ATCACATGACCGGAGCATCT	58.874	CGTGGATGTCTCAAGGAGGT	59.102		490	2622950	2623439		0.0028108	7.97303e-05
Chr04	Tetra-	(ATTA)4	16	2624171	2624186		ACGACAGGCAAGGTTTCTAGA	59.032	ACAAAGATGGCCGAATTTTATGAC	58.349		446	2624127	2624572		0.00832988	0.000889183
Chr04	Hexa-	(TTGAAA)4	24	2634736	2634759		CTGAACTTTGCAGGGGTCCT	59.889	AGTTTCAATTCCGCCAACTCA	58.418		392	2634400	2634791		0.00832988	0.00832988
Chr04	Mono-	(T)10	10	2645346	2645355		TCTGTCTCTGCCCGTGATTT	59.023	AGGTGCGTGTCTCTCTCAAA	58.959		330	2645130	2645459		0.00832988	0.00832988
Chr04	Mono-	(A)10	10	2645625	2645634		TTTGAGAGAGACACGCACCT	58.959	GGGAGAGAACACAAGGACCA	58.943		455	2645440	2645894		0.00832988	0.00832988
Chr04	Mono-	(T)10	10	2652455	2652464		AATTTCATGTGGTCACCGGC	59.112	TGGTGATTGCTCTGCTGGTA	59.017		423	2652114	2652536		0.00832988	0.00832988
Chr04	Tri-	(TGT)7	21	2652783	2652803		TACCAGCAGAGCAATCACCA	59.017	TGGATCCATCAGCGAGTCTC	58.964		310	2652517	2652826		0.00832988	0.000270038
Chr04	Mono-	(A)10	10	2656703	2656712		GGGGTGTTTTGGGGCAAA	58.351	GGAAGTTGGATTTTGGAAGTGGA	59.105		328	2656509	2656836		0.00832988	0.00832988
Chr04	Hexa-	(GAGAAT)4	24	2670298	2670321		AGCGACTAAAAGGGAAGCCT	59.015	CGAGGAAGCAACGAGACAAG	58.936		481	2670057	2670537		0.00832988	0.00832988
Chr04	Hexa-	(TTTATT)4	24	2707879	2707902		ACCAAGCATGCCACCTAGAT	59.078	AAGATGTGTTTGGCTTCGCT	58.391		484	2707776	2708259		0.00832988	0.00832988
Chr04	Tetra-	(TAAT)4	16	2710285	2710300		TGCTGGTAATATAGGTGCGGA	58.678	ACTTTGGGTATGTTTTGCAGGA	58.428		493	2710102	2710594		0.00832988	0.00832988
Chr04	Tri-	(ACA)5	15	2720086	2720100		AGTGGTCCGATTCAGTGGAG	59.102	CCTCCCCAGACCCTACTTTG	59.088		392	2719746	2720137		0.00832988	0.00832988
Chr04	Tri-	(ATT)4	12	2749758	2749769		AGTGTACGGAGGCGAAGTTA	58.462	TCCAAACATCTGACCACCCA	58.855		499	2749292	2749790		0.00832988	0.00832988
Chr04	Tri-	(ACA)8	24	2774105	2774128		CGACCGATAAACCGAACCAA	58.288	GCGGTAGAGGTATGGACTGT	58.599		471	2773726	2774196		0.0028108	0.00832988
Chr04	C	(A)23ttc(A)21	47	2778740	2778786		GTGATGGTCTTGCATGATTTTGA	57.937	TATCTTCTTCGGCTCAGGGG	58.586		468	2778477	2778944		0.0028108	0.00832988
Chr04	Mono-	(A)10	10	2783118	2783127		CCCAATTCCATTTCTCCAATCCA	58.968	CCTCATCATTGGCGAGTGTG	58.988		476	2782809	2783284		0.00832988	0.00832988
Chr04	Mono-	(T)10	10	2790985	2790994		TCAGTTAACGGGGCCTGAAT	59.011	TGCCTCGTTTCAGGGTATGT	59.019		490	2790962	2791451		0.00832988	0.00832988
Chr04	Tri-	(CAA)4	12	2807997	2808008		AACCTCCCCGTCAACCAAAA	59.741	GACCCCACGTTGTAGGACTA	58.451		498	2807854	2808351		0.00832988	0.00832988
Chr04	C*	(TAA)6(TAAT)4*	31	2848475	2848505		CCTTGAGGCGCGATCATTTT	59.265	TGCAGTTTAAGTGGATGGCC	58.455		207	2848373	2848579		0.00832988	0.00832988
Chr04	Mono-	(T)10	10	2849255	2849264		GGCCCTTTTCCGGACTCTAT	59.162	ACGCACTTCCTCATATGCCA	59.459		267	2849203	2849469		0.00832988	0.0028108
Chr04	C	(ATA)5g(TAA)5tt(A)21	54	2849647	2849700		TGGCATATGAGGAAGTGCGT	59.459	TCACATTTGATCACCCGTCTT	57.583		413	2849450	2849862		0.0028108	0.00832988
Chr04	Mono-	(T)10	10	2858303	2858312		TCCTTAAGACCATCCTCTCCA	57.223	CAATATTGACCCCACGTGCC	59.262		449	2857912	2858360		0.000270038	0.00832988
Chr04	Mono-	(T)10	10	2870694	2870703		TCTAGACCCTGTGCATAGCG	58.967	ACACTGAACCGTGCTCAAAC	58.986		383	2870429	2870811		0.00832988	0.00832988
Chr04	Tri-	(ACA)4	12	2885708	2885719		TCCAGCCATGAAGAAATTACAGT	58.078	TCTGAATGAGTGTGCGAGGT	59.031		229	2885567	2885795		0.00832988	7.97303e-05
Chr04	Mono-	(A)10	10	2901426	2901435		GGGGCAAGTTAAACCAAATCG	58.046	TGATTTGGGTTCGGTTTGACT	58.061		157	2901341	2901497		0.00832988	0.00832988
Chr04	Di-	(TA)7	14	2953996	2954009		AATGGTGGATGGATGGGGTT	58.982	CACCAAATATGACTAGATGGATGGT	58.463		405	2953688	2954092		7.97303e-05	0.000270038
Chr04	Mono-	(T)10	10	2983075	2983084		GTGATGACTTTGGTGTACTTAGCT	58.761	CTGTTCTTGCTTCAATTTGACGA	58.152		406	2982993	2983398		7.97303e-05	0.00832988
Chr04	Mono-	(T)10	10	2985133	2985142		CACCCAATAACAATCTAGAGCACA	58.815	TGATTCACGCCCAAAAGTCC	58.756		364	2985044	2985407		0.00832988	0.00832988
Chr04	Mono-	(T)10	10	2997354	2997363		GGCAACTCAGTTTCAGGGTC	58.761	TGCCATGCTCCTCGGATAAA	59.163		463	2997160	2997622		0.00832988	0.00832988
Chr04	Di-	(AT)9	18	3023554	3023571		GCAACCATCTAGCAAGCGAA	58.913	ATAGAGGACACGTGGACACC	58.816		478	3023311	3023788		0.00832988	0.00832988
Chr04	Di-	(AT)8	16	3025337	3025352		GTGAGTGGTGGTGGGGATAT	58.787	TTCTCATACGCCGAGCTCAT	58.967		384	3025257	3025640		0.00832988	0.00832988
Chr04	Mono-	(T)10	10	3025520	3025529		GTGAGTGGTGGTGGGGATAT	58.787	TTCTCATACGCCGAGCTCAT	58.967		384	3025257	3025640		0.00832988	0.00832988
Chr04	Mono-	(A)10	10	3026445	3026454		ATAGTCCGTCACACAGCTGT	58.742	GACGCTCTTGGATTGCACAT	58.91		460	3026180	3026639		0.00832988	0.00832988
Chr04	Mono-	(T)10	10	3036524	3036533		TGCTTATCAGTTACTCCCTTCGT	59.232	GCACACACGAATCCTCTATGT	58.106		392	3036336	3036727		0.00832988	0.00832988
Chr04	Mono-	(T)10	10	3037549	3037558		ATGTCCCTACTCCGATCCCT	59.139	TGGGTACTTCGCGGGTTTAT	59.096		443	3037444	3037886		0.00832988	0.00832988
Chr04	Tri-	(ATG)4	12	3047816	3047827		AAACTAGGGGTAGTGTGGCC	59.01	TGTTGCTGCGTTGTATCAGG	58.844		313	3047738	3048050		0.00832988	0.00832988
Chr04	Mono-	(T)10	10	3062134	3062143		TAGACCCATGACTCCAACCG	58.808	ACTTAGTCAACGGGGAAGCT	58.651		104	3062065	3062168		0.00832988	0.00832988
Chr04	Tri-	(TGT)4	12	3093567	3093578		ATCATTTGGGTTGCTGTCCT	57.39	GGCCAACCTACCTCCACTTT	59.596		354	3093452	3093805		0.00832988	0.00832988
Chr04	Di-	(TA)6	12	3099957	3099968		TTGGGCAAGGTTGTGGTTAC	58.595	ACTTCGTCCAGTACCACAGA	58.009		491	3099502	3099992		0.00832988	0.00832988
Chr04	C	(AT)7(GT)7	28	3101109	3101136		GTGCATCGCGTGGAATAACT	58.993	GGTAGCCCTCTGTCACAACT	59.023		432	3100873	3101304		0.0028108	0.00832988
Chr04	Tri-	(TTA)4	12	3109816	3109827		GGGAAGCTCGTTATGGATTGG	58.778	GGAACGATGGTGTGATAGCC	58.417		386	3109740	3110125		0.00832988	0.000270038
Chr04	Penta-	(AATTA)5	25	3114695	3114719		CAATGACAGGATTGCAGGCA	58.821	TGTTCAAAACTGATATGGGCTCA	58.339		456	3114334	3114789		0.00832988	0.00832988
Chr04	Di-	(TG)8	16	3132026	3132041		GCTTTGCACATGTGTCTCAAG	58.342	AGGAGTATACCAGGCATGCT	57.891		255	3131891	3132145		0.000889183	0.00832988
Chr04	Mono-	(T)10	10	3133114	3133123		CCCCAAAACATTGTGTAGGACT	58.504	ACCCCACCCCGACTCTATTA	59.362		494	3133040	3133533		0.000889183	0.00832988
Chr04	Tri-	(GTT)4	12	3138286	3138297		TGTATGCTTGGGATGGTGGT	59.001	GCAGCATCGCCCATAATCTC	59.199		191	3138149	3138339		0.00832988	0.00832988
Chr04	Mono-	(T)10	10	3141144	3141153		CGTGTTCACGGAAAGGGTTT	58.981	AGATATGATGTCGGGCAGGG	59.02		348	3141111	3141458		0.00832988	0.00832988
Chr04	Di-	(TA)6	12	3150056	3150067		TATACACCCACTGAGCTCGC	59.255	GGGCTCTCTCTCACACACAT	59.099		466	3149835	3150300		0.00832988	0.00832988
Chr04	Di-	(TA)20	40	3187733	3187772		GGGGAATTGAGGGAGTTGGA	59	ATTTTGACCCTCCCCGAGTT	58.927		380	3187413	3187792		0.000270038	0.00832988
Chr04	Mono-	(T)10	10	3190565	3190574		GCTGTTTGACCATAAGTAGCTGT	58.996	ATTGGAGTTGTGCTTGACCG	58.762		172	3190522	3190693		0.00832988	0.00832988
Chr04	Di-	(AT)7	14	3194741	3194754		GTACGTGGCCTTCAATGACC	58.916	GTCCCCGGTGATGGATGATA	58.652		493	3194348	3194840		0.00832988	0.00832988
Chr04	Di-	(AT)9	18	3201425	3201442		TTTGCTTGTGTCAGGGAGGT	59.449	ATTACCTCATGACGCTCCCC	59.241		448	3201372	3201819		0.00832988	0.0028108
Chr04	Mono-	(A)10	10	3208535	3208544		ATCACCACCTTTCTCCTCCG	59.095	ACCCACCGACAACAAAATGAG	59.046		419	3208478	3208896		0.00832988	0.0028108
Chr04	Di-	(CT)6	12	3226464	3226475		TGTTCTTGAGGTTTGCTGCA	58.239	TGAACCCAAATCGAGGTCAGT	59.303		266	3226433	3226698		0.00832988	0.000889183
Chr04	Tetra-	(ATTT)7	28	3231860	3231887		AATCCTAAACGCGTGTGGGA	59.678	TGAATCCTCAAAGCACTTTCCA	58.169		118	3231806	3231923		0.00832988	0.00832988
Chr04	Mono-	(T)10	10	3233857	3233866		ACTGAGGCACCGAAGAATGA	59.023	ACGTCAAGACCGATGATCCT	58.525		318	3233672	3233989		0.00832988	0.00832988
Chr04	Mono-	(T)10	10	3242851	3242860		ACTTGGGCAATTTGACACTTGT	59.234	AGGGTAAAGGAAAGAAACAACACT	58.484		415	3242814	3243228		0.00832988	7.97303e-05
Chr04	Mono-	(A)10	10	3246679	3246688		TCTGTGCATACCAGGTGTTT	57.051	GGTGATGTTGGCAAGTCTTCT	58.491		475	3246387	3246861		0.00832988	0.00832988
Chr04	C	(AT)12(GTAT)5	44	3265506	3265549		AGGAGGTTGCTCAGATCCAA	58.339	GGCTGCAACTTCGAACTTCA	59.056		188	3265457	3265644		0.00832988	0.00832988
Chr04	C	(A)15gatatcctacta(T)11	38	3266080	3266117		ACGGAAATTGTGAGCGACTC	58.571	TGGATGTGGCCTCTCTTCTT	58.339		312	3265930	3266241		0.000889183	0.00832988
Chr04	Tri-	(AAC)4	12	3268925	3268936		AGCAACGTCTCTCCATTATTCA	57.528	GACGGACGAGCTATGCCTAT	59.118		488	3268799	3269286		0.00832988	0.00832988
Chr04	Mono-	(A)10	10	3302721	3302730		CCGCACTCTCTAGGGGAAAA	59.097	GTTCTCCCCTCTGGCACC	59.328		395	3302540	3302934		0.00832988	0.00832988
Chr04	Tri-	(TTG)6	18	3327621	3327638		GGGTCTATCGGAAACAGCCT	59.169	TGTTGCTCCACCTTGATAGC	57.886		313	3327523	3327835		0.00832988	0.00832988
Chr04	Mono-	(A)10	10	3328515	3328524		AGCATGCTTTGTGTCCAAGC	59.684	CCTTATGTTGCGTCCTCTCC	58.059		189	3328456	3328644		0.0028108	0.00832988
Chr04	Di-	(TA)7	14	3329114	3329127		TGTAGCCTCTTTCTGCAGTGA	59.029	TGATGACAAATGACCTGCGC	59.196		368	3328892	3329259		0.00832988	0.00832988
Chr04	Mono-	(T)10	10	3329887	3329896		TTGCGATGAAGTTAGTGGCG	58.924	TTCTAGATGTGACCCGCTCC	58.888		253	3329781	3330033		0.0028108	0.000889183
Chr04	C	(TA)11tgtata(AT)6	40	3332078	3332117		TTTTGCAGCCTGAAAGACAAA	57.116	AAGTCTATGCATCCTACGTGTT	57.262		135	3332031	3332165		0.00832988	0.00832988
Chr04	Tri-	(TCT)4	12	3334045	3334056		TCCAGCACCATCATTGACGA	59.387	GCCCAGACACAAAGTACAGC	59.125		452	3333708	3334159		0.00832988	0.00832988
Chr04	Di-	(AT)11	22	3631996	3632017		CCCATACTGCAATACTGGCC	58.391	AAATTCCTGGCTCCGTCTCT	58.72		463	3631880	3632342		0.00832988	0.0028108
Chr04	Di-	(AT)7	14	3661427	3661440		TCACCACTGCTCATTCTGGT	58.941	CTCATTGCCCAAAACCGTGA	59.042		448	3661286	3661733		0.00832988	0.00832988
Chr04	Di-	(AT)8	16	3666907	3666922		ACCCCTAAACTGTGCCTCAA	58.854	TCCAATCCTTACGGCACACT	59.019		316	3666814	3667129		0.00832988	0.00832988
Chr04	Mono-	(T)10	10	3717773	3717782		AGTTTGGTGCATTGTTGGTGT	59.17	GTCCGCTACTTCGTGATCAC	58.453		458	3717751	3718208		0.00832988	0.00832988
Chr04	Tri-	(TTG)6	18	3731785	3731802		CGTGTTCCGTGTTCCATGTT	59.058	CAGGAGAGGTCTTTGGCCAT	59.377		291	3731536	3731826		0.00832988	0.00832988
Chr04	Mono-	(T)10	10	3744517	3744526		AGAGTGTACGCAGACCATGT	58.742	TTTGGGATCGTTTGGCAGAA	58.012		469	3744257	3744725		0.00832988	0.00832988
Chr04	C	(A)11tcagtttgggaagt(AGA)4	37	3749132	3749168		CAAAGGGGAAGTTGGGTGTG	58.96	CGTAAACACCGATGCCCAAT	58.908		194	3749062	3749255		0.00832988	0.00832988
Chr04	Di-	(AT)6	12	3752459	3752470		TGCCTTCCCCAATTACTCCA	58.622	CGAGCGACCCCATATGTAGA	58.755		336	3752324	3752659		0.00832988	0.00832988
Chr04	Tri-	(CAT)4	12	3752601	3752612		TGCCTTCCCCAATTACTCCA	58.622	CGAGCGACCCCATATGTAGA	58.755		336	3752324	3752659		0.00832988	0.00832988
Chr04	Di-	(TA)8	16	3752938	3752953		GCTTATTTCACGCTCCCTCA	57.976	TCATGTGTTTGCAAGGCTGA	58.31		472	3752847	3753318		0.00832988	0.0028108
Chr04	Tri-	(TGT)4	12	3754652	3754663		TGCTCAGCCACCTCAGTAAA	58.944	AATCTCGACGGTTTAGAGCTT	57.129		467	3754246	3754712		0.00832988	0.00832988
Chr04	Tri-	(GGA)4	12	3757795	3757806		CGAATGAAAAGAGCCGAGGG	58.99	AGAGAACAAAGGCCCCTCTC	59.012		481	3757741	3758221		0.00832988	0.00832988
Chr04	Mono-	(T)10	10	3757961	3757970		CGAATGAAAAGAGCCGAGGG	58.99	AGAGAACAAAGGCCCCTCTC	59.012		481	3757741	3758221		0.00832988	0.00832988
Chr04	Mono-	(T)10	10	3761328	3761337		ATGTCCTGGGTAAACTCCGG	59.09	CCCTACTTGTCGACGAGCTT	59.473		419	3761231	3761649		0.00832988	0.00832988
Chr04	Tri-	(GAA)4	12	3763941	3763952		AGAAAACCCCATCCGAGGAA	58.632	TCCGTGTAAGGGATGGGAAA	58.341		478	3763694	3764171		0.0028108	0.0028108
Chr04	Mono-	(T)10	10	3769620	3769629		CAGTTGTCACATGTCCTAGCG	59.005	ACACCCTGAAACTTGCTATGA	57.212		454	3769224	3769677		0.00832988	0.00832988
Chr04	Tri-	(TTC)4	12	3772753	3772764		TCACTCTACCCCACCACAAC	58.947	TTTCTCCGATCTGCTCCCTC	58.885		430	3772664	3773093		0.00832988	0.00832988
Chr04	Tri-	(ATC)4	12	3783139	3783150		TGATCGAAACATCTCTGACTGC	58.484	TGCAGCATATATACAGGTCCCA	58.753		438	3782910	3783347		0.000889183	0.00832988
Chr04	Di-	(TA)9	18	3801925	3801942		AGCGGAATACTTTGTTCACGAG	59.006	TGCAACCTCGTCTTCCATGA	59.315		497	3801900	3802396		0.0028108	0.00832988
Chr04	C	(TAT)4aaattaggacaag(AT)15	55	3803320	3803374		CCGACCGAAAGAAAGGAATGA	58.305	TCCGCTACGTTTTAGTTGGC	58.569		489	3803141	3803629		0.000889183	0.00832988
Chr04	Tri-	(TCA)5	15	3826080	3826094		CCCAAATACAGCATGCGACA	58.906	AAGGTGATGTTGGTGGTGAC	58.019		346	3825872	3826217		0.00832988	0.00832988
Chr04	Mono-	(T)10	10	3851203	3851212		ACGAGGTTTTGTCCCACTGG	60.179	TCCTACTCACCTCAATTACCGT	58.295		454	3851108	3851561		0.00832988	0.00832988
Chr04	Mono-	(A)10	10	3852819	3852828		ATGGGTGATAGGGAAACGGC	59.817	AGCCCCAGAAGAGTTAGCAA	58.638		314	3852585	3852898		0.000889183	0.00832988
Chr04	Mono-	(A)10	10	3858122	3858131		GGGTTACACAGACATTTGCCA	58.765	TGAGAGAGAATGAGATTTGAGTGA	57.153		461	3857739	3858199		0.00832988	0.00832988
Chr04	Di-	(TA)9	18	3862915	3862932		ACTAACTCAACCCAGACCCG	59.026	CACGCTTTGTTTCATGTCGC	58.955		442	3862812	3863253		0.00832988	0.00832988
Chr04	Tetra-	(TTAA)4	16	3863309	3863324		CGACATGAAACAAAGCGTGC	58.955	GCAAGCCTCATCACACTTCC	59.193		498	3863235	3863732		0.00832988	0.00832988
Chr04	Tri-	(TTG)5	15	3868939	3868953		GGGGTAGGGCTTTACTTGGT	59.003	TGTGCAAAATGATGGCCCAA	58.946		443	3868661	3869103		0.00832988	0.00832988
Chr04	Tri-	(TGT)4	12	3884001	3884012		AGGTAGAGGTAAGGTCTGTGT	57.17	GCCAATCAGCAACCTCAAGA	58.462		431	3883935	3884365		0.00832988	0.00832988
Chr04	Tri-	(AAT)5	15	3888772	3888786		ATTGTGAGTGGGCAGGGTAA	58.928	TGACCGGCACTATACAGGAT	57.918		426	3888650	3889075		0.00832988	0.00832988
Chr04	Mono-	(T)10	10	3891742	3891751		TCTCCTATAACCCCACCCCA	58.971	CATCAAACCCCGTAAACCCG	59.194		437	3891582	3892018		0.021943	0.00832988
Chr04	Di-	(GT)6	12	3894475	3894486		AAAGGGGAAAAGTGGGGCT	59.054	AGGTCTGCTCGTTACTGCTT	59.03		409	3894441	3894849		0.0028108	0.00832988
Chr04	Tri-	(CAA)6	18	3902198	3902215		GACTTTGTGCATAGCGGGAG	58.99	TGCGTACATCTTACCCTCCC	58.883		455	3901810	3902264		0.00832988	0.00832988
Chr04	C	(A)10ttctaaaaaaggtgaaagagataattcc(A)11	49	3908514	3908562		TCATGTGCCAAATAACCCCT	57.082	GCGGCTTTTGTACTTTGGGA	59.044		463	3908211	3908673		0.00832988	0.00832988
Chr04	Tri-	(TTG)5	15	3911745	3911759		AGGTAGTGGTATGGACTGCG	58.888	GGCTATATGAGTGGGCCCAT	59.005		184	3911679	3911862		0.00832988	0.00832988
Chr04	C	(T)12(GT)7	26	3919798	3919823		TCTCCATGTGCCTAAGACCC	58.796	TCGACTCTCCAAATTCTCTCCA	58.569		408	3919438	3919845		0.00832988	0.00832988
Chr04	Mono-	(T)10	10	3924913	3924922		TTCTCTGCTTCTACCCGTGG	59.104	AGATTTGTGTGTTGCATGGTTT	57.595		454	3924562	3925015		0.00832988	0.00832988
Chr04	Tri-	(TAT)4	12	3927074	3927085		CGCTAACCTCGACCTTTACG	58.457	TGCATTTTGAGTTCCGTGGT	58.314		332	3926975	3927306		0.00832988	0.00832988
Chr04	Tri-	(ATT)6	18	3927207	3927224		CGCTAACCTCGACCTTTACG	58.457	TGCATTTTGAGTTCCGTGGT	58.314		332	3926975	3927306		0.0028108	0.00832988
Chr04	Hexa-	(TAAAAA)4	24	3934321	3934344		TCATGGTCAAATGCCTACCAA	57.552	GCGGCGCTTAACTTGTACTT	59.206		427	3934145	3934571		0.00832988	0.00832988
Chr04	Tri-	(CAA)4	12	3942867	3942878		TGGGTGATGCAAAAGTGTGT	58.226	CTTGTCTTGTTTTCCGGCCA	58.971		363	3942810	3943172		0.00832988	0.0028108
Chr04	Tetra-	(TAAA)4	16	3943972	3943987		ACATGGTCTGGCAAAAGCTT	58.292	CTGCTTCAACTGGAGCTCTTC	58.925		499	3943596	3944094		0.00832988	0.000889183
Chr04	Mono-	(A)10	10	3945537	3945546		TGTGCACCAATCTCTTCTGC	58.473	TGTGTGTGGATTGTATGTTCCC	58.583		345	3945440	3945784		0.00832988	0.000270038
Chr04	Mono-	(A)10	10	3960247	3960256		GGTGCCATTGAACTCACGAT	58.547	TTGGGTAGCGTTGGGATGAT	59.084		426	3959871	3960296		0.000270038	0.00832988
Chr04	Mono-	(T)10	10	3961059	3961068		CCTCAAACTCTAACTTTCCTCCC	58.419	CGGAGGAGTGATGAGCGTAT	59.045		306	3960910	3961215		0.0028108	0.00832988
Chr04	Mono-	(A)10	10	3992558	3992567		GGAAGGACAGAAGTGGGTGA	58.943	ATTACCAATGCCACGCGTAC	58.989		348	3992277	3992624		0.00832988	0.00832988
Chr04	Mono-	(T)10	10	4018540	4018549		CCGGGTGAATGAGCGAATTT	58.905	TAAGCTGCCTGAACTACGCA	59.394		473	4018192	4018664		0.00832988	0.0867049
Chr04	Hexa-	(TTAAAG)4	24	4024117	4024140		TCGAACAGAACCCCTCCTAA	57.686	GTCCTTCCACCCCACCAG	59.243		458	4023887	4024344		0.00832988	0.0867049
Chr04	Mono-	(A)10	10	4024274	4024283		TCGAACAGAACCCCTCCTAA	57.686	GTCCTTCCACCCCACCAG	59.243		458	4023887	4024344		0.00832988	0.00832988
Chr04	Mono-	(T)10	10	4025797	4025806		ATCATACGCTCAACCTTGGG	57.668	TAGGAGTTGACGTGGTGCAT	59.026		451	4025774	4026224		0.00832988	0.00832988
Chr04	Mono-	(A)10	10	4032720	4032729		CGTGGGGTGGTGGAGTTAAA	59.891	TGCTCTCCTACCATGCGTTT	59.387		443	4032428	4032870		0.00832988	0.00832988
Chr04	Mono-	(A)10	10	4033017	4033026		AAAACGCATGGTAGGAGAGC	58.261	TCTCGCAAAGTTCAGGGTGA	59.244		461	4032850	4033310		0.00832988	0.00832988
Chr04	Mono-	(T)10	10	4046856	4046865		TGTCTGTTGCTTTTCCTCACT	57.718	CCCTCTAACGACACCTACCC	58.89		418	4046737	4047154		0.00832988	0.00832988
Chr04	Mono-	(A)10	10	4061907	4061916		TTCTCGGATGCCCTTTCCTT	59.008	AGTTGGCTCAAGTTCCTCTGT	59.229		403	4061639	4062041		0.00832988	0.00832988
Chr04	Di-	(AT)11	22	4074567	4074588		GCCTGAGTTAGTGGTTGATACG	58.812	GAATCCTTCACTTCCGACGC	59		498	4074449	4074946		0.00832988	0.00832988
Chr04	Tetra-	(CTTT)4	16	4076526	4076541		GCAGGCAAGGTGAAGAACAA	58.968	GCAACATGGCCAAGAGTCAA	59.039		147	4076422	4076568		0.00832988	0.00832988
Chr04	Mono-	(A)10	10	4088576	4088585		TTTTCGCTGTGCACTTCTCG	59.418	CTGAGGCTGCATGTGAACTC	58.915		452	4088222	4088673		0.00832988	0.0028108
Chr04	Tetra-	(TAAT)4	16	4094487	4094502		GGTTTCTGTTGCAGCACAGT	59.259	ACCAAGTGCATCTGGAAAAGG	58.758		132	4094450	4094581		0.00832988	0.0028108
Chr04	Mono-	(T)10	10	4095580	4095589		TATGTGTCAGTCCATGGGCA	58.716	CCAAACGGGCTCTTAACTAGT	57.67		494	4095447	4095940		0.00832988	0.0028108
Chr04	Di-	(AT)7	14	4096169	4096182		AAGCCCCTACAATAAGCCCA	58.695	ACAGCAAGATGGGGAAGATGT	59.362		217	4096039	4096255		0.00832988	0.00832988
Chr04	Di-	(AT)12	24	4104427	4104450		GATGGGTCCTTTGCTCTCCT	59.085	AGCCTCGTCTTTGTCCTCTT	58.657		479	4104042	4104520		0.00832988	0.00832988
Chr04	Mono-	(A)10	10	4133071	4133080		CACCCCTTTCTATGCTTGCC	58.894	AGGACAAGTTAGGCGAGAGA	57.782		446	4132793	4133238		0.00832988	0.000270038
Chr04	Tri-	(TGT)4	12	4142456	4142467		CCTCCCCAGATCCACAATGT	59.078	TGCTAACGAAATCTGACACATCA	58.435		449	4142418	4142866		0.00832988	0.00832988
Chr04	Mono-	(T)10	10	4145305	4145314		TGAGAATGATTGCGGGCTTT	58.162	CCACCTCCACCCTTACACAT	59.008		470	4144971	4145440		0.00832988	0.00832988
Chr04	Tri-	(ATA)4	12	4156354	4156365		GCGTACACTGCATTCTTAATCG	58.15	AGCACATTTAAAATTTCCGTCTCA	57.674		449	4156127	4156575		0.00832988	0.00832988
Chr04	Mono-	(A)10	10	4166777	4166786		TCTCTGCGGTAATTGGTGGA	58.728	TCGCAAATTTGGCCGGTAAT	58.822		422	4166412	4166833		0.000270038	0.00832988
Chr04	Di-	(AT)10	20	4171576	4171595		ACCATGCACAACTTTTCTCTTGT	59.299	AATCAACCGTAGAGTCCGTC	57.065		378	4171314	4171691		0.0028108	0.00832988
Chr04	Tetra-	(AGAA)4	16	4199731	4199746		ACGGACATCATCACTCAGACA	58.829	AATGCGTTGTTACTTGCCGT	59.051		485	4199599	4200083		0.00832988	0.00832988
Chr04	Di-	(AT)7	14	4200136	4200149		ACGGCAAGTAACAACGCATT	59.051	ACATGGGAAAGAGGGAAGGG	58.997		343	4200064	4200406		0.0028108	0.00832988
Chr04	Mono-	(A)10	10	4202020	4202029		CGGATGCGATTGACATTGACT	59.064	TGCTGAAACTTTCCTTCCGG	58.395		362	4201759	4202120		0.00832988	0.00832988
Chr04	Tri-	(GAT)4	12	4202508	4202519		CAATGTGCAGGGTTCAGGAA	58.38	GGTGGAGGGGCTCGTATATT	58.651		441	4202119	4202559		0.00832988	0.00832988
Chr04	Di-	(AT)8	16	4204440	4204455		AGTAGGATTGTCGAGGGTCA	57.473	ACAGGCAAAGGATGGGAGAA	58.924		333	4204283	4204615		0.00832988	0.000889183
Chr04	Tetra-	(AATA)5	20	4204847	4204866		TCTCCCATCCTTTGCCTGTT	58.924	TGTACAACTGATCATCCGTTCA	57.471		383	4204597	4204979		0.0028108	0.00832988
Chr04	Mono-	(A)10	10	4229355	4229364		ACGGTTTCCAAGGCTTGAAC	58.97	CGGCCCGTTTTCTTCTTGTT	59.334		498	4229031	4229528		0.00832988	0.00832988
Chr04	Di-	(AT)13	26	4256968	4256993		GTCATGTTGGGTTGTTGCCT	58.96	CCCAGTCAAGACACCAAACG	59.056		312	4256879	4257190		0.000270038	0.0028108
Chr04	Mono-	(T)10	10	4264181	4264190		AGGAAGGCATGTATATCCTGTCA	58.765	GGTCTCTATTTGTCCCTCCCA	58.522		485	4263878	4264362		0.00832988	0.00832988
Chr04	Tri-	(TAA)6	18	4264699	4264716		AGAAACCTCGGGCCCTTAAA	58.93	CAAGAACACGTGACTTCCCC	58.773		289	4264621	4264909		0.00832988	0.00832988
Chr04	Tetra-	(ATTA)4	16	4264838	4264853		AGAAACCTCGGGCCCTTAAA	58.93	CAAGAACACGTGACTTCCCC	58.773		289	4264621	4264909		0.000270038	0.0028108
Chr04	Tri-	(CAT)5	15	4271061	4271075		ATTAGGTGGTGGTGGAGGTG	59.008	CGAAACCCTGATGAAGAGCG	58.998		387	4270874	4271260		0.000889183	0.00832988
Chr04	Di-	(TA)9	18	4274792	4274809		TCCACCTTGACTTTTCGTGT	57.297	CTCCGCATTTTCAGCTCTGT	58.553		361	4274485	4274845		0.00832988	0.00832988
Chr04	Tri-	(TTG)4	12	4275323	4275334		TGGTGGAGTTGGATTGAGCT	58.933	GGTGGGCTTTGCTATTACGT	58.254		271	4275095	4275365		0.00832988	0.0028108
Chr04	Mono-	(A)10	10	4294069	4294078		TCTTGCTTAGCTGCTCGAGT	59.109	CCGCATGATATGTTTAGGACCA	58.261		325	4293838	4294162		0.00832988	2.01779e-05
Chr04	Di-	(AT)8	16	4320366	4320381		ATTCAACACAACTTCCCGCC	59.041	CCGTAGTTGTGTTCACCGTC	58.866		472	4320042	4320513		0.00832988	0.00832988
Chr04	Mono-	(A)10	10	4325870	4325879		TAACTAGTCCTTCACCGGCC	58.811	GATTCGGCACCTTTATCCGC	59.413		326	4325809	4326134		0.00832988	0.00832988
Chr04	Mono-	(A)10	10	4328085	4328094		TCGTATGTGCTCGTGAACCT	59.114	AAACTATTCAGGGCCGGCTA	58.79		463	4327920	4328382		0.00832988	0.000889183
Chr04	Mono-	(A)10	10	4359481	4359490		CCGTGAGCTTACCAGACGAT	59.544	TGGTCATGTTGATCTGACACA	57.232		379	4359365	4359743		0.00832988	0.00832988
Chr04	Mono-	(A)10	10	4362447	4362456		TCCTCCTAGCAGTTGTTGGG	59.016	CCTGAGTAGTGCAGCCATGA	59.461		272	4362353	4362624		0.00832988	0.00832988
Chr04	Tetra-	(TTTA)4	16	4364333	4364348		TGAAGCAACAGCAGACCAGA	59.531	TGCTATCCCTGATGCCACAA	59.082		364	4364065	4364428		0.00832988	0.00832988
Chr04	Penta-	(AAATA)4	20	4405427	4405446		AACCATCGACGGGCAAATTC	59.191	GCACACCATCGAATTCCCTC	58.983		442	4405401	4405842		0.00832988	0.000889183
Chr04	Mono-	(T)10	10	4429512	4429521		ACCACTCAGTGTTGTCTCGT	58.888	GTGTGTGGGTTTGCAAAGGA	59.179		304	4429301	4429604		0.00832988	0.00832988
Chr04	Tri-	(AAG)4	12	4439505	4439516		TGCGGATAGAGACGACAACA	58.83	CGCCATCACTACCTCCTTCT	58.885		270	4439321	4439590		0.0028108	0.00832988
Chr04	Di-	(AT)13	26	4443335	4443360		TGCTCAATAGGGACCAAAGAGA	58.819	GGGGTGTTCATGGTTTGGTT	58.581		491	4443048	4443538		0.00832988	0.00832988
Chr04	Mono-	(T)10	10	4444462	4444471		CAGCTCCAGAGACGGGTAAA	59.104	TTCAAATCACGTGGCTTGCA	58.972		334	4444259	4444592		0.00832988	0.00832988
Chr04	Di-	(TA)6	12	4444639	4444650		TGCAAGCCACGTGATTTGAA	58.972	TGCTTGTTATGCGGATCGTT	58.267		374	4444573	4444946		0.00832988	0.00832988
Chr04	Tri-	(AAG)4	12	4445394	4445405		TCATAGCGACGACAACAACG	58.667	AGCTCCTTCTCCTCCAATCG	58.881		392	4445213	4445604		0.00832988	0.00832988
Chr04	Tri-	(GGT)8	24	4453251	4453274		GAGGTGGTGGCTTTGACTCT	59.602	CACCTCCTCTGATCGTCCTC	58.971		421	4453182	4453602		0.00832988	0.00832988
Chr04	Tri-	(TGT)4	12	4455030	4455041		TTGTCCTAATTCGCGGGTCT	59.1	ATAGCCACCTCCTCCAATCG	58.948		433	4454915	4455347		0.00832988	0.00832988
Chr04	Mono-	(A)10	10	4455574	4455583		ATTGGAGGAGGTGGCTATCG	58.948	GGTTAGTGTGCGTGTGTGTT	58.989		402	4455330	4455731		0.00832988	0.00832988
Chr04	Tri-	(AAC)4	12	4456000	4456011		AACACACACGCACACTAACC	58.989	AAGTGTGACTGTTTCCACCG	58.336		354	4455712	4456065		7.97303e-05	0.00832988
Chr04	Tetra-	(TTAT)6	24	4457943	4457966		TTTGATTCAATCGAGGCTAGTTTT	57.182	TGACGAGGCTAAGGTACACA	58.086		411	4457882	4458292		0.00832988	0.00832988
Chr04	Mono-	(A)10	10	4459765	4459774		GGCAGCGACAACAACAACTA	59.058	CCAATCTTACGGTGCCACTG	58.913		496	4459690	4460185		0.00832988	0.00832988
Chr04	Hexa-	(CTGGAG)4	24	4463930	4463953		TGGAGGAGTCGTCAATCTCG	58.904	AGATCAACTCCAACTCCGGG	59.095		366	4463627	4463992		0.00832988	0.00832988
Chr04	C	(TTC)4(T)24	36	4464572	4464607		CTCATGCAGCCTTTTCGTGA	58.841	TGGACACCTTAGCTTCCGAA	58.656		469	4464232	4464700		7.97303e-05	0.00832988
Chr04	Mono-	(T)10	10	4466195	4466204		ACAATGATAACTAAGAGCGTGTCA	58.28	CAACACAAGGGTAAGGCGAG	58.843		496	4465834	4466329		0.0028108	0.00832988
Chr04	Tri-	(AAC)5	15	4511567	4511581		TGAGTTTTGAGAGTCCTGCCT	58.95	TGCGTACATCTTACCCTCCC	58.883		463	4511171	4511633		0.00832988	0.00832988
Chr04	Mono-	(T)10	10	4512985	4512994		CGATGTGCAGCTCCTTCTTC	58.995	GAGAGACGGCACTGAGAAGA	58.83		297	4512861	4513157		0.00832988	0.00832988
Chr04	Di-	(TC)6	12	4513124	4513135		CGATGTGCAGCTCCTTCTTC	58.995	GAGAGACGGCACTGAGAAGA	58.83		297	4512861	4513157		0.00832988	0.00832988
Chr04	C	(T)11cggga(G)13	29	4513411	4513439		AAATTGTCTGACAGGCACGG	58.762	CAGCATAGCATAGGTCCCGA	59.031		424	4513358	4513781		0.00832988	0.00832988
Chr04	Di-	(GA)7	14	4556124	4556137		GCGCTAGAGATGGAGAGAGG	59.119	ACAAATCCACATGCACCCAC	59.032		218	4556092	4556309		0.00832988	0.00832988
Chr04	Mono-	(T)10	10	4563878	4563887		TGTTGCTACTCAGACGCAGA	59.041	ACGTACCTCTTCCAACAGCA	58.955		381	4563703	4564083		0.00832988	0.021943
Chr04	Di-	(TA)9	18	4564086	4564103		TGCTGTTGGAAGAGGTACGT	58.955	GCAACACGCGGATACATGT	58.913		322	4564064	4564385		0.00832988	0.00832988
Chr04	Di-	(AT)15	30	4565761	4565790		TTGTTCTTCCAAGGTGTGCG	58.979	TCCTCCCAGATGTTGTTGCT	58.933		350	4565534	4565883		0.00832988	0.00832988
Chr04	Tetra-	(TGTA)4	16	4568280	4568295		TGAAGTTGACAATGATTACGAGATT	57.094	TGTAAACGAAATATACATGCAAACG	57.059		474	4568133	4568606		0.0028108	0.0028108
Chr04	C	(T)10(A)10	20	4569496	4569515		ACCGGAATTTTGTATGCACGA	58.572	AGTTGTGGATTTAAGCCGTCA	57.865		400	4569447	4569846		0.0028108	0.0028108
Chr04	Di-	(CT)6	12	4574736	4574747		AGGCCATTGTCATTGTCATTGT	58.833	CCAGCAGCGACATCAGTTTT	59.123		375	4574682	4575056		0.00832988	0.00832988
Chr04	C	(AAC)5aa(AAC)5	32	4577458	4577489		TCATCGGCATGCAAACTACT	57.598	ACACTCTAGCTACCTCCCCA	58.992		121	4577410	4577530		0.00832988	0.00832988
Chr04	Tri-	(ATA)4	12	4622904	4622915		GGTGTTTGGCCATGAAAATTCG	59.264	TGAGAATAATTTGTGGCAGTGGT	58.594		492	4622554	4623045		0.000889183	0.00832988
Chr04	Mono-	(T)10	10	4644222	4644231		GTTACGAGATCATTGCGCGT	59.079	TGTAAACACTGCATAGGACCTG	58.062		423	4644175	4644597		0.000889183	0.00832988
Chr04	Tri-	(AAG)4	12	4652428	4652439		AGTACATGCAGTCTCTATACCCA	58.195	AACAAAACATGGTCCAACTTGT	57.183		424	4652129	4652552		0.00832988	0.00832988
Chr04	Penta-	(AAATA)4	20	4665590	4665609		TTCATAGGTGGCAGCTCTCC	59.167	AGTTTCCTGTAACACCCCGT	58.866		363	4665326	4665688		0.00832988	0.000889183
Chr04	Mono-	(A)10	10	4666630	4666639		AATGCAACTTGTCTGGGCTG	59.036	TGTCGGAGTTTGAAAAGACCTC	58.536		405	4666300	4666704		0.000889183	0.0028108
Chr04	Di-	(AT)9	18	4666796	4666813		GAGGTCTTTTCAAACTCCGACA	58.536	ACAATGGAAATGCGAACGTGA	59.123		320	4666683	4667002		0.00832988	0.00832988
Chr04	Di-	(AT)9	18	4675199	4675216		TGAGTTATTGATTCGGTTCGGT	57.803	GGTTGGTTCGGTTCGGTTTT	59.26		438	4675134	4675571		0.000889183	0.00832988
Chr04	Tri-	(ATT)16	48	4677192	4677239		GCAACCAATTATGAGTTCCAGC	58.226	GGATAGCGAGACCCCAAAGA	58.879		434	4677026	4677459		0.00832988	0.00832988
Chr04	Tri-	(CTC)6	18	4678239	4678256		CTCATCCTCGCACGTGACTA	59.267	GCCGTAAAAGGTCATTGGGG	59.185		493	4678217	4678709		0.00832988	0.00832988
Chr04	Tri-	(ACA)4	12	4683092	4683103		TTCTTGGACCGGGTTCACAA	59.453	AGCTTTGGTCAAACGTGCAT	58.968		377	4682811	4683187		0.00832988	0.0028108
Chr04	Mono-	(A)10	10	4691564	4691573		GTGACAATACCGTACCGTGC	59.006	GGTCAAAGGTCGTGGGTTCT	59.892		392	4691432	4691823		0.00832988	0.00832988
Chr04	Di-	(TA)7	14	4692922	4692935		TTGGACCGCGTAGATGTCAT	59.178	CCCAGCCCAAGAAACAACTC	59.038		457	4692748	4693204		0.00832988	0.00832988
Chr04	Tri-	(TTG)5	15	4695507	4695521		ATTCTACCCTCCCCAGACCT	58.972	GTCCACAAAGCCACACCAAA	59.179		271	4695464	4695734		0.00832988	0.00832988
Chr04	Mono-	(T)10	10	4709220	4709229		TCGCATAGAACACACCTGTCT	59.107	TACCGCTTAGTGTGCTGACA	59.037		385	4708915	4709299		0.00832988	0.00832988
Chr04	Mono-	(T)10	10	4718738	4718747		AAGGAGAGATCCCACCAAGC	59.085	TCCCTGATCCAAATCCTGCT	58.4		263	4718580	4718842		0.00832988	0.00832988
Chr04	Penta-	(TTCTC)5	25	4721311	4721335		ACTAAAATCAACGGCTGCGA	58.197	TTACCCACAGTCGAGACAGG	58.746		457	4721125	4721581		0.00832988	0.0028108
Chr04	Tri-	(ATA)5	15	4725153	4725167		CGGAGTTGGAAATCATGGTGT	58.564	TGGCCGTGATAAACTAATCTGC	58.797		494	4724791	4725284		0.00832988	0.0028108
Chr04	Di-	(AT)6	12	4727474	4727485		GCCAAATTTCCAGGAAGCCA	59.024	ACCTATCTTGATGGCTACCCT	57.647		421	4727451	4727871		0.00832988	0.00832988
Chr04	Tetra-	(ATCT)9	36	4740055	4740090		GATCATGCACCAAAAGGCCA	59.103	AATCAGCTAACAAGGCCCCT	58.997		370	4739779	4740148		0.00832988	0.00832988
Chr04	Mono-	(T)10	10	4740527	4740536		CCCTCATCCCCACCCAATAA	58.769	CTTGCAGCAGTTGAAGTCCA	58.688		445	4740460	4740904		0.0028108	0.00832988
Chr04	Di-	(AT)11	22	4742193	4742214		TGACGTTTTCAAGAACTGCCA	58.639	ATCGAGGGGTGTGATGTGAA	58.724		500	4742074	4742573		0.0028108	0.00832988
Chr04	Mono-	(A)10	10	4742378	4742387		TGACGTTTTCAAGAACTGCCA	58.639	ATCGAGGGGTGTGATGTGAA	58.724		500	4742074	4742573		0.00832988	0.00832988
Chr04	Tri-	(TGA)8	24	4745985	4746008		TAGCCCACACCCTTGCAATA	59.004	CCTATGGATCCTACGTCGGG	58.825		344	4745755	4746098		0.000889183	0.00832988
Chr04	C	(T)10g(TA)15	41	4747377	4747417		TGTGGTTTGAAAATCGGTAACC	57.429	AATTAGGGGTGGGCATGACA	58.993		498	4747125	4747622		0.00832988	0.0028108
Chr04	Tri-	(TTG)4	12	4786498	4786509		AAGTTATCCCGACCTTGGCA	59.011	ATGTTTGGATGTGCGACCTG	58.832		384	4786222	4786605		0.00832988	0.00832988
Chr04	Mono-	(T)10	10	4816451	4816460		TGACCACCAATCAAAATCAAAACA	58.018	AGGAAAGAACTATTGATGGAAAGGG	58.809		362	4816124	4816485		0.00832988	0.00832988
Chr04	Mono-	(T)10	10	4832921	4832930		TGGGACGGAGGAAGTACATG	58.808	AAGAGAAGTGGTCCGGAACA	58.58		432	4832546	4832977		0.00832988	0.0028108
Chr04	Tetra-	(TATT)4	16	4838185	4838200		CTCATCCACTGCACCACAAC	59.123	GTGGGGTGGTGAAAACAAGG	59.25		422	4837927	4838348		0.00832988	0.000889183
Chr04	Di-	(TA)6	12	4840761	4840772		GGCAGCCGTGAGACTGAATA	59.824	AGTGGATTGATTGTGTTGAGCT	58.24		383	4840453	4840835		0.00832988	0.00832988
Chr04	Mono-	(T)10	10	4858111	4858120		TCACAGCAGAGCACAACCTA	58.952	AGGTTCTTGGGGACGGATTT	58.927		371	4857882	4858252		0.00832988	0.00832988
Chr04	Mono-	(A)10	10	4881633	4881642		TGGCGGCGGTATATGATCTT	59.026	CATCTGCAACTCCAACACGT	58.771		393	4881521	4881913		0.00832988	0.00832988
Chr04	Mono-	(A)10	10	4888033	4888042		ATGTGTGTTGGGTGGAGAGG	59.598	TTGCTTTGCTGATGGAGTGC	59.4		413	4887944	4888356		0.00832988	0.00832988
Chr04	Penta-	(TTTTA)4	20	4895511	4895530		TGACTACTCCCTCCGTCTCA	59.01	TGCCTTTGACACAGTTGAGA	57.292		493	4895082	4895574		0.0028108	0.00832988
Chr04	Mono-	(T)10	10	4928484	4928493		GCGGCATTTGTAAGGAGACA	58.551	TTTGGATTGGGGTTTGGTCC	58.277		447	4928105	4928551		0.00832988	0.000270038
Chr04	C	(A)25(CAT)4	37	4932411	4932447		GAAAGATCAGTGTGGGTGCC	58.831	CGTGATGCTAAAACTTTTCCACA	58.146		472	4932289	4932760		0.00832988	0.00832988
Chr04	Di-	(AT)14	28	4934609	4934636		GGCAACGCAACCATAACATC	58.092	AGCCTGAAATCCTGCAGAGA	58.717		457	4934203	4934659		0.00832988	0.000270038
Chr04	Tetra-	(TAAT)4	16	4943065	4943080		AGCGCTAACAAGGAGAGACA	58.742	GCCACATTTAATTTGGCTTAGGA	57.662		366	4942770	4943135		0.00832988	0.00832988
Chr04	Tri-	(TGG)4	12	4950431	4950442		CAGGGTGGTGGAGAGATGAA	58.721	CGGGACTTTCTGACGCAAAT	58.843		489	4950324	4950812		0.00832988	0.00832988
Chr04	Di-	(AT)10	20	4964921	4964940		ACTACTACCCACAGTGCTCT	57.393	TGAAGGTTTGTGTGTGTGTGT	58.49		333	4964823	4965155		0.000889183	0.0028108
Chr04	Tri-	(TTG)4	12	4972993	4973004		TCCTACCCTCCTGAGATCCC	59.139	CAGAGCAAGCAGGAAATCGG	59.269		471	4972949	4973419		0.00832988	0.00832988
Chr04	Tri-	(ATG)5	15	5044600	5044614		AAGGGCACGTCACCTACAAT	59.309	TCGGGGAGGAGATATGGCTA	58.919		419	5044334	5044752		0.0028108	0.00832988
Chr04	Mono-	(A)10	10	5104255	5104264		AAAGGGCGATGATTCACACG	58.913	GGACTCCCGGATCACTATGG	59.03		492	5104031	5104522		0.00832988	0.00832988
Chr04	Tri-	(TAT)4	12	5109117	5109128		TTGCAGGGCCTAGTTGAAGA	58.936	AGCCACTTGTTGACCCATTG	58.669		222	5108927	5109148		0.00832988	0.00832988
Chr04	Mono-	(T)10	10	5109674	5109683		TAAGGCCGTGGTTGGATCAT	59.084	AAGTTTGCCAAGATCTCCCC	57.778		222	5109490	5109711		0.00832988	0.00832988
Chr04	Di-	(TA)7	14	5110363	5110376		GCAACGTGTCTTCCAACTTG	57.895	GGTACCCCGTTCGATGAAAA	57.902		344	5110060	5110403		0.00832988	0.00832988
Chr04	Mono-	(T)10	10	5111676	5111685		GTCTAGCTGCTCAGTCCACA	59.109	CTGGCCTGGATGAATTTGCA	58.812		341	5111566	5111906		0.00832988	0.00832988
Chr04	Mono-	(T)10	10	5116474	5116483		CACGGAAGCAGCAAAGAAAA	57.51	GTTGGGTCGAAGTTGTGTCC	59.058		344	5116167	5116510		0.00832988	0.00832988
Chr04	Tetra-	(AAAC)5	20	5121485	5121504		GGTGGAGCGTATCGGCTAAT	59.683	TGTGCGTGTGAATGTTTGGT	58.901		359	5121426	5121784		0.00832988	0.00832988
Chr04	Hexa-	(AAAATA)4	24	5132352	5132375		GAGGTGTTGAGGTGGCAAAG	59.046	TTTTGGGCCCAGGTCTGTAG	59.596		198	5132244	5132441		0.0028108	0.00832988
Chr04	C*	(TAA)5(AT)14*	42	5134582	5134623		GCTCGGATACATCACAACAGA	57.835	AATCATGCATGTACGAGGCG	58.779		487	5134181	5134667		0.00832988	0.00832988
Chr04	Di-	(AT)8	16	5135098	5135113		CCCAATAGGCGACGCTAGAA	59.612	GAAGAAAGGTGTGTGTGGGG	58.681		202	5135052	5135253		0.000270038	0.00832988
Chr04	Tetra-	(AAAG)4	16	5147370	5147385		CCCTCTTTTGACTCTATTTGTGGG	59.298	CCTAACCACAATACAGCGGC	58.986		364	5147189	5147552		0.00832988	0.000270038
Chr04	Mono-	(A)10	10	5147768	5147777		AGGCCCCAAGACTTGCAATA	59.296	AGACCACCAAAGTAATAGAGGGA	58.304		480	5147550	5148029		0.0028108	0.00832988
Chr04	Tri-	(AGT)4	12	5152291	5152302		ACAGGGAATAGGCAGAGTAGC	58.957	CCAGTGGAGGGAGTCGATAC	58.966		336	5152186	5152521		0.00832988	0.00832988
Chr04	Di-	(TA)6	12	5155306	5155317		ACCATTGGCAAGCTACAACA	58.006	AGGGGTTTGAAAGTGCACAC	58.889		421	5154947	5155367		0.00832988	0.00832988
Chr04	Mono-	(T)10	10	5156552	5156561		AGTGGGTTGATCTCCGTAGC	59.175	ACCGACCCATATTGCACTCT	58.796		474	5156284	5156757		0.00832988	0.00832988
Chr04	Tri-	(AAT)5	15	5157615	5157629		GGGGCTACAAACGTGATTCC	58.908	ACGGATCTCACACCCATACC	58.879		355	5157447	5157801		0.00832988	0.00832988
Chr04	Tri-	(GTC)4	12	5161403	5161414		TTCACCAGACCCAACCTTGT	59.077	TCCCCTGGCTTTACAAATGC	58.444		343	5161358	5161700		0.00832988	0.00832988
Chr04	Di-	(AT)10	20	5162069	5162088		TTTCGGACGCGTCATTAGTG	58.657	CCCCTGCCTATTCCGATTCA	59.235		427	5161977	5162403		0.00832988	0.00832988
Chr04	Mono-	(A)10	10	5174393	5174402		GCCCGTTTTGCCATGAAAAC	59.135	TGGACAGTCGAGGAAGTGTT	58.59		484	5174088	5174571		0.00832988	0.00832988
Chr04	Tri-	(TGG)4	12	5181209	5181220		TGTATGAGAATGGTGGGCGT	59.091	CATCCTTTGACCGTTGACCG	59.204		362	5181178	5181539		0.00832988	0.00832988
Chr04	C	(TATT)4tttgttctttctttctttaattaaaag(T)11	54	5181827	5181880		AGTGCAACATCATCACGACT	57.538	TTCAGTTGGGAGTGCTGCTA	58.944		306	5181787	5182092		7.97303e-05	0.00832988
Chr04	Tri-	(ATT)9	27	5183428	5183454		ACTTGAAATTTACTCTGTGCATCA	57.117	TCAATTGTGACCCTTGCTGA	57.345		364	5183267	5183630		7.97303e-05	0.00832988
Chr04	Di-	(TG)7	14	5208035	5208048		ACGGAAGAAGATAAAGACGAAGA	57.36	AGACACACAAATCTGCATATGTATT	57.129		452	5207741	5208192		0.00832988	0.00832988
Chr04	Mono-	(T)10	10	5209114	5209123		TGCTGTGTTCTTTGTGTGGG	58.898	ACCTCCTAAACTTGGCACGA	58.947		450	5209080	5209529		2.01779e-05	0.0028108
Chr04	Tri-	(AGA)4	12	5231800	5231811		TCTGGCTAACACACATCAGC	57.901	AGGGTCGATGTTGCAGAAGA	59.023		276	5231649	5231924		0.00832988	0.00832988
Chr04	Tri-	(ACA)5	15	5244893	5244907		AGAACCGGTTGCACATTGTC	59.048	CGCCGCAAATAGGAAGAGAC	59.069		399	5244851	5245249		0.00832988	0.00832988
Chr04	Tri-	(AGA)5	15	5253234	5253248		TGGTGCAATTGTTGATGGGG	59.025	AATTGGGCCGTGTTCTTTCC	59.034		291	5253072	5253362		0.00832988	0.00832988
Chr04	Tri-	(TTG)5	15	5261740	5261754		ATCGGAAGCAGCCTCTCTAC	58.963	TTCCTCAAAACGGCACAACC	59.258		303	5261635	5261937		0.00832988	0.00832988
Chr04	Di-	(CT)8	16	5278113	5278128		GCTTTGCTGTGGATCTTTGGA	59.111	TCTGAGAGAGTGATGCGTGA	58.174		498	5277742	5278239		0.00832988	0.00832988
Chr04	Di-	(AG)8	16	5278287	5278302		CTCACACAGCGGATCAATCA	57.986	GTTTCAAGGGCTACTGGTGC	59.118		465	5278264	5278728		0.00832988	0.00832988
Chr04	Tri-	(TGA)4	12	5289179	5289190		AGAGTTGACGAATTTGTTGGGA	58.184	GCAATTCACATCTCTGAGCCA	58.637		341	5289089	5289429		0.00832988	0.00832988
Chr04	C	(TA)6ttaaaaaaatatttatgctataactatata(T)10	52	5295341	5295392		ACCATCAACCCACTAGACCA	57.961	CCTTTGCGGTGGGAGAATAT	57.652		407	5295168	5295574		0.00832988	0.000889183
Chr04	Mono-	(A)10	10	5299525	5299534		GCCAAGTGCGATTCGGATTA	58.704	TGTCGAGACTGGATATGGCC	58.959		174	5299464	5299637		0.0028108	0.00832988
Chr04	Tri-	(TGT)4	12	5315448	5315459		ACAAAGTCATAGCGCCAAACT	58.496	TTGACATCTCCAGCTCTCCG	59.18		448	5315380	5315827		0.00832988	0.00832988
Chr04	Mono-	(T)10	10	5316050	5316059		ATGTCAAGCAAGCACACCTG	59.043	TGAATGAGCAATGCGGAGAG	58.34		344	5315900	5316243		0.00832988	0.00832988
Chr04	Tri-	(TGA)4	12	5319025	5319036		CTTGTCAGCCGGAACAACAA	58.979	TCTTGTGTAGCAGCAAAGGT	57.362		470	5318857	5319326		0.00832988	0.00832988
Chr04	Di-	(GT)7	14	5386853	5386866		AAAATGGGAGTACGGCCAGA	59.011	AGCTAGGCCATCATCCATTCA	58.94		461	5386520	5386980		0.00832988	0.00832988
Chr04	Penta-	(TCTCT)4	20	5400355	5400374		TGGGTCAAAATGCCACTCAA	57.921	CGGTATTCGCACAGTACTCT	57.154		479	5400214	5400692		0.00832988	0.00832988
Chr04	Mono-	(A)10	10	5404218	5404227		TCCCTTTCCATTTTCTTTCACCT	58.185	AGTAACTTGTCAGCTCCAACA	57.162		497	5404178	5404674		0.000270038	0.00832988
Chr04	Di-	(AT)6	12	5406037	5406048		TGTGCTCAATTAAATCTCCCTGT	58.078	AGACATGGGAAGTGAGAGCC	59.092		158	5405947	5406104		0.0028108	0.0028108
Chr04	Mono-	(A)10	10	5431821	5431830		TTATATCGCCTCGTCAACTTGA	57.358	TGTCACTCAACTTAGCAACATATCT	58.299		439	5431434	5431872		0.00832988	0.000889183
Chr04	Mono-	(T)10	10	5432033	5432042		ACAGTACTCCCTTGGTTGCT	58.565	TGGCGTGCAAGAAAATAAGTGA	59.118		383	5431999	5432381		0.00832988	0.00832988
Chr04	Tri-	(TTA)4	12	5436157	5436168		GGCAACCACGAAACAACAAC	58.726	GTGTCAAAGGGCTGGTGTTT	58.889		453	5435884	5436336		0.00832988	0.00832988
Chr04	Mono-	(T)10	10	5436744	5436753		TCTTCAGCCCAAACGAAAGC	59.048	CGCGGCAATTTGTCTGATCT	59.271		412	5436487	5436898		0.00832988	0.00832988
Chr04	Mono-	(T)10	10	5441866	5441875		ACATACGTAGCACAACACACT	57.62	TGTTGCGTGCTTTGTGTTTG	58.656		476	5441632	5442107		0.000270038	7.97303e-05
Chr04	Di-	(AT)9	18	5443617	5443634		CGTCCCATTTTAAGCATACTCCA	58.804	TCCCCTATCCCCTTAATTATTCGA	58.332		383	5443367	5443749		7.97303e-05	0.00832988
Chr04	Di-	(AT)13	26	5443837	5443862		TCGAATAATTAAGGGGATAGGGGA	58.332	TGCGTGTCTTTCAGTGTTCA	57.983		302	5443726	5444027		0.00832988	0.00832988
Chr04	Mono-	(A)10	10	5444681	5444690		GTTGCTGGTATCCACGTTCT	57.905	AATGGCACGTGAGGTAATGC	58.905		163	5444649	5444811		0.00832988	0.0028108
Chr04	Mono-	(A)10	10	5448321	5448330		AGTGTGGAGATGCGGACTAG	58.893	GGCAACTGAAAAGGTGGAAAC	58.178		392	5448008	5448399		0.00832988	0.00832988
Chr04	Di-	(AT)7	14	5455511	5455524		ACCTTGTTCCTCCTTGTGCA	59.449	ACCATTCCCAGGGACCAAAA	59.136		485	5455123	5455607		0.00832988	0.00832988
Chr04	Penta-	(TAATA)4	20	5463910	5463929		GTTGTGCGTTCGGAGCTATC	59.354	TGAGGGTCTTGCATCCTAGC	59.167		498	5463746	5464243		0.00832988	0.00832988
Chr04	Tri-	(ACC)7	21	5476265	5476285		AGAGGTTGTTTCCGAGAGACT	58.4	AATGGCCACAAATTCGACGT	58.756		351	5476149	5476499		0.00832988	0.00832988
Chr04	Mono-	(T)10	10	5480047	5480056		CACCCATTATAACCTGAAAGTCACA	59.057	GGTTGGTTCGGTTCGGTTTTA	59.054		459	5479784	5480242		0.00832988	0.00832988
Chr04	C	(TA)6cagacg(ACA)4	30	5481294	5481323		ACGGACTCTGCTCAAAACAG	58.129	GTCTTCTCTTGAGCCAGGGT	59.02		474	5481138	5481611		0.00832988	0.00832988
Chr04	Tri-	(AAC)7	21	5487729	5487749		GCACCACACTCCTACAACAC	58.773	CTCCCTCGACCTCACTTTGT	59.03		210	5487580	5487789		0.00832988	0.0028108
Chr04	Mono-	(A)10	10	5492453	5492462		CAACTCAACGCACCAGGTTT	59.262	GGCTGGAAACTTCAGTGTTGA	58.702		406	5492161	5492566		0.00832988	0.00832988
Chr04	Mono-	(T)10	10	5494826	5494835		ATTGCCGGGAAATTGAAGGT	58.063	TGAAGCGGACGACACATAAA	57.558		498	5494493	5494990		0.00832988	0.000270038
Chr04	Di-	(AC)6	12	5497302	5497313		TCTTGAGCGCATGAGAGTGA	59.109	AATGTTGGGTTGGTTGGTGG	58.873		379	5497010	5497388		0.00832988	0.00832988
Chr04	Di-	(AT)7	14	5521458	5521471		ATTCAACACAACTTCCCGCC	59.041	CCGTAGTTGTGTTCACCGTC	58.866		469	5521134	5521602		0.000270038	7.97303e-05
Chr04	Mono-	(T)10	10	5523016	5523025		TGAACCCAAAGTATAATCGAGGA	57.057	GCTACTGGACAGATTCAAAAGACA	59.003		497	5522658	5523154		0.0028108	0.0028108
Chr04	Di-	(AT)17	34	5525097	5525130		ACAAACTAGCGAGCACTTTCT	57.887	TTGATGGGTAGTATGGCGTAC	57.261		484	5524756	5525239		0.000889183	2.01779e-05
Chr04	Mono-	(T)10	10	5526175	5526184		ACTCAACCTCAATAGAATGCACA	58.09	AACAAAATCAGAAGGGCCGG	58.743		405	5526083	5526487		0.00832988	0.00832988
Chr04	Di-	(TA)6	12	5532217	5532228		ATCTAAACTCGAGCCGGTCT	58.235	TTTGGGGATTCGAGTCAGGA	58.348		374	5531994	5532367		0.00832988	0.00832988
Chr04	Tri-	(ATG)4	12	5539224	5539235		GACAGCCACACACAACCAAT	58.968	TGTGGGGTGTGCAAACAAAA	59.023		496	5538967	5539462		0.00832988	0.00832988
Chr04	Mono-	(T)10	10	5539691	5539700		AACTGGCAGAGACACATCCA	58.941	GAGGTCATGGAAGGAGTGCA	59.385		425	5539498	5539922		0.0028108	0.00832988
Chr04	C	(T)10ctattttacccttaacattaactg(T)11	45	5542228	5542272		TCCCTCCGCCAGCTTTTATT	59.376	ACGAGTAAAATGGGATGAGGGT	59.156		476	5542154	5542629		0.00832988	0.00832988
Chr04	Tri-	(TTG)5	15	5566844	5566858		GCTAGTGCCAGTTTGAGTCG	58.928	AGGGGTCGTTTGGTAGAGTG	59.026		394	5566547	5566940		0.000889183	0.00832988
Chr04	Mono-	(A)10	10	5567466	5567475		ACTTTTAACAGGGAGCAACACT	58.102	AAGAGACAAGGCCACGTACA	58.955		368	5567296	5567663		0.00832988	0.00832988
Chr04	C	(C)10agaccccactaggtgggaatacactgggt(TTG)4	51	5579939	5579989		ATCAACACCATACTGCCGTG	58.262	TGCAAGCTGGGAATGGAGTA	59.009		499	5579874	5580372		0.00832988	0.00832988
Chr04	Tri-	(AAT)4	12	5585760	5585771		TGTTAGCCCAAGTGCATGTT	58.006	TCGATGGTGGAGGTGTTCAA	58.947		294	5585568	5585861		0.00832988	0.00832988
Chr04	C	(CT)8atatatatat(AC)9	44	5601883	5601926		CAAATGCAAATCAAGCCAGACA	58.345	GTCGAAAGTAGAGTCACGAACA	58.118		490	5601793	5602282		0.0028108	0.00832988
Chr04	Tetra-	(AACA)4	16	5606308	5606323		GGTTTTGCACGTACAATAGCT	57.176	ACCGGTTATTGATCCGTCCA	58.803		148	5606273	5606420		0.00832988	0.00832988
Chr04	C	(TC)7(TA)7	28	5617927	5617954		CCAGCATCGATGAACAGAGC	59.064	AGGTTTGTGCGCCTCAGATA	59.387		363	5617628	5617990		0.00832988	0.00832988
Chr04	C	(A)13gaag(A)10	27	5620298	5620324		CCCACCCAATAATGCACGTT	58.818	TCATCATTCATCCACTTCATTTCAA	57.294		448	5619996	5620443		0.00832988	0.00832988
Chr04	Di-	(TA)6	12	5626589	5626600		CAACCTGCATGAAATTTGACCA	58.007	TGCATTAAGTGTGTGCGTGT	58.696		384	5626241	5626624		0.0028108	0.00832988
Chr04	Tri-	(TAT)5	15	5629355	5629369		CTCTTTGTGGGAGTATGCTGA	57.383	AGGGGTTGAGCATACCTTCG	59.458		385	5629331	5629715		0.00832988	0.00832988
Chr04	Di-	(TA)6	12	5706652	5706663		AGGCACAGGTACCTCAACTC	59.023	GTATCAGCACAACACGCACA	59.135		303	5706383	5706685		0.00832988	0.00832988
Chr04	Mono-	(A)10	10	5712050	5712059		TTCACGGGCCATCTACATCT	58.504	TGAAGCAGCTTTACAAGGCA	58.02		168	5711937	5712104		0.00832988	0.00832988
Chr04	C	(G)12cgtatcgatattggtttt(A)10	40	5725625	5725664		CCGGTCCTCTTCTCTTGTGT	59.03	GCAAAATCGGCTCGTAGTGA	58.644		447	5725410	5725856		0.00832988	0.00832988
Chr04	Mono-	(A)10	10	5740209	5740218		TTTTGTGAAAATTTGTGCAAGCA	57.382	GGCTTTTCTGTCGTCGCTAC	59.286		436	5740101	5740536		0.00832988	0.00832988
Chr04	Mono-	(T)10	10	5742225	5742234		GTCTCCTTCCCTCCACCATT	58.71	CCACTAGGCCATCACTGACA	59.095		344	5742060	5742403		0.00832988	0.00832988
Chr04	C	(T)13gttccttcttaatttattaag(T)11	45	5751730	5751774		TTCGTTGATCCATCCACCGA	59.101	TTCTTGAGTGGAGGGCATGT	58.933		332	5751630	5751961		0.00832988	0.000270038
Chr04	Di-	(TA)7	14	5762478	5762491		CATGGGCGGGTGTAGTCA	59.014	AGGTGCTAGGGGTTTCATCC	59.08		363	5762186	5762548		0.00832988	0.00832988
Chr04	Tri-	(GTT)5	15	5763544	5763558		GTCGAGTTGATGCTGGTTCC	58.92	ATGCAGGTACCGTACGCTAA	58.895		384	5763337	5763720		0.00832988	0.00832988
Chr04	Tri-	(GAT)5	15	5769358	5769372		TGACGACGTACAAGGAGAGT	58.112	TCATCCATTCACACCCCGAT	58.788		487	5769303	5769789		0.00832988	0.00832988
Chr04	Tri-	(ATG)4	12	5785827	5785838		AACGAATCAGCTTGCTTTGC	57.944	AGTATGGCTACAGATCCGCC	59.03		327	5785609	5785935		0.000889183	0.00832988
Chr04	Mono-	(T)10	10	5793414	5793423		AGCTTTTACACCATCCGTTTCA	58.518	GGGAAGGGAGAAAGGGGAAA	58.919		464	5793252	5793715		0.0028108	0.00832988
Chr04	Mono-	(A)10	10	5793607	5793616		GCTAATCCAAACACGTAGCCC	59.331	GGGAAGGGAGAAAGGGGAAA	58.919		208	5793508	5793715		0.00832988	0.00832988
Chr04	Mono-	(T)10	10	5794714	5794723		CAAAGGAATGCGGGAATGGA	58.527	TCCCAGACACAAAGAAGGCA	59.157		247	5794632	5794878		0.00832988	0.00832988
Chr04	Mono-	(T)10	10	5795170	5795179		TGTTTGATTGAGCTTCGCCC	59.119	ACAAAGGCTGCAAGTCGAAG	59.053		476	5794839	5795314		0.00832988	0.00832988
Chr04	Tri-	(TTG)4	12	5796276	5796287		TGGACGCCAGACACATTACA	59.318	AAAGCCCACTATCCCGACTC	59.169		491	5796130	5796620		0.00832988	0.00832988
Chr04	Tri-	(CAG)4	12	5802898	5802909		CTCAAGCAACAGCAGCAGAA	59.051	GCTGGTAGATTCCGCTTGTG	58.99		462	5802850	5803311		0.00832988	0.00832988
Chr04	Tri-	(ACC)4	12	5803416	5803427		CACAAGCGGAATCTACCAGC	58.99	GTCTGAAGTTTGCCCCTTGG	59.038		344	5803292	5803635		0.00832988	0.00832988
Chr04	C	(TC)14c(CT)6	41	5804819	5804859		CACCGACTCTGGGAAACTCT	59.03	TTGCCTGCTCAATGAACCAC	59.039		500	5804490	5804989		0.00832988	0.00832988
Chr04	Mono-	(A)10	10	5812586	5812595		AAAGGCAAAATGACCCCTGA	57.603	GTTGTGGGTATTGGCTGCAA	59.035		483	5812555	5813037		0.00832988	0.00832988
Chr04	Mono-	(T)10	10	5813511	5813520		AGGTGAAGTGAAGGGAAGCA	58.86	AGGAGCTAACACCCACCATT	58.627		410	5813382	5813791		0.00832988	0.00832988
Chr04	Tetra-	(TTTA)4	16	5821124	5821139		CAGGTCTCGTTGATTTGGGC	59.195	GCGGTATGGACGACAATGAC	59.072		491	5821057	5821547		0.00832988	0.00832988
Chr04	Tri-	(ACA)4	12	5842604	5842615		TGGCAGTTGATCTTGGGTCT	58.933	TAGGGGTAAGGTCTGCATGC	59.163		341	5842345	5842685		0.00832988	0.021943
Chr04	Tetra-	(ATTG)4	16	5844070	5844085		GCTAGAGTCTGCCACGGATA	58.68	AAGCCGTCCTTCTTTGGGA	58.849		480	5843717	5844196		0.00832988	0.00832988
Chr04	Mono-	(T)10	10	5873325	5873334		ATGTTCCGTCGGCCAAATTT	58.747	AGGCTTCATCTCCTTCTCCA	57.739		495	5873131	5873625		0.00832988	0.0028108
Chr04	Mono-	(T)10	10	5875219	5875228		AAATTGACCCCATTCGCACC	59.105	GGACGAATAAAATAGGACTGAGGG	58.702		309	5874977	5875285		0.00832988	0.00832988
Chr04	Tri-	(GCC)4	12	5875814	5875825		CTTATCGCGCTCACAAACGA	59.011	TGGGAGACAATAGGCGTGTT	59.019		385	5875708	5876092		0.00832988	0.00832988
Chr04	Tri-	(AAG)4	12	5882574	5882585		TCGTCGTTAAGCAATATCAGCC	58.879	GACCACAGGCGAGAAAGAAA	58.121		443	5882426	5882868		0.00832988	0.0028108
Chr04	C	(A)11taaaaaattctg(A)13	36	5885304	5885339		TGGGACTGCAACGTACAAGA	59.246	TGCCTTTATATGAGCTTGCCA	57.704		372	5885236	5885607		0.00832988	0.0028108
Chr04	Mono-	(A)10	10	5885463	5885472		TGGGACTGCAACGTACAAGA	59.246	TGCCTTTATATGAGCTTGCCA	57.704		372	5885236	5885607		0.0028108	0.00832988
Chr04	Mono-	(A)10	10	5891279	5891288		TTCAACTTGGGCCATTCGAC	58.756	GGGAAAGAAGACAAACCGCA	58.685		497	5891003	5891499		0.00832988	0.00832988
Chr04	C	(A)11taacaaaatca(T)10cttggtttaactgtc(T)10	57	5894132	5894188		CATGTCATGCAGAAAGTTGAAGT	57.883	AGGATCTGAGTTGCAATGTGT	57.57		415	5893929	5894343		0.00832988	0.00832988
Chr04	Mono-	(T)10	10	5894622	5894631		CCGTTACACCTTCCAACAGC	59.128	CTCAACTCCGCCATCACAAA	58.477		463	5894478	5894940		0.00832988	0.00832988
Chr04	Di-	(AG)9	18	5898872	5898889		ACCATCTTCAACTGGGAGCA	58.933	GTTACTCCAAGGCTCTCCCC	59.458		425	5898583	5899007		0.00832988	0.00832988
Chr04	Mono-	(A)10	10	5912456	5912465		AACGAGGCTTGGACAGATGA	59.023	TGCGTGACAGTTGATCTCCT	59.031		446	5912096	5912541		0.00832988	0.0028108
Chr04	Mono-	(T)10	10	5917199	5917208		ATGGTTCATCGAAAAGGCGT	58.179	TCCAACACCCCTGAGTTTGT	59.077		429	5917057	5917485		0.00832988	0.00832988
Chr04	Di-	(CT)10	20	5922804	5922823		GTTGAAAACGATCCCCTGCA	58.756	TACACTGGACCTGCACAGTT	58.872		399	5922681	5923079		0.00832988	0.00832988
Chr04	Tri-	(TTG)5	15	5929816	5929830		TGCGTACATTCTACCCTCCC	58.883	AGTTTCTTCCCTCTCCGCTC	59.101		154	5929766	5929919		0.000889183	0.00832988
Chr04	Mono-	(A)10	10	5933265	5933274		CTTTTGGAAGGAGGACTACACA	57.648	ACCTAGACCAGCTCTCCAGA	58.996		339	5933194	5933532		0.00832988	0.00832988
Chr04	Tri-	(TGT)5	15	5935743	5935757		CTCTGAGGGTTGAGGTACGG	59.182	TCGGCATGTCCTGTAAACCT	59.019		436	5935670	5936105		0.00832988	0.00832988
Chr04	Mono-	(A)10	10	5972170	5972179		GGAAAATTGGGCCAAACTAGC	58.027	ACCACTACAGCTTTCGGGAT	58.723		493	5972114	5972606		0.00832988	0.00832988
Chr04	Tri-	(CAA)6	18	5992878	5992895		GAGCCCGAATCATGAGAGGT	59.244	TTGGAGGTAGCGGTATGGAC	58.883		116	5992850	5992965		0.00832988	0.00832988
Chr04	Mono-	(T)10	10	6012057	6012066		GGTGCTTGCGGTTTGATAGT	58.835	ACCCGACACGAATCCAGATT	59.097		493	6011628	6012120		0.00832988	0.00832988
Chr04	Tetra-	(ATTT)4	16	6013410	6013425		GTTGCATTACCCTTCGGCTC	59.267	TGTGCTGCTTTTACGTTGGA	58.33		173	6013341	6013513		0.00832988	0.00832988
Chr04	Mono-	(T)10	10	6026910	6026919		AGGAGAGAAAGCACGATTGGA	59.097	ACAAATGGGAGAGATTTTAGGAGA	57.357		479	6026466	6026944		0.000889183	7.97303e-05
Chr04	Di-	(AT)6	12	6031768	6031779		AGCAACAATGATCTCCAACAGG	58.913	TGCAAAGTGTAGGGATTATTTGGA	58.425		282	6031578	6031859		0.000889183	2.01779e-05
Chr04	Tri-	(AAC)5	15	6067148	6067162		GGTCAAATAGCAACAATAGCGG	58.047	GGCCACAGGTGACAAAAGAG	59.046		329	6067125	6067453		0.00832988	0.0028108
Chr04	Mono-	(T)10	10	6074942	6074951		CAGAAATGAAGCCGGCAGAG	59.269	CGCACTTCCACAAACATCGA	59.135		480	6074559	6075038		0.00832988	0.00832988
Chr04	Mono-	(A)10	10	6075550	6075559		AAACCCAACCGAGACTGCTT	59.817	TCTCTGTCCCATTTTGTCGC	58.192		351	6075409	6075759		0.00832988	0.00832988
Chr04	Tri-	(TTA)4	12	6084089	6084100		CGTGGGACTTTGCAATGGAT	58.823	ATCGCCTCATCCTGCTACTC	59.035		420	6083841	6084260		0.00832988	0.00832988
Chr04	Mono-	(T)10	10	6087483	6087492		ACGATGCATCCCTACGCATA	59.034	AAAACAGCCACCCTACCTCA	58.854		350	6087294	6087643		0.00832988	0.00832988
Chr04	Mono-	(T)10	10	6102693	6102702		GCTGTTTCCCTGGGTTTGAG	59.038	GCAACAGCATGACTTCCACA	59.046		295	6102635	6102929		0.00832988	0.00832988
Chr04	Tri-	(CTA)4	12	6112877	6112888		AAGAGAGGTTATCGGCGAGG	58.966	TCCTCGGATACCACATTGCA	58.8		369	6112636	6113004		0.00832988	0.00832988
Chr04	Mono-	(T)10	10	6113306	6113315		TCGTCGTGGCATGAACTTTG	59.135	GGGAATGGCTGCAATCACAA	59.103		319	6113266	6113584		0.00832988	0.00832988
Chr04	Tri-	(ACA)4	12	6122826	6122837		CCAAACCGTTTCACTCAGCA	58.979	AGGTAGTGGTATGGACTGCG	58.888		307	6122598	6122904		0.00832988	0.0028108
Chr04	Tetra-	(AAAT)4	16	6128402	6128417		GCACATAGACACAGCCAAGG	58.91	CCTTTGGTTGGTCTCATCAGG	58.56		497	6128366	6128862		0.00832988	0.0028108
Chr04	Di-	(TC)7	14	6128739	6128752		GCACATAGACACAGCCAAGG	58.91	CCTTTGGTTGGTCTCATCAGG	58.56		497	6128366	6128862		0.00832988	0.00832988
Chr04	Tri-	(TCC)5	15	6130900	6130914		CACAGCTCTTTTCCACCCAC	59.046	TGAATCCCTCGACGAAAGCT	59.104		379	6130851	6131229		0.00832988	0.0028108
Chr04	C	(T)10gtgtgtg(T)27	44	6133927	6133970		TTGAGAAGCGCACGAAACAA	58.989	GGACCCTATGTAGATCCGCC	59.104		349	6133853	6134201		0.00832988	0.00832988
Chr04	C	(A)12tcataaaagagatgtgaagt(A)11	43	6134588	6134630		TAATGGGTCCTGAAATGCGC	58.611	AGTGAACAAGCGGAATGTGT	58.033		500	6134549	6135048		7.97303e-05	0.00832988
Chr04	Di-	(AT)7	14	6140760	6140773		TCAGTGTCATCAATCAACGCA	58.235	TTGGATATGGCCGGATCACT	58.566		484	6140621	6141104		0.00832988	0.00832988
Chr04	C*	(T)14(TGGGG)4*(G)13*	42	6145701	6145742		TTGGAGAGCTGGTTGGTAGG	59.016	AATACCCCACTCCACCCTTG	59		459	6145606	6146064		0.00832988	0.00832988
Chr04	Mono-	(T)10	10	6148612	6148621		TAGGGTTAGGGTTTTGCGGT	58.934	TTTCGAATCCTGAGTTCGCC	58.278		401	6148282	6148682		0.00832988	0.00832988
Chr04	Tri-	(TGT)7	21	6154461	6154481		ATGGTCTGCGTACACATTGC	58.913	ATTAAGGATTGCAGGCCACG	58.607		404	6154404	6154807		0.00832988	0.00832988
Chr04	Di-	(AT)6	12	6156394	6156405		GCTGGATCCTGTTGGCAATG	59.541	ACCTGTTGAAGCCTAACGGA	58.947		399	6156328	6156726		0.00832988	0.00832988
Chr04	Tri-	(TAC)4	12	6157145	6157156		AGAACCCCACAACCAGACAT	58.851	CAGGCTATGGTGGGTCAGAA	59.088		398	6157010	6157407		0.00832988	0.000889183
Chr04	Di-	(TC)11	22	6160595	6160616		GAGGGATACTAGGCTGCCAC	59.318	ACACACAGAGACACACAGTAGA	58.712		137	6160512	6160648		0.00832988	0.000270038
Chr04	Di-	(TA)9	18	6161092	6161109		TCATGTGTAACGGTAAGCGT	57.271	GATTGACAAGTGAGTAAGTTCGC	58.053		387	6160825	6161211		0.00832988	0.00832988
Chr04	Tri-	(AAT)20	60	6162519	6162578		TCGGAATCCCCTCTCTACCC	59.812	CGTTGTGATTGCCCGCTTTA	59.48		428	6162182	6162609		0.00832988	0.00832988
Chr04	Di-	(TA)6	12	6204771	6204782		CCGTAGTTGTGTTCACCGTC	58.866	ATTCAACACAACTTCCCGCC	59.041		467	6204475	6204941		0.00832988	0.00832988
Chr04	Di-	(TA)8	16	6206033	6206048		GGATTGTCCCGACCCTAGTT	58.799	TGGTACCCGAAGCTGAGAAG	59.104		281	6205905	6206185		0.00832988	0.00832988
Chr04	Di-	(TA)7	14	6243431	6243444		CGCAAAGCACGTACCCTAAA	58.85	GTACTGTCGTGGGTGGTGTA	59.039		390	6243407	6243796		0.0028108	0.00832988
Chr04	Tri-	(TAT)7	21	6246838	6246858		GATGATGGGGTGATTTGAGCC	59.041	TAAGACGGCAAAGCGAAGTG	58.855		453	6246591	6247043		0.00832988	0.000889183
Chr04	Mono-	(T)10	10	6247849	6247858		TTTCCCCTACACATTCGCTG	57.892	CTCTCCCCTTCCTCCATTCC	58.864		419	6247600	6248018		0.00832988	0.00832988
Chr04	Tri-	(AAC)5	15	6248428	6248442		AAACCAAACAACCCACCCAC	59.094	GGTGAGGTCCGCTTACACTA	58.82		374	6248139	6248512		0.00832988	0.00832988
Chr04	Tri-	(TTC)4	12	6253300	6253311		ATCGGCGATTTGTTCACGTT	58.847	TCCTGAACCGTTCCTACACC	59.029		197	6253260	6253456		0.00832988	0.000889183
Chr04	Tri-	(TAT)4	12	6254990	6255001		TCAACCTCCTTCTCGATCGA	57.876	AAGTATAACCGACTCCAACTGG	57.533		318	6254853	6255170		0.0028108	0.00832988
Chr04	Mono-	(T)10	10	6264902	6264911		ACTGTGAGGGTGGGCAATTA	58.928	AGGAGAACAAGCAAGCAACA	57.943		301	6264784	6265084		0.00832988	0.00832988
Chr04	C	(TTG)6(AT)7	32	6282634	6282665		GGTAGAGGTATGGACTGCGT	58.599	GGAACAACCGTACTCAAATTGG	57.845		469	6282569	6283037		0.0028108	0.00832988
Chr04	Di-	(AT)6	12	6284741	6284752		AGCCCAAAATGCCAAAGATCA	58.741	TTGTCCACCCTCACAGTCTT	58.493		500	6284555	6285054		0.00832988	0.000889183
Chr04	Di-	(TA)15	30	6285215	6285244		AAGACTGTGAGGGTGGACAA	58.493	AGTACCGTAACATAGCAGGACA	58.641		457	6285035	6285491		0.00832988	0.00832988
Chr04	Tetra-	(TTTA)4	16	6294483	6294498		TGTTCCAACCTCTCGAGCAT	59.023	GCCGTCGGTGTTGTCTTTAT	58.564		465	6294097	6294561		0.00832988	0.00832988
Chr04	Tri-	(AAC)4	12	6302673	6302684		CGTCCTAGCAGCATCTCGTA	59.055	TGCACGTAAACTTGACCTGC	59.058		486	6302373	6302858		0.00832988	0.00832988
Chr04	Di-	(AG)14	28	6306329	6306356		AGGTATTGGTGGTTTGGCAA	57.61	TTGCTGCTGAAGGGTACTGA	58.944		434	6305957	6306390		0.00832988	0.00832988
Chr04	Tetra-	(AAAG)4	16	6307549	6307564		AGCATACACACAGTTCCCCT	58.638	TTCAGGTGCAGAGTCAGAGG	59.028		291	6307495	6307785		0.00832988	0.00832988
Chr04	Hexa-	(TCTTCA)4	24	6307741	6307764		AGCATACACACAGTTCCCCT	58.638	TTCAGGTGCAGAGTCAGAGG	59.028		291	6307495	6307785		0.00832988	0.00832988
Chr04	Tri-	(TCA)6	18	6309743	6309760		GTCCTTGAATTCGCGCTCAT	58.99	TGAGTGAGAATGGGCATCGT	59.095		476	6309454	6309929		0.00832988	0.00832988
Chr04	Tri-	(AAG)4	12	6324371	6324382		TCAATTTCACATTCAAGCTCCCA	58.849	AGGGAAAGAACATGAGCCCA	58.924		306	6324293	6324598		0.0028108	0.00832988
Chr04	Mono-	(T)10	10	6328983	6328992		TCACTTGCTTCTACCCAATGC	58.564	ACTCTCGGTTCAAGTGCAGA	58.959		394	6328888	6329281		0.00832988	0.00832988
Chr04	Mono-	(A)10	10	6343780	6343789		GGTAACAGCTAAGCCATCGC	59.062	GTGCGGTGTTTCCTGGTAAA	58.689		456	6343379	6343834		0.00832988	0.000889183
Chr04	Tri-	(ACA)4	12	6346788	6346799		ACCCAAGTCCCCTGTATTGG	59	TGACCTGAATCACTCACCCC	59.016		296	6346641	6346936		0.00832988	0.00832988
Chr04	Tri-	(CTC)4	12	6353774	6353785		GGAACTACTGGCGCAAACAA	59.051	GATTTGTTCGCTGCTGGTGA	59.126		432	6353618	6354049		0.00832988	7.97303e-05
Chr04	Di-	(AT)6	12	6355777	6355788		AGCGGTGCCCAAAAGAATAC	58.826	TCTCTGTTAAAGTGTGAGTACGAT	57.429		473	6355355	6355827		7.97303e-05	0.00832988
Chr04	Di-	(TA)6	12	6374885	6374896		GAGCAATTGACAGTGGCACA	59.046	GCCAGGATTTTCATTGAGGAGG	59.308		492	6374473	6374964		0.00832988	0.00832988
Chr04	Di-	(AT)10	20	6376171	6376190		TGAGCCAGCACTTTTAGCAT	57.795	AGGTCCTAGATGCAGCCAAA	58.711		389	6376096	6376484		0.00832988	0.00832988
Chr04	Tri-	(TTG)5	15	6386410	6386424		TGATGCTTGGGAGGTGGATT	58.998	TTGACACCTTTTGCAGCCAA	58.81		272	6386222	6386493		0.00832988	0.00832988
Chr04	C	(T)10aaatgaaactatgatgattttaaagaagtt(A)12	52	6408353	6408404		GTTCGGGGTGGTACTAGAGG	58.89	ACACGTCAATGATCAATGAAGCT	58.994		496	6408091	6408586		0.00832988	0.000889183
Chr04	C	(A)18gaagatagaaaattatattt(A)10	48	6408889	6408936		TCCATCCAAAGCTCTCACGA	58.734	AGATGCCAACCACTTATTAGCA	57.765		396	6408666	6409061		0.00832988	0.0028108
Chr04	Hexa-	(ATATCT)5	30	6419767	6419796		CAACGTTCGGATGATTCTCCA	58.383	TCTTTTCCCATATATTTCCTCTCCC	57.908		392	6419605	6419996		0.00832988	0.00832988
Chr04	Mono-	(T)10	10	6422774	6422783		GTTTGAAGGCGGAGGAAAGG	59.118	TGAATGAACAACCGCATGCA	59.043		213	6422681	6422893		0.00832988	0.00832988
Chr04	C	(CTT)4tttgtttc(T)15	35	6427113	6427147		GCTTAATTGGTGTCGGCAGT	58.835	TGTACCAAACCAACCCCTCA	58.776		253	6427035	6427287		0.00832988	0.00832988
Chr04	Tri-	(TAA)4	12	6465129	6465140		GGGAAGGGACAAAATTAGGTGT	58.225	ACTGCCTGCTATTTTCACTTGT	58.51		423	6464752	6465174		0.00832988	0.000889183
Chr04	Mono-	(A)10	10	6471908	6471917		GTTGCTAGCCATCGTCGAAG	59.076	CCTGTTTATCATGAAAGGCGGT	58.983		286	6471769	6472054		0.0028108	0.0028108
Chr04	Tri-	(TTG)4	12	6473341	6473352		TCACAGCCCAAATCACTCTCT	59.019	ACAGTTTCTCTACGCCCATGA	59.1		264	6473154	6473417		0.00832988	0.00832988
Chr04	Tri-	(AAT)4	12	6478036	6478047		TTGGCACGAAAGACCCTGTA	59.24	TTAGGGGATAGCGTCACGAC	58.973		142	6477939	6478080		0.000270038	0.00832988
Chr04	Mono-	(T)10	10	6478677	6478686		AAAATCACTTGCACCATACCATT	57.256	GACGAAGCGCCATTGATGAT	59.06		259	6478614	6478872		0.00832988	0.00832988
Chr04	Di-	(AT)7	14	6483693	6483706		ACGGACTGAAAGGTGAGGAG	59.03	ATGGTGAGTGGTGTGTGGAT	58.933		490	6483394	6483883		0.00832988	0.00832988
Chr04	Tri-	(CGT)4	12	6495920	6495931		GCTGGTTGTGTGACATGTGT	58.976	TCGATCATTTTCCGAAGCCG	58.713		464	6495496	6495959		0.00832988	0.00832988
Chr04	Di-	(AT)10	20	6545269	6545288		ACCCCATTATGCAACGTATTTCA	58.726	ACTCGGGCATGTGGTGTATA	58.508		497	6544833	6545329		7.97303e-05	0.00832988
Chr04	Di-	(AC)8	16	6545510	6545525		TCGTACGATTTCAACGTATTCAAT	57.126	AAGCGACCAAAAGTGATCGG	58.843		451	6545427	6545877		0.00832988	0.00832988
Chr04	Di-	(TA)7	14	6582280	6582293		AATGTTCTCAGCTTGGTCGC	58.84	TGACTTGAAATGATTAAGCGTGGT	59.24		296	6582168	6582463		0.00832988	0.00832988
Chr04	Mono-	(A)10	10	6583913	6583922		CCCACTGCCTGCAATAGTTG	59.187	TTGTGGTGAAGTGAAGGGTT	57.181		272	6583748	6584019		0.00832988	2.01779e-05
Chr04	Tri-	(ATG)4	12	6606168	6606179		TCGGGCTATGTGAGTCTTTCA	58.824	GTGCCCGAAGAATCACTGTC	58.92		199	6606118	6606316		0.00832988	0.00832988
Chr04	C	(TC)6tactcacaaa(CT)6	34	6624026	6624059		CCTTGTGCGATGCTACAGAC	58.998	GCCTTCACACGCACTAGATC	58.718		446	6623662	6624107		0.00832988	0.00832988
Chr04	Mono-	(A)10	10	6633078	6633087		TCCTACTCACCTCAATTACCGT	58.295	ACTCAATGACGTGATGAAAGTGA	58.369		208	6632940	6633147		0.00832988	0.00832988
Chr04	Tri-	(AAT)5	15	6639874	6639888		AGCATGTCTTACCCCTGCTT	59.005	CGCAAGGACGACAATAAGGG	58.993		462	6639825	6640286		0.000889183	0.0028108
Chr04	Di-	(AT)16	32	6650528	6650559		ATCCAGGATTCGTGAGCTGT	58.801	TTACCACCACCACCAGCATA	58.637		398	6650419	6650816		0.00832988	0.00832988
Chr04	Tri-	(TGG)4	12	6650802	6650813		ATCCAGGATTCGTGAGCTGT	58.801	GCAGCATTACGTGAATTGGC	58.451		467	6650419	6650885		0.00832988	0.00832988
Chr04	Mono-	(A)10	10	6653082	6653091		AAATGGAGGGAGCACTACGT	58.723	GGGGTTGATGATTGTTGATTAGGA	58.8		433	6652977	6653409		0.000270038	0.00832988
Chr04	Tetra-	(AAAT)4	16	6654710	6654725		AGCATGTCCCCTTTCATAAAACA	58.584	TAGGGGTGGGTGGAGTTAGA	58.905		144	6654614	6654757		0.00832988	0.00832988
Chr04	Tri-	(ATT)5	15	6654856	6654870		TCTAACTCCACCCACCCCTA	58.905	CGTACCCATCAAATCTCCGC	58.782		453	6654738	6655190		0.00832988	0.0028108
Chr04	Tri-	(GTG)4	12	6663234	6663245		AAAGCCCCAGACCTCACTTT	59.146	TTCATGCAGGGTCCGAAGAT	59.088		304	6663189	6663492		0.00832988	0.00832988
Chr04	Mono-	(T)10	10	6665827	6665836		GACGAGACTTACTGGCGGTA	58.91	AGTCGAGCTCAAATCACCAA	57.161		372	6665496	6665867		0.00832988	0.00832988
Chr04	Di-	(TA)6	12	6675836	6675847		TGGCATGTGAGGACGAAATG	58.548	GGCCCAACTCAACTCCAAAA	58.591		481	6675720	6676200		0.00832988	0.0028108
Chr04	Di-	(AT)9	18	6682615	6682632		CCAAGATCCGCATCCTTCTC	58.124	TGAATCCCCAATTGATCTGGC	58.33		327	6682477	6682803		0.00832988	0.00832988
Chr04	Mono-	(T)10	10	6683957	6683966		TCAAATGAGTCCAACGCGTC	58.855	CCCACCTCCACCGTACATTT	59.673		474	6683749	6684222		0.00832988	0.00832988
Chr04	Mono-	(A)10	10	6685824	6685833		CTGCTCCACCCTTAACCAGA	59.016	CTCCAGCCCTACACTACACA	58.443		227	6685671	6685897		0.00832988	7.97303e-05
Chr04	Tri-	(AAT)4	12	6686460	6686471		GGGTTCACATGGCAAAGCAT	59.39	TGAACCATATTGACTTGTTCGTGT	58.939		448	6686350	6686797		0.00832988	0.00832988
Chr04	Di-	(AT)11	22	6689821	6689842		AGCAAGCCAAAACCAACAGT	58.806	GCCAACCACAGCACCTAAAA	58.963		389	6689613	6690001		0.00832988	0.00832988
Chr04	Tri-	(TAA)4	12	6692516	6692527		TGATCCCTCTAACCGTCCAA	57.759	AACGACAGGTGGAAAATCGC	59.128		345	6692362	6692706		0.00832988	0.0028108
Chr04	Di-	(AT)18	36	6695696	6695731		TGTCAGGCGTGGAAAGTACT	58.955	CTCTTGCGTGGATTCAAAGGT	58.846		365	6695517	6695881		0.000889183	0.00832988
Chr04	Mono-	(A)10	10	6697128	6697137		GCTTGTTGAGTTGTTGTTTGCA	59.007	GTGACAAAGAGGGTGCTTGC	59.688		466	6697047	6697512		0.00832988	0.00832988
Chr04	Mono-	(A)10	10	6705082	6705091		GCTTAGAGGCACGATAATACACT	58.127	ACGGATTGTGTTAGTTGTACGT	58.019		434	6704724	6705157		0.00832988	0.0028108
Chr04	Tri-	(GAA)4	12	6708444	6708455		GATGCTAATCGGCCTTGTCC	58.77	GCAGTTTCGTCTAAGCAACCA	59.129		368	6708282	6708649		0.00832988	0.00832988
Chr04	Mono-	(A)10	10	6710547	6710556		AGCTGATCCGGACGTCATAA	58.6	GCAGGCCGTACACCCTATAT	59.026		409	6710523	6710931		0.00832988	0.00832988
Chr04	Mono-	(T)10	10	6713834	6713843		CCCTCCCCAGATCCCATTTT	59.063	AGGCCTAAGTCTCATCAAGCA	58.809		348	6713673	6714020		0.00832988	0.00832988
Chr04	Tri-	(AAG)4	12	6716020	6716031		CCCACCAGCAACATGAAACA	58.961	TGCCCCGCTGAAGATATAGG	59.023		343	6715793	6716135		0.00832988	0.00832988
Chr04	Tri-	(TAT)4	12	6773222	6773233		AGACTCCATCAAGAACCTCTCA	58.216	AAAGGGTTCAAACGTGGAGC	58.97		393	6772984	6773376		0.00832988	0.00832988
Chr04	C	(TC)7(TA)7	28	6787744	6787771		AGACCCGACCCAATAAAGCA	59.011	GACCCACATGAATGCCAAGG	59.18		265	6787709	6787973		0.00832988	0.00832988
Chr04	Tri-	(GGT)4	12	6795040	6795051		CCCGGCTCAAGACAAAGAAT	58.174	ACTGACGATCATCTCCACCA	58.147		479	6794715	6795193		0.00832988	0.00832988
Chr04	Tri-	(GTG)4	12	6795221	6795232		TTGGTAGTGGTAGTTGCGGT	58.95	AACCAACTCCGCTATCACCA	59.019		275	6795023	6795297		0.00832988	0.00832988
Chr04	Mono-	(A)10	10	6795799	6795808		ACCTCCTCCATCAAGTGCAA	58.933	AGTCAGCACTGCCATTGTTT	58.304		399	6795605	6796003		0.00832988	0.00832988
Chr04	Tri-	(TGG)4	12	6796641	6796652		TGGTAAGCTTAGAGGCCCAC	59.09	GGTGAAGACAGACGTGCTTG	59.138		441	6796248	6796688		0.00832988	0.000889183
Chr04	Tri-	(TAT)5	15	6797778	6797792		GCCGGGTTAAATCCATTGCT	58.889	AGAAGCCTAACTAACCAACCCA	59.016		269	6797751	6798019		0.00832988	0.000889183
Chr04	Di-	(CA)6	12	6905905	6905916		CCAACCCAGTAACACCAACA	57.94	TTCTCCCTTCAACCTCCGAC	59.026		338	6905882	6906219		0.00832988	0.0028108
Chr04	Mono-	(A)10	10	6921290	6921299		CGACGGACCCAAAATCGAAA	58.85	AAGTTTGTCGGTCGTTTGGA	57.973		483	6920910	6921392		0.00832988	0.00832988
Chr04	Mono-	(A)10	10	6939539	6939548		ACGCAGAAGAAATAGTGACGC	59.007	CCCGAGAGAGGAGAATCAGG	58.673		418	6939197	6939614		0.00832988	0.00832988
Chr04	Di-	(GA)6	12	6943122	6943133		CCAAGAACTCACAGACACGC	59.138	CCAAGTCAGTTTGAACCGCA	58.979		438	6942966	6943403		0.00832988	0.00832988
Chr04	Mono-	(T)10	10	6954913	6954922		TCTCGGCAGGTGAAAGTCAT	59.023	TGAGTGACCCTTGATGAGCT	58.351		332	6954781	6955112		0.00832988	0.00832988
Chr04	Di-	(AG)7	14	6958479	6958492		ATCAATGGGTGGACTCGTGA	58.724	GATGAGAATCCTGCCTCCGA	58.956		195	6958437	6958631		0.00832988	0.00832988
Chr04	Mono-	(A)10	10	6959795	6959804		GTTGACTGGGTGCGTAGTTC	58.854	TGTGGCAAAGCTCCTTCATG	58.75		497	6959623	6960119		0.00832988	0.00832988
Chr04	Mono-	(A)10	10	6960049	6960058		GTTGACTGGGTGCGTAGTTC	58.854	TGTGGCAAAGCTCCTTCATG	58.75		497	6959623	6960119		0.00832988	0.00832988
Chr04	Tri-	(AAC)4	12	6970380	6970391		GGTCAGGGGAAGCTAGAGTG	59.173	CCAAGACCCCACTTTGTTGG	58.96		280	6970146	6970425		0.00832988	0.00832988
Chr04	Di-	(AT)7	14	6975500	6975513		GAATGGCAGCTGTCGTGAAT	58.91	AAACTGGGCTAGGATCAGGG	58.783		206	6975396	6975601		0.000889183	0.00832988
Chr04	Tri-	(TTC)4	12	6978468	6978479		CCCCATGTCTAATTTTCCCCAC	58.969	CACACAAAGCCCCTCCATTG	59.395		270	6978429	6978698		0.00832988	0.00832988
Chr04	Mono-	(T)10	10	6978590	6978599		CACCGCCCATTTATACGTGT	58.341	CACACAAAGCCCCTCCATTG	59.395		198	6978501	6978698		0.00832988	0.0028108
Chr04	Tri-	(ATG)4	12	6984104	6984115		AAAGGGCATGGGATGATGTC	57.922	GTGCCATCTTTTGACTCCTCA	58.217		236	6983920	6984155		0.00832988	0.0028108
Chr04	Tri-	(AGA)4	12	6985105	6985116		TCGCCTGTCAACACTCTTTG	58.418	TCAATAGACCGGGGACAATGT	58.807		316	6984925	6985240		0.00832988	0.00832988
Chr04	Mono-	(T)10	10	6987552	6987561		CTCATCACCTTAATGCCCGC	59.053	TGACTCCTGCCATTCTCCAT	58.412		326	6987257	6987582		0.00832988	0.0028108
Chr04	Tri-	(TAT)6	18	7001686	7001703		AAAAGCGCTCTCACCCAAAT	58.379	CCCGACAATGGTAGAGAGACA	58.9		480	7001476	7001955		0.00832988	0.00832988
Chr04	Tri-	(TTG)5	15	7002730	7002744		ATGAAGTAAGGGTTGGCGGA	59.011	CCCAATGCACGACAAGACAA	59.049		210	7002573	7002782		0.00832988	0.00832988
Chr04	C	(A)10gaaaaaaagaaagaaagatgagtaatcgttttcaag(AT)6	58	7012523	7012580		AAACGGAGGGAGTATGTGCA	59.019	ACCTTACCACTGTCATCGCA	59.026		449	7012462	7012910		0.00832988	0.00832988
Chr04	Tri-	(TGG)4	12	7016300	7016311		CCTCTCCCTACACAGCAGAA	58.438	GGAACCTCCGTCTCAGTTCA	59.033		498	7016114	7016611		0.00832988	0.00832988
Chr04	Tri-	(AAG)4	12	7016798	7016809		TGAAGTGAAGATGAAGCGCG	58.929	CAGTTATCCATCTGCGTGGC	59.06		417	7016690	7017106		0.00832988	0.00832988
Chr04	Tri-	(TTC)4	12	7017322	7017333		CCTCATGCTTCGTCGTTGTC	59.284	AAGAAGAGAGAAGGCGACCC	59.101		479	7017222	7017700		0.00832988	0.00832988
Chr04	Di-	(CA)7	14	7019202	7019215		CGTTTCAGAAGTTTGGCCCA	58.971	TCATGGCATTCTCCGACACT	59.095		465	7018900	7019364		0.00832988	0.000889183
Chr04	Penta-	(AAATA)5	25	7021870	7021894		TCTTGTTGTCCGTCCGTACT	58.679	ACATTCATGCGATTACCTGACT	57.857		353	7021622	7021974		0.0028108	0.00832988
Chr04	Tri-	(AAC)4	12	7025751	7025762		GGACCGAACCAATCAATATGCA	59.051	CTTCTTCGGAGGTAGTGGCA	59.104		431	7025409	7025839		0.00832988	0.00832988
Chr04	Mono-	(T)10	10	7028198	7028207		AAGTCCCCACGCACACAAAA	60.682	AATGCTGTCGAGGTGTCCAA	59.604		182	7028140	7028321		7.97303e-05	0.00832988
Chr04	Mono-	(T)10	10	7040021	7040030		GGTGTCATGTTGGGTTGTCA	58.314	AGCATGTACTAAGTTAGAAAGGGA	57.131		450	7039692	7040141		0.00832988	0.00832988
Chr04	Tri-	(TAT)4	12	7041171	7041182		TTGTGCTAATAGGAGGGGCA	58.409	ACAGGCTGATCACGACATCC	59.823		343	7040876	7041218		0.00832988	0.0028108
Chr04	Tetra-	(AAAT)4	16	7087734	7087749		GGGAAAGGGGAGGAGGTAAG	58.786	CTCCTTGAAGCAACGACGAG	58.936		271	7087550	7087820		0.00832988	0.00832988
Chr04	Mono-	(T)10	10	7107823	7107832		CCAACTTAAGGTGCAAAGGGA	58.407	TCGCCTATCATCACACTCCT	57.927		431	7107514	7107944		0.0028108	0.00832988
Chr04	Mono-	(T)10	10	7136043	7136052		CGAGTCGAGATCTTGATTCCC	57.993	TTGGCATGCGGATTCAAGTT	58.744		488	7135725	7136212		0.0028108	0.000270038
Chr04	Di-	(AT)10	20	7153438	7153457		AAGGCTCCACGGTATCTGTC	59.175	GGTGCATGTTATTCCGGGTT	58.53		498	7153135	7153632		0.00832988	0.00832988
Chr04	Tri-	(ATA)6	18	7153888	7153905		ACTCATCACTCCCTGCCTTC	59.092	TCGTCGAATTTGTGCCAAGG	59.128		420	7153676	7154095		0.00832988	0.00832988
Chr04	Di-	(AT)10	20	7154817	7154836		CGCTAATTCTAGTGCGTTGC	57.647	TGAGTAGAGAAGGCCTTGGC	59.095		390	7154676	7155065		0.00832988	0.000889183
Chr04	Tri-	(TAT)4	12	7167032	7167043		TAGCCCAGGTCACACGAAAA	59.24	TCTTGTATTGAGCTGTGTTGGC	59.186		473	7166744	7167216		0.0028108	0.00832988
Chr04	Mono-	(C)10	10	7177745	7177754		GTAAGACCACTACACACACGC	58.943	AGATAGGGGAAACAAGCGGA	58.42		380	7177709	7178088		0.000889183	0.00832988
Chr04	Di-	(AT)11	22	7189261	7189282		CCGACTTGCAAGCCATCAAT	59.187	GCACCAAGAACCACCCTTTG	59.611		454	7189011	7189464		0.00832988	0.00832988
Chr04	Mono-	(C)10	10	7222974	7222983		ACCCGAAACCAATAGCCAGA	59.011	GTACACAGTCTCAGGGCAGT	59.03		419	7222740	7223158		0.00832988	0.0028108
Chr04	Tri-	(TGT)5	15	7231574	7231588		TGGACTGCGTACACTCTACC	58.829	TGGTCGGCTTGGAACTTTTG	58.971		236	7231518	7231753		0.00832988	0.00832988
Chr04	Penta-	(AAATA)4	20	7243025	7243044		CGACTGGGTGACGTATGAAT	57.421	GACAACCACCACTCCTCCTT	59.234		434	7242702	7243135		0.00832988	0.00832988
Chr04	Penta-	(TTTAT)4	20	7243323	7243342		TCCTTCCCAACAGAGATGCT	58.339	AGGGACGTTTGTTCTAGGCA	58.947		476	7243180	7243655		0.00832988	0.00832988
Chr04	Tri-	(TTG)5	15	7281833	7281847		CGCGAATTAGGGCAGAAGAC	59.069	GGACGGGTAAAATGGAACGG	58.911		387	7281517	7281903		0.0028108	0.00832988
Chr04	Mono-	(T)10	10	7288535	7288544		GGAGAAAAGAGCCCATGGATG	58.695	GTGCAAGTACAAGGGCTGAG	58.84		362	7288376	7288737		0.000889183	0.00832988
Chr04	Di-	(AT)9	18	7324332	7324349		ACCCTTCATTAAAACAGTCTCCT	57.415	GGTGAAGGTAGAAGGGGCAT	59.08		477	7324249	7324725		0.000889183	0.000270038
Chr04	Tri-	(TCC)4	12	7327397	7327408		TCGTTTGTCCCGTCTTACCA	58.961	GTGGGAATTTTGGTGGGTCC	59.026		293	7327168	7327460		0.00832988	0.00832988
Chr04	Tri-	(ACA)13	39	7341227	7341265		CCTCCTAACAACCCCTCCAA	58.632	ACCGGCACTGTTCACTGATA	59.026		367	7340974	7341340		0.00832988	0.00832988
Chr04	Mono-	(T)10	10	7360941	7360950		ACGGACTCCTACATACATGGA	57.692	AGTGGTGTTAGTATTTGTAGTAGCA	57.764		422	7360694	7361115		0.00832988	7.97303e-05
Chr04	Tri-	(TCT)5	15	7365656	7365670		AGTTGTTTGAAATGACCCACGT	58.979	GGATAGAAGCAAGCAGTAGTACG	58.708		194	7365528	7365721		0.00832988	0.00832988
Chr04	Mono-	(A)10	10	7366491	7366500		GTCCTTTCCGCCCCTAACTA	58.802	AAGCATATGTTTCGGGCGTT	58.541		357	7366411	7366767		0.0028108	0.000270038
Chr04	C	(A)10gatatgagaaagg(A)10ggaaaagg(A)10	51	7478973	7479023		AGATCTATATGGCTGTGCATTTTGT	58.933	ACATCATTACTGTCTTTCACTCTCT	57.762		426	7478737	7479162		0.000889183	0.00832988
Chr04	Di-	(TA)6	12	7496416	7496427		CTTTTCCAAGGGTCTTCACAC	57.01	CGCATTAAAATCTAACCTATCTCGT	57.361		105	7496389	7496493		0.00832988	0.00832988
Chr04	Tri-	(ATA)4	12	7569774	7569785		CAGATAAAGGGGAGGGAGGC	59.232	TGCCCAGAAATACACTCGTT	57.149		496	7569676	7570171		0.00832988	0.00832988
Chr04	Mono-	(T)10	10	7575939	7575948		GGACCCCTACCACTAGCTAC	58.298	GGAGGAGGAGGCAGACATAC	58.955		444	7575607	7576050		0.00832988	0.00832988
Chr04	Tri-	(TGG)5	15	7577724	7577738		ACGGATTTTGGTGTTGCTCC	59.041	GAGTCTAGGGTTCGGACAGG	58.895		375	7577415	7577789		0.00832988	0.000889183
Chr04	C	(T)14c(T)10	25	7579987	7580011		GGGGAACAGAAAATCACGGT	58.094	TGTCATGATGTTGCTTGTTCAA	57.085		333	7579884	7580216		0.00832988	0.00832988
Chr04	C	(AAT)6t(A)14	33	7598454	7598486		ATTTCCAAGCAAAGAGGGGC	58.73	TGGGGTGGTTTGGGTAGTTT	59.065		431	7598079	7598509		0.00832988	0.00832988
Chr04	Di-	(AT)6	12	7610398	7610409		CAGTTTCCTTTAGTGGGCCG	58.835	ACTCCCCATACCATTCCACA	58.02		443	7610129	7610571		0.00832988	0.00832988
Chr04	C	(T)10cttaaactttatgcttgtgtaatgtaaagtt(GGAA)4	57	7611330	7611386		AATGGCTGTGAATTCGGGAC	58.536	ACGCGTGACAGGTAGCATAT	59.255		316	7611125	7611440		0.000889183	7.97303e-05
Chr04	Mono-	(A)10	10	7684113	7684122		AGTGCACTGTATGTCTGCCT	59.02	TGAATGACGCGTTGAAATGGT	59.123		394	7684006	7684399		0.00832988	0.00832988
Chr04	Tri-	(TCT)6	18	7688388	7688405		TTTCACGTCATGCCACATCA	58.11	CACCATTGAAGCTGCACCAT	59.107		200	7688338	7688537		0.00832988	0.00832988
Chr04	Tri-	(AAC)4	12	7696496	7696507		ACCTGCCTCACACTTACACA	58.872	TTTCCTAGACCACGCCTTGT	58.947		196	7696349	7696544		0.00832988	0.00832988
Chr04	Tri-	(TTG)4	12	7711559	7711570		GCGTACATCTTACCTCCCCA	58.883	TAGAGTCGCGAGGTTGTTGT	59.043		462	7711509	7711970		0.0028108	0.00832988
Chr04	Tri-	(ATT)4	12	7714180	7714191		AGCTGGCCATTGTTAACTTGA	58.125	CCCAACGGATCTGACCCATA	58.872		479	7713950	7714428		0.00832988	0.00832988
Chr04	Mono-	(A)10	10	7716752	7716761		TAAATGAACGAGCGGCAAGG	58.917	TCCGTCTCTCTATGGCATCC	58.378		409	7716455	7716863		0.00832988	0.00832988
Chr04	Di-	(AT)6	12	7717027	7717038		TGGATGCCATAGAGAGACGG	58.668	TCAGGGGTGGAGGTACAGTA	58.913		282	7716843	7717124		0.00832988	0.0028108
Chr04	C	(A)10tcctacgataaacatgctaaggaatttaaaga(AT)7	56	7718006	7718061		TCACACGTCATGAGAGCACT	59.038	CACCCAAACTTCCTTCATCGA	58.222		433	7717656	7718088		0.00832988	0.000270038
Chr04	Tri-	(TTA)4	12	7719391	7719402		AGTGAATGGTGGAGCATTGT	57.408	CGAGTGGACAATTTACTTACCGT	58.76		358	7719314	7719671		0.00832988	0.00832988
Chr04	Tri-	(TTA)4	12	7726492	7726503		TCAGTGGTGGTTGATTCCGA	58.947	ACAACGTCCCAGAGCCTTTA	58.947		194	7726413	7726606		0.00832988	0.00832988
Chr04	Tetra-	(ATAA)6	24	7753164	7753187		GAAGCCCTGAGATTGCACAC	59.193	ACACCTCAAAACTCTCTCACTG	57.935		485	7752825	7753309		0.000889183	0.00832988
Chr04	Mono-	(T)10	10	7756442	7756451		GTGGTTGTCTACTCTGTTCGTG	58.949	TTGCACGTGGTACCAACTTC	58.699		195	7756403	7756597		0.00832988	0.00832988
Chr04	C	(ACA)4tattc(A)13	30	7757324	7757353		TGGAAGAGCAACTGACAACA	57.292	CACCCGACACTTGCTTAAGG	58.843		496	7757141	7757636		0.00832988	0.00832988
Chr04	Mono-	(A)10	10	7757761	7757770		CCTTAAGCAAGTGTCGGGTG	58.843	AGCAGGCATGTCTACCACTT	59.013		418	7757617	7758034		0.00832988	0.00832988
Chr04	Mono-	(A)10	10	7772136	7772145		TTTACGCAGATGGGCAATGC	59.545	ACACCTCCTCATTATACGTCGT	58.715		393	7771927	7772319		0.00832988	0.00832988
Chr04	Tri-	(CTT)5	15	7782808	7782822		CATTTCGAGATTCCGGCGTT	58.993	TTCACACAAAGCCCCGAAAG	58.971		129	7782783	7782911		2.01779e-05	0.00832988
Chr04	Mono-	(A)10	10	7784980	7784989		CACTCAATACCGTATTAGTTGGTGT	58.896	TACTAGGAAACAAGGGCGGG	59.093		446	7784864	7785309		0.00832988	0.00832988
Chr04	Tri-	(GAA)5	15	7793182	7793196		CGAAGACACCGGAACAACAA	58.708	CACCCTTCCCTCCACTCAAT	59.005		356	7793143	7793498		0.00832988	0.00832988
Chr04	Mono-	(A)10	10	7793369	7793378		CGAAGACACCGGAACAACAA	58.708	CACCCTTCCCTCCACTCAAT	59.005		356	7793143	7793498		0.00832988	0.00832988
Chr04	Di-	(TA)8	16	7809408	7809423		CGTGGGTGAAGAAGATTGGC	59.195	CTTTCCGCAAAACCTCCGAA	59.051		309	7809350	7809658		0.00832988	0.00832988
Chr04	Mono-	(A)10	10	7813609	7813618		CATTTGATTGGGCGCAGAGT	59.187	TATGTCGTCTCACTCGCACC	59.549		482	7813410	7813891		0.000889183	0.00832988
Chr04	Di-	(TA)6	12	7839090	7839101		CTGAGGAGGGCTTGAGTTCA	59.02	GGCAGGTGAAGCAATCCAAA	59.032		323	7838815	7839137		0.0028108	0.00832988
Chr04	Tri-	(TCT)4	12	7841647	7841658		ACTTCAAGGTCAGCTTCTCCA	58.95	GTTGTCAAGTCACGGAGAGC	58.859		496	7841212	7841707		0.00832988	0.00832988
Chr04	Tetra-	(CAAA)4	16	7855749	7855764		AGAGCTGTCACACCCCTTTT	59.153	GCGTCGGGTAAAGCATAGTC	58.793		492	7855393	7855884		0.00832988	0.00832988
Chr04	C	(A)11tgtacaaaaattaaaact(A)10	39	7876742	7876780		CGTGACCTCTTGATCGCATG	59.074	ACCCTAGCTACATTTTACACAAGG	58.503		344	7876668	7877011		0.00832988	0.00832988
Chr04	Tri-	(ACA)4	12	7892239	7892250		CCTTGGCACCTGTTTGTTGA	58.89	CTCCCCAGACCTCACTTTGT	58.94		213	7892061	7892273		0.00832988	0.00832988
Chr04	Tri-	(CAC)4	12	7895246	7895257		CTGTTCACCCATCAGCATCG	58.988	GGACCCCTTGCTGCTCTAAT	59.451		429	7895106	7895534		0.00832988	0.00832988
Chr04	Tri-	(GAT)4	12	7907324	7907335		ACACACCGTCTCCACTAACA	58.594	GTTATGCGGTGACCTTGTGC	59.832		218	7907149	7907366		0.00832988	0.00832988
Chr04	Tri-	(AGA)4	12	7927303	7927314		CCTTCAACAAGCCATCCTCG	58.91	GGGAGTGAAGTGGTTGTTGG	58.681		430	7927015	7927444		0.00832988	0.00832988
Chr04	Di-	(AG)7	14	7931830	7931843		AGGGCCATAAACTCCGCTAG	59.241	CGCACCTATTAACCGGAAGC	59.065		259	7931676	7931934		0.00832988	0.00832988
Chr04	Mono-	(T)10	10	7933186	7933195		AGAGAGGTCAGTCAGCCCTA	58.996	GGGAGGCTGCATGTTAAACC	59.182		396	7933154	7933549		7.97303e-05	0.000270038
Chr04	Mono-	(A)10	10	7984809	7984818		AAGGACCACAAGCTAACCCA	58.854	CGAGTCCCAGATCAGCAGTA	58.606		352	7984665	7985016		0.00832988	0.00832988
Chr04	Tetra-	(TTTA)9	36	7999220	7999255		GTCTAACAACGTTCCAGCCC	58.846	GCTTAATTTGCCGCCCCTTA	58.892		215	7999122	7999336		0.00832988	0.000889183
Chr04	Mono-	(A)10	10	8003222	8003231		CGCATATACCCACAATCCGC	59.204	CAAGTGGGGATGGCAATGAG	58.891		156	8003190	8003345		0.00832988	0.00832988
Chr04	Tri-	(GAT)6	18	8091887	8091904		TGAAGGGTGTGCAAGTTTCG	58.979	CCAATTATTGCCACCACCCA	58.434		471	8091574	8092044		0.000889183	0.00832988
Chr04	Mono-	(T)10	10	8093467	8093476		CGACTCCTACTAACTCTCACGA	58.48	TAAGCACAAGGTCCGGGAAA	59.234		298	8093291	8093588		0.00832988	0.00832988
Chr04	Di-	(TA)6	12	8098123	8098134		CACGTCCAACACAATAGGCC	59.198	TGCAATGAACCAATCGTCCA	58.097		334	8098047	8098380		0.00832988	0.00832988
Chr04	Mono-	(T)10	10	8101248	8101257		GTAGGGTTTCGTGGCAAGTC	58.846	TTCAAAATCGAGCGAGCGTC	59.286		340	8101120	8101459		0.00832988	0.00832988
Chr04	C	(TA)11t(TA)9	41	8108693	8108733		GTGCATGAATATTTAATGGTCCGT	57.928	ACCCAACCCAGTTAAACCCA	59.065		441	8108569	8109009		0.0028108	0.00832988
Chr04	Mono-	(A)10	10	8113500	8113509		CCTCCGTCGCAAATTACCAG	58.993	TGGGCCTCCTTCACACTTAG	59.016		439	8113348	8113786		0.00832988	0.00832988
Chr04	Tri-	(TTA)4	12	8127986	8127997		GGATCATCACATTCACCGCC	59.053	AATCTTGCAGGCTTCGTTGG	59.116		424	8127959	8128382		0.00832988	0.00832988
Chr04	Tri-	(AAT)5	15	8128646	8128660		ACGCGGTGTTGATTCAGATG	58.921	ACCCTTCACCACAGTCCAAA	59.077		318	8128516	8128833		0.00832988	0.00832988
Chr04	Mono-	(T)10	10	8128775	8128784		ACGCGGTGTTGATTCAGATG	58.921	ACCCTTCACCACAGTCCAAA	59.077		318	8128516	8128833		0.00832988	0.00832988
Chr04	Mono-	(A)10	10	8129699	8129708		GGAAGAGGTGAAGGAGGGAG	58.8	ATCACCAGCTGCGACAAATC	58.91		499	8129344	8129842		0.00832988	0.00832988
Chr04	Mono-	(T)10	10	8134754	8134763		ATGACCCACAGTGTTCCCTT	58.851	AGCAGCTTTCTTGTGTTCCC	58.678		483	8134694	8135176		0.00832988	0.0028108
Chr04	Di-	(AT)8	16	8140226	8140241		CGAGGGAGTTCATAGGACCC	58.959	ACCTCAAATGGACAAACGAGC	59.12		230	8140098	8140327		0.00832988	0.000889183
Chr04	C	(T)11ggttg(GTT)4	28	8146684	8146711		AGTCCGAATCCTGGATCTGC	59.244	ACCTTATGTTCCCCAATCCTTG	58.019		453	8146357	8146809		0.00832988	0.000889183
Chr04	Di-	(AT)8	16	8147430	8147445		CAAGGGAAGCAATTGAGGCA	58.74	ACGCTTTCTAATTAACGCGACT	58.752		335	8147376	8147710		0.00832988	0.000889183
Chr04	Mono-	(T)10	10	8147552	8147561		CAAGGGAAGCAATTGAGGCA	58.74	ACGCTTTCTAATTAACGCGACT	58.752		335	8147376	8147710		0.00832988	0.00832988
Chr04	Tri-	(GAA)4	12	8150752	8150763		TGTCCCAAAATCCCCTGCTT	59.513	AGCAGGGGAAAACAGAGAGG	59.305		494	8150602	8151095		0.00832988	0.00832988
Chr04	Tri-	(ATC)4	12	8151297	8151308		AACAGGAGACGGCTTGATCA	59.023	CACCTCCAAGCCCTACTCAT	58.792		206	8151171	8151376		0.00832988	0.00832988
Chr04	C	(T)10(A)13	23	8153897	8153919		TGTGTTGACCATTGCATGCA	58.962	TAGCTTACCATCTGCACGCA	59.465		250	8153691	8153940		0.00832988	0.00832988
Chr04	Di-	(TA)7	14	8160410	8160423		CGCTCTTTCCCGTGTCAATT	58.843	TCGACACTGAAGGTTTTGCT	57.674		301	8160292	8160592		0.00832988	0.00832988
Chr04	Mono-	(T)10	10	8163558	8163567		TAGCTCTGCCCAAGTGAGAG	58.81	AGTTTGCATGCATCTCGGTT	58.462		263	8163393	8163655		0.00832988	0.021943
Chr04	Tri-	(AAC)5	15	8165777	8165791		CGTTTTAGAGTCCGAGCAGC	59.007	CCTATGCTCTACCCTCCCC	57.925		500	8165342	8165841		0.00832988	0.00832988
Chr04	C	(C)19a(C)18(A)12	50	8169662	8169711		AGCTAGCCCGAACACGTTAT	59.178	CCCACATAGTTTTCCCGCTT	58.166		379	8169389	8169767		0.00832988	0.00832988
Chr04	C	(AT)7acac(AG)6	30	8170052	8170081		AAGCGGGAAAACTATGTGGG	58.166	TACACTCCCCTATGCCTCCT	59.058		429	8169748	8170176		0.00832988	0.0028108
Chr04	Penta-	(TGGGG)4	20	8177466	8177485		TGAGGAAACAGACCACGATCA	59.032	GGACAGGTAAAATGGGACGG	58.254		491	8177098	8177588		0.00832988	0.00832988
Chr04	C	(T)12(A)12	24	8179376	8179399		CCATACAATTGCACCCCACC	59.177	TTGATCTAAGCCGCACCCTT	59.382		321	8179245	8179565		0.00832988	0.000889183
Chr04	Mono-	(A)10	10	8184305	8184314		TGCTCCACCTTAACCAGAGG	59.016	TACACATCACAGGCCCATGT	59.009		327	8184159	8184485		0.0028108	0.00832988
Chr04	C	(CTA)4aattctggataat(TAG)4	37	8188966	8189002		GGTGAAGTCCTTTGTGACACA	58.361	ACAATTGCTTCCACCTGTCA	57.637		409	8188942	8189350		0.00832988	0.00832988
Chr04	Di-	(AG)6	12	8201657	8201668		CGCGTTCTCTTGTGACAACA	59.072	CAGCTGGCAATCCTTAGAGC	58.693		227	8201490	8201716		0.00832988	0.00832988
Chr04	Tri-	(AAT)4	12	8202479	8202490		CCAAACGGAGGCCTCAAATT	58.743	GGGTAGAAGGGCATGGGTTA	58.781		256	8202291	8202546		0.00832988	0.00832988
Chr04	Mono-	(T)10	10	8202817	8202826		TGAGCCGCTCCTGTTTCTAA	59.026	TGTTGCGCCTTGATATCTGC	58.983		493	8202510	8203002		0.00832988	0.00832988
Chr04	Tri-	(ATA)6	18	8218042	8218059		CAAACCATGTTGACTGGGCA	58.961	TTCGTGTCAGAACCAGTCGA	58.973		462	8217713	8218174		0.00832988	0.00832988
Chr04	Di-	(GA)6	12	8236666	8236677		TGTTTGAAAGCGGGAGTTGG	58.971	CAGGACCCTTAGAATTCCCGA	58.884		390	8236635	8237024		0.00832988	0.00832988
Chr04	Mono-	(A)10	10	8241922	8241931		GTCGCTCCTTTGTTGATGGG	59.195	ACACTAGTTTGCCCCTTCGA	58.947		187	8241838	8242024		0.00832988	0.00832988
Chr04	Di-	(TA)7	14	8244088	8244101		GAGAACATCTACCCAGGGCA	58.796	CCCTAGCAGAACTTGTTCGC	58.92		456	8243918	8244373		0.0028108	0.000889183
Chr04	Di-	(AT)13	26	8254065	8254090		TCCCTCTAACCAAAGCTGTCA	58.665	CCATATTTGCGTGTGAATCTGG	58.044		442	8253852	8254293		0.00832988	0.00832988
Chr04	Tri-	(CCG)5	15	8254586	8254600		AACCCAGATCGTTCGGTTCT	59.026	TGCCGTATCATCCACACCAT	59.163		137	8254501	8254637		0.00832988	0.000270038
Chr04	Mono-	(T)10	10	8272336	8272345		ACGAGTTTTATATCTCAACTCTCCA	57.594	TATTCGATGTTGAGCCCGTG	58.065		376	8272257	8272632		0.00832988	0.00832988
Chr04	C	(GT)6gggg(GT)8(G)11	43	8279515	8279557		TTTCAAGAGTGCCCTTCCCT	58.851	TTTGCTCTCCCAATTTGCCC	59.024		322	8279296	8279617		0.0867049	0.00832988
Chr04	Di-	(AT)14	28	8282758	8282785		CTTGCTCCGCCTTTGTCG	59.137	CCCAACCTTCCAATTCAGCA	58.369		373	8282627	8282999		0.00832988	0.00832988
Chr04	Tri-	(CAA)4	12	8284208	8284219		AGTGATGTGGAGAGACGTGT	58.378	TTGAGCCGGGAGTCTAACAG	59.104		411	8283918	8284328		0.00832988	0.00832988
Chr04	C	(A)18cgctaggtgctactgctat(ATAA)4	53	8296994	8297046		TTGCACTGCTTGGACACTTC	58.976	TTGACTGCACAAATTCGCGA	59.059		395	8296826	8297220		0.00832988	0.00832988
Chr04	Tri-	(TTG)6	18	8305275	8305292		GGTAGAGGTATGGACTGCGT	58.599	GCCCACTGATAGCTTGCTTC	58.98		494	8305212	8305705		0.00832988	0.000270038
Chr04	Tri-	(TTG)6	18	8329766	8329783		TAGGAGGGCTTTGGTTCTGG	59.008	ACTTCATCTGCTCGTCCACA	59.031		400	8329544	8329943		0.00832988	0.00832988
Chr04	Tri-	(ACA)6	18	8331822	8331839		TTTGGGCAATGGTGATGTCC	58.735	GGGTCTATCGGAAACAGCCT	59.169		238	8331702	8331939		0.00832988	0.00832988
Chr04	C	(CA)6a(AC)11(AT)6	47	8345956	8346002		ACCCGCTAGCCTTGAGAAAA	59.309	TTGAAGTTGGAGGGGAGCTT	58.851		429	8345705	8346133		0.00832988	0.00832988
Chr04	Di-	(CT)7	14	8367245	8367258		ACGGCACCAACACTTTTCAA	58.822	GCAATCAGAGGCGGATTCAG	59.057		411	8367219	8367629		0.00832988	0.000889183
Chr04	Mono-	(A)10	10	8369374	8369383		AGTTTTGAGCATCGATGGGG	58.245	TCACCACCCATAATAAGCAAGA	57.147		363	8369247	8369609		0.00832988	0.00832988
Chr04	Mono-	(A)10	10	8375340	8375349		GGGATCTTCATGGGTCGGTT	59.453	TGACTGACGCTAATTGTGGAA	57.605		498	8375157	8375654		0.0028108	0.00832988
Chr04	Mono-	(T)10	10	8382405	8382414		CGGGATTTAATGTTGTTCGTCC	57.989	TGCTGATCCTGTCCCTATGG	58.572		352	8382191	8382542		0.00832988	0.00832988
Chr04	Tri-	(ACA)5	15	8394881	8394895		CAATGCGGAGGTGTGAGAAG	58.918	GTTCTCAATAGACGCTCGGC	58.799		449	8394695	8395143		0.00832988	0.00832988
Chr04	Di-	(GA)7	14	8397822	8397835		GTGGTGAAATGTGGCATGGT	59.032	GGGGCTAGTAAAGGGACGTT	59.093		464	8397465	8397928		0.00832988	0.00832988
Chr04	Tetra-	(ATAC)4	16	8429292	8429307		GATGTGTGGGCGAGTGTAAC	58.924	GCTTAGCACGTTTATCCCAAGT	58.992		419	8429046	8429464		0.000889183	0.00832988
Chr04	C	(AC)9c(A)21	40	8436455	8436494		ATCCCAACCCACTATGCCAA	58.993	CGTGCGTACCATGTGAACTT	58.855		373	8436192	8436564		0.00832988	0.021943
Chr04	Tri-	(ACA)4	12	8436988	8436999		CACGCTTTTGGTCTCGATGA	58.572	ATGACACTTGCCCTCCCAA	58.837		493	8436561	8437053		0.00832988	0.00832988
Chr04	Tri-	(CAA)5	15	8441656	8441670		GGACAGGACTGAACAGGACA	58.951	TGCAGGGAGTTTTGTTGCTC	58.968		458	8441433	8441890		0.00832988	0.00832988
Chr04	C	(A)14g(A)10	25	8446191	8446215		TCGGACGGAAAGTTTATGCC	58.271	TATTGTTGATCGGGGTGGGA	58.414		291	8446129	8446419		0.00832988	0.000270038
Chr04	Di-	(TA)9	18	8446685	8446702		TCCCACCCCGATCAACAATA	58.414	TGTCATGCATTACCTCTAGAACA	57.324		458	8446400	8446857		0.00832988	0.00832988
Chr04	Tri-	(TTG)4	12	8451538	8451549		TATATCCGTGGTGTCCGAGC	59.043	CTCGAAAACTGCCTCCAACC	59.125		494	8451444	8451937		0.00832988	0.00832988
Chr04	C	(T)10aaagggaggtttgaatttc(T)14	43	8457964	8458006		CTCCGCATCGTCAAGTCAAA	58.572	TCGACCGTTGGAATAGCACT	59.107		254	8457925	8458178		0.00832988	0.00832988
Chr04	Tri-	(TAG)7	21	8460640	8460660		ATATAGCCGACCCCAACTCG	59.033	AGTTTTCATTGCGCTCGTGT	59.056		443	8460606	8461048		0.00832988	0.00832988
Chr04	Tri-	(ATG)4	12	8464230	8464241		AGCCGATGGATTAACATAGTCA	57.044	TCCGCCCAATCGACCAATAT	59.238		342	8463932	8464273		0.00832988	0.00832988
Chr04	Di-	(TA)10	20	8464348	8464367		ATATTGGTCGATTGGGCGGA	59.238	GCACACAATTTGCAACTCCA	57.778		232	8464254	8464485		0.0028108	0.00832988
Chr04	Mono-	(T)10	10	8466290	8466299		TCCAAAGTGTCCCCATTCTCT	58.652	GAGACCAAACGCGGAATGAA	58.847		451	8466193	8466643		0.00832988	0.0028108
Chr04	Tri-	(ACA)6	18	8474070	8474087		GTGTGTGTGTGTTTTGGGGT	59.108	GCGTACACTCTACCCTCCTC	58.976		275	8473863	8474137		0.00832988	0.00832988
Chr04	Mono-	(A)10	10	8477444	8477453		GGGTTTCAAGCAGAGGAGGA	59.307	ACCTCGCTTCTCCAACCAAA	59.528		452	8477039	8477490		0.00832988	0.0028108
Chr04	Mono-	(T)10	10	8479527	8479536		TTCTCGCACCTCCTCAGTAC	58.825	TGTTGAACTTTGACTTGGCAG	57.219		305	8479267	8479571		0.00832988	0.00832988
Chr04	C	(T)11cttaattagagtttttgaatttgagtttggatgtaaaa(T)10	59	8480274	8480332		ACATGTTGCAGCGGATGAAG	59.193	GCTGCGTAGGACTCATTCAA	57.99		116	8480254	8480369		0.00832988	0.00832988
Chr04	Tri-	(ACA)4	12	8481600	8481611		TTCGGAAAAGAACAGCACCC	58.685	GGGCTTTTGTGGAATTCGGT	59.034		450	8481281	8481730		0.00832988	0.000889183
Chr04	Tri-	(ATC)5	15	8482094	8482108		CCATCACGTTCACACTCACC	58.852	TCTTCATCGATACTGGTGCTGA	58.976		359	8482044	8482402		0.00832988	0.00832988
Chr04	Mono-	(T)10	10	8489208	8489217		AATTACTACATGTGAATCCCTTGAC	57.134	TTGCATTGCCACAACATCCA	58.954		438	8489170	8489607		0.00832988	0.00832988
Chr04	Mono-	(T)10	10	8504574	8504583		TGGACCACTTTGACCGATGT	59.238	GATGGCTTGTTCAACACCGT	59.048		461	8504488	8504948		0.00832988	0.00832988
Chr04	Mono-	(A)10	10	8522781	8522790		CACCGGGTATGTTGTTGGTG	59.122	ATGGAATCAATGCCCACACG	58.895		229	8522739	8522967		0.00832988	0.00832988
Chr04	Mono-	(T)10	10	8541145	8541154		ACTTGAGAGACACGAGCACA	58.967	GGAGAAAGAGAGAAAAGGCGG	58.649		392	8540997	8541388		0.00832988	0.00832988
Chr04	Mono-	(T)10	10	8565052	8565061		TGTTTCATTTGATGTGACCGGA	58.519	TGTGATCAGGAGGTTACGGG	58.808		421	8564937	8565357		0.00832988	7.97303e-05
Chr04	Mono-	(T)10	10	8589561	8589570		CGCTTGGACATGTGAATGCT	59.193	GGACGATTGTTAGCTGCCAG	58.99		467	8589200	8589666		0.00832988	0.00832988
Chr04	Tri-	(TGC)5	15	8614829	8614843		TGACACTGACAGCCTTTCCA	59.163	AGTGCACGATCCGGATTAGT	58.888		500	8614629	8615128		0.00832988	0.00832988
Chr04	Tetra-	(CCCT)4	16	8621092	8621107		GTGCCCGGTGTTTCAAATCT	59.041	ACACACACATACGCGCAAAA	59.342		477	8620656	8621132		0.000889183	0.00832988
Chr04	Mono-	(T)10	10	8623106	8623115		ACGTGCACTTTAAAGAGTTGCT	59.057	GCATGGCAAAATTGGGATCC	58.042		326	8622972	8623297		0.00832988	0.0028108
Chr04	Tri-	(TTG)6	18	8625042	8625059		GGTGACAGATGAGCCTCTCT	58.516	CCGTTAGTCAACCAACTGAGC	59.201		406	8624773	8625178		0.00832988	0.00832988
Chr04	Mono-	(T)10	10	8625744	8625753		AAACACGAAGCTGGCCAAAT	58.96	CGTCGGTCCATTCCATGTTC	58.993		387	8625722	8626108		0.00832988	0.00832988
Chr04	C	(TA)12c(AT)16	57	8628802	8628858		CGTGAGAGATCCACTTCCCA	58.814	ACGAGGGAAGGAAGGTTCAA	58.569		314	8628573	8628886		0.00832988	0.00832988
Chr04	Tri-	(TTC)4	12	8630117	8630128		CACACATAAAGCGAGGCGAA	58.924	ATCCGACAAGTAGGCTCTGG	58.885		467	8629953	8630419		0.00832988	0.00832988
Chr04	Tri-	(CAA)4	12	8631775	8631786		TTCAGACCACCTCCCAGTTC	58.943	TTACCCTCCTCAAACCCGAC	59.021		136	8631694	8631829		0.00832988	0.00832988
Chr04	Tri-	(TTG)5	15	8634345	8634359		GCGGTATGGTTTGCGTACAT	58.989	TGACACACAGAGCATCAGTT	57.083		295	8634284	8634578		0.00832988	0.00832988
Chr04	Tri-	(TTG)4	12	8635812	8635823		TTCCTTGGTATTTGGGGCCT	58.911	ACAGGGAAGGCATCAGTGAA	58.933		478	8635586	8636063		0.00832988	0.00832988
Chr04	Mono-	(A)10	10	8637375	8637384		CCGCGATCAGTCACACTTTT	58.852	CTGCCAAGGAGTAATGCACC	58.902		485	8637125	8637609		0.000889183	0.000889183
Chr04	C	(T)11(A)10	21	8639696	8639716		CACCCTGTGTACCTGTGCTA	59.026	CACTCTACCAAACGACCCCT	59.026		168	8639601	8639768		0.00832988	0.00832988
Chr04	Tetra-	(TAAA)4	16	8649756	8649771		TGTGTCCCAATTTATGTGGCT	57.832	CCAAAACATCCCTCTACTCCC	57.717		398	8649516	8649913		0.000270038	0.0028108
Chr04	Tri-	(TGT)4	12	8675458	8675469		CGTTTGCCTTGCCACTACTT	59.048	GGTGCACAACATTTCTGAGC	57.944		433	8675424	8675856		0.00832988	0.00832988
Chr04	Di-	(TA)7	14	8681876	8681889		CGTGGGTGAAGAAGATTGGC	59.195	TAGCCTACCTGAACGCCAAA	59.022		340	8681818	8682157		0.00832988	2.01779e-05
Chr04	Hexa-	(CAACTC)4	24	8696218	8696241		GGGACTAGGAGAAGGATCACG	59.042	TCTAATTAAGGCCCCGTTTGG	57.993		422	8695869	8696290		0.00832988	0.00832988
Chr04	Mono-	(T)10	10	8715970	8715979		CCTAACACTTTCCCCTCGGT	59.018	CTCAAAACCCCTGTCACACC	58.681		260	8715897	8716156		0.00832988	0.00832988
Chr04	C	(TA)10ataaaatatatata(TTAT)4	50	8739294	8739343		ACAATCCATAAATAGCTTGCGG	57.164	TGGAGGCTCAGGTCATATGG	58.572		457	8739220	8739676		0.00832988	0.00832988
Chr04	Mono-	(A)10	10	8756414	8756423		TTTTCGTCTTCTTCTTTTGCCA	57.026	AAACCTCCTCTGCCTCTGTC	59.02		288	8756361	8756648		0.00832988	0.00832988
Chr04	Tetra-	(AATT)4	16	8758208	8758223		GCCCACCCCACTTATCTGTT	59.668	GAAGTGAAGCATGTGAGGGC	59.193		342	8758080	8758421		0.00832988	0.0028108
Chr04	Di-	(TA)6	12	8760267	8760278		TTGGGTAGTGTTGGGAAGGA	58.178	AGTTCAGATCAAACGACCCCT	59.021		416	8760036	8760451		0.0028108	0.00832988
Chr04	Tri-	(GTT)5	15	8762106	8762120		TTGGTGGTGTTGGTGTGAAC	58.822	AACCAAACCCACCTCAAAGC	58.88		406	8761856	8762261		0.00832988	0.00832988
Chr04	Tri-	(TTC)4	12	8793028	8793039		CACCCACCCAATACCCTCAT	59.074	ATGTCCCTGTGTTGTGCCTA	58.936		363	8792974	8793336		0.000889183	2.01779e-05
Chr04	Tri-	(CAA)4	12	8841572	8841583		CCAACAACAGCACCACTACC	59.048	GAATGTGCATCCGTCGCTAG	59.145		216	8841535	8841750		0.00832988	0.00832988
Chr04	Tri-	(TCT)7	21	8853364	8853384		GTCGGGATTTCAATGCGTGA	58.917	GAGGGCGTGTGTGTTTCAAT	59.048		349	8853095	8853443		0.00832988	0.000889183
Chr04	Tri-	(TGT)6	18	8871295	8871312		TCGGAGGTAGCGGTATGAAC	58.973	CCACTGCGCAATACACTCAA	58.844		471	8871224	8871694		0.00832988	0.00832988
Chr04	Di-	(TA)6	12	8882639	8882650		ATTCTCACGCACCTACAGCA	59.392	CCATATCCCCACCCAACCTT	59.066		325	8882380	8882704		0.00832988	0.00832988
Chr04	Di-	(AT)12	24	8883041	8883064		AAGGTTGGGTGGGGATATGG	59.066	ACCTTCCTCATACCCGGTTT	58.335		498	8882685	8883182		0.000270038	0.00832988
Chr04	C	(T)13g(GT)6	26	8884237	8884262		TCTGCCCAAACTAAGTGATTTGT	58.53	GCGAGCTCATGGGTTTTGAA	59.119		474	8884148	8884621		0.00832988	0.00832988
Chr04	Di-	(TA)8	16	8888362	8888377		TGTACCTTTGTTGCCCTGAA	57.261	TACGCGGAGTTTGGAGTAGG	59.187		392	8888273	8888664		0.00832988	0.00832988
Chr04	Tri-	(GTT)4	12	8890703	8890714		GCCATGTTGCTCCGATTCAT	58.973	GCAGCAGGTTGTGAAGATCA	58.473		465	8890548	8891012		0.0028108	0.0028108
Chr04	Di-	(AT)10	20	8892013	8892032		CCATCCACTTCACCACATTCG	59.261	GGGATCCCTGCTATAGTTGGT	58.66		203	8891986	8892188		0.00832988	0.00832988
Chr04	Mono-	(A)10	10	8903134	8903143		AGATCCATCCTCTGAGCCAG	58.28	GCCAGTCCTGATTGCTTGTT	58.749		435	8902969	8903403		0.00832988	0.00832988
Chr04	Di-	(TA)11	22	8923049	8923070		GAGAGAGAGAGAGTTCGGCC	58.978	AGCTCAACTCTTTCCTTCTCCT	58.753		429	8922842	8923270		0.000889183	0.00832988
Chr04	Tetra-	(TTTA)4	16	8925803	8925818		ACAAATATGGATCGCACCGC	59.056	TGAGAGGGTCGGTTGGTTAG	58.737		463	8925734	8926196		0.021943	0.00832988
Chr04	Mono-	(A)10	10	8927228	8927237		CTGCCTATAGTGCGCCCTC	60.006	TCTCATGGCCAAACACTTGC	59.039		365	8927043	8927407		0.0028108	0.00832988
Chr04	Mono-	(T)10	10	8927876	8927885		TGCACAAAGGAACAAGCAAAG	58.109	CTGCACGGTCAGACACAAAA	58.986		435	8927671	8928105		0.00832988	0.00832988
Chr04	Tri-	(CAA)4	12	8928351	8928362		TTTTGTGTCTGACCGTGCAG	58.986	ACATACCACCCTCCTCTTGA	57.358		483	8928086	8928568		0.00832988	0.00832988
Chr04	Tri-	(TAG)6	18	8929515	8929532		AAACCCACCTGCATTCATGG	58.731	AACAACGTCGTGTCACCAAG	58.996		476	8929133	8929608		0.00832988	0.00832988
Chr04	Tri-	(CTA)4	12	8930830	8930841		GCCTTTCAAGACAAACCCGT	58.97	AATTTGAATTCGCGTCGGGT	58.838		237	8930754	8930990		0.00832988	0.00832988
Chr04	Tri-	(AGA)4	12	8932623	8932634		TCGATCGATGGAGCATGAGA	58.391	TGTTGGGTTGGTGCCATAAC	58.667		329	8932387	8932715		0.00832988	0.000889183
Chr04	Tri-	(CTT)4	12	8932896	8932907		GCACCAACCCAACAATACCA	58.667	ACATTATCCCACTCAAACTCGA	57.181		371	8932702	8933072		0.00832988	0.00832988
Chr04	Di-	(TA)8	16	8934567	8934582		GCGTCGATCAAGGCTTTCTA	58.077	TACGGACTGCATGCTGTACA	59.108		442	8934526	8934967		0.000889183	0.0028108
Chr04	C	(TATG)5(TA)9	38	8936546	8936583		AGTGCATGTAATTTGAGGAGGA	57.425	GCTGGGGAGATTTAGTTACGG	58.165		289	8936360	8936648		0.00832988	0.0028108
Chr04	Di-	(CT)6	12	8945983	8945994		TATACCCAAGGCTCGAACCC	58.874	ACTCAAAAGGGGAAAGAGCAC	58.412		228	8945833	8946060		0.00832988	0.00832988
Chr04	Di-	(TA)7	14	8975338	8975351		TCACTGACCTTCCCATGGAC	59.016	TAGCATCGTCTCCATCCTCG	58.761		189	8975237	8975425		0.00832988	0.00832988
Chr04	Di-	(CA)7	14	8976244	8976257		TGCCCCATTAACTTTTGCCC	59.02	GCGAGAATTGCAGAGACAGG	58.995		438	8975985	8976422		0.00832988	0.00832988
Chr04	Mono-	(A)10	10	8977122	8977131		CAGGAAGATTCGAGCCGTTG	58.998	CCCAGACACCACAGCTATCA	59.095		170	8977041	8977210		0.00832988	0.00832988
Chr04	C	(TGT)6tgatggg(GTT)4	37	8977347	8977383		CAGGAAGATTCGAGCCGTTG	58.998	CCCCAACCACCAAGAAAACC	59.244		405	8977041	8977445		0.00832988	0.00832988
Chr04	Mono-	(A)10	10	8985569	8985578		CAAACCCAGCGCACTAAACT	59.048	AAATCTGAGCTCCTGTGGGT	58.634		487	8985126	8985612		0.00832988	0.00832988
Chr04	Hexa-	(AAAATC)4	24	8985831	8985854		CCAGTAGCATCAGAACCAGC	58.339	TTCTTTGGGGTGCTAGTCGT	58.947		420	8985777	8986196		0.00832988	0.00832988
Chr04	Tri-	(CCA)5	15	8986349	8986363		ACGACTAGCACCCCAAAGAA	58.947	ACACCCGTCATCAGTCCAAT	59.016		336	8986177	8986512		0.00832988	0.00832988
Chr04	Mono-	(T)10	10	9046476	9046485		TGCTTTTCACGTCTCCTCTT	57.089	ACAAAAGAGACGAGCATGGC	58.84		177	9046340	9046516		0.00832988	7.97303e-05
Chr04	Di-	(TA)6	12	9057396	9057407		CCATGTGAGCTGTGACCAAG	58.837	CGAAGCCATAATTTATTCAGGGGT	59.173		290	9057206	9057495		0.00832988	0.00832988
Chr04	Mono-	(T)10	10	9059968	9059977		TGAGGGGCAAATTTGAGTCA	57.326	TGGAAAAGGGGTCAAAGATGTC	58.504		453	9059725	9060177		0.00832988	0.00832988
Chr04	Tri-	(CAA)6	18	9063004	9063021		TCTTCTACCCCTCCCCTTCA	58.901	CACGACGAAATCTGGCATGT	58.921		369	9062792	9063160		0.00832988	0.00832988
Chr04	Tri-	(TTG)5	15	9065008	9065022		GGGGTGCTGATTTGACGTTT	59.041	ACTGATGTAACACCCACCCA	58.559		387	9064739	9065125		0.00832988	0.00832988
Chr04	Mono-	(T)10	10	9067196	9067205		TTCTTCCACCTTCTCCCTCC	58.342	TAAAACCGCAAGCCTACGTG	58.85		341	9067176	9067516		0.00832988	0.00832988
Chr04	C	(T)10(A)10	20	9067561	9067580		TAGGAGTCACGTAGGCTTGC	59.184	TGTGTGTTATTCGCCCCAGA	59.312		130	9067490	9067619		0.00832988	0.00832988
Chr04	Di-	(AT)6	12	9069567	9069578		TCCTCCTGTTTCCACCACTT	58.482	TGAAAAGCACTCTGGTCCCT	58.86		340	9069507	9069846		0.00832988	0.00832988
Chr04	Penta-	(AATAA)4	20	9094201	9094220		GGGGTGGTTGGGGTAGTTTA	58.925	TCCGAGTGTTGTGAAAGTCC	57.766		434	9093901	9094334		0.00832988	0.00832988
Chr04	Tri-	(TGG)4	12	9101174	9101185		TCAAAGTAGGTAAGGGCGAGT	58.467	CATCACAACCACCACCACAA	58.602		476	9100829	9101304		0.00832988	0.00832988
Chr04	Mono-	(T)10	10	9107288	9107297		GCAGATACAGTCCAGGCTCT	58.881	TAGCAGAGCACCAGAAGTCC	59.102		291	9107218	9107508		0.0028108	0.00832988
Chr04	Penta-	(ATAAA)4	20	9111157	9111176		AGGATTCGATGAACCCCTCG	59.247	GCATAAGCGCATGAATTTGGT	58.187		463	9110994	9111456		0.00832988	0.00832988
Chr04	Tri-	(ACA)4	12	9124041	9124052		GGTCGGTTCGGTTTGGTTTT	59.26	GGGTCTATCGGAAACAGCCT	59.169		456	9123697	9124152		0.00832988	0.00832988
Chr04	Tri-	(ATT)4	12	9134840	9134851		TCATGCTTCCCCAGTGAGAA	58.639	ATGTTGAAGCTGTGAACGGG	58.762		354	9134533	9134886		0.00832988	0.0028108
Chr04	Di-	(AC)9	18	9138119	9138136		ACCTGAGGCTTCCCATGTAC	59.088	CCCAACAAAGCTACAGTCACA	58.429		493	9137967	9138459		7.97303e-05	0.00832988
Chr04	Tri-	(CAA)5	15	9139144	9139158		TGCTTGCTTGTGTAATTTGATACG	58.61	TCTTACCCTCCTCGACCTCA	59.003		214	9138986	9139199		0.00832988	0.00832988
Chr04	Tri-	(GTT)4	12	9165581	9165592		TGGGGTCTAAGAATGCCAGA	58.035	GTCATTGCTTTCACCTGCCA	59.039		397	9165372	9165768		0.00832988	0.000889183
Chr04	C	(T)11caaaaaaataaataaaaaatactatcgtctatcag(T)13	59	9183094	9183152		CCGAATTCTAGCCGCAAACA	58.917	TGAACCCGGATTGATGTTGG	58.167		336	9182871	9183206		0.0028108	0.00832988
Chr04	Tetra-	(TATT)8	32	9185417	9185448		TCCTCTGCTTTTATCCCACGA	58.815	GACGCCAAAAGAGCAGGTAA	58.481		270	9185363	9185632		0.00832988	0.00832988
Chr04	C	(CGT)5cgctcgctcggcttcga(ATTTGG)4	56	9186250	9186305		AATTGGTGGAGAAGCGGAGA	59.016	TCGAAAAGGTGGCATTGGTT	58.301		493	9186086	9186578		0.00832988	0.00832988
Chr04	Mono-	(T)10	10	9197537	9197546		TCTTGGCGATGACATGCAAT	58.246	TGGGAGCCACACCAAAGTAT	58.928		348	9197370	9197717		0.00832988	0.00832988
Chr04	Mono-	(A)10	10	9210346	9210355		AAAGCCGTTCAATGTCGACA	58.411	TGTGACTCGAACCATCAACC	57.836		460	9209990	9210449		0.00832988	0.00832988
Chr04	C	(AC)6atacacacacac(AT)6	36	9218413	9218448		AGCCTAGAAACGACGGACAA	59.036	AACTCCCCTACGTTTGGAGG	59.018		452	9218364	9218815		0.00832988	0.00832988
Chr04	C	(T)10(A)12	22	9222076	9222097		TTGTTCCCTGTTTGCTTGGG	58.881	CAAGATCAGCAAACTCCCCA	57.795		458	9221960	9222417		0.00832988	0.00832988
Chr04	Mono-	(A)10	10	9222245	9222254		TTGTTCCCTGTTTGCTTGGG	58.881	CAAGATCAGCAAACTCCCCA	57.795		458	9221960	9222417		0.00832988	0.000270038
Chr04	Mono-	(A)10	10	9228533	9228542		TCTTCCTTATTTTGGCTCCGC	58.634	TCCTTCCTTATCAGTGGCCA	58.035		257	9228401	9228657		0.0028108	0.00832988
Chr04	Di-	(TG)6	12	9229052	9229063		TCCCTAATGATTGCCTCGACA	58.885	GATGCAGGACTCCAGAGACA	58.81		470	9228767	9229236		0.00832988	0.00832988
Chr04	Hexa-	(TTGGAG)4	24	9231838	9231861		TAAGATAGGGCCCCGTTTGG	59.159	TGTAGGGTTTTGGCCATGAG	57.786		300	9231799	9232098		0.00832988	0.00832988
Chr04	Tri-	(GAA)4	12	9241944	9241955		CCAAGAAAGGGTTTGGGAGC	59.031	TCTAACGGGGAGAGGAGTGA	59.003		360	9241677	9242036		0.00832988	0.00832988
Chr04	Mono-	(T)10	10	9255516	9255525		GATTCCTCTCCCCATCCCAC	59.232	AAGTCCATGAGTGAGCGACA	59.031		247	9255429	9255675		0.00832988	0.00832988
Chr04	Mono-	(A)10	10	9281715	9281724		CGTTGCCACCTTGTTTGAGA	58.979	GCCCCTCTCTTCTTCACTCA	58.729		455	9281501	9281955		0.0028108	0.00832988
Chr04	Tri-	(TTC)5	15	9293211	9293225		TCTGGATGCAATGGGAAGAGT	59.082	ACCCTAGCTCTGCCAATGTT	59.005		258	9293152	9293409		0.000270038	0.00832988
Chr04	Mono-	(T)10	10	9296931	9296940		CTAGACTTTGTGCATTGCTAGAG	57.285	TCTCTCCCAAGTCCACCTTT	57.882		500	9296890	9297389		0.00832988	0.00832988
Chr04	Mono-	(T)10	10	9312042	9312051		TGGCTGAAATCGACATGTCA	57.529	CCTCCTGCTGCTTTAATCCG	58.697		370	9312016	9312385		0.00832988	0.00832988
Chr04	C	(ATG)4(ATA)5	27	9350643	9350669		GCAATGGAAACTGGGTGGAG	59.109	AACGTCAGAGCCAAGCAAAG	59.053		457	9350545	9351001		0.00832988	0.00832988
Chr04	Tri-	(CAA)5	15	9351843	9351857		AGAAATTGGTCAGATCGCGG	58.343	TGGGCGACAAGTGACAAAAG	58.979		396	9351809	9352204		0.00832988	0.00832988
Chr04	Tri-	(CAA)4	12	9352838	9352849		TCGAAGCTGTGGGATGAAAA	57.44	AGAGGATAGAGAAGCGTGGC	58.963		455	9352742	9353196		0.00832988	0.00832988
Chr04	Mono-	(T)10	10	9353866	9353875		ATGTGGTGAGTAAGGGTGCA	58.936	GCAGGGTAGAGAGGGTGTTT	59.015		430	9353697	9354126		0.00832988	0.00832988
Chr04	Tri-	(GTT)4	12	9354021	9354032		ATGTGGTGAGTAAGGGTGCA	58.936	GCAGGGTAGAGAGGGTGTTT	59.015		430	9353697	9354126		0.00832988	0.00832988
Chr04	Tri-	(TAT)4	12	9355281	9355292		AGTATGCTTGGGTGACACGA	59.026	TTCATTACGGGTCGAGGCAT	59.172		400	9355197	9355596		0.00832988	0.00832988
Chr04	Di-	(TA)14	28	9357823	9357850		GGATTGGGAAAAGGAGTGGC	58.814	GGCTGTACTGGATGGCAATG	58.973		339	9357634	9357972		0.00832988	0.00832988
Chr04	Mono-	(A)10	10	9358483	9358492		AGGAGGAGTTGGAGCAATGT	58.634	GCTTTGCCACTGTCAGATCC	59.193		409	9358416	9358824		0.00832988	0.00832988
Chr04	Tri-	(TTG)5	15	9360405	9360419		ATTTGCCTTGTTGAGCTGGG	59.029	CGTGGGGTTTATGGAGGGTA	58.794		281	9360287	9360567		0.00832988	0.00832988
Chr04	Tri-	(TGT)5	15	9360587	9360601		CCCTCCATAAACCCCACGTA	58.794	CCCTCCATCCCAAGTGTCTT	59.005		495	9360550	9361044		0.000889183	0.0028108
Chr04	Di-	(TA)9	18	9372595	9372612		TGCTCGATGTGAAGAAGTTGAC	58.94	ACTGTTAATTGCTGCCTGTGA	58.137		308	9372344	9372651		0.00832988	0.00832988
Chr04	Tri-	(AAG)5	15	9374368	9374382		TGTCTTTCCTGTCGGCATCA	59.315	TGTTGCGGGGAAGACATTTG	59.042		351	9374321	9374671		0.00832988	0.00832988
Chr04	Tri-	(GAG)4	12	9386430	9386441		ATGCAGTTGAGTCTCGGGAA	59.023	GGGTCTGCAATGCTTTCAGT	58.749		161	9386316	9386476		0.00832988	0.00832988
Chr04	Tri-	(ATT)4	12	9387188	9387199		AATACCCACCCACATGCATG	58.221	GGACCAGTTAGAAGTCCCGA	58.446		367	9387164	9387530		0.00832988	0.00832988
Chr04	Tri-	(ACT)4	12	9418885	9418896		GAGGGGTGATAGGTAGAATCGA	58.236	AAATCGAGAGGGAAAGGGCA	59.008		292	9418839	9419130		0.00832988	0.00832988
Chr04	Tetra-	(AGTT)4	16	9436338	9436353		AGAAGATGGGCAGAGCTGTT	59.01	TGTAGTCCACGTGCCTAACT	58.376		286	9436107	9436392		0.00832988	0.00832988
Chr04	Tri-	(ATG)4	12	9442366	9442377		CAACACGCCCTTATGATCCG	59.063	TGGTGGGGTCATAAACGTGT	59.234		293	9442137	9442429		0.0028108	0.00832988
Chr04	Tri-	(GTG)4	12	9455911	9455922		TACCAGCAACACCTTGACCT	58.863	GAATGGGATGGGGAGCAGTA	58.86		381	9455604	9455984		0.00832988	0.00832988
Chr04	Di-	(AG)6	12	9461722	9461733		CGCGAGGAAGATTTGAGCAA	58.921	CCCCTTAAACCTCTCCACGT	59.018		201	9461644	9461844		0.00832988	0.00832988
Chr04	Mono-	(A)10	10	9469607	9469616		AGCTCACTACATGGAAGGCA	58.721	TGATTCGCCGCTTCTAGAGA	58.61		374	9469395	9469768		0.00832988	0.00832988
Chr04	Mono-	(A)10	10	9526530	9526539		GGCAATTTTCAGATTCTTTCCTGT	58.213	AGTGCTTCTTACTCCTTGTGTT	57.576		443	9526388	9526830		7.97303e-05	0.00832988
Chr04	C	(TTC)4tagtactttttttt(A)11	37	9553680	9553716		TTGGGAGTGATGGTGAGTGG	59.308	CGTGAGGTCATGGGTTCAAA	58.109		498	9553447	9553944		0.00832988	0.00832988
Chr04	Mono-	(A)10	10	9558111	9558120		AGCTAGCTGGGTAATGGTCC	58.868	TAATCCTTGCCACCAAACGC	59.115		324	9557994	9558317		0.0028108	0.00832988
Chr04	Mono-	(A)10	10	9560188	9560197		TCACTTACCCATCAACCCACA	58.941	CCCCTCCCTCATTTTCCCTT	58.989		117	9560121	9560237		0.0028108	0.00832988
Chr04	Mono-	(A)10	10	9561336	9561345		AGAGTTGCTAGCTCCATGTGA	58.817	CCCAACTTACCCTCCCACAT	59		334	9561235	9561568		0.00832988	0.00832988
Chr04	Di-	(TA)8	16	9564258	9564273		ACTCATACATTCGGCTGTCCA	59.169	CGTGGATAATGGTGCGTCTT	58.348		444	9563938	9564381		0.00832988	0.0028108
Chr04	C	(T)10a(T)11	22	9564871	9564892		AGGGCCCATATACTGCAAGG	59.226	ACACCTTTATCGCTTGACTCG	58.393		358	9564690	9565047		0.00832988	0.00832988
Chr04	C*	(A)13(AG)8*	28	9565931	9565958		CCACTCCCTTTATGGTCCGA	58.799	TGGTGCATTAAGATTGCGCT	58.537		496	9565765	9566260		0.00832988	0.00832988
Chr04	Mono-	(T)10	10	9577512	9577521		GGCATCATTTTGTCCTCCACT	58.55	CGGCTAGAAGGATTTGCACC	58.983		493	9577464	9577956		0.000889183	0.0028108
Chr04	Di-	(TA)6	12	9583316	9583327		CCGTAGTTGTGTTCACCGTC	58.866	ATTCAACACAACTTCCCGCC	59.041		471	9583016	9583486		0.00832988	0.0028108
Chr04	Di-	(TA)9	18	9586329	9586346		GCTCCTATGCGTCACCAATG	59.06	ACTCATCCGTCGCTAAGTAGG	59.052		362	9586257	9586618		0.000889183	0.000270038
Chr04	Di-	(TA)13	26	9589281	9589306		AAAAGACCAAGTGACACGGT	57.587	ACTTGGTTGATTGGCAGCAG	59.036		351	9589095	9589445		0.00832988	0.00832988
Chr04	Mono-	(A)10	10	9595218	9595227		TCATGTGCTCACCAAACAAGA	58.07	GTGACAAATGAAAAGAAACGGAGG	59.024		382	9594887	9595268		0.0028108	0.000270038
Chr04	Penta-	(AAATT)4	20	9596101	9596120		CCTACCCCTAACACTAACCCC	58.878	GCCAAAATGCTAGGAATTAGGGA	58.785		500	9595700	9596199		0.00832988	0.000889183
Chr04	Tri-	(TTG)4	12	9599933	9599944		GGAATCATCGATCAAGCCTTCA	58.529	TGGAAGCAATTTGGTGGGTG	58.953		396	9599771	9600166		0.00832988	0.00832988
Chr04	C*	(AAC)5(CAAT)4*	30	9609029	9609058		CGTGTATCCTCTCTGTCCCC	58.966	ACACAGCAAACATGGACACC	58.968		149	9609006	9609154		0.00832988	0.00832988
Chr04	Mono-	(T)10	10	9609559	9609568		CGTACGAATTAGCCTGGCAC	59.072	TTTGCACGGAACTCTTCGAC	58.786		275	9609374	9609648		0.00832988	0.00832988
Chr04	Mono-	(T)10	10	9635113	9635122		GGGTCCGTAGTTTGTCCAGA	59.029	AGGAGAAAAGAAAAGTGAGTCGA	57.722		456	9634694	9635149		0.00832988	0.00832988
Chr04	Tri-	(ATG)4	12	9641926	9641937		TGTGTTGGTGACTCTGAGGA	58.212	GCACTATACTGCCGCGAAAA	58.996		279	9641889	9642167		0.00832988	0.00832988
Chr04	Di-	(TA)12	24	9646911	9646934		AGCTTTAGTCGAACCTCCCC	59.097	CGCCCCGTATAAACTTGAGC	59.065		364	9646651	9647014		0.00832988	0.00832988
Chr04	Di-	(TA)7	14	9647096	9647109		GCTCAAGTTTATACGGGGCG	59.065	TGTTTGCTGATTGTGTGGGA	57.936		449	9646995	9647443		0.00832988	0.00832988
Chr04	Mono-	(T)10	10	9696940	9696949		AGCCGTGTAAGTTTTATCCGT	57.676	AAATACCCCTCCCTCCAACG	59.083		287	9696811	9697097		0.00832988	0.00832988
Chr04	Tri-	(ATT)4	12	9698489	9698500		CGGCAGTTCAAATCAGACGT	58.852	AGTTTCAAATCACCGACCGT	57.75		361	9698170	9698530		0.00832988	0.000270038
Chr04	Mono-	(T)10	10	9698949	9698958		CCAAAACGGTCGGTGATTTG	57.955	ACTTGTTTGGTATTGACTTGCAC	58.068		496	9698506	9699001		0.00832988	0.00832988
Chr04	Mono-	(A)10	10	9710201	9710210		ACTGAATTGTGCATAAGTAGTGCA	58.997	GGCAATTCGACCCCTTTAAAA	57.054		415	9709828	9710242		0.00832988	0.00832988
Chr04	Tri-	(ACA)5	15	9718498	9718512		ACACCCGGAAATGAGGACTT	58.935	TCCATCTTACCCTCCCCAGA	58.976		119	9718441	9718559		0.000270038	0.00832988
Chr04	Tri-	(ATT)4	12	9748838	9748849		TGAGCTAGCAATAGTTGTATGTGT	58.022	TTAGCCGCAAAAGTTCGAAC	57.326		500	9748544	9749043		0.00832988	0.00832988
Chr04	Mono-	(A)10	10	9752499	9752508		CGGCGCGAATCCAAATTAGT	59.344	TGTTTCCTACTTCGCCCGAA	59.319		273	9752439	9752711		0.00832988	0.00832988
Chr04	Tri-	(CGC)4	12	9770492	9770503		AATGTCACCCTTTTGCGCAT	59.032	AAGAGAGGGAAAGGGAAGGC	59.004		111	9770425	9770535		0.00832988	0.00832988
Chr04	Tri-	(TTA)4	12	9770889	9770900		CCAAAACCATAGCTGCCCAG	59.18	CGAAAAGATGTGTTTGCCGC	58.948		469	9770753	9771221		0.00832988	0.00832988
Chr04	Di-	(TA)9	18	9812306	9812323		CCAAAGCCCCAGTGAATTCC	59.102	ATGCCGAATACCCTGCTCTC	59.605		406	9812105	9812510		0.00832988	0.00832988
Chr04	Mono-	(T)10	10	9833152	9833161		CCATTTGACCGGACACAGAG	58.557	GCTCCCTCTGTCCCGTTTTA	59.388		227	9833066	9833292		0.000889183	0.00832988
Chr04	Mono-	(A)10	10	9833738	9833747		GTCCATTGTCTCATTTCCACCT	58.31	GCCAAGTTACTGATTGGGCT	58.161		449	9833597	9834045		0.00832988	0.000889183
Chr04	Mono-	(A)10	10	9847212	9847221		CGAAGTGCTGTTTCAAAAGGG	58.269	GGATTCCACAAACGCACTCA	58.765		300	9846985	9847284		0.00832988	0.0028108
Chr04	Tri-	(ATA)4	12	9853088	9853099		GGGGAATCGAACTCTCACCA	59.097	ACGACTAGCCAGCTTTCCTA	58.151		290	9852963	9853252		0.00832988	0.00832988
Chr04	Mono-	(A)10	10	9855514	9855523		TAGCAATTGGGAGGGCAAGA	59.001	CCAGTGTTAGGCTTGGCATG	59.187		380	9855201	9855580		0.00832988	0.00832988
Chr04	Di-	(TG)6	12	9890717	9890728		GAGTGGAACTTTCGGCCAAG	59.125	CCGCGGGTAGTGAAGTAGAA	59.187		221	9890675	9890895		0.00832988	0.00832988
Chr04	Tri-	(AGT)4	12	9903021	9903032		CATTCTTCCACGGCAGATGG	58.98	ACGAAAATTAGCCTCCACGC	58.916		391	9902789	9903179		0.00832988	0.00832988
Chr04	Di-	(AT)6	12	9903346	9903357		GCGTGGAGGCTAATTTTCGT	58.916	TCAGTGGATTGGGGTTCGAA	58.939		314	9903160	9903473		0.0028108	7.97303e-05
Chr04	Mono-	(T)10	10	9906936	9906945		TCGCGGTCTATTGTATTTAAGCA	58.315	GGCGAACCCAGGATTTGAAG	59.189		336	9906797	9907132		0.00832988	0.00832988
Chr04	Mono-	(A)10	10	9920921	9920930		GTCAGGACCTAAATTCGCTCA	57.753	AGGGACAAACTGTAGACACGT	58.963		446	9920639	9921084		0.0028108	0.00832988
Chr04	Di-	(AT)10	20	9943781	9943800		CCTTGGGTACAGTGAGGGAA	58.642	AGAACAAGGAGCATGTACCAAC	58.588		292	9943580	9943871		0.00832988	0.00832988
Chr04	Mono-	(T)10	10	9950696	9950705		TCTAGCTTGCACCGTCATCA	59.105	GCGAAGATAACGGTGCAACC	59.904		490	9950301	9950790		0.000889183	0.0028108
Chr04	C	(A)13gtctctttaactcattacgtgaagaaatgctgg(A)11	57	9952044	9952100		TGTTGATGAAAATGCCTGTGGA	58.771	GCTTGTGGTGGAAGTTTAAGC	57.987		400	9951744	9952143		0.021943	0.00832988
Chr04	Mono-	(A)10	10	9956897	9956906		CCCAGTGGAACCAAGCATG	58.73	TGACACAATTGCCCTCCAGA	59.23		499	9956863	9957361		0.0028108	0.00832988
Chr04	Tri-	(CAA)4	12	9990443	9990454		AAGGGAGAGCCTCTATTCGC	58.955	CGAAACCCCAAACCAACGAT	59.044		499	9990300	9990798		0.00832988	0.00832988
Chr04	Mono-	(T)10	10	10007208	10007217		TGCCATCGATGTAGGTTGTT	57.22	ATGGTGTTTGGTTGGTGAGT	57.547		349	10006937	10007285		0.00832988	0.00832988
Chr04	Tri-	(ACA)6	18	10017354	10017371		CTTCCACCAGCCAATCAACC	59.109	GACATGCACCCGTTGACATT	59.119		335	10017169	10017503		0.00832988	0.00832988
Chr04	Di-	(TA)6	12	10017980	10017991		TAGACCCTCGAACCCAACAC	59.029	ATTGAATGTCGATGACCCGC	58.7		484	10017707	10018190		0.00832988	0.00832988
Chr04	Mono-	(T)10	10	10089341	10089350		TAAAGGCGCGTGAAATCTCC	58.634	AAGATCGTGGGAGTGAAGGG	59.095		156	10089224	10089379		0.00832988	0.00832988
Chr04	Mono-	(T)10	10	10089521	10089530		CCCTTCACTCCCACGATCTT	59.095	ACTTGCATGTTGAGCCATCA	58.086		368	10089360	10089727		0.00832988	0.00832988
Chr04	Di-	(TA)9	18	10101754	10101771		AGGCTCTATAGTTGCTAGTTTTGA	57.454	CACAATTACACATATATACGCACCA	57.585		450	10101410	10101859		0.00832988	0.00832988
Chr04	Di-	(TC)7	14	10103802	10103815		AGTTGCCGTACTTGAGAGCA	59.32	GCTCTAATCACCCATCTAACGG	58.346		394	10103473	10103866		0.00832988	0.00832988
Chr04	Di-	(GA)6	12	10105512	10105523		GCCAAGCGCGTGAATCAAAA	60.663	ACGCCAATGTTAGGTTGTGG	58.756		401	10105311	10105711		0.00832988	0.00832988
Chr04	Tri-	(GAT)4	12	10120085	10120096		AGTCCATACCTTGTCGCAGA	58.443	CATTGAAGCGCACAAACAGC	59.22		460	10119710	10120169		0.00832988	0.00832988
Chr04	Tri-	(CAA)9	27	10135378	10135404		GGCAACAGTAAATGACCCCT	57.784	GGCGCGTATTTGCTACTACA	58.437		479	10135133	10135611		0.000889183	0.00832988
Chr04	Mono-	(A)10	10	10155219	10155228		CGCACTGTACTTTCTTTTGTGG	58.382	TCTCGGACCCACATCACAAA	58.947		486	10154999	10155484		0.00832988	0.00832988
Chr04	Mono-	(A)10	10	10159518	10159527		CGGGATGCGTAACCTAAGAC	58.151	ACAACTGTAGGCGCAACAAA	58.615		423	10159156	10159578		0.00832988	0.00832988
Chr04	Mono-	(A)10	10	10161802	10161811		TCTAGGACGGCATGACTTCC	58.888	TGGATGCCTAACTGTTTGCA	57.715		331	10161671	10162001		0.00832988	0.00832988
Chr04	Di-	(AT)8	16	10163628	10163643		GAAACGGAGGGAGGCAGTAT	59.169	GGAAAAGCACCAAGTCCACC	59.326		493	10163237	10163729		0.00832988	0.00832988
Chr04	Mono-	(A)10	10	10169706	10169715		GCTGAGGATTCACATAGCCC	58.11	TCCTTTTCCTTTTCAGTCTCCTT	57.611		443	10169599	10170041		0.000889183	0.00832988
Chr04	Tri-	(CTT)4	12	10175472	10175483		ACATCTTCTACGTCAGCCTCT	58.271	TTGGTGGTGTTAATGGAGGAA	57.114		490	10175107	10175596		0.00832988	0.00832988
Chr04	Mono-	(A)10	10	10212792	10212801		AACGTGAGATGGTAGGGAGG	58.514	ACCCCTTAGTTTTGTAATGACCA	57.672		430	10212685	10213114		0.00832988	0.000270038
Chr04	C	(AT)9aaatgtctataaaaaaaataacg(TA)7	55	10235160	10235214		CACCTCTATTTTGCAGGTCCG	58.99	TCATGGTGGGGATGCACTAT	58.478		375	10235012	10235386		0.0028108	0.00832988
Chr04	Mono-	(A)10	10	10235885	10235894		GAGGTCATGTATTCAAGCCGT	58.094	CACTTCCCTTTCCTCCTCGT	59.023		345	10235743	10236087		0.0028108	0.0028108
Chr04	Mono-	(A)10	10	10252977	10252986		CCTAGAAGGTGGCTGTGTAGA	58.542	GGCACCGGAACATAACGTAC	58.998		429	10252840	10253268		7.97303e-05	7.97303e-05
Chr04	Tri-	(CTT)4	12	10254108	10254119		AAATTGTTCACATAGCTAACACGT	57.446	TCGATGAAGAAGAATAGGAGGAGA	58.304		401	10253743	10254143		0.00832988	0.00832988
Chr04	Mono-	(T)10	10	10289513	10289522		CGCTAAGGGTTGCCTACGTA	59.543	AGCAAAGTGTGTAGGCAAGA	57.362		482	10289095	10289576		0.0028108	0.000889183
Chr04	Tri-	(TGG)4	12	10307508	10307519		AACCCTCCACAACAAATCGC	59.041	CTACCACTACAGCACCACCA	59.026		449	10307195	10307643		0.00832988	0.000889183
Chr04	Mono-	(T)10	10	10318928	10318937		ATCCAACTCCATCGCGATCG	60.319	TCACGTCATTAATTGCCCAACA	58.85		311	10318748	10319058		0.00832988	0.00832988
Chr04	Di-	(AT)7	14	10324043	10324056		AAGTGTCACGCCCCAAAATC	59.041	GGTTTGTCCCGACCCTAGTT	59.311		313	10323873	10324185		0.00832988	0.000270038
Chr04	Tri-	(ATA)4	12	10327566	10327577		TGCAGTGGTGTTGGAAAGAA	57.864	ACTTGACAAGCACATCTATCAGT	57.842		445	10327401	10327845		0.00832988	0.00832988
Chr04	Di-	(TA)6	12	10328880	10328891		TAAGAGTGTCTCCAGTGGCG	59.111	AGAGGTTAGGACAAAGGGGC	59.007		305	10328782	10329086		0.000889183	0.00832988
Chr04	Mono-	(T)10	10	10334371	10334380		GCGTTTCACTGTCAATTCGG	58.05	TGCTCTCGAAATGGGTTAATGA	57.785		498	10334075	10334572		0.00832988	0.00832988
Chr04	C	(T)10cttttcc(T)12	29	10341978	10342006		TGAGGAAGGGTCTGTGCATT	58.933	AGAAAAGCCCAAGACCAGGT	59.146		461	10341640	10342100		0.00832988	0.00832988
Chr04	Mono-	(T)10	10	10342400	10342409		GGTGGAGTGGGTGGAGTTAA	58.938	ACCATAACACACCCCTCCTC	58.714		151	10342283	10342433		0.00832988	0.00832988
Chr04	Tri-	(GGA)4	12	10383920	10383931		TGACTTGATTTCGGTGGGGA	58.939	GCAGCAAGAGTAGGATCAGC	58.419		374	10383677	10384050		0.00832988	0.00832988
Chr04	Di-	(AT)6	12	10384230	10384241		GATGCACTTCCACGATTGCT	58.91	CAACCATCAGACCAAGCACC	59.116		297	10384063	10384359		0.021943	0.00832988
Chr04	Di-	(AT)7	14	10385457	10385470		CTCACCGCGATTGACATGG	58.991	CGTTGCCTGGAAATGGTTGT	59.327		496	10385152	10385647		0.0028108	0.00832988
Chr04	Di-	(TA)7	14	10385869	10385882		ACGTATTTTGCCATGTCTGCA	58.841	TCCTTTTCTGCTGTGTTGCC	58.968		468	10385669	10386136		0.00832988	0.00832988
Chr04	Di-	(AT)7	14	10386520	10386533		ACGTGAAGGAAGAGCTCGAA	59.04	CATCTCGCGACTCCTAGTGT	58.982		474	10386181	10386654		0.0028108	0.00832988
Chr04	C	(A)11gaattttcttg(TAT)4(TGT)6	52	10434416	10434467		CCACCCAATTAATTTCATCACGC	58.888	ACTAGTTTAGGTATACGCGCC	57.367		229	10434377	10434605		2.01779e-05	0.00832988
Chr04	Hexa-	(AAAATA)4	24	10457005	10457028		GGGCTTGACTCAAAGACACG	59.132	TCAAGGTGTCACTAGCCGAA	58.666		319	10456942	10457260		0.0028108	0.00832988
Chr04	Tri-	(CAA)4	12	10468195	10468206		TGTTCTTTCTTCTCCGGCCA	59.238	GGTGAAGAAGATGGCTGCAA	58.462		355	10468077	10468431		0.00832988	0.00832988
Chr04	C	(A)19ttccaatc(A)19	46	10501207	10501252		CCACTACTTTGGCCAATTTCCT	58.835	ATTGCCATGGTCCAAAGTCC	58.439		402	10501048	10501449		0.00832988	0.00832988
Chr04	Mono-	(T)10	10	10510911	10510920		GCTATCATGTTGAAACCAATGCT	57.998	ATTTTAACCGGGTTGTGGGC	59.029		249	10510853	10511101		0.0028108	0.00832988
Chr04	Tri-	(AAT)4	12	10519469	10519480		ACGATCCAACTTTGCTAACGG	58.926	GCATATCCGCATGTATCCGG	58.71		411	10519385	10519795		0.0028108	0.00832988
Chr04	Mono-	(T)10	10	10528009	10528018		TTGCTACCAAACACTTCGCA	58.33	ACAGTAAAACATGTGGATCGCA	58.592		497	10527674	10528170		0.00832988	0.00832988
Chr04	Di-	(TA)9	18	10529382	10529399		CTGGCCTTGAGAAATGACGG	58.91	TCATTTTGCCAACCACCCAG	58.953		446	10529319	10529764		0.00832988	0.00832988
Chr04	Tri-	(AAC)4	12	10533027	10533038		TAGATCCCCGACTCAGGACA	59.076	GAAAGGGTGCGCTGTTTGTA	59.051		494	10532900	10533393		0.00832988	0.00832988
Chr04	Di-	(TA)9	18	10543907	10543924		TTAGGTGTAGTGGCGGATCC	58.883	TGTCCATCGCAGTGTGACTA	58.747		353	10543813	10544165		0.00832988	0.00832988
Chr04	Tetra-	(TTAT)5	20	10547655	10547674		ACCTCCTCTGCAGCTGAAAA	59.233	TGCGCCACAAACACCATTAT	58.748		406	10547297	10547702		0.00832988	0.00832988
Chr04	Mono-	(A)10	10	10548656	10548665		TCTCATTGTTCCGCGAGTCT	59.111	TCACATGCACTACCACTCGA	58.747		198	10548513	10548710		0.00832988	0.00832988
Chr04	Tri-	(TTG)4	12	10579328	10579339		GAGGGCCTTGGTGTCTTTTG	59.038	AAGGGTGAATGATGGGAGGG	59.071		309	10579109	10579417		0.00832988	0.00832988
Chr04	Mono-	(A)10	10	10580751	10580760		TTGACAGTCATTCGGGAGGA	58.36	ACAAGTCAATATAGCCGCGC	58.782		340	10580490	10580829		0.00832988	0.00832988
Chr04	Tri-	(ATT)4	12	10595480	10595491		TGCCTTTTCACCTTATTCCTTGA	58.265	AGACAACATGCGAGCAAAGA	58.117		475	10595173	10595647		0.00832988	0.00832988
Chr04	Mono-	(A)10	10	10604355	10604364		ACAACAACAACGTGCCCAAT	59.179	CACGTTGTTGCTAGCCCAAT	59.119		424	10604252	10604675		0.00832988	0.00832988
Chr04	Mono-	(T)10	10	10628880	10628889		GGAAATTCAAGTCAAGAGTTCATCA	57.793	AGCTATTTGGACTTTGGGGAC	57.913		468	10628691	10629158		0.00832988	0.00832988
Chr04	Tri-	(TAA)4	12	10677595	10677606		GCGACAGGTTATCTATTTGTTGC	58.412	ATTCGCAACTGTTCACCTCC	58.476		248	10677465	10677712		0.00832988	0.00832988
Chr04	Tri-	(ATT)4	12	10683695	10683706		TGGATCCTCTGCTAACCCAG	58.5	GGCCCATTCCCGGAGTATTA	58.938		330	10683549	10683878		0.00832988	0.00832988
Chr04	Mono-	(T)10	10	10686805	10686814		GTGTGTGTGCAGGAAGTCAG	59.06	CGCCGTACACACTACACTTC	58.666		477	10686751	10687227		0.00832988	0.0028108
Chr04	Tri-	(CAA)7	21	10702072	10702092		GGCTTATGTTTCGGTGGCAA	59.115	GGTAGAGGTATGGACTGCGT	58.599		485	10701672	10702156		0.0028108	0.00832988
Chr04	Mono-	(A)10	10	10709129	10709138		AGAGCTCTCACATGACAACCT	58.745	TGGACGCTAGCACATTGGTA	59.101		493	10709100	10709592		0.00832988	0.00832988
Chr04	Tri-	(AAT)6	18	10716112	10716129		GTAAATGCCTCCACATCCGC	59.337	CAGTAACGAAAACCCGGCAT	58.838		337	10715842	10716178		0.00832988	7.97303e-05
Chr04	Mono-	(T)10	10	10716452	10716461		ATGCCGGGTTTTCGTTACTG	58.838	TGAAAGCAATCCTAATTTGGGTTT	57.568		370	10716159	10716528		0.00832988	0.00832988
Chr04	Tri-	(TTG)5	15	10720341	10720355		AGGTAGTGGTATGGACTGCG	58.888	CAAAACGAACCCCATCACAGT	59.046		495	10720256	10720750		0.00832988	0.00832988
Chr04	Tri-	(ATT)8	24	10731378	10731401		TGTACCTCAACAGACCCCAA	58.191	TCTAAAAGGAGCATCGAGAGGT	58.634		285	10731265	10731549		0.000889183	0.0028108
Chr04	Tri-	(CAA)5	15	10755064	10755078		CCTGTACCTCCTAGTTTGGGG	59.162	TGATCCAGGGGTCTATCGGA	59.142		430	10754757	10755186		0.00832988	0.00832988
Chr04	Mono-	(T)10	10	10762007	10762016		CGAGTCCTGTGGTTCTAGCA	59.111	TGCCAAACATTGTGGTGAGG	58.961		201	10761945	10762145		0.00832988	0.00832988
Chr04	Tri-	(TGT)4	12	10902255	10902266		TCGATTTGTGCGTGTCATCC	58.924	AAACAAGAGAGCCCGTTGTG	58.691		185	10902201	10902385		0.00832988	0.0028108
Chr04	Mono-	(T)10	10	10905923	10905932		GTGAAACTGTGCCATTCCAGT	59.044	TGTTGGTGTTAGGCGTTGTG	58.982		423	10905589	10906011		0.00832988	0.00832988
Chr04	Di-	(TA)9	18	10906572	10906589		AACACGGCAAAGTTAGCATG	57.295	AACCCCATCGTTGTGCTACT	59.309		410	10906552	10906961		0.00832988	0.00832988
Chr04	Tri-	(TTC)4	12	10912725	10912736		CTGCTGGATCTGTTCAAGGC	58.907	GGGTGCGTATCAGGTAGTGT	59.178		476	10912454	10912929		0.000889183	0.00832988
Chr04	C	(GT)6(AT)6	24	10913713	10913736		AGACTGCAAAATGTTCACACCT	58.709	AGGGCTGGGCATAAATCACT	59.071		500	10913422	10913921		0.00832988	2.01779e-05
Chr04	Mono-	(A)10	10	10923657	10923666		AGTTTGTCTGAAAGTTCCCTTCA	58.145	GAACCCAAACCGAACCGAC	59.056		460	10923544	10924003		0.000270038	0.00832988
Chr04	Di-	(TA)8	16	10958932	10958947		GGTTTGATATACGCAGGGGC	58.764	TTTGGTTGTTTGGGTGGCAA	59.016		135	10958843	10958977		0.00832988	0.00832988
Chr04	Di-	(TA)6	12	10959541	10959552		ACCAAACACAAAGGCAGAGC	59.253	AGATTGTTTGGCAGCGGATG	59.187		430	10959445	10959874		0.0028108	0.00832988
Chr04	Mono-	(T)10	10	10966104	10966113		GCCGTGACCTTGCTCAATTT	59.402	CCCTTAGGTGCCAGGACTTT	59.301		414	10965880	10966293		0.00832988	0.00832988
Chr04	Di-	(AT)10	20	10970338	10970357		AACTCTGCGTACTGAACTGC	58.215	TGTAGCAACACGATTACCAACT	58.002		416	10969994	10970409		0.00832988	0.00832988
Chr04	Di-	(AT)11	22	11000667	11000688		AGCAATCCACCACCTAACCT	58.627	GTAGTGCTCTCGATGCTCCT	58.971		370	11000391	11000760		0.0028108	0.00832988
Chr04	Tri-	(AAT)4	12	11009104	11009115		GGGGCGGCTCAAACATATTT	58.889	AAAGAAAATAGGCGGCCACC	58.817		340	11008972	11009311		7.97303e-05	0.00832988
Chr04	Di-	(AT)6	12	11032619	11032630		ACAGGTGGTAGATGAATGTCGA	58.903	CATGGGCGGATTTACAAGGG	58.968		290	11032412	11032701		0.0028108	0.00832988
Chr04	Mono-	(T)10	10	11036747	11036756		TAGATTGGGTCGACGGGTTC	59.18	ACATGCCCAGTGTATTCCCA	59.001		436	11036467	11036902		0.0028108	0.00832988
Chr04	C	(T)15(G)14	29	11037324	11037352		TCATTTGACCCTGTTGTGTGT	57.988	TCCCTGCAAGAATCACCACA	59.23		483	11036929	11037411		0.00832988	0.00832988
Chr04	Tri-	(TTG)4	12	11039628	11039639		TGTTAGTGTTTTGCCTGCCC	58.963	ATTCTCCTCTTCCGCCACTC	59.173		442	11039247	11039688		0.00832988	0.00832988
Chr04	C	(GT)9(GA)10	38	11040703	11040740		ACGGGACAGACAAGATGGAG	59.102	CGCAAGTCACACAAGGTTCT	58.7		443	11040397	11040839		0.00832988	0.00832988
Chr04	Mono-	(A)10	10	11047620	11047629		GGAATGCCACCCTCCCAAAA	60.544	AGGGTTCATGAGGGACGAAA	58.642		382	11047316	11047697		0.00832988	0.00832988
Chr04	Mono-	(T)10	10	11068607	11068616		TACATCAGAGGCGCGTGATA	58.685	TGTTGTGTTGGGTGTTCGAG	58.625		234	11068494	11068727		0.00832988	0.000889183
Chr04	Di-	(TA)6	12	11097755	11097766		TGTGCCTTTGTTGTCCTGAA	57.864	TGTAATTGCATTCCCCACGT	57.792		349	11097688	11098036		0.00832988	0.00832988
Chr04	Tri-	(TTG)4	12	11102143	11102154		ACCCTCCCTAGACTCCACTT	58.906	AGCTGATCCGGACACTATGG	58.956		480	11102106	11102585		0.00832988	0.00832988
Chr04	Tri-	(TTG)5	15	11106966	11106980		TGGTCTGTTGTCACGGTTCT	59.172	GGAAAAGCAAACACAACGCA	58.365		450	11106794	11107243		0.00832988	0.0028108
Chr04	C	(G)13t(G)14	28	11114389	11114416		TTGGACGGATGCCACAGTTA	59.312	GTTGGCAAGGGTGAGTAACTC	58.848		404	11114061	11114464		0.00832988	0.00832988
Chr04	Tri-	(AAG)4	12	11127778	11127789		TCGACTAGCCTAACAAGTTGGA	58.841	TGTTGAGTCCAGCATTGACA	57.363		443	11127449	11127891		0.00832988	0.00832988
Chr04	Mono-	(T)10	10	11134121	11134130		CCACCCTCCCAGACTTCATT	59.005	TCCATAACCATCCCACCAGG	58.778		432	11134027	11134458		0.00832988	0.00832988
Chr04	C	(T)11ga(TGG)4	25	11137442	11137466		AATGGGGCGTTGATGAAGAA	57.786	TAACCACCCAACCCAATCCC	59.59		498	11137009	11137506		0.00832988	0.00832988
Chr04	Tri-	(TTC)4	12	11142487	11142498		AGGACACGTCTGCTACTTCT	58.088	GGGATCAGAAGGTTGGGGAA	59		464	11142201	11142664		0.00832988	0.00832988
Chr04	Tri-	(CAC)4	12	11174224	11174235		TTCGGGGTCATAAGCACCAT	59.084	ATTCAGCAATCACATCGGGC	58.973		385	11174069	11174453		0.00832988	0.00832988
Chr04	Mono-	(T)10	10	11280695	11280704		ACTTTTCTCATTCGTCAAGTTGTG	58.189	AGGGGTGTATATAGGTCGGGT	59.209		270	11280664	11280933		0.00832988	0.00832988
Chr04	Tri-	(TGA)4	12	11282244	11282255		GGTTGAGGAGGAGGACGATT	58.804	TGGTGTCCGTGTCATCATCA	59.027		221	11282112	11282332		0.0867049	0.000889183
Chr04	Tri-	(AGC)4	12	11288286	11288297		GCAGATTCAGCACCACGAAA	59.126	ACCTGCCGTAGTTGGAGAAA	58.947		152	11288227	11288378		0.0028108	0.00832988
Chr04	C	(AT)7gactgatgtgtatcattttggacatgaag(AT)8	59	11294694	11294752		TGGAGCCAATAACTGTATGCG	58.439	AAATGGAGGATGAATGCGGC	58.965		488	11294452	11294939		0.0028108	0.00832988
Chr04	Mono-	(T)10	10	11299680	11299689		AAGCAACGGACAACTTAGCT	57.744	CTGTCCGTCGCTCTTTCTAA	57.369		324	11299390	11299713		0.00832988	0.00832988
Chr04	Tri-	(ACA)4	12	11308680	11308691		GGTGTGAGGTAGTGGGCTAA	58.727	CTTTCTCCGTCCACCCATCT	59.095		470	11308555	11309024		0.00832988	0.00832988
Chr04	Mono-	(T)10	10	11309168	11309177		AGATGGGTGGACGGAGAAAG	59.095	GCCAGTACCTACGACTCGAA	58.91		255	11309005	11309259		0.00832988	0.00832988
Chr04	Penta-	(AAAAT)4	20	11319053	11319072		GATGCGGTAATTGTGGTCCC	58.978	AGGTTTTAACTTGTGTCCGCT	58.073		476	11318621	11319096		0.00832988	0.00832988
Chr04	Di-	(AT)7	14	11327310	11327323		CCCACCACTCTCTCCACTTT	58.94	TTTTCATGCCCAACACTCGA	58.026		387	11327280	11327666		0.00832988	0.00832988
Chr04	Tri-	(AGT)4	12	11328960	11328971		TTGGGACCCTCAATTCGTTG	58.096	TCCGAGTGAGCTTTCTTCCT	58.366		500	11328911	11329410		0.00832988	0.021943
Chr04	C	(T)14gaaaatatcttc(T)10	36	11331819	11331854		AGGATTCGTGTGACCAAGGT	58.943	GGGGACAGGCAGAGAAACT	58.929		481	11331573	11332053		0.00832988	0.00832988
Chr04	C	(T)10gag(T)11	24	11334557	11334580		TCCCAGTCTCTTAGCACGTG	59.111	TGTTCTCAACCAAACACTCCT	57.355		314	11334514	11334827		0.00832988	0.0028108
Chr04	Di-	(TA)6	12	11339326	11339337		GTCGTGAGTGGGAGCTTAGT	59.111	TGGATTTTCGTTGTGCTCCT	57.73		484	11339095	11339578		0.00832988	0.0028108
Chr04	C	(T)16acttttgtatgattccaa(T)10	44	11339980	11340023		ACAACGTAACTGACAAGCGT	58.069	GTAGAAGACGTTTGCCATGCT	58.923		411	11339850	11340260		0.00832988	0.00832988
Chr04	Mono-	(T)10	10	11343562	11343571		CCCAAGTACACCCTTAGCGA	59.1	CTCATGTGTGCGACCAACAA	59.056		441	11343232	11343672		0.00832988	0.00832988
Chr04	Mono-	(T)10	10	11373538	11373547		CGAGGCAGCACAAACTTCAA	59.337	TGGATAGACTTATTGGTTTGGCA	57.814		437	11373204	11373640		0.000270038	0.0028108
Chr04	Mono-	(A)10	10	11373825	11373834		TGCCAAACCAATAAGTCTATCCA	57.814	TTTCAAGCTTCTAGGAACCCC	57.565		374	11373618	11373991		0.000270038	0.00832988
Chr04	Tri-	(ATA)5	15	11374103	11374117		AAGTTCGTAGGAGAGAAAAGTCA	57.214	GCACTAGTGATGGGTCGGTA	58.891		455	11374055	11374509		0.0028108	0.00832988
Chr04	Mono-	(T)10	10	11443750	11443759		GGCAGAGTGACAAAAGCTGA	58.402	TGGGAAAGCAAGGTGAAAAGT	58.254		327	11443573	11443899		0.00832988	0.00832988
Chr04	Tri-	(GAG)4	12	11456522	11456533		CCGACAAATCCGTTTCTCCC	58.916	TAACCACGAGCACCAAAAGC	59.051		394	11456304	11456697		0.00832988	0.00832988
Chr04	Mono-	(T)10	10	11460992	11461001		ACAAGAAGTCGCCAGGTGTA	58.955	TTCTGGGGTGGGTAGAGGAT	59.277		485	11460691	11461175		0.00832988	0.000889183
Chr04	Tri-	(AAT)8	24	11466378	11466401		CATCAGGGGCAATTTCGGAA	58.527	TCGGTGTACTGAAAGAAGCTTC	58.35		500	11466142	11466641		0.00832988	0.000889183
Chr04	C	(A)14gatcagaaaaga(T)11	37	11470564	11470600		AAGTTAATTCTCAAAGTATGTGCCA	57.241	GTCTCTGACCTAACTTATACCCCA	58.793		495	11470534	11471028		0.0028108	0.00832988
Chr04	Mono-	(A)10	10	11472592	11472601		AGCGTCACTTAAAATGTTGCA	57.019	CCGAACAATATGGATGCCGT	58.407		207	11472516	11472722		0.00832988	0.00832988
Chr04	Tri-	(CAA)4	12	11481675	11481686		GGTGATGCTCAGAACACTGC	59.199	CTGCGGTAGTGGTATGGACT	58.888		500	11481259	11481758		0.0028108	0.00832988
Chr04	Mono-	(T)10	10	11514269	11514278		CACGCTCAAATTCAAACAATCGT	59.026	TGCAACCAAACGAGAATCCG	59.128		299	11514055	11514353		0.00832988	0.00832988
Chr04	Tri-	(TGT)7	21	11521840	11521860		GGGGTCTTTCGGAAACAACC	59.043	TGGCCCATATCACAGTTGGA	58.706		175	11521740	11521914		0.00832988	0.0028108
Chr04	C	(T)12ggaattttcagatttcagcaacc(T)13	48	11538084	11538131		TGGCCAAGACAACAACACAA	58.45	GCCCCAATTCCGAAAACTCA	58.747		395	11538024	11538418		0.00832988	0.00832988
Chr04	Tri-	(ATT)6	18	11542774	11542791		TCGTTCTGCTGTCCATTCCA	59.315	CCCTGAGACTTTGGGAGCTA	58.427		432	11542638	11543069		0.00832988	0.00832988
Chr04	Tri-	(AAC)4	12	11559865	11559876		TACTGGGCTTCCTTGGTCTG	59.016	TTGAGGTACCCCAACTTCGG	59.312		438	11559546	11559983		0.00832988	0.00832988
Chr04	Tri-	(CAA)6	18	11584647	11584664		GGCAGCGAAAAGGGGTTAAA	59.037	AGCAAGGAGGAGTGTTGGAA	58.86		434	11584534	11584967		0.000889183	0.00832988
Chr04	C	(T)10(A)14	24	11594338	11594361		TGCATGTATTGGCTTGGTGT	58.078	CTTGCTAATGTGTGAAATGTAGCA	58.058		432	11593994	11594425		0.00832988	0.00832988
Chr04	Mono-	(A)10	10	11611325	11611334		GGAGAGGACTTCGACTGCAT	59.179	ACAACGTCACATCACAACCA	57.969		431	11611186	11611616		0.00832988	0.00832988
Chr04	Tri-	(ACA)4	12	11616886	11616897		CGAGACACCCCTATAACCCC	58.954	TCTGTCGTCCATGAATCCCA	58.433		482	11616498	11616979		0.00832988	0.00832988
Chr04	Mono-	(A)10	10	11624638	11624647		TGTGAGGGGCCATTTTGAATC	58.821	CTAGCTCCGCCACTGATTCT	59.25		444	11624471	11624914		0.00832988	0.021943
Chr04	Mono-	(T)10	10	11625956	11625965		ACCTAATGATGTGCCACTGG	57.575	ACTTGTGACGAGGGCAAGT	59.17		496	11625813	11626308		0.00832988	0.00832988
Chr04	Tri-	(TAA)5	15	11627972	11627986		TGGGTGTGAATCTGGATGGA	58.332	TGGAGAACTGGCAGTGTCAT	58.941		346	11627894	11628239		0.00832988	0.00832988
Chr04	Mono-	(A)10	10	11629259	11629268		TTGAGGGTGAATAGGGTGGG	58.705	GGCTGGCAATTCTCATGGTT	58.811		416	11629221	11629636		0.00832988	0.00832988
Chr04	Mono-	(T)10	10	11630507	11630516		ATGTGTCCTGAGTGCTGACA	58.949	AGCAGAGACAAAGAGCACCT	58.945		352	11630367	11630718		0.00832988	0.00832988
Chr04	Di-	(TA)20	40	11634257	11634296		TAATTCATGCACGCACACAC	57.39	TGGAATCTCAAAATCCGCCC	58.237		443	11634000	11634442		0.00832988	0.00832988
Chr04	Tri-	(AAG)4	12	11638913	11638924		AGTTGGATAAGATTGGGTTTCACT	58.108	GTCAATCACTCTATGTTTCTGCCA	59.062		209	11638865	11639073		0.00832988	0.00832988
Chr04	Tri-	(AAC)4	12	11642423	11642434		ACTTGACGACTTTGGGCATG	58.762	AGCGTGATTAACAGTCCCCA	59.019		397	11642251	11642647		0.00832988	0.00832988
Chr04	Mono-	(A)10	10	11673560	11673569		CGCATTAAAATCTAACCTATCTCGT	57.361	TAAGGGGTCGTTTGGTGTGA	58.87		321	11673508	11673828		0.0028108	0.00832988
Chr04	Di-	(TA)6	12	11702085	11702096		GGCCAATAATCGTTATCATCAGAGT	59.065	TCCCGGATTAAAAGTGTGCA	57.43		497	11701760	11702256		0.00832988	0.00832988
Chr04	Di-	(TA)9	18	11707981	11707998		CCACTCCAAACCTGCTCATG	58.829	TGGTCCAAATAAGCCAGCTG	58.162		415	11707735	11708149		0.00832988	0.00832988
Chr04	Tri-	(ACA)6	18	11717550	11717567		AAAGCGTCTTCTGGTTCACG	58.782	AAGTGGGGTCTGACTTTGGT	58.777		447	11717516	11717962		0.00832988	0.00832988
Chr04	Tri-	(TTG)4	12	11717990	11718001		ACCAAAGTCAGACCCCACTT	58.777	CAAACGAAGGTGCTGCTGTA	58.774		361	11717943	11718303		0.00832988	0.00832988
Chr04	Mono-	(T)10	10	11751252	11751261		TGAGCATTTAAAGCCTCGGG	58.25	TGTTGAATCCGAGAGTGGTCA	59.032		498	11750866	11751363		0.00832988	0.00832988
Chr04	Mono-	(A)10	10	11937570	11937579		CTGCATTATCACAAGGGCACA	58.906	TGGTTCGTCGATCACCAAGA	59.037		199	11937522	11937720		0.000270038	0.00832988
Chr04	Mono-	(T)10	10	12021697	12021706		TCCATTCTCCACCAAGTCCC	59.008	GGGCACTTTCTTAGCAGTGT	58.102		443	12021398	12021840		0.00832988	0.00832988
Chr04	Di-	(GT)6	12	12038940	12038951		CGGTGATAAATAGCTGGGCC	58.476	ATCAACCCAGCAACACCAAC	58.96		403	12038572	12038974		0.00832988	0.00832988
Chr04	C	(GTA)4gtgtccctgatg(T)14	38	12091281	12091318		GGTTTCCGTGTGTGTGTATATGT	59.002	CCCTCCCACATTACCACACT	59.008		163	12091230	12091392		0.00832988	0.000270038
Chr04	Tri-	(AAG)5	15	12092372	12092386		TCTAGGGCCCTGATCTTCGA	59.444	TGGGTTTAAGTCACGTTTCATGA	58.547		326	12092263	12092588		0.000889183	0.00832988
Chr04	Tri-	(AAT)4	12	12092841	12092852		TGAAACGTGACTTAAACCCACA	58.392	AGCTACAGACGCTCCTCAAA	58.742		472	12092569	12093040		0.00832988	0.00832988
Chr04	Mono-	(T)10	10	12093776	12093785		AGTAGAACCACACTGCTCCC	59.023	TTGTGTCTTTGTCCCCTCCA	58.782		377	12093529	12093905		0.00832988	0.00832988
Chr04	Di-	(TA)11	22	12100876	12100897		GGTCATAGGATCGATGGGCA	59.023	GTTAGTTGATGTCGCGGGTC	59.003		497	12100462	12100958		0.00832988	0.00832988
Chr04	Di-	(AT)9	18	12103193	12103210		TGACGAGCCAATTTCCGATG	58.631	GTGCATGCATACACCAGTCA	58.548		375	12103130	12103504		0.00832988	0.000889183
Chr04	Mono-	(T)10	10	12104119	12104128		TTCTCTCGAGGTTGGCTCAG	59.109	AGGTTAGAGTGTAGTTTGCCCT	58.751		429	12103839	12104267		7.97303e-05	0.0028108
Chr04	Di-	(AG)8	16	12107306	12107321		CCATACACACACTGCCATCG	58.991	CCGCCTGTTTTCCTCTCTTG	58.84		155	12107209	12107363		0.00832988	0.00832988
Chr04	Tri-	(TAT)5	15	12111016	12111030		GTGTGGTGGATAGGAGTGGA	58.431	ACACGTAGCTCCCCTAGAAA	57.773		256	12110850	12111105		0.00832988	0.00832988
Chr04	Mono-	(T)10	10	12135882	12135891		GGTAGCCTAAATTTGTGCAACA	57.487	GTCACCTGTGGCCCAAAC	58.556		499	12135559	12136057		0.00832988	0.00832988
Chr04	Di-	(CA)8	16	12150009	12150024		ATCAACCCAGCAACACCAAC	58.96	ACTTCTTCGGCGACAACAAC	59.065		245	12149985	12150229		0.00832988	0.000889183
Chr04	Tri-	(TTC)5	15	12162415	12162429		TCCATCACACTGCATGACTTC	58.297	ACAAAACTTCCACCACCACC	58.519		239	12162367	12162605		0.00832988	0.00832988
Chr04	Tri-	(TGG)4	12	12164993	12165004		ACGGCGGAAGTGGAATATGT	59.46	AAGTGGGATTTAGGGAGCCC	59.073		350	12164929	12165278		0.00832988	0.00832988
Chr04	Tri-	(CTT)6	18	12205447	12205464		TCATATTACACCCGGACTTCCT	58.35	CCCGGTTCTTCGTAATTCCC	58.34		461	12205424	12205884		0.00832988	0.00832988
Chr04	C	(T)14cg(A)11	27	12208116	12208142		AATTGAATTGTGGCCGCACA	59.322	ACTTTTCAAACGCAGCCACT	58.897		496	12208034	12208529		0.00832988	0.00832988
Chr04	Tri-	(TAA)5	15	12222294	12222308		TCCACCACTACACCACAACT	58.497	GTGGACCATGGTACGGCTAC	60.179		452	12221911	12222362		0.00832988	0.00832988
Chr04	Tri-	(GTA)4	12	12224248	12224259		TTCTCCTTGGCCGTGTAACT	58.947	GCCATCGTTCAAGAAAGCCT	58.831		435	12223889	12224323		0.00832988	0.00832988
Chr04	C	(TAT)9(TGT)8	51	12227065	12227115		CGGAGTGAGTAGAACCTGTTT	57.338	GGCTTTACCCACACATTTAACA	57.142		370	12226872	12227241		0.00832988	0.00832988
Chr04	Di-	(TA)7	14	12229623	12229636		GGTGGGCTGCATGAACTAAG	58.902	AGAGGGTGTAGGGTGTTTGG	58.935		352	12229337	12229688		0.00832988	0.0028108
Chr04	C	(AT)10t(TA)9tt(TA)6	53	12232808	12232860		GCCTATGCCTCCTCTCAACA	59.167	CTAGGGGTGTGAATCGGTCA	58.808		500	12232735	12233234		0.00832988	0.000889183
Chr04	Di-	(TA)6	12	12247910	12247921		CCACCTTGTTCTTGCCTCAC	59.046	TTAGTGCGCTGACAGAGGAA	59.034		491	12247622	12248112		0.0028108	0.00832988
Chr04	Di-	(TA)6	12	12272010	12272021		CGGAGCCAGGATTGACACTA	59.176	GAAAGGTTGGGAAATGGGCA	58.653		355	12271937	12272291		0.00832988	0.00832988
Chr04	Mono-	(T)10	10	12276541	12276550		GGAACTTGAGGCGAAAGAGT	57.829	GGGAGTTTCGATGAACCCCT	59.381		339	12276426	12276764		0.00832988	0.00832988
Chr04	Di-	(TA)6	12	12276809	12276820		GTCACGTTGAATTCAGGGGT	58.108	TCTGTCAACGTTGCCATCAC	58.774		211	12276731	12276941		7.97303e-05	0.00832988
Chr04	C	(T)21ggaaagagttccaacaacttt(A)10	52	12276997	12277048		ACGTTTATTCCAAGATAAGCCTGG	59.118	TATTAATCTTGGGCCGTGGG	57.35		490	12276941	12277430		0.00832988	0.00832988
Chr04	Mono-	(T)10	10	12323791	12323800		CGTGGCATTGTGGGTTCAA	58.963	CCCAACCGTCTTCTTCCATC	58.261		500	12323635	12324134		0.00832988	0.000889183
Chr04	Tri-	(ATA)4	12	12336313	12336324		TGTCGTAGTCTTGCTCCCTT	58.371	TGTAGGGTTGACACGTATGAAC	58.083		495	12335862	12336356		0.00832988	0.00832988
Chr04	Tri-	(TTG)6	18	12346486	12346503		ATCTTACCCTCCCCAGACCT	58.972	CAACTGCTTGAACTCCAGCA	58.688		298	12346432	12346729		0.00832988	0.000889183
Chr04	Tri-	(TCA)4	12	12353735	12353746		ATGCCACTACTCACTGCCTT	59.013	ACACATTCTACGACCACAAGAT	57.463		432	12353519	12353950		0.00832988	0.00832988
Chr04	Tri-	(AGT)4	12	12354989	12355000		TGAAGAAAGTGGCAAGGCAT	58	CAGGTGAAGTGTGGGAGGAT	59.013		434	12354873	12355306		0.00832988	0.00832988
Chr04	Mono-	(A)10	10	12360933	12360942		TCGCTGCTTCAATCGTGTTT	58.774	CGTTACTCTCCTCGTCCAAAC	58.407		492	12360649	12361140		0.00832988	0.00832988
Chr04	Mono-	(T)10	10	12370661	12370670		TCAACTTTCCACCTGACATGC	58.77	GGTTTGGGAGTAGGAGCACT	59.015		436	12370565	12371000		0.00832988	0.000889183
Chr04	Tri-	(AAT)6	18	12372438	12372455		TATGTCTGGCAGCAGGTGTT	59.308	CATGCTTTGCTAGAGTACGTGA	58.488		210	12372384	12372593		0.0028108	0.00832988
Chr04	Mono-	(T)10	10	12373356	12373365		TGGGGATGATGATTGTTGTGC	58.898	TTCACTGCTCCTTCCTTCGT	58.951		225	12373186	12373410		0.00832988	0.000270038
Chr04	C	(A)11taccgttattttatatgcatt(ATA)5	47	12373574	12373620		ACGAAGGAAGGAGCAGTGAA	58.951	TGTGACAATGTAAATCTGCCTCA	58.349		480	12373391	12373870		0.000889183	0.00832988
Chr04	Tri-	(AGC)4	12	12375780	12375791		CCAACATTGCTTGCTGAAACTC	58.945	TCATGTGGGGTGAGAGAGAA	57.674		471	12375409	12375879		0.00832988	0.0028108
Chr04	Tri-	(CAA)4	12	12375909	12375920		TCTCTCTCACCCCACATGAA	57.674	TCCATATTGACTTGCACCACC	58.278		388	12375861	12376248		0.00832988	0.00832988
Chr04	C	(TGC)5tgttgcagc(TGG)5	39	12376503	12376541		AAAAGTTGGGGCCACTATGC	58.734	AAACACCCCACAAGCCAAAA	58.72		364	12376447	12376810		0.00832988	0.00832988
Chr04	Tri-	(AAC)4	12	12378541	12378552		GCACACAAGAAGAAGCTGCA	59.335	AAGAATTGTGGCATGGCTGG	59.1		392	12378317	12378708		0.00832988	0.00832988
Chr04	Di-	(AT)6	12	12379122	12379133		ACCTACCAGTCTTTGCAGCT	58.94	CCTCCACCTTGTCTGTCCAT	59.013		281	12378917	12379197		0.0028108	0.00832988
Chr04	Di-	(AT)6	12	12392304	12392315		GTTTCAACTCTTGCCCCTGG	59.038	ATCGGGTATCACGCAGGC	59.578		362	12391976	12392337		0.0028108	0.000889183
Chr04	Tetra-	(TATG)4	16	12398045	12398060		TGTCTCCTCTGATGGTATGGA	57.312	AGTGAAAGGAGTGAGTAGCAAC	58.004		462	12397739	12398200		0.00832988	0.00832988
Chr04	Mono-	(T)10	10	12400333	12400342		GGATTGTCGAGGTGCATTCC	58.983	CAAAACCCCGGCCAAAGTAA	58.959		314	12400272	12400585		0.00832988	0.00832988
Chr04	Di-	(AT)14	28	12402189	12402216		GGCCCAAGTCTTTAATGCGA	58.541	TGATCGTCGACTCAGGTGTT	58.755		389	12401928	12402316		0.00832988	0.00832988
Chr04	Mono-	(T)10	10	12408032	12408041		TGGACTAATTAGCCGTGGGG	59.165	GCTGTAGGGGCTGTTTCTTT	58.089		415	12407993	12408407		0.00832988	0.00832988
Chr04	Mono-	(A)10	10	12409560	12409569		CGATCCAAAACAGTCGAGGC	59.278	TCTTGTGCTTCTGTGGTCCA	59.163		263	12409506	12409768		0.00832988	0.00832988
Chr04	Mono-	(A)10	10	12409818	12409827		TGGACCACAGAAGCACAAGA	59.163	ACTTCATTGGACCCTACGCA	59.019		441	12409749	12410189		0.0028108	0.00832988
Chr04	Tri-	(CAT)4	12	12427415	12427426		TGTAACCGTCCTATACCGGC	58.968	TGTGTTGATATCCGGCAAAGC	59.257		168	12427292	12427459		0.00832988	0.00832988
Chr04	C	(A)12taagagagggtgtaagttaat(A)17	50	12445128	12445177		CCGTTCCATTTTACTCGTCCG	59.343	GGTCCCTTACATTTTACACCCC	58.641		416	12444792	12445207		0.0028108	0.000889183
Chr04	Mono-	(A)10	10	12452516	12452525		CCTTGGCTTTGTACGCTTGT	59.048	TGGTCCCCATAAACTTCTCTTAGA	58.653		202	12452358	12452559		7.97303e-05	0.00832988
Chr04	Di-	(TA)6	12	12454716	12454727		TCTTGTCTTGCTTTATCTTTTGCT	57.36	TATAGCCGGAGTTTGGTGCA	59.094		481	12454687	12455167		0.000889183	0.00832988
Chr04	Di-	(AG)7	14	12458992	12459005		AGAGATAAGAACAGGCACAGAC	57.536	ACCACAACAAACACTGCCAT	58.516		267	12458970	12459236		0.00832988	0.00832988
Chr04	Mono-	(A)10	10	12461112	12461121		TGCCCAAACCAAAACTTGACA	59.097	TGGCTTTAATGACATGTTAGACTCT	58.289		476	12460936	12461411		0.00832988	0.00832988
Chr04	C	(A)10taccaagcaaagccaaattcctatttccaaattac(A)10	55	12463988	12464042		TGCGGTCCGTAAATTTCGAC	58.93	GAGAGACCAAGCAGCAACAG	58.845		348	12463787	12464134		0.00832988	0.00832988
Chr04	Mono-	(A)10	10	12466711	12466720		ATCCAAAGCGTGTAGGGTCA	59.019	CTCCAATCAGAAGGACCCCA	58.711		362	12466681	12467042		0.00832988	0.00832988
Chr04	Tri-	(TTA)5	15	12466890	12466904		ATCCAAAGCGTGTAGGGTCA	59.019	CTCCAATCAGAAGGACCCCA	58.711		362	12466681	12467042		0.00832988	0.0028108
Chr04	C	(T)11c(T)13	25	12467818	12467842		TTATTGGGGTTGTCGGTTGC	58.751	ACCGATCAGATCATGTGTGGA	58.889		237	12467798	12468034		0.0028108	0.00832988
Chr04	Tri-	(AAC)6	18	12479587	12479604		TCCTCAGCTTGATTTGGGTG	57.795	AGCTTACCGAGGACATGACC	59.175		475	12479547	12480021		0.00832988	0.00832988
Chr04	Tri-	(CAA)4	12	12483730	12483741		TTGGAGGTAGCGGTATGGAC	58.883	TCTTGTGGAGCCATGCCATA	59.082		352	12483476	12483827		0.00832988	0.00832988
Chr04	Di-	(TC)6	12	12511267	12511278		GGCTTTTGTTGCATGCATGG	59.2	CTTGTGTTGACGGTGGTGAA	58.625		273	12511175	12511447		0.00832988	0.0028108
Chr04	Tri-	(TAA)4	12	12529651	12529662		GCAGTTCATACCACCACGTT	58.481	TTAACTGTCGTGCCCCTCTT	58.947		496	12529213	12529708		0.00832988	0.00832988
Chr04	Tri-	(ACA)4	12	12530512	12530523		GCGGTGAGGAAATGTGTTGT	59.048	GCGTTACCCTTCCGAATCAC	58.995		437	12530389	12530825		0.00832988	0.00832988
Chr04	Mono-	(A)10	10	12536770	12536779		TCTCGGCTCAAGTGTAGCAA	59.034	TGGGAGAATGGAGCAGGAAG	59.085		476	12536520	12536995		0.00832988	0.00832988
Chr04	Tri-	(TGG)4	12	12540947	12540958		GTGGTTGCGGTGACAATGAT	59.119	ACACATTCTTCGGTTGCCAC	59.048		337	12540847	12541183		0.00832988	0.00832988
Chr04	Tri-	(TGG)4	12	12541416	12541427		GTGGCAACCGAAGAATGTGT	59.048	ATAATCAGCCGTCACCACCA	59.091		310	12541164	12541473		0.000889183	0.00832988
Chr04	Di-	(TA)6	12	12568289	12568300		TTGTCAATTAGGAACAGGCAAC	57.153	CGGATTGGATTGGGTTGGAC	58.897		498	12568227	12568724		0.00832988	0.00832988
Chr04	Di-	(AT)7	14	12570645	12570658		TGTTAGAGCTCGCTGTCACA	59.041	CACGCAGCTGATCAAATGGT	59.193		337	12570562	12570898		0.00832988	0.0028108
Chr04	C	(TC)6ta(TC)6	26	12572637	12572662		AGCGCGACGACTGATTACTA	58.988	TGTGCACATGATCTATTCGGG	58.163		445	12572418	12572862		7.97303e-05	0.00832988
Chr04	Mono-	(T)10	10	12586578	12586587		AGTTCAAAGGAGGGCAGGAA	58.851	GAATCTTGTCCATGTGATTTGCA	57.937		457	12586321	12586777		0.00832988	0.00832988
Chr04	Tri-	(TTC)6	18	12586696	12586713		TCCTTTTGCAACCTTAGGCT	57.324	GCACACTAACAATGCGTACG	57.861		385	12586587	12586971		0.0028108	0.00832988
Chr04	Di-	(AT)8	16	12587363	12587378		ACCTGGAATAGCATGCACAAC	58.905	AAGGGCCAAGTCTCTGAACA	58.86		268	12587285	12587552		0.00832988	0.00832988
Chr04	Tri-	(TAT)4	12	12589852	12589863		ACTCTAGACCTCGCAATGCA	58.814	GCGATATGAAGCAACGTGTT	57.194		387	12589572	12589958		0.00832988	0.00832988
Chr04	C*	(AT)10(T)10*	29	12591315	12591343		GGGCCCACAAAATCTCACTC	58.823	ACCATGTACATTGGGTCCGT	59.011		469	12591121	12591589		0.00832988	0.00832988
Chr04	Di-	(AT)12	24	12593953	12593976		CCATCCCTCAGAAGCACTCA	59.093	TGGCAGCCATACAAAGTCTG	58.175		467	12593799	12594265		0.00832988	0.00832988
Chr04	Tri-	(TGT)4	12	12602623	12602634		GCTGGCTTAGTGATTGCCTC	58.98	ACCTCCCACTGTTTGCCTTA	58.854		301	12602529	12602829		0.00832988	0.00832988
Chr04	Di-	(AT)7	14	12638097	12638110		TGGCTTGAATCTTGAAACCCC	58.753	GCGTTGTGATCGAGGAAGTC	59.007		467	12637980	12638446		0.00832988	0.00832988
Chr04	C	(TTTC)4tagattcttc(T)11	37	12678848	12678884		TCTCAACTGTCACATGTAACGT	57.684	GGGACCCCTTTCGAATTGTG	58.826		316	12678656	12678971		0.00832988	0.00832988
Chr04	Mono-	(T)10	10	12705866	12705875		AATCGCACCGCATGACATTT	59.189	GGGTGCAGTGTGGGTTAAAG	59.041		477	12705774	12706250		0.0028108	0.00832988
Chr04	Di-	(AT)12	24	12773346	12773369		TAGTTGACATCCCAGTGCGA	58.738	GGAACGTACCATGCGAAAGT	58.564		316	12773099	12773414		0.00832988	0.00832988
Chr04	Mono-	(A)10	10	12814345	12814354		TCATGACATGTTGACAAGGCT	57.855	TTCAGCCCTTTCCTTCCTCC	59.301		479	12814003	12814481		0.00832988	0.00832988
Chr04	Tri-	(TGA)4	12	12910366	12910377		CCAAAACGCAGGCTTCAAGA	59.332	CACAAGGTGGTCATGTCAAAGA	58.786		485	12909978	12910462		0.00832988	0.0028108
Chr04	Di-	(GA)6	12	12940188	12940199		TTCGGGGATTGAAGGGAGAA	58.336	ACAAATCGACCCACACTCCT	58.943		116	12940124	12940239		0.00832988	0.00832988
Chr04	Di-	(GA)7	14	13053783	13053796		TGCTGCATCGGATGTTTTCA	58.467	AACCCACACCCCTCTTCAAT	58.842		488	13053342	13053829		0.00832988	0.00832988
Chr04	Mono-	(A)10	10	13094084	13094093		AGTTGAACTCTGTTTGGGGTT	57.618	CTCCATGCCAAATACCAACTCA	58.645		359	13093838	13094196		0.00832988	0.00832988
Chr04	Mono-	(A)10	10	13141088	13141097		ACCACCCTTCTTTGCAACCT	59.738	GCTCAAGAACTGCACCGTTT	59.337		474	13141032	13141505		0.00832988	0.00832988
Chr04	C	(TC)8tg(TC)6	30	13269785	13269814		ATTGCATTCATCCCGACCCT	59.447	ACGCTTCTTGAACTCTGTTACC	58.609		423	13269551	13269973		0.00832988	0.00832988
Chr04	Tri-	(TTG)5	15	13284672	13284686		GGGTCTATCGGAAACAGCCT	59.169	TCATCTCAGTGGCGGATTCA	58.806		228	13284572	13284799		0.00832988	0.00832988
Chr04	Tri-	(AAC)5	15	13308392	13308406		GAGAGGCAGCAAGGAGATCT	58.878	CTTCTGCATTTGGTGGGACA	58.38		404	13308139	13308542		0.00832988	0.00832988
Chr04	Mono-	(T)10	10	13313218	13313227		TCTGCTCAAGATCACCCGTT	59.023	TGAGATTGCCCAAGACGTTG	58.477		290	13313017	13313306		0.00832988	0.0028108
Chr04	Tri-	(AGT)4	12	13315322	13315333		CCTATGTGGCAAAACGTGTG	57.67	CGACTACTGCCCTTAACAACC	58.656		286	13315094	13315379		0.00832988	0.00832988
Chr04	Mono-	(T)10	10	13320854	13320863		TGGTCATGTCTCGTTGAGCT	59.031	AAGCTCCTGTTCCCCATGAA	58.924		443	13320579	13321021		0.00832988	0.00832988
Chr04	Mono-	(A)10	10	13325730	13325739		TGTGTCCAGCGTACGTTAGT	59.046	TATCCGTTCGTTCACCTGCA	59.396		333	13325595	13325927		0.00832988	0.00832988
Chr04	Mono-	(T)10	10	13332457	13332466		AGTTGGAGTTGGAGTTGGAGT	58.872	ACCCCTCTTATTAACTAAATTCCGT	57.796		466	13332412	13332877		0.00832988	0.00832988
Chr04	Di-	(AT)7	14	13335457	13335470		TGAGTTTCGTTCCTCCCTCA	58.288	TGCGAACAATAATTATTCTCCTCCT	58.408		483	13335109	13335591		0.0028108	0.00832988
Chr04	Tri-	(GTT)4	12	13398579	13398590		GAGTTGGCCGTTGGAATTGT	59.041	AACAAGATGACATGGCAGCA	58.086		427	13398521	13398947		0.00832988	0.00832988
Chr04	Tri-	(TTG)4	12	13401505	13401516		GTTTGCGTGGTTGTTTTGGG	58.997	TCCTCAACGAAGATGGACGA	58.459		308	13401458	13401765		0.000270038	7.97303e-05
Chr04	Mono-	(T)10	10	13405098	13405107		CGTTCAATGTGCATTCTTATCGT	58.103	CAACAATGTACCGGTCATTTTAGA	57.511		460	13404984	13405443		7.97303e-05	0.000889183
Chr04	Mono-	(T)10	10	13413208	13413217		CGCGTGAAAGGGCTCAAATT	59.759	CACTCAGTCAGCAATTCCCG	58.918		488	13412871	13413358		0.0028108	0.00832988
Chr04	Tri-	(TCT)5	15	13474484	13474498		TGTGCATCTTCCTCCTTCTCA	58.74	GTAGAGCAGTTTCAGGTGGC	58.556		326	13474289	13474614		0.00832988	0.00832988
Chr04	Tri-	(CAA)4	12	13480205	13480216		TCCTTGGTAGAGTGCGACAT	58.443	GAGGTACGGACTGGGTTCAT	58.808		479	13479802	13480280		0.0028108	0.00832988
Chr04	Di-	(AT)7	14	13506647	13506660		ACTCCACCATCCTCGGAATC	58.876	TGGGTGTGTTGTTATGCAGC	59.042		424	13506385	13506808		0.00832988	0.00832988
Chr04	Hexa-	(AAAATA)4	24	13535056	13535079		AGCCTCCCTTTTCCCCTTTT	59.133	AGCAAACAACCAAAATCCCC	57.071		491	13534725	13535215		0.00832988	0.00832988
Chr04	C	(AG)6aaagaggaaaggagg(ATA)4	39	13539610	13539648		TAACTATGGCGCTTGGTCCA	59.094	TCTGGCCATTCTCCCTACTT	57.73		464	13539264	13539727		0.0028108	0.00832988
Chr04	Mono-	(T)10	10	13551017	13551026		GCCGCAGTTCAAAATAAGATGG	58.562	CACTTTTCTGCGTGTGACTAAC	58.138		179	13550911	13551089		0.000889183	0.00832988
Chr04	Mono-	(A)10	10	13591020	13591029		ACTCCATTCTCACACACCCA	58.566	TTTGGCTAGGTTCATGGCAC	58.455		456	13590607	13591062		0.00832988	0.0028108
Chr04	Di-	(TA)12	24	13596973	13596996		GTGCGGGCGGAATAAGAAAA	59.194	TGCCAGCTCACTCTATTCTCT	58.255		494	13596649	13597142		0.00832988	0.00832988
Chr04	Mono-	(A)10	10	13601993	13602002		GCACCCCTGATTCTCCTCTT	59.085	GGGCGCCTACATATCTCACT	59.03		438	13601922	13602359		0.00832988	0.00832988
Chr04	Di-	(AT)7	14	13612936	13612949		GGCTTTCACAAGGTCACAACT	58.976	ACTAATTTGAAACGGAGGGAGT	57.364		391	13612581	13612971		0.00832988	0.00832988
Chr04	Mono-	(A)10	10	13625035	13625044		TCACCGTATGCTTCCTTCAGA	58.824	TGTGCTCACTGTCTGTTTCA	57.31		482	13624693	13625174		0.00832988	0.00832988
Chr04	C	(T)10ctaacattacc(T)19	40	13628747	13628786		GGACCCATTATCTTCCCCTCC	59.294	AGGATCAATAGTTTAGGAGGTTCAA	57.489		451	13628697	13629147		2.01779e-05	0.00832988
Chr04	Mono-	(A)10	10	13630700	13630709		AGCCATAAACAGTGTAAATAGCTTT	57.297	TTGTACTATGGCTAGGCTGC	57.089		385	13630377	13630761		0.0028108	0.000889183
Chr04	Mono-	(A)10	10	13660611	13660620		TTGTTGTGGTGTGTGAGGAA	57.501	CCATATAGACATCTGGGCCCT	58.444		292	13660561	13660852		0.000270038	0.0028108
Chr04	Mono-	(A)10	10	13666400	13666409		ACGCATGCATTGTCACGAAA	59.409	CACATCCCCTTATTGTGCCG	58.976		390	13666240	13666629		0.00832988	0.00832988
Chr04	Mono-	(T)10	10	13686883	13686892		GCGAACATCTATCAGGCACA	58.06	AGGTCTCGAGGTAAATTAGCAGT	58.975		368	13686643	13687010		0.00832988	0.00832988
Chr04	Mono-	(A)10	10	13703576	13703585		TCCGAATAAGTCCACCTCGG	58.891	TCCACTCGTACTTTGTAAACGC	58.948		472	13703318	13703789		0.00832988	0.00832988
Chr04	Di-	(TA)8	16	13708546	13708561		TAACCCCAACCCGATCTCAG	58.799	ACCCTCTCCACTACTAGGCT	58.689		345	13708376	13708720		0.00832988	0.00832988
Chr04	Mono-	(A)10	10	13710396	13710405		CCCTCCCATCACCCTAGATC	58.349	CGGCCCATGTTGAAAACTGT	59.327		418	13710199	13710616		0.00832988	0.00832988
Chr04	Mono-	(T)10	10	13713902	13713911		GCACCTTATAGAGCGCCTTT	58.045	ATGCATCTTTCCGGTCATGC	58.973		316	13713697	13714012		0.0028108	7.97303e-05
Chr04	Mono-	(T)10	10	13724590	13724599		AGGATGGTGAGGATCGTTTGA	58.812	CCAACTTATACTCACCTCAACTGG	58.821		304	13724422	13724725		0.000889183	0.000889183
Chr04	Mono-	(T)10	10	13724765	13724774		TGCTTCATGTAACCAGTTGAGG	58.589	TGCCTAACAGTTACTTTGTCCG	58.604		379	13724690	13725068		0.0028108	0.00832988
Chr04	Mono-	(A)10	10	13729284	13729293		ACACAAGTTGCACTCGAAACA	58.919	TTAGATTGAGCAAGGGACGC	57.976		396	13729216	13729611		0.0028108	0.0028108
Chr04	Tetra-	(AATT)4	16	13729636	13729651		ACACAAGTTGCACTCGAAACA	58.919	AGGTGTGTGGGGAAAAGATGA	59.22		459	13729216	13729674		0.0028108	0.00832988
Chr04	Tri-	(ATG)6	18	13730001	13730018		TCATCTTTTCCCCACACACCT	59.22	GTGGTGTGCTCTTTGAAGCT	58.687		456	13729654	13730109		0.00832988	0.00832988
Chr04	Mono-	(T)10	10	13748719	13748728		CGCAAGCCACCACTAAGTTT	59.048	GTGGCGACTCAGTGTTTTGA	58.704		488	13748278	13748765		0.00832988	0.00832988
Chr04	Tri-	(TTC)4	12	13763764	13763775		TGAGGTTGAGTTACGCCCAA	59.24	AGAGGACAAGTGTGAGGGTG	58.948		409	13763535	13763943		0.00832988	0.00832988
Chr04	Di-	(AT)8	16	13767988	13768003		CGAACGGGAGCATTACCAAG	58.993	AACGAAGAATGTGCGGTTGA	58.411		170	13767857	13768026		0.0028108	0.00832988
Chr04	Tri-	(TGA)4	12	13769399	13769410		GCTTCAAGTACTTCACCACCA	58.154	TAGTGGTGGTGGAAGTGGAG	58.652		189	13769291	13769479		0.0028108	0.00832988
Chr04	Tri-	(TAG)4	12	13769612	13769623		GCTGCACCAACTACTTGATGA	58.573	CCCCTCCCCTCTTTCTTTCT	58.325		496	13769507	13770002		0.0028108	0.00832988
Chr04	Tri-	(AAC)4	12	13793038	13793049		GGAGAAGGCTTAAGGGTGGT	59.007	TGGCCGTGTGTTGTATTGTG	59.052		263	13792827	13793089		0.00832988	0.00832988
Chr04	C	(A)15tggagag(A)10	32	13796072	13796103		ATTGGGGCGTGACAGACTTA	59.019	CTGAAGGCCATGATCAGCAC	58.977		162	13795970	13796131		0.00832988	0.00832988
Chr04	Di-	(TA)6	12	13797375	13797386		TCCCCTTGCACATCTCCAAT	58.998	CGTTTGGTTGCTTTGTCAGG	58.161		466	13797160	13797625		0.00832988	0.00832988
Chr04	Tri-	(ACA)4	12	13827015	13827026		AACCTGTTCGACGCAATTCC	59.128	CACAGAATCGACTTTACCCGT	58.044		218	13826975	13827192		0.00832988	0.00832988
Chr04	Tri-	(TTG)4	12	13832730	13832741		ATGGTAGACTCCGCATTCCC	59.241	TTCCCTTTGTTGAGCAGCAC	58.968		196	13832584	13832779		0.00832988	0.00832988
Chr04	Di-	(TA)6	12	13839902	13839913		TTGTGTTGGGGCAAAGTTCC	59.173	ATCATTTCGCTTGGGGTTCT	57.486		346	13839679	13840024		0.0028108	0.0028108
Chr04	Di-	(TA)10	20	13863745	13863764		ACTCAACAGGGACCAAAAGAA	57.337	CGACATTTGGCTAGGTTTGGT	58.841		487	13863387	13863873		0.00832988	0.00832988
Chr04	Tri-	(TCC)4	12	13867532	13867543		TGGACGATGAAGTTCCTGCT	59.023	TCGTGGAGGTAGAGAGGCTA	58.789		233	13867456	13867688		0.00832988	0.00832988
Chr04	Tri-	(TGT)5	15	13867732	13867746		TGGACGATGAAGTTCCTGCT	59.023	TCACGACGCCAGGACTAAAA	59.325		457	13867456	13867912		0.00832988	0.00832988
Chr04	Tri-	(TGT)5	15	13871529	13871543		TTCGGATGGCCAGTGATTCT	59.088	CGCCGCAAAGATGATGTACT	58.71		488	13871192	13871679		0.0028108	0.0028108
Chr04	Tri-	(GTA)4	12	13875123	13875134		GCGTGCTCATAGTTAAGTCCA	58.111	GGCCTAATAATGGAAGTGGCA	58.056		127	13875063	13875189		0.00832988	0.00832988
Chr04	Di-	(TC)6	12	13897501	13897512		GATGTTTGACTCCAGTGGCG	59.201	AAGAAGAGCGAGCGTACCTT	59.111		128	13897428	13897555		0.00832988	0.00832988
Chr04	C	(T)10(A)10	20	13897850	13897869		AAGGTACGCTCGCTCTTCTT	59.111	CGGTTACTCGGTGCTTTTGG	59.484		399	13897536	13897934		0.00832988	0.00832988
Chr04	Tri-	(CAT)4	12	13943425	13943436		AGAGTCAGAGTTTGCGGACA	58.959	CCCCGCTAGAACTTATGGCT	59.241		309	13943206	13943514		0.00832988	0.00832988
Chr04	Mono-	(A)10	10	13952804	13952813		TCGAGTTTTCAACCCTTGCG	59.058	GGGGATTTGACTGACAGAGC	58.256		407	13952437	13952843		0.00832988	0.00832988
Chr04	Mono-	(A)10	10	13954987	13954996		AACTAATGTGCGCCGTTGTT	59.051	TCCAACCACACGAACAGAGT	59.172		274	13954840	13955113		0.0028108	0.000889183
Chr04	Mono-	(T)10	10	13957442	13957451		CGGTTGAGAATTTTGAGGCCA	59.114	AGGTGCAATTTGTGATGGAACT	58.766		463	13957144	13957606		0.000889183	0.000889183
Chr04	Mono-	(A)10	10	13983297	13983306		GGGTTGGTTGGTGGTGTTAC	58.966	AGGCGAGGTAGAGGTAGACT	58.785		413	13983179	13983591		0.0028108	0.00832988
Chr04	Mono-	(T)10	10	13987694	13987703		TCTTAACCGCCCTTACTACCT	57.894	ACGTTTGGTTGGTGAATGAAAA	57.542		435	13987614	13988048		0.00832988	0.00832988
Chr04	Mono-	(A)10	10	13990170	13990179		ATGGGCATGGACCGTTATCT	58.86	CATCAGACAAAGGGCAGTGG	58.829		390	13990022	13990411		0.00832988	0.00832988
Chr04	Mono-	(T)10	10	14030952	14030961		TTCCAACCCCATCTTCTCCC	59	GGTTCTGACACCCTCCTCTC	59.101		443	14030884	14031326		0.00832988	7.97303e-05
Chr04	Mono-	(G)10	10	14043274	14043283		GCTCACAAAGTAAACATCAAATCCA	58.554	CACCCTACCCCAACACTCTT	58.935		370	14042946	14043315		0.00832988	0.00832988
Chr04	Mono-	(A)10	10	14050538	14050547		AAGAGAGTCAAGCATCCCGT	58.729	ACCTGTCATCCTGTCAACCA	58.566		220	14050473	14050692		0.00832988	0.00832988
Chr04	Tri-	(TTG)4	12	14118648	14118659		TTTATGTTTGTTCTAAGCTAAGGGG	57.303	TGAATCATCACTTCCTTTGGGC	58.908		426	14118445	14118870		0.00832988	0.00832988
Chr04	Tri-	(AAC)5	15	14168263	14168277		TGGACGGGTAATTTGGAATGG	58.271	GTGTACACTTACCCTCCCCA	58.352		483	14167845	14168327		0.00832988	0.00832988
Chr04	Mono-	(A)10	10	14168478	14168487		ACAGAACCCTCGGCTCAAAA	59.528	AGTCTCTCTCTCGTCCCCTT	59.003		403	14168373	14168775		0.00832988	0.00832988
Chr04	Mono-	(A)10	10	14177097	14177106		AAAACCCTTCAAGACGCCAC	58.97	TTCCCCGACTTGTCTGTTGA	58.875		467	14176766	14177232		0.00832988	0.00832988
Chr04	Di-	(AG)6	12	14235499	14235510		GGACTCCATCAAATTCAGGTCA	58.045	TGAGCTTTGCACATTCCCTT	58		381	14235219	14235599		0.00832988	0.00832988
Chr04	Tetra-	(TTTA)4	16	14253603	14253618		ACCCCAAAATTAAGGCGCAA	58.657	TCTTTCTCCATCTGCACAAACA	58.181		264	14253531	14253794		0.000889183	0.00832988
Chr04	Di-	(AT)7	14	14266906	14266919		TCGTGGTTTGCATTTGGGAC	59.329	TCATTTGGCCGCTTTGAAGG	59.397		344	14266833	14267176		0.00832988	0.00832988
Chr04	Tri-	(ATG)4	12	14374889	14374900		ATCTCCCAGTGTGTGTGTGT	58.868	GTGCCCGAAGAATCACTGTC	58.92		415	14374623	14375037		0.00832988	0.00832988
Chr04	Tetra-	(ATAC)4	16	14388971	14388986		AAGCACCATAACCCGAATGC	58.897	TAGTCCCAGAGATGACCCGT	59.37		459	14388861	14389319		0.00832988	0.00832988
Chr04	C*	(TTAT)5(TA)10*	37	14408094	14408130		TGGCCAGGCAAATACTTCTT	57.397	TGTTGTTACTGTTGCGGGTG	58.982		288	14408072	14408359		0.000889183	0.000889183
Chr04	C	(T)10aagaag(ATA)5	31	14409203	14409233		TCTGGTGATGTTCAAAGTACGT	57.669	TGACCTTCCACGAGTTTTAACC	58.53		481	14409112	14409592		0.000889183	0.00832988
Chr04	Tetra-	(AAAT)4	16	14421344	14421359		TATGGCCAAGTTCACACCCA	59.226	GCACCTGGTAAGAGCTTGGA	59.675		233	14421202	14421434		0.00832988	7.97303e-05
Chr04	Mono-	(A)10	10	14425578	14425587		GCGGGCAATAGATCAGATCG	58.646	TGTTCTGAGTTCTTTTGATGGAGT	58.315		488	14425512	14425999		0.00832988	0.00832988
Chr04	Mono-	(A)10	10	14461100	14461109		ACTCTGCAAACTCTTTCAACTAAAA	57.609	CCCCAATATTACTCAACTATCACCC	58.761		464	14460810	14461273		2.01779e-05	0.00832988
Chr04	Tetra-	(TTAT)4	16	14464747	14464762		CGTGCATTAATGTCCCCGAT	58.407	GGAGGACACGTATTAGGCCA	58.883		417	14464626	14465042		0.00832988	0.00832988
Chr04	Mono-	(A)10	10	14471278	14471287		TGGAGCCCACTGGAATCAAT	58.998	AGCTTCTTCTCTGTTGGGCT	58.937		351	14471176	14471526		0.00832988	0.00832988
Chr04	Di-	(AT)7	14	14472801	14472814		CAGTTCATGCTGCAAAGGGT	59.036	CATCCCCGACCCTCATAGTC	59.03		393	14472646	14473038		0.00832988	0.00832988
Chr04	Mono-	(T)10	10	14473697	14473706		CATCCACCCCTACTACCACC	58.871	TTAGAAGGGGAGTTCGGAGC	58.808		248	14473575	14473822		0.00832988	0.00832988
Chr04	Mono-	(T)10	10	14508615	14508624		CACACGAGATGCCGCATAAT	58.779	ACATCGTCACCATTGTCAATACA	58.425		442	14508486	14508927		0.00832988	0.0028108
Chr04	Di-	(AT)9	18	14529292	14529309		AGCATCTCTGTCACCATGTCT	58.814	AAGACCTTTAACCCGCCGAT	59.383		347	14529254	14529600		0.00832988	0.00832988
Chr04	Mono-	(A)10	10	14553065	14553074		TCACCATCCTTGAAGCAACA	57.345	ATCCACCTTGCCAATACCCA	58.993		233	14552900	14553132		0.00832988	0.00832988
Chr04	Tri-	(AAC)6	18	14564627	14564644		AGCTCCTTTCCGCCTGTTAA	59.309	TGGTATCTCTGTCCGTTGGG	58.808		444	14564471	14564914		0.000270038	0.00832988
Chr04	Mono-	(T)10	10	14566628	14566637		GCTCCAACACTTATCTCATCACC	59.126	CCTTGGATGAGAGACCCCAT	58.484		454	14566231	14566684		0.00832988	0.00832988
Chr04	Mono-	(T)10	10	14567964	14567973		AGGTGCGACAAGTTTGACAA	58.255	ACGCTGTCCATCCAATTTGT	58.09		497	14567649	14568145		0.00832988	0.00832988
Chr04	Di-	(TA)6	12	14569087	14569098		TACAGAAAGCGACGGACAAC	58.225	GCCTGGACAAACTTGCTACA	58.395		480	14568686	14569165		0.00832988	0.00832988
Chr04	Tri-	(GAA)4	12	14573933	14573944		CCATTGTCCCCTCCTCTTGT	59.005	TGATGAAGCTACCTTGGCCA	59.009		479	14573508	14573986		0.0028108	0.00832988
Chr04	Di-	(TA)12	24	14581581	14581604		CCGTCGGTTTGGTTCTAATCG	59.343	CGACAAAATACCAAACCGAACC	58.442		449	14581178	14581626		0.00832988	0.00832988
Chr04	Di-	(TA)10	20	14606976	14606995		ACTGGCATAGATGAGTCAAACC	58.121	CCACCTAGCTCTCAACAGGT	58.729		342	14606698	14607039		0.00832988	0.00832988
Chr04	Tri-	(ACT)4	12	14662423	14662434		GCATTCACTCTGTTTTCCTCCA	58.851	CAGCTTGTTTGGATGGTGGT	58.669		426	14662350	14662775		0.00832988	0.00832988
Chr04	Tri-	(TTG)6	18	14671800	14671817		ATCTTACCCTCCCCAGACCT	58.972	GGGTTCATTGTCGTGCAGAA	58.765		405	14671757	14672161		0.00832988	0.000889183
Chr04	Mono-	(T)10	10	14697755	14697764		GGGGAATCGAACTCTCACCA	59.097	GACCTTTCTGTCCTTCGCTT	57.829		284	14697606	14697889		0.00832988	0.0028108
Chr04	Penta-	(AAAAT)4	20	14704854	14704873		TTGCCGGCAGAGCTATTAGA	58.88	TCTTCTTTGTTGGAGAGCACT	57.154		437	14704661	14705097		0.00832988	0.00832988
Chr04	Mono-	(T)10	10	14706716	14706725		TGCATGCCGTCAAACTTCAA	58.972	AACAAAGGCCAGAAGTCCAC	58.308		408	14706630	14707037		0.00832988	0.0028108
Chr04	Mono-	(A)10	10	14714824	14714833		ACGCAGATAAATCAACATGGCA	58.984	GTATGACGCCCTCTCGATTTC	58.604		449	14714529	14714977		0.021943	0.00832988
Chr04	Di-	(TG)6	12	14728392	14728403		TACCTCAGCTCATACACCGC	59.255	GGATGGACTGTCACCCGTAA	59.1		411	14728137	14728547		0.00832988	0.0028108
Chr04	Di-	(AT)6	12	14735066	14735077		ATGCTTGCCAACCAGACATG	59.107	GGCTCCAAATGAATCAGACCG	59.327		298	14734935	14735232		0.00832988	0.00832988
Chr04	Tri-	(ACA)4	12	14778999	14779010		TGAAGGTTGAGGACATCGCT	59.023	TGTGTCGAGTAGCTCCAGAG	58.546		493	14778778	14779270		0.00832988	0.00832988
Chr04	Mono-	(A)10	10	14784016	14784025		CAATCTTTGACCGCGACGAC	59.907	AGTGGTTCGAATGGGTACGT	59.029		474	14783658	14784131		0.00832988	0.00832988
Chr04	Hexa-	(AGTAGA)4	24	14854104	14854127		TAGCTGAAAGGAGGCCACAA	58.936	AGGTGAGGCTGTACAGAAAGT	58.67		476	14853991	14854466		0.000889183	0.00832988
Chr04	Tri-	(CTT)4	12	14865133	14865144		AAGCCAGTAAGAGGAAGCGT	59.023	CTATCCCAGGGCCCTCAAAA	59.074		430	14865082	14865511		0.000889183	0.00832988
Chr04	Di-	(TA)7	14	14872904	14872917		TCTCCCTTCTCCTCCGTCAT	59.368	GGGACTCACATGCACAAACA	58.682		481	14872586	14873066		0.00832988	0.000889183
Chr04	Tri-	(TTC)10	30	14955089	14955118		ATTGGTCGCATTAACGGACG	58.996	CGCCATCAACTACATGCACA	58.914		278	14954999	14955276		0.00832988	0.00832988
Chr04	Di-	(AT)15	30	14958873	14958902		ACACCGTTGCACCAAAATTC	57.783	ACGGAAGCCACTCTCATCTT	58.729		471	14958830	14959300		0.00832988	0.00832988
Chr04	Tri-	(TGT)5	15	14973984	14973998		AAGGTCTGCGTACACCCTAC	59.107	CCGGCAGCTCAAAAGAAAGT	59.046		186	14973930	14974115		0.00832988	0.00832988
Chr04	Di-	(CA)8	16	14978031	14978046		TGGCCAATCTACTGCTCACT	58.721	GAGTGGGAAGGTGGTCGTAA	59.029		146	14978009	14978154		0.00832988	0.00832988
Chr04	Tri-	(TAT)4	12	14980832	14980843		CGTACTACTCTAGCTCCGCC	59.133	AAGAAGGCTTTGGGTTGCAC	59.247		486	14980484	14980969		0.00832988	0.00832988
Chr04	C	(AAG)6agggca(AAT)4	36	14983003	14983038		GCAAGGCCTACTATTGGTGC	58.975	GGGTCTGTGTCAAGTGAAGC	58.77		389	14982736	14983124		0.00832988	0.00832988
Chr04	Tri-	(TAC)4	12	14989519	14989530		GGCTGCCCTTTGGTACTACT	59.381	TGGTCTTGTTTTGCCATGGA	57.921		386	14989484	14989869		0.00832988	0.00832988
Chr04	Di-	(TA)12	24	14997622	14997645		ACCAAAAGACGTGTTGCTGC	59.899	CCCACAATTGCACCACATGA	59.032		175	14997545	14997719		0.00832988	0.0028108
Chr04	Tri-	(GAC)4	12	14997755	14997766		TCATGTGGTGCAATTGTGGG	59.032	CTTCTTCTTTAGTGGTGCCCC	58.563		148	14997700	14997847		0.00832988	0.00832988
Chr04	Mono-	(A)10	10	15013302	15013311		ACGAGTAATTTGGAACGGAGC	58.656	TTGGAACGAATAATTTGGAACGG	57.951		306	15013157	15013462		0.0028108	2.01779e-05
Chr04	Tetra-	(TATC)4	16	15020265	15020280		ACCAACTATGCGATGTAGGGA	58.605	TGTTTTATCTTGATCTCCTTCTCCT	57.498		493	15019936	15020428		0.00832988	0.0028108
Chr04	Tri-	(TTG)4	12	15048316	15048327		GGTAGAGGTATGGACTGCGT	58.599	GTTTCTGTCTGGGGTTGCTG	59.046		124	15048252	15048375		0.00832988	0.00832988
Chr04	Tri-	(CCA)5	15	15050706	15050720		GCTCAGTAAGAAGCGCTGTC	59.004	CGTAGTTTGCATTCCCTCGG	58.993		324	15050537	15050860		0.00832988	0.00832988
Chr04	Tri-	(CGA)4	12	15052363	15052374		ACCACTCAACAGTCGACACC	59.896	TTTATGCTGTTGAACCCGCC	59.115		288	15052261	15052548		0.00832988	0.00832988
Chr04	Penta-	(ACAAA)4	20	15054068	15054087		CCAAGACCTGTTGCGTGAAA	58.979	TACTTGATTCACGGCAGGGT	59.019		447	15053895	15054341		0.0028108	0.00832988
Chr04	Tri-	(ATA)4	12	15066061	15066072		AACTACGCCTCAGTCCCAAA	58.947	TGCCGGTCTCAATACGAACT	59.107		258	15065929	15066186		0.00832988	0.00832988
Chr04	Tri-	(TGT)5	15	15068286	15068300		GCATCCTACCCCTTCCGAAT	59.234	TCTCGTATGGTTTCCGCAGT	59.107		157	15068241	15068397		0.00832988	0.00832988
Chr04	Di-	(AT)6	12	15075155	15075166		TTCCTTTGTCATGCCCTCCT	58.924	GGGGTGGTGTGGGAGATAAA	59.003		314	15075094	15075407		0.00832988	0.00832988
Chr04	Tri-	(ATA)4	12	15077385	15077396		GCTCCAGTAAATCCGAAGCC	58.7	CGCGAAGTGGTGTGTCTTAG	58.939		400	15077190	15077589		0.00832988	0.00832988
Chr04	Tri-	(GAA)4	12	15078017	15078028		CAGTTGCATGGAACCGGAAT	58.823	TGTAGGCAGGGAGGTTGAAG	59.016		400	15077952	15078351		0.00832988	0.00832988
Chr04	Mono-	(A)10	10	15081425	15081434		GAAAGCTGGCCCAAATGTCA	59.032	CGGCGAATAACAACGGTGAT	58.996		379	15081394	15081772		0.00832988	0.00832988
Chr04	Tri-	(CCG)4	12	15081879	15081890		ATCACCGTTGTTATTCGCCG	58.996	TCGGCCCAATAATCGATCCA	58.947		329	15081753	15082081		0.00832988	0.00832988
Chr04	Tri-	(AAC)5	15	15110161	15110175		GGTCTCCTATGAAGTAATGCCA	57.31	GGGAAGGGGAAGTGATCGTT	59.381		464	15110074	15110537		0.00832988	0.00832988
Chr04	Tetra-	(AAAC)4	16	15110542	15110557		AACGATCACTTCCCCTTCCC	59.381	GATTGAATGGAGGGCGTGAC	58.983		180	15110518	15110697		0.00832988	0.00832988
Chr04	Di-	(AG)9	18	15129739	15129756		GTACGCTTGGGATGGAGAGG	59.895	TTCAAGGGAGAAGGAGCCTG	59.013		450	15129714	15130163		7.97303e-05	0.0028108
Chr04	Mono-	(A)10	10	15134643	15134652		TCGTATCCGCGTTAAATTATGTCA	58.72	TCACGGACTCACTCTTTTGGA	58.964		488	15134387	15134874		7.97303e-05	0.0028108
Chr04	Penta-	(TTATT)6	30	15137587	15137616		TGGCAAGCGAAAATATTGGAGT	58.911	TGGAGGAATACGATCGTGACA	58.629		360	15137520	15137879		0.000889183	0.00832988
Chr04	Tri-	(ATT)6	18	15139569	15139586		TGTGTTTTGTTTTGATTCGCCC	58.809	CCGGCAAATACGACCCATTT	58.9		499	15139199	15139697		0.00832988	0.00832988
Chr04	Mono-	(T)10	10	15151183	15151192		GCACAAAAGGGACAACTCGT	58.978	TAAGTGTTGTTGGGGTGGGA	58.776		486	15151017	15151502		0.000889183	0.00832988
Chr04	Tri-	(TTG)4	12	15152811	15152822		TGTGGCGAATGTGATTAAAGCT	58.919	AGTTACATCACCTCAGGCGT	58.733		420	15152744	15153163		0.00832988	0.00832988
Chr04	Tri-	(ATT)4	12	15154354	15154365		AGCACCACTTCCTCCACTAT	58.042	CTCGCCACTTTGTTAGCCAA	58.765		342	15154194	15154535		0.00832988	0.00832988
Chr04	Tri-	(TCT)4	12	15155730	15155741		TAAAGACGGGCGAAGGGATT	59.093	TTCCTGGCCATACTCCCATG	59.154		392	15155426	15155817		0.00832988	0.00832988
Chr04	C	(T)11c(AT)8	28	15179091	15179118		GCGAATGTACCCTTTCACCG	59.275	CAAGGAAGTGGGAGAGAGTGT	59.026		489	15178856	15179344		0.00832988	0.00832988
Chr04	Tetra-	(AAAT)5	20	15182309	15182328		ACACAAATTCATGCCACCCC	59.024	TTTCGACTCGCATGAAAGGC	59.204		435	15182269	15182703		0.00832988	0.00832988
Chr04	Mono-	(T)10	10	15216744	15216753		CTGCGAACGATACACCCTTG	59.001	ACAACACATGAAATCTGGGGAG	58.575		395	15216659	15217053		0.00832988	0.000270038
Chr04	Mono-	(T)10	10	15232754	15232763		ACATTTGGACTAAGGCGTTGT	58.141	AATGTCTGACGGTACAAAGGT	57.236		488	15232606	15233093		0.00832988	0.00832988
Chr04	Di-	(AT)6	12	15234183	15234194		TTGCCCGTCGTGTTTGAATT	58.974	CGACGACAAGGTTCGTTGTT	59.075		440	15233814	15234253		0.000889183	0.00832988
Chr04	Mono-	(A)10	10	15241528	15241537		CTTCTTGGGAGGCTCGATGA	59.173	GTCACCTCATCATTCAATCCCG	59.125		179	15241497	15241675		0.00832988	0.00832988
Chr04	Mono-	(T)10	10	15253254	15253263		ACATACTTTTCCTTGTCGGTCA	57.654	CATCCCATGAAGTGAATCCCC	58.409		475	15253110	15253584		0.00832988	0.00832988
Chr04	Tri-	(ACA)4	12	15275675	15275686		AGGGATTTGGGGTGGATTGA	58.608	ACCCTTCCAGACCTCACTCT	59.51		390	15275335	15275724		0.00832988	0.0028108
Chr04	Mono-	(A)10	10	15284269	15284278		AGTTAGTGTGTCCGGCTGAA	58.955	TGGGTGTGGCATTGAAAGTG	58.961		411	15284185	15284595		0.00832988	0.00832988
Chr04	Tri-	(AAG)10	30	15285448	15285477		ACAACGTACAGATCACCCCT	58.359	GCTTTTGGTACTGTCTGCCA	58.395		378	15285198	15285575		0.000270038	0.00832988
Chr04	Mono-	(A)10	10	15287154	15287163		TGAGAAGACAGTATACAAGGCCT	58.646	ACACACGTCTGACCATGAGA	58.672		419	15286964	15287382		0.00832988	0.00832988
Chr04	Tri-	(TTG)4	12	15292077	15292088		CAGCCTCTCTACTCCTTCGG	58.971	AGAGAATCACCTAAGACCGCT	58.259		450	15291990	15292439		0.00832988	0.00832988
Chr04	Tri-	(TTA)4	12	15297184	15297195		CACTCACACTCCAGGCGA	58.949	CCCTTCCTTTTCCCCTCACT	58.924		374	15296977	15297350		0.00832988	0.00832988
Chr04	Tetra-	(ATAG)4	16	15310702	15310717		GGACACCAAACCCGAGAATG	58.835	TGTACACTCCAAGACCACCC	58.947		396	15310664	15311059		0.00832988	0.00832988
Chr04	Tetra-	(TTTA)4	16	15314082	15314097		GCAGTTGGTGATAGGGAGGA	58.796	TCGATTTCTTCAAGTGGCGC	59.204		213	15314009	15314221		0.00832988	0.00832988
Chr04	Tri-	(TTA)4	12	15318910	15318921		GAACCCCAGCTCTCACTTCT	59.02	TCAACACTAGATCCCGGCTC	58.888		400	15318741	15319140		0.0028108	0.00832988
Chr04	Di-	(AG)9	18	15319890	15319907		ACCTGTAAAAGAATCCCACGG	57.932	CTTGCCCACACATCTGTACG	58.921		297	15319817	15320113		0.00832988	0.00832988
Chr04	Tri-	(TGA)4	12	15320858	15320869		CTGGGCTTTGGGTTTGATCC	59.102	TTGCGAAGTTCAATCCTGGT	57.73		485	15320478	15320962		0.00832988	0.00832988
Chr04	Mono-	(T)10	10	15334665	15334674		TCGCAGTTAGAAGTTGAAAGAAGA	58.402	TAAAGTGGGGTTTGGGGAGG	59.219		356	15334535	15334890		0.00832988	0.00832988
Chr04	Di-	(AT)12	24	15346881	15346904		GAGGCAAGGCAAGTTCCAAA	58.96	GCTCTGTTTCTTTTCCCGGT	58.394		273	15346655	15346927		0.00832988	0.00832988
Chr04	Di-	(TA)6	12	15348072	15348083		CGATCAACACCTAGGCAAGC	58.99	ATCCCACTTGTGATGCCAGA	59.006		304	15347988	15348291		0.00832988	0.00832988
Chr04	C	(TCT)4tttcttattccaaattcccctcttc(CTT)4	49	15371089	15371137		TTCTCCTCCTTCTCCCTTGC	58.72	TTGGTGATACGACTGTGGCT	59.026		289	15371016	15371304		0.00832988	0.0028108
Chr04	C	(AT)8acaacaatatg(TA)6	39	15377331	15377369		TACGCACCATTCAATATATACGACT	58.084	GCTAGTTTGGGCCCATTAATTAA	57.137		490	15377108	15377597		0.00832988	0.00832988
Chr04	Di-	(TA)9	18	15379294	15379311		CATTCCAACGAAGGGTGTGG	59.119	AAACACCCCACCCTACCAAA	59.065		427	15379168	15379594		0.00832988	0.00832988
Chr04	Tetra-	(AATA)11	44	15390043	15390086		CAACACATAGCCCACCATGA	57.873	TCTCTGTCGTTGTGGTCGTT	59.257		417	15389907	15390323		0.00832988	0.00832988
Chr04	Tri-	(AGA)5	15	15391087	15391101		TTCGCGATACCCTACAGTCC	58.973	CTCGGAGCTTTTGGAGTCAC	58.566		237	15390987	15391223		0.00832988	0.00832988
Chr04	Tri-	(AGA)5	15	15421748	15421762		ACTAAAGCGAGACGGGCATA	58.891	TTTTGTCGCTCCGGAACAAG	59.058		374	15421442	15421815		0.00832988	0.00832988
Chr04	Mono-	(T)10	10	15462171	15462180		CCAGATCTGTCACACCCCTT	59.013	GCCTAACACCTTTCCCTCGA	59.388		296	15462028	15462323		0.00832988	0.00832988
Chr04	Tri-	(ATT)5	15	15466856	15466870		ACAGACATGACGGTTTGCAC	59.056	GCATGGAAGAAGAGGCAAGG	58.899		407	15466631	15467037		0.000889183	0.00832988
Chr04	Penta-	(ACATT)4	20	15471632	15471651		ACACCACTTGCTATTGTTTGCA	59.307	GCTGGCTATGGTTGTGTGTT	58.752		258	15471442	15471699		0.00832988	0.00832988
Chr04	Tri-	(GCC)4	12	15472649	15472660		CTCCAATAACTTGCCGGTCG	58.993	CTGGGGAGGATCTTGATGCA	59.158		471	15472452	15472922		0.00832988	0.00832988
Chr04	Mono-	(A)10	10	15474277	15474286		ACGTTACTTTTAGGGCGCTT	57.826	CCCGTCGTGCTTCTATTTGT	58.278		155	15474174	15474328		0.00832988	0.00832988
Chr04	Mono-	(A)10	10	15474460	15474469		CAAATAGAAGCACGACGGGT	58.278	AGTGACCACCATGAAAACGA	57.369		449	15474310	15474758		0.00832988	0.00832988
Chr04	Tetra-	(TTTG)4	16	15477787	15477802		CGGAAGATTTAGTGCACCGG	58.993	TCCTGGTTCCCTCTCTCTCT	58.612		272	15477557	15477828		0.00832988	0.00832988
Chr04	Mono-	(T)10	10	15478019	15478028		CACCAAAAGGTTAGGCACGA	58.4	CATGCTTCCTTGGGACCCTA	59.081		354	15477955	15478308		0.00832988	0.00832988
Chr04	Mono-	(A)10	10	15478133	15478142		CACCAAAAGGTTAGGCACGA	58.4	CATGCTTCCTTGGGACCCTA	59.081		354	15477955	15478308		0.00832988	0.000889183
Chr04	Di-	(AG)12	24	15484963	15484986		CCCATGAGCACAACCCAAAA	58.953	AGGGCTGCGGAATTTTATTACA	58.373		495	15484540	15485034		0.00832988	0.0028108
Chr04	Di-	(AT)12	24	15485309	15485332		TTCGTTCGTAACTTGGCTGC	59.137	TGAACACCTCTCTCATGCAAA	57.51		497	15485048	15485544		0.00832988	0.00832988
Chr04	Di-	(CA)6	12	15487491	15487502		TGTGATTTTGGTCCAGAGCG	58.477	TTGTCAAGCAGCAAGTCGAC	59.063		484	15487245	15487728		0.00832988	0.000889183
Chr04	Di-	(AT)6	12	15487758	15487769		GTCGACTTGCTGCTTGACAA	59.063	TGGAACGGAAGGAATATATGCG	58.34		340	15487709	15488048		0.00832988	0.00832988
Chr04	Tetra-	(TTAA)4	16	15489636	15489651		ACTTTCGCATTAGGGCCATG	58.607	TCTAGTGCTCCCTCGTCTCA	59.381		324	15489414	15489737		0.00832988	0.00832988
Chr04	Di-	(AT)6	12	15490119	15490130		ATTAGCTGGACTACGCAACG	58.077	CCTGCCATAGTCTGCTTAGC	58.124		481	15489866	15490346		0.00832988	0.0028108
Chr04	Di-	(AT)15	30	15490442	15490471		GCTAAGCAGACTATGGCAGG	58.124	GGGTTCTCACAAGACCTCTCT	58.747		261	15490327	15490587		0.0028108	0.0028108
Chr04	Mono-	(A)10	10	15495880	15495889		TCAGCAAAATGAGCAAAGCAA	57.544	TGCACCTACTAAACGAACCAA	57.528		496	15495502	15495997		0.000270038	0.00832988
Chr04	Di-	(TA)6	12	15496550	15496561		TGTGTAACTACTACCATGGCTCT	58.65	GTACTCACTGTCACGTTGCC	58.862		436	15496509	15496944		0.00832988	0.00832988
Chr04	Tri-	(ACA)4	12	15499657	15499668		TGCAAATTCGTCTGCAGTGT	58.692	CTTACCCTCCACAGACCCAC	59.386		430	15499280	15499709		0.00832988	0.000270038
Chr04	Mono-	(T)10	10	15551203	15551212		ACCTGATTCCTGTCCTTCGG	59.095	TAGATCTGGACAGGGTGGGA	58.984		450	15551064	15551513		0.0028108	0.0028108
Chr04	Mono-	(T)10	10	15593494	15593503		TTTCGATTCCCAAACACCGG	58.76	TCGGCTTCTTTCTTTCATCACT	57.992		134	15593444	15593577		0.00832988	0.00832988
Chr04	Mono-	(T)10	10	15647887	15647896		ACCCCTCCAACCTTTAGTCG	59.018	TGAGCTATGAAAGGCAAGGTTG	58.916		492	15647482	15647973		0.00832988	0.00832988
Chr04	Di-	(TA)9	18	15649381	15649398		GCTAGCACAGACCCTCATCT	58.881	GCGGAAGGGTGACAAAACAA	59.258		154	15649355	15649508		0.000889183	0.00832988
Chr04	Mono-	(A)10	10	15752129	15752138		CAAGGAAAAGACGTATTACATGACA	57.641	TCCCTTGTTGTCAGAGGCAT	58.933		484	15751713	15752196		0.0028108	0.00832988
Chr04	Hexa-	(AAACTG)4	24	15791269	15791292		AGCTGGGTGAATGTATCTGAC	57.45	TAGGATTCAACACCGAGCGA	58.821		484	15791139	15791622		0.00832988	0.000270038
Chr04	Di-	(TC)12	24	15816532	15816555		TATGTTCATCCCGACCTGAGT	58.253	AGATCTGTTTTGAAGGGTTGAACA	58.8		486	15816124	15816609		0.00832988	0.00832988
Chr04	Mono-	(A)10	10	15830075	15830084		TGCTCTCTCTTTCTAACAACGA	57.151	CCCAAAACCAAAGCCTCCAA	58.873		311	15830045	15830355		0.000889183	0.0028108
Chr04	Di-	(TA)7	14	15989536	15989549		CGAGACATGTGCGGCTAAAC	59.63	GGGGTGTACAAAATCTAACCGA	58.058		229	15989513	15989741		0.00832988	2.01779e-05
Chr04	Di-	(TA)6	12	15991503	15991514		AGCCCTAGAAGCAAAGCAGA	59.013	TGTAACTTTATGGCTGTCAATTTGT	57.716		234	15991480	15991713		0.000889183	0.00832988
Chr04	Tri-	(AAG)6	18	16078329	16078346		GTTCCACCCCTACCTTACCC	59.085	TCTCTCCGTTCATACCGTCG	58.988		435	16078094	16078528		0.00832988	0.00832988
Chr04	Tri-	(GCA)6	18	16093014	16093031		TTTTCTTCGCGCCACTTTGA	58.982	TGTTTCTTCGCGGTCCAATC	58.847		498	16092836	16093333		0.021943	0.00832988
Chr04	Mono-	(A)10	10	16106011	16106020		ATCCGACACTTCTTGAATTTTCTT	57.116	AGGGATCATTCTTTTCTAAACGGA	57.938		453	16105811	16106263		0.00832988	0.00832988
Chr04	Di-	(TA)6	12	16106775	16106786		CCAAAACTCTCCTTGTGCCA	58.309	ACATCCTCCGCTTCATCCAT	58.865		461	16106490	16106950		0.00832988	0.00832988
Chr04	Tri-	(CAA)6	18	16108251	16108268		TTTGGTGTCTGACTTGCACG	58.986	AGCCTCTCTACTTCTCCGGA	59.08		343	16108011	16108353		0.0028108	0.00832988
Chr04	Tri-	(CAA)4	12	16131829	16131840		ACTCAAGCAAAGTTCGCCAG	59.053	CCTTCCCCAGACCTCACTTT	58.932		344	16131534	16131877		0.00832988	0.00832988
Chr04	Di-	(GA)6	12	16142025	16142036		CTCCATCAAGTTCACGGCAC	59.201	CTTGTGATTGGCAGCAGTCT	58.469		477	16141801	16142277		0.00832988	0.00832988
Chr04	Tetra-	(TTTA)5	20	16145408	16145427		TCTTCTTCGGCTCCTACCAC	58.816	CACGTCAGTTGCCACATCAT	58.841		280	16145194	16145473		0.00832988	0.00832988
Chr04	Mono-	(A)10	10	16145641	16145650		GGGGCGGGTGAGTTATACTT	59.165	GCAAATTTGACGGAGGGAGG	59.189		464	16145473	16145936		0.00832988	0.00832988
Chr04	Tri-	(AAT)4	12	16158603	16158614		GACCAGTTTTGTTACGGCGA	58.78	TGGTGCCACGTCGTTAAAAG	59.061		242	16158497	16158738		0.00832988	0.00832988
Chr04	Mono-	(A)10	10	16160646	16160655		TGCTTACAAGTTACAATGGGCT	58.238	CTGACCAATAAAAGGCGCCA	58.827		399	16160379	16160777		0.00832988	0.00832988
Chr04	Mono-	(T)10	10	16186365	16186374		CTCCCTCCGTCCCATTTCAT	59.16	TTGGGATCTGGTGCGGTTAG	59.748		499	16186279	16186777		0.00832988	0.00832988
Chr04	C	(TA)7ccttctc(TTTA)4	37	16295971	16296007		AATCATCGCGTTGAGTCACG	59.008	AGTCGAGTTTCAGTGCAGATAC	58.161		482	16295573	16296054		0.00832988	0.00832988
Chr04	C	(A)10gttcaagctgtttgtccaattaacatcacagagg(A)13	57	16298248	16298304		AGTTGCCAGTTGAAGCGAAG	59.053	TGGCACAGAACCTTGAGTGA	59.163		371	16298000	16298370		0.00832988	0.00832988
Chr04	Tri-	(TTG)4	12	16298450	16298461		TCACTCAAGGTTCTGTGCCA	59.163	ACTGTTATATCCGGCCCCAG	58.943		424	16298351	16298774		0.00832988	0.00832988
Chr04	Mono-	(T)10	10	16312313	16312322		AACTTCAAGAGCCGACCAAA	57.658	GTCGACACAAAACTCTGGACA	58.453		219	16312229	16312447		0.00832988	0.00832988
Chr04	Di-	(AT)11	22	16315444	16315465		GGACAAATCTCAAGTGCCCA	58.09	TCCAACCATTCTCGTGACGT	59.323		428	16315342	16315769		0.00832988	0.00832988
Chr04	C	(GGA)5cggcggcggatcggaggaagatacagagga(AGG)4	57	16322832	16322888		ATCGCTCCCTAACGACACTC	59.26	CCCCAACCTCAATTTCCCAC	58.734		429	16322693	16323121		0.00832988	0.0028108
Chr04	Di-	(AT)11	22	16323187	16323208		GTGGGAAATTGAGGTTGGGG	58.734	TCATCGTTTACAGTCCCTCGA	58.561		340	16323102	16323441		0.000270038	0.000889183
Chr04	Mono-	(T)10	10	16323799	16323808		TGAGAAACATCGAATAACCCACT	57.839	TGTCCTCTCTCATGTTTGTCCA	59.028		460	16323483	16323942		0.00832988	0.00832988
Chr04	Mono-	(T)10	10	16325255	16325264		GGGTGCCTTTCTTTCTACCC	58.165	GAGTCGCACGAAGAAACAGA	58.233		439	16325180	16325618		0.00832988	0.00832988
Chr04	Mono-	(A)10	10	16347618	16347627		CAACAACAAGCCCATCCTCC	59.109	TCTTGAGATGGTTGTCGGCC	60.036		336	16347385	16347720		0.00832988	2.01779e-05
Chr04	Tri-	(AGA)7	21	16387650	16387670		AAATCATCATGGAGGCGTCG	58.414	TTCGCTGACATGGCAAACAA	58.972		415	16387350	16387764		0.00832988	0.00832988
Chr04	Mono-	(A)10	10	16387881	16387890		TTGTTTGCCATGTCAGCGAA	58.972	TGCTTTCTTGCTCCGCTTTT	58.968		398	16387745	16388142		0.00832988	0.00832988
Chr04	Tri-	(CTT)5	15	16388489	16388503		ATCAGGAGGTCAAGCGTTCA	59.023	TATCCCTGGGCAAGCATCAA	59.074		480	16388369	16388848		0.00832988	0.00832988
Chr04	Tri-	(TAT)5	15	16391217	16391231		CGTGTTCAGATGCTCACTCG	59.012	GGGGTTGAAGAGTGAAGGGT	59.228		250	16391055	16391304		0.00832988	0.00832988
Chr04	Tri-	(ACA)4	12	16392532	16392543		TGGCAGTGCGATTATGATGG	58.403	AGTTCCACAATGCCAAGCTG	59.036		457	16392365	16392821		0.00832988	0.00832988
Chr04	Mono-	(A)10	10	16483155	16483164		TGTAAGCTTTGCATAACGTCATAT	57.081	GTCCACGCCCACAAAATTCA	59.329		215	16483004	16483218		0.00832988	0.00832988
Chr04	Tri-	(CTC)4	12	16484149	16484160		TTGAACACAGGTCCAAAGCG	58.979	AAACGAGTGGAGAGGCAAGA	58.951		225	16484042	16484266		0.00832988	0.00832988
Chr04	Tri-	(ACA)7	21	16487503	16487523		GTATTCGGTGGCTGCTATGC	59.132	GAGAACCAATGCAGCTCCAG	58.907		434	16487319	16487752		0.00832988	0.00832988
Chr04	Mono-	(A)10	10	16502123	16502132		AAGCAAGGCGTCATTTCGTT	59.048	TTTGACTAGCCATGCCAACG	58.836		461	16501736	16502196		0.00832988	0.00832988
Chr04	Mono-	(A)10	10	16515135	16515144		ACCCTAACCTTAATTCTCCTTTGC	58.738	CACGTTCTTCCCAAAATAAAATCGT	58.853		316	16515013	16515328		0.0028108	0.00832988
Chr04	Mono-	(T)10	10	16523445	16523454		GATGTGCTTGCCCATCAACA	59.11	AGGTGCACGTAAATTGGCTC	58.835		445	16523057	16523501		0.00832988	7.97303e-05
Chr04	Di-	(AT)6	12	16524401	16524412		AGGGCGTTGACATGAGAAGA	59.023	TGTTGAATTACACTACGCAATCAA	57.453		371	16524151	16524521		0.00832988	0.000270038
Chr04	Tri-	(TAA)5	15	16545592	16545606		AGCTAGACCCTCTCCGAGAT	58.854	GCTCCCTCGTTCGCTTTTAC	59.28		402	16545505	16545906		0.00832988	0.0028108
Chr04	Mono-	(A)10	10	16548047	16548056		GGGCGAGAAACCAACACAAA	59.258	CTTGTCATATGTGCATGCCCA	58.974		356	16547776	16548131		0.00832988	0.00832988
Chr04	Mono-	(T)10	10	16551180	16551189		TCAATCCACACGTAACGCAT	57.912	GCCCCACCTCTATAACCTCA	58.197		478	16550914	16551391		0.00832988	0.00832988
Chr04	Tri-	(AAT)4	12	16551339	16551350		TCAATCCACACGTAACGCAT	57.912	GCCCCACCTCTATAACCTCA	58.197		478	16550914	16551391		0.00832988	0.0028108
Chr04	Di-	(AT)13	26	16554663	16554688		GGTATTCTAGGCCTGCTCGT	58.959	TGACGAGCCTTAAAATGTCGT	57.965		451	16554516	16554966		0.00832988	0.00832988
Chr04	Mono-	(T)10	10	16558348	16558357		TGCCCATACCCACAATCCAA	59.293	AACGCTGGATGGTGAAAACC	59.041		306	16558302	16558607		0.00832988	0.00832988
Chr04	Tri-	(TAC)4	12	16700876	16700887		GGACCACAAGCTAACCCATG	58.536	GAGACACGAGCTCCAGATCA	58.901		385	16700526	16700910		0.00832988	0.00832988
Chr04	Di-	(GT)6	12	16763413	16763424		ACGTGGGTTGTATGTTGGAC	58.113	GTAGAACAGCATGCCCGAAG	58.99		478	16763350	16763827		0.00832988	0.00832988
Chr04	Tri-	(ATG)4	12	16802245	16802256		TCCGATGGCAAGGATAGGAC	58.951	CAAACCTGGAACTGAGCACC	59.046		424	16801951	16802374		0.00832988	0.00832988
Chr04	Di-	(CT)7	14	16856131	16856144		TGTCCTGATCCCATTCTCCC	58.488	CGACATGCAAGTGGTAAGTGA	58.587		282	16856110	16856391		0.00832988	0.00832988
Chr04	Tri-	(TTA)6	18	16861220	16861237		TTCTTAAGCAACGAAGGGGC	58.47	AAGATTTTAGGAGGATATGGGAAGA	57.045		438	16860952	16861389		0.00832988	0.00832988
Chr04	Di-	(AT)6	12	16871288	16871299		TGACTGCCCGACATGAGATT	59.095	CCCCGAACTAGGTTAAGGCA	59.093		438	16871213	16871650		0.0028108	0.00832988
Chr04	C*	(CATA)5(AT)11*	39	17001491	17001529		CGGTGCTAACTCCTACTCCC	59.255	TGCCATTGTTTTGATGCTATTGT	57.85		499	17001109	17001607		0.00832988	0.00832988
Chr04	Tri-	(CAA)4	12	17086529	17086540		TGACATTTGCGTGCAGAACA	58.98	TCCGTCACTTATTCCGACCA	58.452		324	17086370	17086693		0.00832988	0.00832988
Chr04	Di-	(GA)8	16	17089624	17089639		TGCATAGCTATTTGTCGCCG	58.783	CCACCAAATCCCATGAAGTCG	59.255		471	17089404	17089874		0.00832988	0.00832988
Chr04	Tetra-	(TTTA)4	16	17090184	17090199		CAGAGAGCGCCACATTTCAG	59.274	TGCATGTGGATTTGGGTGAA	57.993		365	17090145	17090509		0.0028108	0.00832988
Chr04	Mono-	(A)10	10	17193008	17193017		AGGCACACACCAAAACAATGA	58.893	CTGGTCTTGAAGAATGCCACA	58.493		498	17192676	17193173		0.00832988	0.0028108
Chr04	Di-	(AT)7	14	17217342	17217355		AGTGATGGTGGGCTGTGTAG	59.385	CCGTTGGGTATTCGGTATTCA	57.818		381	17217011	17217391		0.00832988	0.00832988
Chr04	Tri-	(AAC)5	15	17226809	17226823		AGCCTCAAGTTGAACCTCCA	58.86	TGGCTCTCGATTTCTCCTTGT	59.097		498	17226532	17227029		0.00832988	0.000889183
Chr04	Tri-	(ACA)5	15	17341214	17341228		TCGAGCCCACACAACTTAGT	58.955	GTGACTTGAAGTTGGCCGTT	58.978		435	17340838	17341272		0.00832988	0.00832988
Chr04	Mono-	(A)10	10	17346984	17346993		TGATCTATCCTCGCAACGCT	58.967	CCCGATTCCATGCAGTCTTG	58.98		196	17346900	17347095		0.00832988	0.00832988
Chr04	Di-	(AT)7	14	17355443	17355456		TCCCTCCGGCATATCATTCC	59.016	TGTTGGTGTAGTTGCATGCA	58.315		219	17355313	17355531		0.00832988	0.00832988
Chr04	Penta-	(CCCCA)5	25	17360055	17360079		GTTCGACACGCACTGAATGA	58.863	TCTCGTTAAGGTGGCTGCAT	59.387		478	17359868	17360345		0.00832988	0.00832988
Chr04	Tri-	(AAC)4	12	17362927	17362938		CACTCTAGGGTCCAAGAGCA	58.438	TTGCCGATCGTGTTGTGAAG	59.135		400	17362879	17363278		0.00832988	0.00832988
Chr04	Tri-	(ACA)5	15	17410142	17410156		TTCCATGAATGATGTACACTCGT	57.915	CAGCCTCTCTACTTCCTCGG	58.971		441	17409804	17410244		0.00832988	0.00832988
Chr04	Mono-	(A)10	10	17414923	17414932		GCCGCAACATCCTTACTCTG	58.99	TGCTCTTGTTACTGTTACACCT	57.317		293	17414765	17415057		0.000889183	0.00832988
Chr04	Mono-	(A)10	10	17438012	17438021		GCACAAGAGCTCCCCATCTA	59.167	TCACGCTGAGATACATGTTGT	57.407		263	17437885	17438147		0.0028108	0.00832988
Chr04	Tri-	(ACA)5	15	17446309	17446323		CCACCCCAACACACACAAAA	59.102	TCGGAGGTAGCGGTATGAAC	58.973		422	17445973	17446394		0.000889183	0.0028108
Chr04	Tri-	(GAG)4	12	17448071	17448082		TTTGGGGAGCTAAGGACTGA	57.961	GCTGACATGGCAAGAGAGTG	58.915		225	17447986	17448210		0.000270038	0.00832988
Chr04	Tri-	(CAA)4	12	17449646	17449657		ACCACCAACTTTTGCACCTC	58.889	CTTCCCAGACCCCACTTTGT	59.521		141	17449552	17449692		0.00832988	0.00832988
Chr04	Penta-	(CGGAA)4	20	17456244	17456263		GTGTCGTTACTGGTACCGGA	59.119	TTTGGCGAAGGGTAGGATGT	59.011		484	17456202	17456685		0.00832988	0.00832988
Chr04	Tri-	(AGC)5	15	17464375	17464389		CGGGATCGCAACATTCACAT	58.983	GTGCCAGGGAGAGAAGCTTA	59.095		195	17464300	17464494		0.00832988	0.0028108
Chr04	Mono-	(A)10	10	17496672	17496681		CCCAACCCAATTTGACCAGG	59.024	CCACTCGTACTTTGTAATCGCA	58.753		452	17496527	17496978		0.0028108	0.0028108
Chr04	C	(T)10gctataaattttttaactgatcaaatattctg(T)10	52	17508936	17508987		ATATTCAACTTGGGCAATTCGG	57.346	TCCGCTGTCTTTTCTGTATCA	57.046		499	17508894	17509392		0.0028108	0.00832988
Chr04	Mono-	(T)10	10	17513118	17513127		ACCCGATAAGACACAATTGCA	57.934	GGTTCATGCATCAAGACCCT	57.865		209	17512944	17513152		0.00832988	0.000889183
Chr04	Mono-	(T)10	10	17514224	17514233		TGAACTTAGCCGAGAACCCA	58.656	GAGAAAGTGGTTGGATGATGGT	58.31		489	17513832	17514320		0.00832988	0.00832988
Chr04	Mono-	(T)10	10	17520863	17520872		GTGCGAAAACTGACCCGAAT	59.128	CAAATTTCGCTGCGTGTCAC	58.955		450	17520495	17520944		0.00832988	0.00832988
Chr04	Mono-	(A)10	10	17522745	17522754		GTTCGGGTAGGGCGGATTAT	59.317	CACCTGCATGTTGGGATTGT	58.74		175	17522644	17522818		0.00832988	0.00832988
Chr04	Tri-	(ATT)4	12	17547108	17547119		TTGGGACGGGTAATTTGGGA	58.926	GTCGAGTTTGGCAGACACAA	58.704		474	17547074	17547547		0.00832988	0.00832988
Chr04	Mono-	(A)10	10	17553066	17553075		CGTAAAGTGATTATGCCAGGTCA	58.812	TGTCAAATCGAGCTTGTGGT	57.745		254	17552930	17553183		0.00832988	0.00832988
Chr04	Mono-	(T)10	10	17556011	17556020		TGAGGTGTTTGGAGCCCTAG	59.016	CGCCTAAAACCAAGCTCCTC	58.912		331	17555713	17556043		0.00832988	0.0028108
Chr04	Di-	(TG)9	18	17561517	17561534		AGCCTCCCATGCAAATTCAG	58.518	GGGACAATGCAAGAGACAGAC	58.92		368	17561445	17561812		0.00832988	0.00832988
Chr04	Tri-	(AAC)7	21	17603987	17604007		ACTGGTAGGTCATCTGTTGCA	59.022	CTCTCTTCGTGTGTTTCTGCA	58.526		410	17603690	17604099		0.00832988	0.00832988
Chr04	Tri-	(ATA)4	12	17607786	17607797		TGTCGTCGAATAAAGTAGCCA	57.146	CGAACCCAACAAGCACAACT	59.262		338	17607670	17608007		0.00832988	0.00832988
Chr04	Di-	(AG)6	12	17612818	17612829		AGGGGAAAATGCTAGAGGGA	57.713	ACACTCACCTCCCTTGTTGT	58.787		471	17612490	17612960		0.00832988	0.0028108
Chr04	Tri-	(AAT)6	18	17648356	17648373		CGGGTAATTAGGACGGAGGG	59.322	GGGTCCCATTATTTTAGGAGTCT	57.352		497	17648067	17648563		0.0867049	0.0028108
Chr04	Di-	(TA)9	18	17650309	17650326		TCGGTTGGATGTCTAGATTGGT	58.895	ACTAGTTTAGGTGTACGCGC	57.731		495	17650206	17650700		0.000889183	0.00832988
Chr04	Di-	(AT)8	16	17651404	17651419		ATAATGCATGCTAAACGAGTCG	57.284	GTTGGACCCGTAAACACACA	58.334		459	17651320	17651778		0.0028108	0.00832988
Chr04	Tri-	(TTG)5	15	17720863	17720877		ACTTGGGCTTCTGATGTCGA	59.023	ACCAAGAAACCCATGACGAA	57.35		109	17720843	17720951		0.00832988	0.00832988
Chr04	Mono-	(A)10	10	17732912	17732921		GCAGCAAACCATCCAGTTGA	59.039	CGCTGAAGAAGTACTGTGCA	58.217		478	17732518	17732995		0.00832988	0.00832988
Chr04	Tri-	(AAC)6	18	17741041	17741058		ACATGTGCATCCTCGTCTGT	59.39	GGGTCTATCGGAAACAGCCT	59.169		412	17740748	17741159		0.00832988	0.000889183
Chr04	Di-	(AC)7	14	17749105	17749118		CCCAAAGCAGCGACGTTAAT	59.198	TCATGGAAGAAGAGGTGGTTCA	59.021		421	17748880	17749300		0.00832988	0.00832988
Chr04	Tri-	(AAC)7	21	17751142	17751162		TAAGGCAAAGCAGGGATGGA	59.001	GACTAATCGCACGGCTGATG	59.145		333	17750929	17751261		0.00832988	0.00832988
Chr04	C	(GA)10gctttgttg(TC)6	41	17751644	17751684		CATCAGCCGTGCGATTAGTC	59.145	TCCCCGCTCGATTTAAGGAA	58.803		466	17751242	17751707		0.00832988	0.00832988
Chr04	Tri-	(TGT)4	12	17753269	17753280		CCCCAGACCTAACTCGTTGT	59.026	AAGGGGCAAAACTAGGGTGG	59.886		437	17753236	17753672		0.0028108	0.0028108
Chr04	Tetra-	(AAAC)4	16	17769177	17769192		CGAGGGTAAGGTGTTAGGCA	59.1	ATGCCCCGACGTACTATGTT	58.883		300	17769067	17769366		0.00832988	0.00832988
Chr04	Mono-	(T)10	10	17781228	17781237		AGTAGGAGCATGCACACACT	59.02	TGGATGTTCAAATGCAGGGG	58.441		380	17780930	17781309		0.0028108	0.00832988
Chr04	C	(T)10gctgctatag(AAC)7(AAT)6	59	17784475	17784533		TATTTGCTCTTCTTGGGCGC	58.905	ACCTTCGATTTTGCAACCCC	59.034		317	17784409	17784725		0.00832988	0.00832988
Chr04	Mono-	(T)10	10	17815300	17815309		TTTGTCTACGCACCTTAATCCT	57.453	GTCTACCCCAGGCCTTCTTT	59.007		363	17815273	17815635		0.00832988	0.00832988
Chr04	Mono-	(T)10	10	17844708	17844717		GACCCCTCAGTAAACCCCAA	58.93	GGAACACACACATCGGCTTT	59.048		209	17844675	17844883		0.00832988	0.00832988
Chr04	Tri-	(TCG)4	12	17880800	17880811		TGGTGGGGAAAAGGAAGACA	58.773	GTATGTGGGCTGTGTATGCG	59.063		435	17880636	17881070		0.00832988	0.00832988
Chr04	Tri-	(CAA)4	12	17936605	17936616		TCTCCCCAGACCCAACCTAT	59.277	ATACTCTCCCAGACCCCACT	58.98		129	17936526	17936654		0.00832988	0.00832988
Chr04	Di-	(AT)7	14	17948099	17948112		ACTTTGTCATCACCAGCCCA	59.522	CTCTCCCGGTGCTCTCAATA	58.596		372	17948023	17948394		0.00832988	0.00832988
Chr04	Tri-	(TTG)4	12	17948962	17948973		GTCTGGTACCCTTCCCAGAC	59.097	ACTCATGGACTGGGGCTTAT	58.101		307	17948906	17949212		0.00832988	0.00832988
Chr04	Tri-	(ACA)4	12	17957952	17957963		ACCTTTTGCAGCCAACAACA	59.099	CAACCCATTCTTGAAGGGCC	59.102		484	17957886	17958369		0.00832988	0.00832988
Chr04	Mono-	(A)10	10	17987302	17987311		GTGGGGAAAATCTCGAATAGGTC	58.872	TGGTCAAACAAACTCCACCA	57.484		451	17987032	17987482		0.00832988	0.00832988
Chr04	C	(ACA)7gcaacagcag(CAA)6	49	18000053	18000101		AACGGATCCAAAACACAGCC	59.041	CCAAAGCCTTCTCAACATCGA	58.573		168	17999968	18000135		0.00832988	0.00832988
Chr04	Tri-	(GCA)4	12	18028806	18028817		TGAAAAGTTGGAAGGCGAGC	59.048	ATCCCTGCCTCTAGAACTGC	58.873		327	18028755	18029081		0.00832988	0.00832988
Chr04	Mono-	(T)10	10	18034870	18034879		CCTTTTCTTGTTGGAGGGGC	59.031	AAGCAAGCGGGAAACTTACG	59.128		481	18034487	18034967		0.00832988	0.000889183
Chr04	Mono-	(T)10	10	18035224	18035233		TTGCCCCTCCCTTCTGAATT	58.916	CCGATGAATTCTATGCCTCTCG	58.751		430	18035109	18035538		0.00832988	0.00832988
Chr04	Mono-	(A)10	10	18061497	18061506		TTCCCCATTCATGTGTCGGA	59.012	TCAAGTCCTCCGAATTCACG	57.636		469	18061105	18061573		0.00832988	0.00832988
Chr04	Mono-	(T)10	10	18085839	18085848		TTCCCAAGCTCAAAACCACG	58.971	AGATTTGGTGGGAGGGGTTT	58.833		484	18085525	18086008		0.00832988	0.00832988
Chr04	Tri-	(CTC)4	12	18087265	18087276		CTCCCCTCTTCCAAGCTCAG	59.459	GCCTGATACTAGGAAGGGGC	59.312		394	18087031	18087424		0.00832988	0.00832988
Chr04	Tri-	(CAT)4	12	18092613	18092624		ATTCTGGACGGTTCTGGGAA	58.642	ACCAACAATGCTTCATGGGG	58.731		351	18092321	18092671		0.00832988	0.00832988
Chr04	Tri-	(CAG)5	15	18097755	18097769		TGAAAAGTTGGAAGGCGAGC	59.048	TTCTGGCTCTCACTCACCTG	59.028		211	18097706	18097916		0.00832988	0.00832988
Chr04	C	(A)10gagagtaaataatcacataatatcc(T)10	45	18099386	18099430		AAGGTGGGGTTGATATGGGG	59.066	CAAGATGCGTGCAAATTGGC	59.283		419	18099051	18099469		0.000270038	7.97303e-05
Chr04	Tri-	(TAT)4	12	18115060	18115071		AGTTAGTGGTAGAATGTGGCCA	59.09	AAGAGTCCAAAGCTCCACCA	58.86		463	18115020	18115482		0.00832988	0.000889183
Chr04	Mono-	(A)10	10	18137352	18137361		AGGTTGAATCTCCAAATAACCGA	57.826	GCAGTGGTGGTTGTAGAGGA	59.315		410	18137230	18137639		0.00832988	0.00832988
Chr04	C	(T)17g(T)13	31	18139679	18139709		TGTTCTTTGTGGGGATGGGA	58.846	AATGCTTGGAATGCAACCCA	58.65		457	18139370	18139826		0.00832988	0.00832988
Chr04	Di-	(GA)7	14	18147860	18147873		GGAGGAGGGTGTTAGGATCG	58.959	AATATAAATAGCCCGGCCGC	58.254		154	18147777	18147930		0.00832988	0.00832988
Chr04	Tri-	(TTC)4	12	18164878	18164889		TTACCCTAGCCGCTTGTTCA	59.022	TCGGTGAGAGCCTTTTGAGT	58.951		219	18164822	18165040		0.00832988	0.00832988
Chr04	Di-	(AT)6	12	18186958	18186969		AGAGTTTGTTTTGTTGTCCTGTAGT	59.056	CTTTGGCCTCTGTTGCAACT	58.965		460	18186639	18187098		0.00832988	0.00832988
Chr04	Tri-	(AAC)6	18	18190531	18190548		GTCAAAGAGCAGCAGTTGGG	59.405	TCAGAGTGGCCCATAATGCA	59.082		401	18190509	18190909		0.00832988	0.00832988
Chr04	Tri-	(CAG)4	12	18195279	18195290		ATGATGTGGGATGAGTGGGG	59.151	TGCAAACCCCACCAACAAAA	59.016		259	18195231	18195489		0.00832988	0.00832988
Chr04	Mono-	(T)10	10	18267982	18267991		TGATTGGTGGGCTGTATTGT	57.103	TCCCATGTTTCGACCACAAA	57.65		435	18267852	18268286		0.00832988	0.00832988
Chr04	Mono-	(T)10	10	18268328	18268337		TGTGGTCGAAACATGGGAAA	57.65	AACCACACATGCCTGGAGTA	58.936		146	18268269	18268414		0.00832988	0.0028108
Chr04	Tri-	(TAT)4	12	18269236	18269247		AGGTTGAGTGGTGCAAACTG	58.607	ACAGTAACGCGTCTAGGTTCT	58.842		171	18269155	18269325		0.00832988	0.00832988
Chr04	Di-	(AT)7	14	18270212	18270225		GTTCATCTGCATCACCCGAC	58.99	GAGTTGTCCCTAGTGGCCAT	59.088		494	18270086	18270579		0.000889183	0.00832988
Chr04	Mono-	(A)10	10	18271985	18271994		TCCACTCTCAAATTTTGCACGA	58.79	GAAGAGTGAGGGCTGAGGAG	59.177		277	18271889	18272165		0.00832988	0.000889183
Chr04	Tri-	(AGT)5	15	18280715	18280729		CAACTTTCCCACTTGTCCGG	59.048	AGGACACCTCTTTATACTGACCA	58.315		425	18280413	18280837		0.00832988	0.000889183
Chr04	Mono-	(T)10	10	18291411	18291420		AAATTGACCTGGCATAATCACTTT	57.39	AGGTTTTAAGTTTATGAGCCCGT	58.341		318	18291229	18291546		0.00832988	0.00832988
Chr04	Di-	(TC)7	14	18292669	18292682		GCCGACTATACACGTTGCTC	58.802	GGAGAGAAGGGAAAGGGCAA	59.301		498	18292283	18292780		0.00832988	0.00832988
Chr04	Mono-	(T)10	10	18321783	18321792		GCAGCCTACGTATCTCACCT	58.966	GCTATCCAAACAGCGTGTCA	58.561		262	18321675	18321936		0.00832988	0.00832988
Chr04	Mono-	(T)10	10	18337770	18337779		CCCCTTGAAATCCGCATGAC	59.259	TGGGAGCGCTGTTACCTTAA	59.022		171	18337706	18337876		0.00832988	0.00832988
Chr04	Tri-	(ACA)5	15	18355456	18355470		TGTGTGCGAAGAAGTCCATG	58.488	TCCCCAGACCCCATTGTATG	58.778		488	18355344	18355831		0.00832988	0.0028108
Chr04	Di-	(TC)8	16	18367302	18367317		CCAGGGTCAGGATTCGGTAA	58.799	TTGGTAGAAAGGCTTTGGGAA	57.396		484	18366927	18367410		0.00832988	0.00832988
Chr04	Di-	(AC)7	14	18373209	18373222		CCGTGCACTCTCCTCATCTT	59.466	GCAACAAAAGCAATCACCCC	58.488		245	18373149	18373393		0.00832988	0.00832988
Chr04	Di-	(TA)6	12	18419937	18419948		CACACAAAACACACACACACA	57.995	TCCACCCAACAAAACAATCACA	58.9		354	18419702	18420055		0.00832988	0.00832988
Chr04	Di-	(AC)8	16	18422251	18422266		TCTGTTCATTTCGCTTGCGT	58.774	CGATTCCATTTCGCGAAGGT	58.993		157	18422194	18422350		0.00832988	0.000270038
Chr04	Tri-	(ACA)6	18	18426244	18426261		TATGGACGTTGGCTGGTTCT	59.019	TTACCCTCCCCAAACTCCAC	58.93		258	18426045	18426302		0.00832988	0.00832988
Chr04	Di-	(AT)7	14	18459930	18459943		TGGTTTGATTGGTTTGGCGT	58.885	ACGACTTAAAGGCCCAAATCT	57.565		246	18459832	18460077		0.00832988	0.00832988
Chr04	Di-	(TA)12	24	18462389	18462412		AATTTCTTGCAACGCGGACT	59.048	AATCTCCACACATGCAGCAC	58.829		353	18462205	18462557		0.00832988	7.97303e-05
Chr04	Tri-	(TTC)4	12	18462885	18462896		TCAACAAAGGAGGAGGAGCC	59.307	CTGTAAGACTCAGCTTTTGGATAC	57.345		428	18462513	18462940		0.00832988	7.97303e-05
Chr04	Tri-	(TCA)4	12	18463005	18463016		GAGCTAGAGACTCCGTGACA	58.26	ACAACTCTTTAATTTCCCCTTTGG	57.581		450	18462690	18463139		0.00832988	0.00832988
Chr04	Mono-	(A)10	10	18495690	18495699		AGGGGTCTCAACATCCAAGG	59.005	TTCATGGCCGAACACAACTC	58.765		478	18495258	18495735		0.0028108	0.00832988
Chr04	Di-	(AT)18	36	18525026	18525061		TCTCAAAGCCGACCAACATT	57.73	ACATGTCTAGATTGGTGGATGC	58.187		438	18524712	18525149		7.97303e-05	0.000889183
Chr04	Mono-	(A)10	10	18528349	18528358		ACGTTATGAAGCAAACACCATACA	59.242	ACAAAACAAAGGAGTGCTTCGA	58.986		132	18528314	18528445		0.00832988	0.00832988
Chr04	Tri-	(TTG)4	12	18530391	18530402		ATGAGCCTGGGAAACATCCG	60.107	GTGTGATTTGGGGAGGGGTA	59.003		322	18530270	18530591		0.0028108	0.00832988
Chr04	Mono-	(A)10	10	18604435	18604444		ATGGGAGCTGATGTAACCCC	59.153	TGTGTGTGTGAGAGAGAGTGA	58.345		289	18604320	18604608		0.0028108	0.000270038
Chr04	C	(ATAC)5(AT)7	34	18646303	18646336		AGTTGCGTCAAATCTCCGAC	58.571	TGGAATGGGATCAGCTTGAGT	59.082		333	18646212	18646544		0.000889183	0.00832988
Chr04	Mono-	(T)10	10	18757420	18757429		CGCACCACATCTATGAGCAA	58.345	GTCCTTTCCTGCTTTCGACC	58.842		371	18757368	18757738		0.00832988	0.00832988
Chr04	Tri-	(CAA)5	15	18796987	18797001		CGTCAAGAGGGGTACGAGTT	59.113	AGTGGAATAGGCTCTTGGGT	58.027		455	18796757	18797211		0.00832988	0.00832988
Chr04	Di-	(TG)6	12	18799888	18799899		GGCAAGGAATGTGGTGACTC	58.831	ACGGGTGTATGTGAGGGTTA	58.059		459	18799797	18800255		0.00832988	0.00832988
Chr04	C	(TA)17(TG)9	52	18830250	18830301		TGGCTCCAACGACCAAGTAT	59.019	TCGGGCAATAATAGCGGGAT	59.019		389	18830223	18830611		0.00832988	0.00832988
Chr04	Tri-	(ATG)4	12	18875992	18876003		TCCCAACGTGTGTGTGTTTC	58.912	ACCATGGAAAGGAACCGAGT	58.935		456	18875595	18876050		0.00832988	0.00832988
Chr04	Mono-	(A)10	10	18884844	18884853		TGGGCAATCATAGAGGGGTC	58.86	CAAGACGGTGCTTTTGAGGT	58.691		301	18884647	18884947		0.00832988	0.00832988
Chr04	Tri-	(CAA)6	18	18885295	18885312		CCTCAAAAGCACCGTCTTGT	58.691	CTCCAAACTAACGCTGCTGG	59.201		480	18884929	18885408		0.00832988	0.00832988
Chr04	Mono-	(T)10	10	18887733	18887742		TGGACAAACTCGCCACAAAA	58.535	ACACGAAAATTGTGAGCGACT	58.79		266	18887589	18887854		0.00832988	0.00832988
Chr04	Tri-	(ACA)5	15	18896582	18896596		ACTTGACCCGAGAAACCTCA	58.58	AGGTAGTGGTATGGACTGCG	58.888		204	18896460	18896663		0.000889183	0.00832988
Chr04	Tri-	(TGG)4	12	18902091	18902102		AGGTGTGGTAGCGGTTAACA	58.95	TGGGTGTGTTTGTGAGGAGT	59.084		448	18902016	18902463		0.00832988	0.00832988
Chr04	Mono-	(A)10	10	18923955	18923964		TCTTCATCGACGTGTCTGCT	59.118	CGACAGTCAACCAAATATCACGA	59.076		416	18923757	18924172		0.00832988	0.00832988
Chr04	Tri-	(ACA)4	12	18924848	18924859		CAGCGGCGCAAATCAAATAG	58.53	ACAACTCTCCCAACTCCACT	58.192		192	18924705	18924896		0.00832988	0.00832988
Chr04	Di-	(AT)6	12	18942676	18942687		TCTATCAGTAACCAACCTTTGTACA	57.694	TTGAAGCGCCGTAACAATCC	59.2		402	18942507	18942908		0.00832988	0.0028108
Chr04	Di-	(AT)7	14	18978791	18978804		ATTCAACACAACTTCCCGCC	59.041	GTTGTGTTCACCGTCTCGAG	58.871		449	18978481	18978929		0.00832988	0.00832988
Chr04	Mono-	(G)10	10	18985918	18985927		GTACTTGACCTTCACGCGTC	58.942	GTGCTCTATACTCGGCCTCA	58.68		325	18985728	18986052		0.000889183	0.00832988
Chr04	Di-	(AT)9	18	19036267	19036284		CACCACTTCACCGCAAATGA	59.049	ATGTGTGTGTGTGTGTGTGT	58.18		422	19036049	19036470		0.00832988	0.00832988
Chr04	Di-	(AT)6	12	19072475	19072486		TGCCCTGTGTTGATGGTTTG	58.961	CGATGCGTACGAGGTAAACC	58.806		292	19072333	19072624		0.00832988	0.00832988
Chr04	Mono-	(T)10	10	19115522	19115531		CGCAGACCTTCTCGAAAACC	59.209	GTGTGCATCGGTCAGTTCAG	59.207		310	19115431	19115740		0.0028108	0.00832988
Chr04	Mono-	(T)10	10	19134512	19134521		TTGGGGCATGTCGGTTAGAT	59.084	GACTCACCACTGCTGCTACT	59.394		414	19134443	19134856		0.0028108	0.00832988
Chr04	Mono-	(A)10	10	19177797	19177806		TTTTCAAGAGAGTTTTCCGCTC	57.187	GGGGTGTACATAGGTCGAGT	58.227		296	19177666	19177961		0.00832988	0.00832988
Chr04	Di-	(TA)8	16	19197727	19197742		CACAGCAACAACTACATCCCC	59.187	AACAAAGACACGGCAGACAG	58.7		382	19197501	19197882		0.0028108	0.00832988
Chr04	Tri-	(TTA)4	12	19198322	19198333		AGTGATACTCGTGATGGGTGT	58.542	ATTTGACACCGACATGACGC	59.204		334	19198298	19198631		0.00832988	0.00832988
Chr04	Hexa-	(TTTTAA)4	24	19199791	19199814		TGCTTTTGGGTGGTGTTGTT	58.729	ACATCTTTTCCCTCCAAACTCAC	58.855		446	19199566	19200011		0.00832988	0.00832988
Chr04	Mono-	(T)10	10	19203624	19203633		TCTCCTCTATTAATGCATGCAACT	58.066	CCCCGTTAAAATTCTGCAAAATGT	59.006		213	19203573	19203785		0.00832988	0.00832988
Chr04	Di-	(GA)7	14	19262839	19262852		GGTGAATGTTGTGGGTGCAT	59.032	GTTTCATGGTTCCCTGGAGG	58.161		326	19262601	19262926		0.00832988	0.0028108
Chr04	Mono-	(T)10	10	19270918	19270927		TGAATGCCTCTTCTCCCTCT	57.739	CCCAAAGTGACTGAAACATGC	57.983		447	19270624	19271070		0.00832988	0.00832988
Chr04	Tri-	(ACC)4	12	19301182	19301193		AGATGAAGCAGCCAGAGTGT	59.017	ACAAGTACACCACCCTCACA	58.497		280	19301076	19301355		0.00832988	0.00832988
Chr04	Di-	(TA)6	12	19321191	19321202		ACCGTCATGTTGAGGCAGAA	59.604	ACCCACTTGCAAGGATCATG	58.157		490	19321040	19321529		0.00832988	0.00832988
Chr04	Tetra-	(AAAT)7	28	19336426	19336453		AGGCGTAATAGGGATATAGGGG	58.075	TCAGTTCCCCTACACCCCTA	58.905		340	19336404	19336743		0.0028108	0.00832988
Chr04	Tri-	(AAC)7	21	19340911	19340931		AAGAGGCACATGACATCCCA	59.006	TCTGTGTGCTTTCCTCTGCT	59.239		431	19340720	19341150		0.00832988	0.00832988
Chr04	Mono-	(A)10	10	19348534	19348543		GCAGCTAAGCATCAGACAACA	58.921	GGATGCTTGGACCCACTAGA	58.796		207	19348469	19348675		0.021943	0.00832988
Chr04	Di-	(TA)12	24	19351609	19351632		GGTTCACCCATGCCAATTG	57.161	CCGTGACATGCCTGCTTTAT	58.617		463	19351200	19351662		0.00832988	0.0028108
Chr04	Tri-	(ACT)4	12	19414339	19414350		CGATGCTCATGACCCCAAAG	58.98	TGAGGTGCAGAATCCAGATC	57.004		382	19413989	19414370		0.0028108	0.00832988
Chr04	Tri-	(ATC)4	12	19436667	19436678		GGATGCATCGGGAAGGAGAT	59.31	CCACAATGATAGCCCACGC	58.975		452	19436465	19436916		0.00832988	0.00832988
Chr04	Mono-	(A)10	10	19464296	19464305		AGCAGGGGTAGTCTCCAGTA	58.992	AGGTCGACTCGTAACCAAGG	59.113		452	19463879	19464330		0.00832988	0.000889183
Chr04	Di-	(TA)12	24	19509616	19509639		AGTAGCCAAACTCGAACCGA	59.036	TAGTACACCAAGCTGCCCTT	58.642		441	19509542	19509982		0.000889183	0.00832988
Chr04	Di-	(TC)6	12	19541466	19541477		CCGACCTTGGCTGAGAAAAG	58.84	TAGGGCAGCGTTAGTGTGAA	59.029		284	19541418	19541701		0.00832988	0.0028108
Chr04	Tri-	(ACA)6	18	19555622	19555639		CAATTGCAAGTGGAAGGGGA	58.369	CGCGATTTCTTACTACTCCCC	58.26		484	19555379	19555862		0.00832988	0.00832988
Chr04	C	(TA)6(TG)8	28	19584894	19584921		AACTCGAGTCCCTTTCCCAG	59.023	ACCACCCAATAACCAACCCA	59.139		381	19584866	19585246		0.00832988	0.00832988
Chr04	Mono-	(A)10	10	19662600	19662609		GTGATCCTCCCACTAGCCTC	58.955	CGCAAGTAGAAATGGGAGCG	59.347		399	19662461	19662859		0.00832988	0.00832988
Chr04	Di-	(AT)7	14	19742847	19742860		AGCCCCACATACCTTGGATT	58.691	TCATCACTTCGACCGTCACT	58.755		441	19742599	19743039		0.00832988	0.00832988
Chr04	Mono-	(T)10	10	19865854	19865863		CTTCTTTTCCTGTCGGTCGC	59.209	TGAAGGAAGGGCTATGATCCT	57.934		440	19865774	19866213		0.0028108	0.0028108
Chr04	Mono-	(A)10	10	19866541	19866550		TGCGTATGAAGAAGGAGTCCA	58.824	CACAACCCATAAGCTCTCACA	57.942		481	19866437	19866917		0.00832988	0.00832988
Chr04	Tri-	(CAA)4	12	19895038	19895049		ATGATGCCGAATAAAGCCCC	58.379	TTTTGGACCCGACCCGAATA	59.017		371	19894976	19895346		0.0028108	0.00832988
Chr04	Tri-	(AAG)4	12	19915269	19915280		ACTGTGGATGAGCTTATTGGC	58.352	TTCTCATCCTGCCCTGCTAG	58.874		489	19915075	19915563		0.000889183	0.00832988
Chr04	Tri-	(AAG)4	12	19929823	19929834		AGGGAAAACTCTCGGCCATT	59.301	TCAACATTGCTTCCCTTGCT	58		155	19929707	19929861		0.00832988	0.0028108
Chr04	Tri-	(TTC)4	12	19931984	19931995		AACCAAACCAATCCTTCCCA	57.215	ACTTCGATTGAACTGCTAGCA	57.681		499	19931964	19932462		0.000270038	0.0028108
Chr04	Di-	(TA)6	12	19989837	19989848		ATGTGTGTGTGTGTGTGTGC	59.549	AGGTCGGCTTGGTTTGTTTT	58.519		499	19989700	19990198		0.0028108	0.0028108
Chr04	Mono-	(T)10	10	20056229	20056238		TCAGGAGCTACTTGGAAGGC	59.095	GGGTCACATCACAGGCTACT	59.095		494	20055960	20056453		0.00832988	0.00832988
Chr04	Tri-	(TAT)4	12	20061249	20061260		AAAGTTTCGTGCCCTTTCCC	58.963	AGGTTAAGTCCCACATGCGA	59.019		321	20061199	20061519		0.00832988	0.00832988
Chr04	Tri-	(TAT)4	12	20068781	20068792		ACCTGAAGCTTTCGTGACCT	59.241	CCAAGTAGGGTGAGAGAGGG	58.509		333	20068682	20069014		0.00832988	0.00832988
Chr04	Di-	(TC)9	18	20085501	20085518		TTCCCGCTACTATCTGGTGG	58.59	GCTGCTCTTTGTTGGGTTCA	58.968		462	20085163	20085624		0.00832988	0.00832988
Chr04	C	(TTG)4(TGG)5ttaca(TTG)5	47	20115243	20115289		TCCATTGTTGTTGCTGCTGA	58.31	TGGTCCAACAGCAGTAGTAGT	58.395		101	20115218	20115318		0.00832988	0.00832988
Chr04	Di-	(AT)8	16	20130504	20130519		CTATTTTCTCTTGGCCCCGC	58.975	GCTTTGACGCGTGATCTTCT	58.928		324	20130314	20130637		0.00832988	0.00832988
Chr04	Tri-	(TTG)4	12	20241991	20242002		AGTGGTATGGACTGCGTTCA	59.026	TTCTGTCAGGAGCCCAATGT	58.933		154	20241920	20242073		0.00832988	0.00832988
Chr04	Di-	(TC)7	14	20243420	20243433		TGACAGTCCTAGCCCAAACC	59.309	GAGAAGCTGGCGTTGTTGAA	59.056		363	20243211	20243573		0.00832988	0.00832988
Chr04	Tri-	(TAT)4	12	20254816	20254827		TAATTCGGTTCCCAGGCAGT	59.011	CAAACAGGTGGCACTTCTCC	59.046		400	20254590	20254989		0.00832988	0.000889183
Chr04	Tri-	(GAA)4	12	20265784	20265795		CAACAAACAATCCTAGCAAACACA	58.653	AAGCGGTAGTCTAATCGGGG	58.962		203	20265742	20265944		0.00832988	0.00832988
Chr04	Di-	(AT)6	12	20284692	20284703		TAGAGGGAGATGGGATTCGC	58.366	GTTGTGCACTAAAATTTCGCCT	58.362		329	20284436	20284764		0.00832988	0.00832988
Chr04	Di-	(TA)12	24	20305631	20305654		CTGTGTGACGACTATGGGGT	59.104	CACTAATGAGCTCAGTGTGCA	58.308		298	20305392	20305689		0.0028108	0.00832988
Chr04	Tri-	(AAT)4	12	20305964	20305975		TGCACACTGAGCTCATTAGTG	58.308	TGCTGAATGAAGTAGCCGGA	59.098		458	20305669	20306126		0.00832988	0.000270038
Chr04	Tri-	(ATG)7	21	20380126	20380146		AAGGCACAGTGGAGAAGAGT	58.571	GTGCTTGGTAGGTGTATGCG	58.993		355	20379841	20380195		0.0028108	0.00832988
Chr04	Di-	(AT)13	26	20483792	20483817		TGGCCAAATCCTACACCACA	59.226	GAGAATTGTGATTTGCGCGC	59.09		393	20483640	20484032		0.00832988	0.00832988
Chr04	Tri-	(CAG)4	12	20487935	20487946		TGTGCTTAGACAGTCCAGCT	58.658	ACTGACCCTGAAGCTGATGG	59.383		152	20487912	20488063		0.00832988	0.00832988
Chr04	Penta-	(ATGTT)4	20	20496204	20496223		ACTCATGTTTCTCAGCACGC	58.848	AGCTCGAGTTCTCACACCAT	58.739		332	20496168	20496499		0.00832988	0.00832988
Chr04	Mono-	(A)10	10	20507399	20507408		TCACCATTCCCATACACCCC	59.077	TAGAAACGTGGCATGGAGGT	59.019		483	20506996	20507478		0.00832988	0.0028108
Chr04	Tri-	(TTG)4	12	20525708	20525719		GCACTGCGGTTGGTTATGAA	59.122	ACTGAGGGTAAAGCATGAGGT	58.73		480	20525620	20526099		0.00832988	0.00832988
Chr04	Tri-	(AAG)4	12	20527506	20527517		AGAACTTTGTTGTCACGCCC	58.978	CATGTGATACAAGCGCCGAA	58.994		462	20527077	20527538		0.00832988	0.00832988
Chr04	Di-	(AT)9	18	20545170	20545187		GCCATGCCTTAAACTACCACT	58.277	ACCATTTCCCAGCTTCAGTTC	58.481		447	20544986	20545432		0.00832988	0.00832988
Chr04	Mono-	(C)10	10	20556483	20556492		AGGGGAAAACGTAGGACCAG	59.018	GCTAAGGGGATGTTGATGCA	57.943		197	20556396	20556592		0.00832988	0.0028108
Chr04	Tri-	(TCT)4	12	20565573	20565584		GTTGCTGTTCCTCCTACCCT	59.015	GAAAGACTCCGAGGGACCTAG	58.974		483	20565187	20565669		0.00832988	0.00832988
Chr04	Tri-	(CAA)5	15	20625526	20625540		TCCTGCTGCAAATGTTTCGT	58.682	TCTGTGTGCTTTCCTCTGCT	59.239		414	20625368	20625781		0.00832988	0.000889183
Chr04	Mono-	(A)10	10	20652897	20652906		ACAAGCCCAGTGTATTCCCA	58.928	GGTGTAGAGGTCGCGGATAA	58.973		475	20652765	20653239		0.00832988	0.00832988
Chr04	Tri-	(TGT)4	12	20666511	20666522		GCGTACATTCTACCTCCCCA	58.883	GCAGACAACTTTGGAGAGCA	58.402		198	20666464	20666661		0.00832988	0.00832988
Chr04	Tetra-	(ACAA)4	16	20678534	20678549		CTCTTACCACCCCTCACCTG	59.095	TGTGCGTATCTGTTGTTCGC	59.212		251	20678341	20678591		0.021943	0.00832988
Chr04	Penta-	(ATGGT)4	20	20685473	20685492		GAGAGTAAGCCCCTGTTTGG	57.885	CCACCGCAACGAGATAACAG	59.001		326	20685440	20685765		0.00832988	0.00832988
Chr04	Di-	(AT)19	38	20776479	20776516		TGATACAGCGTCCAGGGATG	59.247	GCATTGGGGCTCTTTCAACA	59.032		284	20776370	20776653		0.000889183	0.00832988
Chr04	C	(ATC)4attatcatt(ATC)4	33	20783942	20783974		TGGTTGTATATGGGTTGACGAA	57.445	GTAGCCCACACTGTCTCCAT	59.095		320	20783837	20784156		0.00832988	0.00832988
Chr04	Tri-	(ATG)4	12	20972963	20972974		TCCCACATTAGGTCAAGGCT	58.331	TCATGCCATAACCAAGAATCCA	57.752		452	20972660	20973111		0.00832988	0.00832988
Chr04	Di-	(AT)7	14	21008248	21008261		GGAAGGAAGGGATATACGGCA	59.024	TGGTTATCTGAGCTAGCCGG	58.959		369	21008192	21008560		0.00832988	0.00832988
Chr04	Mono-	(T)10	10	21089433	21089442		AAGCTGCCTACGTACCTCAG	59.182	GGAGGCATTGGACGAGAAGA	59.463		496	21089331	21089826		0.021943	0.00832988
Chr04	Di-	(AT)7	14	21110454	21110467		TACCACATCTTCCTCCGTCC	58.518	CCGGATATGTGTATGGGCCT	59.016		199	21110408	21110606		0.00832988	0.00832988
Chr04	Mono-	(A)10	10	21149573	21149582		TACCCCTCCCTCTAACGGAA	58.99	CATGTGGATGGTAATGTGGCA	58.623		187	21149428	21149614		0.00832988	0.00832988
Chr04	Di-	(TA)10	20	21180950	21180969		CTTCAATTTCAGGGGCGGAG	58.902	AAGGGCGAGTAGATTGTGGG	59.458		427	21180861	21181287		0.00832988	0.00832988
Chr04	Tri-	(GTT)5	15	21187071	21187085		CTCCCCAGATCCCACTTTGT	59.005	TCAGATTCAGATGCCCGTGT	59.095		350	21187038	21187387		0.00832988	0.00832988
Chr04	Mono-	(A)10	10	21192297	21192306		GTGTGTGTGTGTGTGTGTGT	59.128	CACATAAATTGGGATGGAGGGAG	58.853		464	21192099	21192562		0.00832988	0.00832988
Chr04	Mono-	(T)10	10	21196745	21196754		AAATCGCCGCCTCTATGAGA	58.959	TATGACCGTCAGATTCCGCA	58.892		225	21196596	21196820		0.00832988	0.0028108
Chr04	Mono-	(T)10	10	21203491	21203500		TTTAATGAAAACCGACCACAAGT	57.161	AAAATAACAAAACTGACCACAAGTG	57.174		252	21203352	21203603		0.0028108	0.00832988
Chr04	Mono-	(T)10	10	21205049	21205058		TGCTGGAATTTCTCAACTCCC	58.205	CCGACTACATCTTTCGCACC	58.722		429	21205022	21205450		0.00832988	0.00832988
Chr04	C	(CATA)4(CGTA)5	36	21205252	21205287		TGTGTAACCGTTCCTCTCGT	58.679	CCGACTACATCTTTCGCACC	58.722		224	21205227	21205450		0.00832988	0.00832988
Chr04	Di-	(TA)8	16	21213589	21213604		TCTTGTGTGTCTGCCTCCAA	59.163	TCTGACTGTCTTTCCACCCC	58.943		163	21213496	21213658		0.00832988	0.00832988
Chr04	C	(TTG)6(TA)6	30	21256897	21256926		GGGGTCTTTCGGAAACAACC	59.043	CGATTTGCTCTCCACAACCC	59.195		241	21256788	21257028		0.00832988	0.00832988
Chr04	Mono-	(A)10	10	21258092	21258101		TGAAGGGCAGAAGGGATTTT	57.001	ATCAGTGAGCCCATAGTGCA	58.793		407	21257726	21258132		0.0028108	0.00832988
Chr04	Tri-	(AAC)5	15	21271875	21271889		TCAACCCCATACGACCAACA	58.943	TTACCCTCCCAAATCCCACC	58.996		479	21271452	21271930		0.00832988	0.00832988
Chr04	Tri-	(TTG)5	15	21322985	21322999		GTGTGCTTCCCTCTGCTTTC	59.122	ACTTGAGCACTGGACTTGGT	59.16		329	21322770	21323098		0.00832988	0.00832988
Chr04	C	(T)10c(T)15	26	21338195	21338220		TGGCTTCTTGTGACCCTCAA	59.157	TATTGTTGGTGGGAGGGGAC	59.003		423	21337960	21338382		0.00832988	0.00832988
Chr04	Di-	(AC)12	24	21338832	21338855		AGCAGGGAAGGCAGATTTCT	59.002	GAGCCTGCTGTGTTATCTGC	58.987		276	21338775	21339050		0.00832988	0.0028108
Chr04	Di-	(TA)11	22	21345964	21345985		CCAAATGGGCCCTAAATGAGA	57.969	TGTGAGGACTACTAAAATCTCACA	57.089		498	21345520	21346017		0.00832988	0.00832988
Chr04	Tri-	(TTC)4	12	21349875	21349886		ATTCCCCGCCTCATTCTTCA	59.081	AGCTACCCCTTCAGCAGTTT	58.932		213	21349840	21350052		0.00832988	0.0028108
Chr04	Mono-	(A)10	10	21351194	21351203		AGTCGCCCTCAAGAATTCCT	58.72	TCGTTTCTGAAGACGACACTT	57.568		363	21350973	21351335		0.00832988	0.00832988
Chr04	Tri-	(TTC)4	12	21355419	21355430		AGAATCAAACACTGGCTGCT	57.717	TGCGACGAAACATTCTTCCA	58.128		418	21355230	21355647		0.000889183	0.000270038
Chr04	Mono-	(A)10	10	21372733	21372742		GGAACAAACCCAGCGGAAAT	59.034	CTGCTCCCATTACACCCGAT	59.53		411	21372459	21372869		0.0028108	0.00832988
Chr04	Mono-	(T)10	10	21387138	21387147		TCGACTCCCAAATACCCGAA	58.441	AAATTCCGGCAGCCTTTCTC	58.823		357	21387055	21387411		0.00832988	0.00832988
Chr04	Di-	(AT)20	40	21387921	21387960		TGCACTATGGCACTATCACG	57.776	AAATTCTGACCTCGCTTGCC	58.831		321	21387702	21388022		0.00832988	0.00832988
Chr04	Mono-	(A)10	10	21388150	21388159		GGCAAGCGAGGTCAGAATTT	58.831	TCGATACACAGCCAGACCTC	58.896		358	21388003	21388360		0.00832988	0.00832988
Chr04	Di-	(TA)9	18	21388593	21388610		AGCTTGCGTCTCTGACTTCT	59.035	CCCTGAGGTGCTGTCATAGT	58.801		301	21388416	21388716		0.00832988	0.00832988
Chr04	Mono-	(T)10	10	21392614	21392623		ATGACACTATGACGCCACCA	59.098	CATGTCAAGAAAGGGCGGAG	58.91		330	21392354	21392683		0.00832988	0.00832988
Chr04	Di-	(AT)10	20	21394438	21394457		CCCTTTCGTCGTGTCAATCC	58.924	CAATTACCCAACTCTGCGCA	58.836		423	21394260	21394682		0.00832988	0.00832988
Chr04	Tri-	(CCA)4	12	21395435	21395446		CTTGATGGGTGTGGCGAATT	58.823	ATGGTGGGTGGTTCTGTAGG	59.008		304	21395180	21395483		0.00832988	0.00832988
Chr04	Di-	(TG)7	14	21396498	21396511		GGCGGGCGTCTTAATTACTT	58.34	GTGGAAGTTGAGGGGAAGGA	58.935		112	21396442	21396553		0.00832988	0.000889183
Chr04	Mono-	(T)10	10	21396688	21396697		TCCCCTCAACTTCCACCTTC	58.935	GGCCAGCATCTTTAATAACGGA	58.789		379	21396538	21396916		0.00832988	0.00832988
Chr04	Tetra-	(GATG)4	16	21398304	21398319		AGTTTGGCAGGACTCGACTA	58.371	ATGAGACCGAGCTTGCGATA	58.967		185	21398219	21398403		0.00832988	0.00832988
Chr04	Mono-	(T)10	10	21398778	21398787		CCACTGCGTCTTCTCCATTG	58.918	GCAACCGTTAAACCCCACAT	59.037		249	21398579	21398827		0.00832988	0.00832988
Chr04	Mono-	(A)10	10	21446620	21446629		CAGGAACAAACCCAGCGAAA	58.971	GCTCTCACTACACACCCGAT	59.182		410	21446461	21446870		0.00832988	0.00832988
Chr04	Mono-	(A)10	10	21455376	21455385		TGAAGCGGGTAAAATATTGCTACT	58.566	ACGGCACTTGTCCCATTATC	57.962		161	21455268	21455428		0.00832988	0.00832988
Chr04	C	(TA)9(CA)7	32	21523269	21523300		GACTCTCGGGTCCACTTCTC	59.187	AGTGAAGAAACATGCACCGC	59.407		365	21523139	21523503		0.000270038	0.00832988
Chr04	C	(ATA)6(ATT)11	51	21579735	21579785		ACAACTCAACAACTCTGGACA	57.373	GACTGCAAGAGGTCGCTTAT	57.698		470	21579459	21579928		0.00832988	0.00832988
Chr04	Tri-	(TGC)4	12	21629325	21629336		AATGCATGCTAGCCAACTCG	58.98	ACTCCGCCTCCTAATGCTAC	58.959		367	21629191	21629557		0.00832988	0.00832988
Chr04	Di-	(AT)8	16	21642586	21642601		AATTCAATATGTGTGTGTGTGTGT	57.61	TGTAGGGGAGTTGGGAATCC	58.408		403	21642291	21642693		0.0028108	0.00832988
Chr04	Mono-	(T)10	10	21643148	21643157		TCGTGGTTTTGTTCGACATCC	59.132	AGGCATGCATGAAACACCTG	59.107		410	21642875	21643284		0.00832988	0.0028108
Chr04	Mono-	(T)10	10	21662936	21662945		TAGTTACAAGGGTCGGGCTG	59.1	ACTACTCCTTCCGTTCCACA	57.995		481	21662632	21663112		0.000270038	0.0028108
Chr04	Mono-	(A)10	10	21665223	21665232		TCCAACAACTACATAAACGTGCT	58.618	AGGCCTAAACTCACCTTACCA	58.372		234	21665143	21665376		0.0028108	0.00832988
Chr04	Tri-	(TTA)4	12	21665407	21665418		TGGTAAGGTGAGTTTAGGCCT	58.372	TGAGCAAGGCAAGAAGGAGA	58.941		467	21665356	21665822		0.00832988	0.00832988
Chr04	Mono-	(T)10	10	21667990	21667999		TTCGTTGTTTGGTTGGAGGG	58.605	ATTACCGTTCCCACTGTCCC	59.383		491	21667709	21668199		0.00832988	0.0028108
Chr04	Tetra-	(TTTG)4	16	21680785	21680800		TGTAGTTTGCGTGCTCCTTG	58.774	TTGCTCGTGGATGTTTCAGC	59.126		452	21680743	21681194		0.00832988	0.000889183
Chr04	Mono-	(T)10	10	21684876	21684885		CCAACTCAACAACACCTGCA	58.898	TGTGTGACCTCTGTGTGTGT	59.098		344	21684705	21685048		0.00832988	0.00832988
Chr04	Tri-	(TTG)13	39	21704722	21704760		GGGGTCTTTCGGAAACAACC	59.043	AATAGTCAGCCGCCTTATGC	58.116		206	21704618	21704823		0.00832988	0.000889183
Chr04	Tri-	(AGA)6	18	21746333	21746350		TGCCGAAACAATGCCACAAT	59.322	TGATGCGTTGCTTTCCTGTT	58.682		488	21746157	21746644		0.00832988	0.00832988
Chr04	Mono-	(T)10	10	21757508	21757517		TTGGAGGGTTTAGGGGTCTG	58.632	AGGTTTAAAATGTGAATTGCAACGA	58.723		462	21757148	21757609		0.00832988	0.0028108
Chr04	Mono-	(T)10	10	21769937	21769946		GCACATCAGTTTCACAGCCA	59.046	AGGTGAGAGTGAAAGGAGGC	59.02		215	21769904	21770118		0.000270038	0.00832988
Chr04	C	(T)10attaacaataaagagaataagg(A)12	44	21777981	21778024		ACGGTATTGAATTTGCCCTTAAA	57.013	ATTCACCACCTCCCCTCTTC	58.71		171	21777881	21778051		0.0028108	0.00832988
Chr04	Mono-	(A)10	10	21780095	21780104		ACTTTGTCACGCGTTAGTTATCA	58.699	TGCGCACAAAGAAGAAACCA	58.901		465	21779757	21780221		0.00832988	0.00832988
Chr04	Di-	(GA)7	14	21857345	21857358		ACTGTTGGTTGGGAGAGAGT	58.192	AAACCCCTCCTTCTAGTGCC	59.007		355	21857311	21857665		0.00832988	0.00832988
Chr04	C*	(T)10(TTG)4*	20	21862398	21862417		CAGAGAGAGAGCGCAGAAGA	58.906	ACAAATGGCCCAACATGCAA	59.236		390	21862050	21862439		0.00832988	0.00832988
Chr04	Mono-	(T)10	10	21864014	21864023		GCCTCCTTGTATGTATCGCC	58.203	TAAGCGGCAGAGTCAGGAAT	58.805		445	21863868	21864312		0.00832988	0.00832988
Chr04	Tri-	(TAA)4	12	21893593	21893604		GGAAAACCGTCGATGATCCG	59.072	TGCTGTCAAGTTTTCAGGGG	58.309		188	21893568	21893755		0.00832988	0.000889183
Chr04	Tri-	(TCG)4	12	21913338	21913349		AACCTAGGGCCTTCAAGTCC	59.007	CGGAGGTTAATCGGCGTTTT	58.919		216	21913159	21913374		0.00832988	0.00832988
Chr04	Di-	(TA)6	12	21941147	21941158		ACTAGTTGAGGGTTCCCAGC	59.015	TGCATGTGAGGTAGGCTGAA	59.017		467	21940778	21941244		0.00832988	0.00832988
Chr04	Tri-	(TTG)4	12	21948452	21948463		ATCGGCCCTATGTGACAAGT	58.796	TTGGGCTTGCACGAACAAAT	59.25		492	21948280	21948771		0.00832988	0.00832988
Chr04	Tri-	(TGG)4	12	21950734	21950745		CCGCGTTGCCTAGAATCTTC	59.069	GTCCGGCACTCCACTAAGAT	59.175		465	21950564	21951028		0.00832988	0.0028108
Chr04	C*	(A)10(AT)7*	23	21951166	21951188		AGTTAAGGACGTGGGGCTAG	58.808	AGAGGTGGTTTCGAAGCTAGT	58.751		494	21951062	21951555		0.00832988	2.01779e-05
Chr04	Mono-	(T)10	10	21952052	21952061		AGCATCGACTTGACACACAT	57.538	TCCACTATGCTAAAAGTGATATCCA	57.626		454	21951978	21952431		0.021943	0.00832988
Chr04	Di-	(CA)6	12	21964515	21964526		TGAACGTAAACCAACAACTGCT	58.989	CGGTTCGGTTTGTACACTCC	58.858		408	21964423	21964830		0.00832988	0.00832988
Chr04	Di-	(CA)8	16	21966069	21966084		GACAACAAGAGCCCAAATGC	57.93	ATGTCAGCTAGTGGGCCATT	59.078		423	21966011	21966433		0.00832988	0.00832988
Chr04	Tri-	(ACA)4	12	21990677	21990688		TCCACCCACTCCATACCAAC	59.011	TGACGACTCTGCTGGGAATT	59.023		310	21990485	21990794		0.00832988	0.00832988
Chr04	Tri-	(ACA)4	12	21999833	21999844		AGCATGGGGATCGGAAACTA	58.493	ACTCTCCCCAAACCCACTTT	58.768		412	21999474	21999885		0.00832988	0.000889183
Chr04	Tri-	(TTA)4	12	22003304	22003315		ACGCTAACCACACATGCTAT	57.309	ACCAAGTCTTCAAAGTGCAACT	58.644		500	22003173	22003672		0.00832988	0.00832988
Chr04	Mono-	(T)10	10	22009363	22009372		GAAAAGCTTGGGACTCTGCC	59.115	AAATTTCTGGGAACGCGAGG	58.835		465	22009240	22009704		0.00832988	0.00832988
Chr04	Mono-	(T)10	10	22012070	22012079		ATTGTCACGGCCAAACAAGC	59.968	ATCGGGGCCAATGATATCGT	59.016		361	22011877	22012237		0.00832988	0.00832988
Chr04	Tri-	(TTA)5	15	22036606	22036620		CGTGATTTTGACCCTCCTCG	58.64	GGCAGAATGTACGTCTTTTCTCT	58.754		498	22036280	22036777		0.00832988	0.00832988
Chr04	Mono-	(T)10	10	22050780	22050789		ATACGAGAGCCCAACGTCAA	59.107	AGATCGATGGCAAAAGGGGA	59.081		486	22050553	22051038		0.00832988	0.00832988
Chr04	Tri-	(AAC)4	12	22051056	22051067		TCCCCTTTTGCCATCGATCT	59.081	TGCTCTCCAAATCCTGACGT	59.023		255	22051019	22051273		0.00832988	0.0028108
Chr04	Mono-	(T)10	10	22053100	22053109		GATGTGCCCAATTTGCCAGA	59.103	GCTAGAAGTGAAAGGCCAACC	59.187		426	22052992	22053417		0.00832988	0.0028108
Chr04	Tri-	(TTG)4	12	22057715	22057726		CTCCCCAGACCTCACTTTGT	58.94	TTGCAAGAGGGAGAGGACAG	59.02		446	22057680	22058125		0.00832988	0.00832988
Chr04	Tri-	(TGC)4	12	22058905	22058916		AATGAGACTAGCGAGGAGGC	58.963	AGCTCTTCACCAGGTTGTCA	58.868		283	22058876	22059158		0.00832988	0.00832988
Chr04	Tri-	(CTT)4	12	22075618	22075629		AGTGGCGACTCTTCTTCTCA	58.378	GCCACACACAGGGTTACATG	59.119		430	22075387	22075816		0.00832988	0.00832988
Chr04	Mono-	(T)10	10	22087937	22087946		GCTTCACGCGGGAATTATTT	57.156	GTGGTCCTAAACATGTCATGCA	58.919		282	22087701	22087982		0.00832988	0.0028108
Chr04	Penta-	(GGCCC)4	20	22099360	22099379		CGGGTTTTGGTGGGTTTGAT	58.955	GGTTAAGGGCCGGTTTTGAC	59.4		120	22099287	22099406		0.00832988	0.0028108
Chr04	Mono-	(T)10	10	22105760	22105769		AACAAAGAGCGGGTCGAAAC	59.058	TCCCAATTCACCCTACTCTCT	57.508		104	22105690	22105793		0.00832988	0.000270038
Chr04	Di-	(TA)6	12	22114304	22114315		TCCACAATGTCCCCAACCTT	59.143	CACTGAACTGAACAAGCCGT	58.7		425	22114161	22114585		0.00832988	2.01779e-05
Chr04	Mono-	(A)10	10	22149589	22149598		AAATCCCTTTCAAAGTCCCTAGA	57.139	TATTTGAATGTGGTTTGCTTGCT	57.787		302	22149442	22149743		0.00832988	0.00832988
Chr04	Mono-	(A)10	10	22251447	22251456		CGATATCAAGACGGACACCC	57.864	ACCTCCAAAACAACTCCGAA	57.279		229	22251413	22251641		0.00832988	0.00832988
Chr04	Tri-	(CTA)5	15	22261146	22261160		CACCCACTTCCCTCCTTCAT	59.005	TCTGAAAGAGAGGGCGAAGG	59.102		281	22261072	22261352		0.00832988	0.0028108
Chr04	C	(A)12g(A)10	23	22271594	22271616		GGGGTAGGAATTGGAGTGCA	59.376	TCCCAGCCAAATATTTTCCCA	57.518		481	22271174	22271654		0.00832988	0.0028108
Chr04	Mono-	(T)10	10	22272408	22272417		GCCCGTCTGAACATCACTTG	59.201	ACTTCATCTACTGTGTGGCCA	59.022		447	22272019	22272465		0.000889183	0.00832988
Chr04	Tri-	(AAC)4	12	22293054	22293065		CCAATGGCCAACTACAACCC	59.105	TGGCCCATTGTTGTTGTTCT	58.213		188	22292953	22293140		0.00832988	0.021943
Chr04	Tri-	(ATA)5	15	22299296	22299310		CTTGGGCATTGTTGGTCGAA	59.042	TGGGACACTGCGTACATGC	60.375		382	22298979	22299360		0.00832988	0.00832988
Chr04	Tetra-	(TTTA)4	16	22309854	22309869		GTGTGGGTTGGACTGTTGTT	58.53	TAAGAGTTGAGGTGGAGCGG	59.104		489	22309536	22310024		0.00832988	0.000270038
Chr04	Mono-	(A)10	10	22368346	22368355		TCCAACTCCATCAACCTCCC	59.008	AACGGAACCCCAAACTCAAC	58.604		227	22368157	22368383		0.0028108	0.00832988
Chr04	C	(TAC)4(AAC)5	27	22374572	22374598		CACCTATCTCAAATGGCCGC	59.053	GGGTCTATCGGAAACAGCCT	59.169		459	22374239	22374697		0.00832988	0.00832988
Chr04	C	(AT)7aatgctactatatat(ACA)6	47	22398750	22398796		TGAGCACGTGGACAGTAGAA	58.676	CGCGGATAAGGGTAGAAGGT	58.962		408	22398682	22399089		0.00832988	0.000270038
Chr04	Mono-	(A)10	10	22429527	22429536		AGTGTTTGGATAGAAGTGCTGA	57.376	TCCGTTCATATATAATCTCTGCGT	57.489		406	22429276	22429681		0.00832988	7.97303e-05
Chr04	Di-	(TA)6	12	22431127	22431138		ACTAGAAGAAGTGGCGGCTT	59.023	TCCATACAAGGTGAAATCTGAAGC	59.056		392	22431051	22431442		0.00832988	7.97303e-05
Chr04	Tri-	(GTT)4	12	22469154	22469165		TGTTGTGGATTGGAGTTGGC	58.673	GTAATGATGACGTGGTGGCC	58.986		411	22469084	22469494		0.00832988	0.00832988
Chr04	C	(TC)12(TA)15	54	22592392	22592445		GTCGTCCTTCCTTGGCTTTT	58.394	AATTGAGGGTGTGGGGTAGG	59		283	22592364	22592646		0.00832988	0.00832988
Chr04	Di-	(TC)6	12	22627854	22627865		TGGTAGCACTGAAAGAGGCA	58.944	AGGTTGATGGTCCATGCTCA	59.006		468	22627443	22627910		0.00832988	0.0028108
Chr04	Tri-	(TTC)7	21	22631503	22631523		TCCGTCATCAAGGTTCGTGA	59.037	ACGGGAAATTTTGTCAGAGCA	58.418		500	22631431	22631930		0.00832988	0.00832988
Chr04	Tri-	(CCA)4	12	22634146	22634157		GTACCATCACCGCCATCTTG	58.7	GACGGTGGTGGTGAGGATAA	59.1		216	22634021	22634236		0.00832988	0.00832988
Chr04	Tri-	(TTG)5	15	22635573	22635587		CCTGCAGGTAAGGGTAGTCC	59.169	GGCATCCTCAGCCACCTATA	58.648		214	22635414	22635627		0.00832988	0.00832988
Chr04	Mono-	(A)10	10	22636665	22636674		TGCTTGTGGTGCGTCATATG	58.914	GGCACGATGAGGAAGCAAAA	59.119		416	22636605	22637020		0.00832988	0.00832988
Chr04	Mono-	(T)10	10	22647447	22647456		GCGTTACGATCGGAAAAGCT	59.003	ACAGTTGTCCCTCTGTTGACT	58.881		345	22647306	22647650		0.00832988	0.00832988
Chr04	Tri-	(CTA)4	12	22681236	22681247		CGGAGAGCCTGACTTGGTTA	59.104	AGCCAAAGTCAGAAGTGCTT	57.645		391	22680946	22681336		0.00832988	0.0028108
Chr04	Tri-	(GTT)4	12	22690674	22690685		AGTGTAGTGTCAAGGAGGCT	57.983	CATTCGGCAGTCAACCATCC	59.265		472	22690349	22690820		0.00832988	0.00832988
Chr04	Tri-	(CGA)4	12	22763388	22763399		CACCGAAATAGTGGCACCAA	58.471	TAAAGCCCTCGATCACCCAA	58.719		472	22763183	22763654		0.00832988	0.0028108
Chr04	Di-	(AC)13	26	22790547	22790572		ACACTTCATGCATGTTTCCCT	58.12	TCGACTCTGAGCAACCCAAT	59.023		392	22790479	22790870		0.00832988	0.00832988
Chr04	Di-	(CA)6	12	22794536	22794547		GTCAGTGTCTACGGGTCACT	58.754	TATGTAACACCCCGGGCTTT	59.007		426	22794452	22794877		0.00832988	0.00832988
Chr04	Tri-	(TCA)4	12	22894581	22894592		ATCCGTGATAAGCCGTCAGA	58.6	GGCCTAACCCTAGATCCCAT	57.954		408	22894435	22894842		0.00832988	0.00832988
Chr04	C	(CTG)4gttgatgattggacggctgac(AAT)4	45	23236441	23236485		GCGGGAAATTCAGAGGCAAA	59.112	TGACAGAAACCCAACCGATG	58.109		446	23236347	23236792		0.00832988	0.00832988
Chr04	Tetra-	(AAAT)4	16	23263053	23263068		AGCCTCATGTGCATAGCTCT	58.87	AGTATTAGTACCCGCGCGAT	58.758		433	23262693	23263125		0.00832988	0.00832988
Chr04	Mono-	(T)10	10	23265725	23265734		GCAACACTGTCAGTCGCTTT	59.342	AATGAGACGGATAGCGTCGT	58.977		451	23265529	23265979		0.00832988	0.00832988
Chr04	Tri-	(ATA)5	15	23282536	23282550		CAGCCGTTGGATCAGTTTTG	57.663	TGACCGCCCGACACTTTT	59.493		500	23282301	23282800		0.00832988	0.00832988
Chr04	Tri-	(GAG)4	12	23311851	23311862		AGGCTTGAAACTAGAAGTGCA	57.508	ACCTTTGCTCTCATGCTCCT	59.01		499	23311805	23312303		0.00832988	0.00832988
Chr04	Mono-	(T)10	10	23315956	23315965		CAGAAACTTCGTTGGGGTCG	59.134	ACAGAGTCGGATGCAGGATT	58.801		402	23315652	23316053		0.0028108	0.00832988
Chr04	Di-	(AG)8	16	23327733	23327748		GGTGGCTTACTCCCTTGAAG	57.885	ACTTACAAAGACGGCATGGG	58.179		445	23327477	23327921		0.0867049	0.00832988
Chr04	C	(TAA)4tg(ACA)4	26	23360087	23360112		TGGCATGAACTCTGCAGGTA	59.017	CACAATGCATGCGTATCAAGG	58.277		376	23359972	23360347		0.00832988	0.00832988
Chr04	Di-	(TA)7	14	23367068	23367081		TTGAGCAACACAATCCAGGC	59.039	TCATCACATGCATGCCTTCA	57.868		467	23366999	23367465		0.00832988	0.00832988
Chr04	Mono-	(A)10	10	23369842	23369851		TGGACTTTCTGGAGCCAACT	58.86	GGCCTGTTTGTAGTGCTGTT	58.681		499	23369626	23370124		0.00832988	0.00832988
Chr04	Tri-	(ACA)4	12	23394708	23394719		GCCCGAGATTTGCCTTGTTT	59.397	CCTCCCCAGACCTCATTTGT	59.005		169	23394587	23394755		0.00832988	0.00832988
Chr04	Tri-	(TTG)5	15	23399930	23399944		TCATCCCGAGATCTTGAGCC	58.956	GGTCGTTTGGTTGGTGGATC	59.121		335	23399805	23400139		0.00832988	0.00832988
Chr04	Tri-	(TTC)7	21	23406124	23406144		TTTCCAGCCGTGCATATTGG	58.898	ACAGGAGGACACGTCTGAAG	59.038		457	23405728	23406184		0.0028108	0.00832988
Chr04	Di-	(TA)6	12	23408056	23408067		TGTCCCATATTACTCGTCCCA	57.965	ACCCAAGCTCATGACACGTA	59.026		455	23407828	23408282		0.00832988	0.00832988
Chr04	Tri-	(AAG)4	12	23429152	23429163		TTGGTAGAGTCTCGTGCTGA	58.094	TCACTCTTCAAGAATTCCGCA	57.599		112	23429108	23429219		0.00832988	0.00832988
Chr04	Mono-	(T)10	10	23430477	23430486		CATGGGCTTCTTCACATGCA	58.821	CCAACCCACTTCTTCTCCCA	59.229		275	23430445	23430719		0.00832988	0.00832988
Chr04	Tri-	(CGA)4	12	23452860	23452871		GCCTAGCAGATGTCTCTTCG	57.867	ATTGGTGGGAGAAGGGAACG	59.672		476	23452489	23452964		0.00832988	0.00832988
Chr04	Mono-	(A)10	10	23475149	23475158		TTCTTGAGCCGGGTGTTTTC	58.685	TGAGGGCGCGTATACAAGAT	58.963		402	23474868	23475269		0.00832988	0.00832988
Chr04	Mono-	(A)10	10	23475932	23475941		ATGCTTTCCCCTCCTCCAAA	58.916	TGGTTTGCTTGGCTTGATCT	58		424	23475619	23476042		0.00832988	0.0028108
Chr04	Mono-	(A)10	10	23487203	23487212		CCACTGTACTTGGGTAGAATCAG	58.24	TGAGAAAAGAGCACAGTCCTG	57.883		286	23486962	23487247		0.00832988	0.00832988
Chr04	Tri-	(TAA)4	12	23492050	23492061		GGGATTTAGTCGTTCGCCCT	59.823	GCGCACAATAGCCACTCTTT	59.195		333	23492028	23492360		0.00832988	0.00832988
Chr04	Mono-	(A)10	10	23512068	23512077		AAAGCCAGGACAGAGGAACA	58.86	TTTTCAGGAAGGTGCAGCAC	58.968		256	23511958	23512213		0.00832988	0.00832988
Chr04	Tri-	(CAA)5	15	23515814	23515828		CACCCTATCCCACGTGACAA	59.389	ACGGCCTCTCTACTTCTTCG	58.904		487	23515429	23515915		0.00832988	0.00832988
Chr04	Mono-	(A)10	10	23516232	23516241		GCACCGCAAAAGAATGATGC	59.006	GGTGGTCTGTATGGCTGGAA	59.382		334	23516123	23516456		0.00832988	0.00832988
Chr04	Tri-	(ACA)7	21	23524302	23524322		TCTTCACCAAGTCCCTCACC	58.943	GGTAGAGGTATGGACTGCGT	58.599		351	23524037	23524387		0.00832988	0.00832988
Chr04	Mono-	(T)10	10	23540044	23540053		GTAAGGCTTGGTTGGGTTGG	59.034	CCCCGCATACAATCTCTCGA	59.326		483	23539904	23540386		0.0028108	0.00832988
Chr04	Di-	(TA)10	20	23567941	23567960		AGAACAGGAGGAGTATATCAAGACT	58.321	TGCCTATATAAAGCGGGCGA	59.029		417	23567910	23568326		0.00832988	0.000889183
Chr04	Mono-	(T)10	10	23589379	23589388		CCATCGTTGAGTTCGGAACC	58.924	TGATTTGTCGAGTTTCACCCC	58.5		483	23589211	23589693		0.00832988	0.0028108
Chr04	Mono-	(T)10	10	23596500	23596509		CAAGCTAACGTGATCTGAGGA	57.49	CGATCAGACTCCATTGCCAA	57.972		478	23596136	23596613		0.00832988	0.00832988
Chr04	Mono-	(A)10	10	23599497	23599506		TTTGGCTTGCGAGGTGTTTT	59.179	GCTCTGACACTGCTTCCAAC	59.129		495	23599410	23599904		0.00832988	0.00832988
Chr04	Mono-	(T)10	10	23614406	23614415		TCGATTTGCTTCATGAATTTTGCT	58.528	TGCATTTAAAGGTTCGTGAAGAT	57.042		367	23614242	23614608		7.97303e-05	0.00832988
Chr04	Tri-	(TAA)4	12	23619849	23619860		TTGTTGAGTGTTCCTTGGCT	57.565	ATTGGTACGCGGGATAAGGT	58.874		384	23619761	23620144		7.97303e-05	0.0028108
Chr04	C	(T)11a(ATT)5	27	23633017	23633043		AGCTGACTTGAAGGGAGGTC	59.02	CCCACCCCTAGCTGCTATAG	58.729		162	23632921	23633082		0.00832988	0.00832988
Chr04	Mono-	(T)10	10	23704250	23704259		AGAAACCGATCACTTGTGGTC	58.232	TGGGGTTCAATTGTGCATCA	57.993		298	23704152	23704449		0.000889183	0.00832988
Chr04	Mono-	(T)10	10	23709644	23709653		GGCGTGGAATAGTGCTTTCC	59.267	ACAACCACAAAAGAGGACGA	57.297		286	23709398	23709683		0.00832988	0.00832988
Chr04	Mono-	(A)10	10	23711500	23711509		CGAATTTTGCCGCGTGAAAA	58.876	GGGGATAGTGGAGTGTGAGG	58.876		271	23711332	23711602		0.00832988	0.00832988
Chr04	Di-	(TA)7	14	23793774	23793787		TGCTCTCACAAACGCCAAAA	58.901	TCCGCTTTCCCCAGAATTCT	59.008		239	23793666	23793904		0.00832988	0.00832988
Chr04	Mono-	(T)10	10	23826248	23826257		GATCCACAATGCGCTAAGGG	59.053	CCTGTAAAACCCCGCGATTT	58.83		251	23826047	23826297		0.00832988	0.00832988
Chr04	Tri-	(TAT)7	21	23844337	23844357		AGATTGAAGAGGGGTGTCGG	59.095	TGACACTCACACTAACTTCCAA	57.253		491	23844035	23844525		0.00832988	0.00832988
Chr04	Di-	(AT)7	14	23895640	23895653		TTGACTTTTACGTTGGGCCC	58.679	GCTTTCACCCGACCACATTA	58.184		374	23895614	23895987		0.00832988	0.00832988
Chr04	Mono-	(G)10	10	23901105	23901114		TTGCCTTTCACCGTTTTCCC	59.252	TAAGCGTGCGTCCTACTTGA	59.117		287	23900849	23901135		0.00832988	0.00832988
Chr04	Mono-	(A)10	10	23914138	23914147		ATACCGAATCAGACCGTTCG	57.513	TCCGTTTCATTTTACTCGTCTCA	58.126		289	23913941	23914229		0.00832988	0.00832988
Chr04	Tri-	(ATC)4	12	23916099	23916110		CGCGTTTGAGGGGTACTTTT	58.768	GCTGAGGTTGTTGTCGTTCT	58.417		324	23915853	23916176		0.00832988	0.00832988
Chr04	Tri-	(TTG)4	12	23922359	23922370		AGGTAGTGGTATGGTCTGCG	58.888	GACTAGTCCTGCTCCCTTCC	58.884		468	23922286	23922753		0.00832988	0.00832988
Chr04	Mono-	(T)10	10	23935322	23935331		AGCTATCCTCGGGTCTTTGG	58.876	ATCCCACCCCACTCCAATTT	58.907		236	23935234	23935469		0.00832988	0.0028108
Chr04	Mono-	(T)10	10	23945274	23945283		TCCCAACCTCAAAGAAGCCA	59.15	TCAAACACAGCCGACAACAG	58.986		369	23945222	23945590		0.00832988	0.0028108
Chr04	C	(ATCC)4ac(CCAT)4	34	23955563	23955596		GTGCCTTTGTTGCCCTGAAT	59.319	CGCCCAACAAATCAAAACCG	58.864		390	23955489	23955878		0.00832988	0.00832988
Chr04	Tri-	(GAA)4	12	23980022	23980033		ACCTCCATCCTTGTAGTCCAC	58.811	TGAAGAGGTGAAGCTTGTGG	57.739		295	23979894	23980188		0.00832988	0.00832988
Chr04	Tri-	(ACA)6	18	24046208	24046225		GAAGGGTGGTTGGCTCTTTC	58.752	TGGTGTGCGGATTCAAAGTT	58.314		440	24045815	24046254		0.00832988	0.00832988
Chr04	C*	(TATACA)4(AC)6*(AT)8	49	24116567	24116615		CGTGACTTGCCGCAATTCTA	58.924	CGTTTGGCTGCTAAAGGTTTC	58.338		342	24116487	24116828		0.00832988	0.000270038
Chr04	Mono-	(T)10	10	24126869	24126878		GGGTATACTTCTGACGCGCA	59.898	TCTGACAGAAAGTTTTGCAAGGA	58.731		494	24126505	24126998		0.0028108	0.00832988
Chr04	Tri-	(CAT)6	18	24183430	24183447		GGTTGTGAGCATTGCATCCT	58.82	ACGGTCCACTTGTACTCAGT	58.299		490	24183184	24183673		0.00832988	0.00832988
Chr04	Tetra-	(AAAT)4	16	24186891	24186906		ACCCCTACCCTATTCCACCT	58.967	TGTTTTACTCGGTGTTCATCGT	58.28		422	24186511	24186932		0.00832988	0.00832988
Chr04	C	(ACC)4acac(A)13	29	24191309	24191337		CCTACCCTCACCATTGCAGA	59.088	AATCTTGACCACCCAACCCA	59.143		435	24191181	24191615		0.00832988	0.0028108
Chr04	C	(TA)12(CATA)8	56	24192742	24192797		TTTAGGGGTGGGGTTTGTGT	59.065	TCATTCGCTAAACCCCTGAAA	57.573		462	24192594	24193055		0.00832988	0.0028108
Chr04	Mono-	(A)10	10	24281660	24281669		GCAGCAAAACGGGAACAAAC	59.072	GGTAGCCTGATCCGAGTGAA	58.888		380	24281399	24281778		0.00832988	0.00832988
Chr04	Hexa-	(GGATTT)5	30	24282979	24283008		CAACCGAAGAAGCTCGAAAGT	58.864	TGGAGGATTACTGGTGCGTT	59.019		219	24282889	24283107		0.0028108	0.00832988
Chr04	C	(AAT)9aaaaatgacgccgttttaacac(A)10	59	24314325	24314383		TATTTGCTCTTCTTGGGCGC	58.905	TGTAACTCCCATGCGTGAGT	59.026		275	24314262	24314536		0.00832988	0.00832988
Chr04	Mono-	(T)10	10	24322058	24322067		CCGGCTTTCAACACTTGTGA	58.979	TGGCCTTCCTCTTGACATGT	58.933		309	24321945	24322253		0.00832988	0.00832988
Chr04	Tri-	(ATC)4	12	24324193	24324204		TCCCAATCGCTCCTGGTATC	58.951	GCAAATCGTGGCATGTTGTG	58.938		167	24324118	24324284		0.00832988	0.00832988
Chr04	Mono-	(T)10	10	24327563	24327572		TGGAGCGCTCTACCATTTGA	59.098	GCCTCAGTGCTTTCGATCAG	58.995		470	24327268	24327737		0.000889183	0.00832988
Chr04	Tri-	(TGG)11	33	24361109	24361141		TGCTCAACCCTTTACAACAGA	57.431	GCCACCATAAACACCACCAG	59.112		391	24360785	24361175		0.00832988	0.00832988
Chr04	Di-	(AG)7	14	24376164	24376177		AGGGAGGTTGCACTGTCTTT	59.153	TACAGGGGTACATGCATGGG	59.157		491	24376063	24376553		0.00832988	0.00832988
Chr04	Tri-	(GTA)4	12	24406237	24406248		ACGTGACACCAATAGCCCAA	59.601	TTTTCAGCTGTGCATATTTCATAGT	57.605		416	24406073	24406488		0.00832988	0.000889183
Chr04	Mono-	(T)10	10	24410412	24410421		CAGACGTGTCCACTCATTCT	57.268	GGTTTAGTTGAGGTCAGACTGG	58.335		496	24410369	24410864		0.00832988	0.00832988
Chr04	Tri-	(TGT)4	12	24411748	24411759		CCTCCACAGACTCCACTTGT	58.948	AGTCTGCTTGCCACTTAGCT	59.31		467	24411712	24412178		0.00832988	0.00832988
Chr04	Tri-	(GGT)5	15	24433227	24433241		TGCGTACATTCTACCCTCCC	58.883	GATGGTGTAAAGCTGCCGAG	58.99		425	24433169	24433593		0.00832988	0.00832988
Chr04	Tri-	(CAA)4	12	24433964	24433975		CTCGGCAGCTTTACACCATC	58.99	GCGGTGTAAGGTTTGTGTGT	58.981		463	24433574	24434036		0.00832988	0.00832988
Chr04	C*	(A)11(AG)6*	22	24436980	24437001		CGGTACCTAGCTTCCTCAGG	58.966	CACTGTCCCGTTGAAGCAAT	58.762		214	24436862	24437075		0.00832988	0.00832988
Chr04	C	(A)10tgataataatact(A)11	34	24460504	24460537		TCACAACGTCCTATGGCCTT	59.019	GATGGTGGTTGATTCCGACG	58.993		174	24460429	24460602		0.00832988	0.0028108
Chr04	C	(TA)18(TG)6	48	24469097	24469144		GCGCCCAGAGTGAGTGTATA	59.255	ACGTTGTCACAGAGATCGAAG	58.065		427	24468983	24469409		0.00832988	0.00832988
Chr04	Di-	(AT)8	16	24471104	24471119		TCCTTCGACCCAATTTATGTAATGA	58.345	TGACCAACCAAACAGTCCTCT	59.156		321	24470940	24471260		0.00832988	0.00832988
Chr04	Tri-	(ATA)9	27	24472085	24472111		CTTGCTGGCATTGTTACGGT	59.119	TGGTAGCGCTTTATCCCTCA	58.508		486	24471780	24472265		0.00832988	0.00832988
Chr04	C	(GT)6a(AT)11(GT)11	57	24478129	24478185		CTTGACGGCCAGATCAACAA	58.477	GGAGTATATCGAAACTCATGTGCA	58.71		304	24477998	24478301		0.0028108	0.000270038
Chr04	Mono-	(A)10	10	24480786	24480795		AGTCGGGCTCCAATACGATT	58.879	CACACACACACACACACGAT	58.994		349	24480745	24481093		0.00832988	0.000889183
Chr04	Di-	(GT)10	20	24481077	24481096		AGTCGGGCTCCAATACGATT	58.879	AGGTCTAAGAGATTCGTTGGGA	58.29		422	24480745	24481166		0.0028108	0.00832988
Chr04	Mono-	(T)10	10	24491558	24491567		AGTGTGTGGATGGGTAGTGG	59.016	CCCACTCCATCATCCACCAT	59.151		356	24491262	24491617		0.00832988	0.00832988
Chr04	Mono-	(T)10	10	24492684	24492693		CTGGCCACGTAAAACCCATT	58.747	ACCCTTCCACATCTTCCTGT	58.253		410	24492640	24493049		0.00832988	0.00832988
Chr04	C	(GAG)4tttgagaaagtagt(TA)11	48	24494037	24494084		GCACGTTGAGTAGGCATGAA	58.561	AACAGCCAAACACCACCTTC	58.889		476	24493787	24494262		0.00832988	7.97303e-05
Chr04	Mono-	(A)10	10	24553289	24553298		GCATGATGACGGAGGAGGTA	58.959	CTTGTTGGCAGTTAGTGGGG	58.752		212	24553124	24553335		0.00832988	0.00832988
Chr04	Di-	(TA)8	16	24596808	24596823		TGCATGCCTAATACCCACATTC	58.778	AAAACACACACGGCATAATCAT	57.218		499	24596414	24596912		7.97303e-05	0.00832988
Chr04	Mono-	(A)10	10	24606595	24606604		TCTTAGAGTTGCCTGTTACTTCTT	57.579	AGGATGCCTCTCTCCACTTT	58.036		385	24606543	24606927		0.0028108	0.00832988
Chr04	Tri-	(TTG)4	12	24616163	24616174		AGTCGGGGTCTATCGGAAAC	58.89	TCGGTCTTGTTCATGTGTGC	58.774		200	24616058	24616257		0.00832988	0.00832988
Chr04	Di-	(AT)10	20	24616957	24616976		CTCTATTGTGTATTCAGGTGCGT	58.566	GGCACACACAGCACTATTGA	58.477		412	24616825	24617236		0.00832988	0.00832988
Chr04	Tri-	(TTG)4	12	24646963	24646974		TCCTGAGATGGTTGTCGGTC	59.104	GCACCACTACCACTACCACT	59.026		371	24646632	24647002		0.00832988	0.00832988
Chr04	Hexa-	(ATCTAT)4	24	24714366	24714389		TGCCAACCTTCTTCACCCA	59.073	AAGTCACGCACACACCAAAA	58.83		398	24714220	24714617		0.00832988	0.00832988
Chr04	Tri-	(TTG)4	12	24733039	24733050		CATTCAGACTGGAGGAGGGG	59.164	ACAGCATGCAACCACAACAA	59.177		344	24732760	24733103		0.00832988	0.0028108
Chr04	Tri-	(ATA)5	15	24765395	24765409		TGTCGGGATAGGGAACAAGG	58.799	TCAGAGGTTTGTGTCCACCT	58.493		295	24765135	24765429		0.00832988	0.00832988
Chr04	Tri-	(CTA)4	12	24786707	24786718		TGAAGGCCAACAGAGCTTCA	59.526	TTTGGGCTCACTACCTGGTT	58.854		304	24786587	24786890		0.00832988	0.00832988
Chr04	Di-	(AT)10	20	24803071	24803090		TATGGGTGCAGCTTCCTAGG	58.868	CTCGCCGTGGAAAGTAAAGG	58.924		219	24802967	24803185		0.0028108	0.00832988
Chr04	Tri-	(GAA)4	12	24943843	24943854		CGCTATGCACCAGAGTTGAC	58.998	TAGGGTGCTGGCTGTTAACA	58.939		317	24943575	24943891		0.00832988	0.00832988
Chr04	Di-	(TC)6	12	24953075	24953086		CACTGGCTAAAGAAGGTGCA	58.104	TGATTGGGTGGTGATGTGGA	58.929		489	24952962	24953450		0.00832988	0.0028108
Chr04	Di-	(AT)8	16	25060310	25060325		AGTTCCTGCATAGCTTGGGT	59.005	GGCATCCTAAACCGATCCCT	59.234		182	25060179	25060360		0.00832988	0.00832988
Chr04	Mono-	(T)10	10	25152144	25152153		AGAGCAGATAAGATGTTTCATGCA	58.566	GGTACCCAGCAAAGATTAAAATAGG	57.961		379	25151818	25152196		0.000889183	0.000889183
Chr04	Mono-	(A)10	10	25153852	25153861		AGACTGCGTACATCCTACCC	58.599	ACACTGATTCAACCACTTTCCA	58.103		459	25153525	25153983		0.00832988	0.00832988
Chr04	Di-	(AT)15	30	25189612	25189641		TTATCTTGTGGTCCGTCGGG	59.467	AGGATGGGTTAGCGGTTGAA	59.011		203	25189545	25189747		0.0028108	0.00832988
Chr04	Di-	(TC)9	18	25196800	25196817		AACCTTCCAGACTTAGACCCT	57.723	TGAACAGGCACACACAAGAT	57.653		461	25196538	25196998		0.00832988	0.00832988
Chr04	Mono-	(A)10	10	25206193	25206202		GCATGTCATCAGCCTTCCAG	58.977	GAAGCTGAGATGATGCGCAA	58.988		443	25206047	25206489		0.00832988	0.00832988
Chr04	Di-	(AG)6	12	25435469	25435480		TTGTGTATGTGGCCCGAAAC	58.76	CCTCCACGAACAATGCGAAA	59.128		370	25435179	25435548		0.00832988	0.0028108
Chr04	Tetra-	(ATTT)4	16	25651237	25651252		ACCACTACCCTATCCACACAC	58.815	ACATGTTTTGAGGCTGGTGG	58.669		435	25651115	25651549		0.00832988	0.00832988
Chr04	Tri-	(GAA)5	15	25662960	25662974		CAAAGGGGAATTCTGCGACC	59.189	ACACACGTCGACCTACCATT	59.036		183	25662917	25663099		0.00832988	0.00832988
Chr04	C	(T)10caattttttttactccatttttcttgatac(T)12	52	25681664	25681715		GAAAGAAAGGTCGGCATGGG	59.189	TCTTTCGTACCCCTCTTTTGGA	59.026		338	25681423	25681760		0.0028108	0.00832988
Chr04	Penta-	(TAAAA)4	20	25684961	25684980		TCCACAACTTGTTTCCTCCCT	59.15	GAGAGATGCAACGGTCAGGT	59.752		467	25684775	25685241		0.00832988	7.97303e-05
Chr04	C	(AT)7gtg(TGTA)4	33	25688710	25688742		ACATTTGAGGTGTAGAGGGGA	58.084	TGTAGTGTAGCTTGGACCCG	59.107		320	25688498	25688817		0.00832988	0.00832988
Chr04	C	(A)10g(A)10	21	25690050	25690070		TGAAGAAATAGGCAGCGACA	57.239	CACCCTTGCCTCCTATCCAT	58.856		477	25689670	25690146		0.00832988	0.0028108
Chr04	Tri-	(ACA)4	12	25703697	25703708		AAGAGAAATCAGGGCCTGCT	59.002	ACTGTGTACACGCTACCCTC	59.113		418	25703350	25703767		0.00832988	0.00832988
Chr04	Tri-	(ATT)4	12	25781816	25781827		CGCTTGAACCACATATTACACCT	59.061	TGTTCGAAACTAGTATGTGAAACAG	57.597		315	25781620	25781934		0.0028108	0.00832988
Chr04	C	(GT)7(AT)9	32	25802539	25802570		TGGTCTCTGTATTCCCCGTG	58.808	GGGCATGCTGTAGACACCTA	59.169		328	25802398	25802725		0.00832988	0.00832988
Chr04	Tri-	(GAT)4	12	25826883	25826894		AGTGGTGCGCTTTGATGTTT	58.968	TGGTGTGGGTCGATTCTTGA	58.947		265	25826732	25826996		0.00832988	0.00832988
Chr04	Tri-	(AAG)6	18	25877080	25877097		GGGAGGGGATTGAACAGACA	59.008	GAAATAGAACGCCGTCACCG	59.356		130	25877033	25877162		0.00832988	2.01779e-05
Chr04	Di-	(AT)6	12	25884038	25884049		TGGGGTTGCAAAATCGAAAGT	58.964	GCAGGTGATGTGGTGGATTC	58.902		448	25883696	25884143		0.00832988	0.00832988
Chr04	Tri-	(ATA)18	54	25884872	25884925		GTCCAGAGGCTTTCGGTTTC	58.842	CGTGCAGATTTTGGGAAGGG	59.472		475	25884739	25885213		0.0028108	0.00832988
Chr04	Mono-	(A)10	10	25890676	25890685		ACTCCCTTCGGTTCAAATTGA	57.498	TTCTTTCCCAAACGAAGCGG	59.051		299	25890472	25890770		0.00832988	0.00832988
Chr04	Tri-	(AAG)4	12	25891019	25891030		CCTCCTCCCTGCCATAAGAG	58.945	CATGCTAGTCCGCCAACAAA	58.836		456	25890779	25891234		0.00832988	0.00832988
Chr04	Di-	(GA)7	14	25915339	25915352		TTGAGCTTCCAGTCCTCCTC	58.729	TGTTAGGTTGTGGAGCCTGA	58.57		494	25915067	25915560		0.00832988	0.00832988
Chr04	Mono-	(A)10	10	25946771	25946780		ATGGGGAAGGAGGCAATTCA	58.99	TGAGATACGTTGGCACCCTT	59.019		320	25946510	25946829		0.000889183	0.00832988
Chr04	Tri-	(ATT)4	12	25949478	25949489		TCCAGAGAAAAGAGGTGATCGT	58.834	TGAAGTTGATGGCGGGAAGA	59.31		478	25949337	25949814		0.00832988	0.00832988
Chr04	Tri-	(TTC)4	12	25961309	25961320		TCCATCTTTGCCGATCGAGA	58.889	ACGAGTAGCCATCCCTATGC	59.03		471	25961235	25961705		0.00832988	0.00832988
Chr04	Mono-	(T)10	10	25980833	25980842		TGGGTCAGTACTATGGAAACGT	58.833	TCCCAAAGAGTCGTCCCTC	58.333		458	25980503	25980960		0.00832988	2.01779e-05
Chr04	Mono-	(T)10	10	25992370	25992379		TTCCCCTTTCTGGCCATCAA	59.217	AAACAAACTAATAAGAAGCGGATGT	57.551		438	25992122	25992559		0.00832988	0.00832988
Chr04	Tetra-	(TAGT)5	20	25998021	25998040		AAGTGGAAGCAGCCGATACT	59.095	GCTTTCCTCAACTTGCTCTGT	58.775		451	25997926	25998376		0.00832988	0.00832988
Chr04	Mono-	(T)10	10	26018172	26018181		AAAAGTACTCGGTGGTGGCT	59.237	GAGGATTGTGGTAGGTGGGG	59.453		168	26018052	26018219		0.00832988	0.000889183
Chr04	Mono-	(T)10	10	26020137	26020146		AACAAAATAGCATCAAGACGCA	57.235	CACGAGTTGTTGCTGCACA	59.279		449	26019767	26020215		0.0028108	0.00832988
Chr04	Mono-	(T)10	10	26067809	26067818		TTACGTGTAATGGGCCGGT	59.018	CAATTGTGGACCATGGCCAT	58.803		360	26067781	26068140		0.00832988	0.00832988
Chr04	C	(T)11cc(T)11	24	26112832	26112855		GCATCGCACGGGTATGTATAC	59.009	GCTATATCATTCGGCGGCTG	58.998		204	26112752	26112955		0.00832988	0.0028108
Chr04	Mono-	(T)10	10	26138410	26138419		TCACACACATCTCGTTTCAATCA	58.624	CATGCTAGAGGTCTGGAGGG	58.953		425	26138195	26138619		0.00832988	0.00832988
Chr04	Mono-	(A)10	10	26169785	26169794		CCAAGGTTATAGAATGACACCTCA	58.011	TCAGTTCCTTAGTTTTCTTTCACAA	57.068		480	26169549	26170028		0.00832988	0.0028108
Chr04	Tri-	(ATG)8	24	26185201	26185224		ACACCGCTAGCACTAACAGT	59.033	TGTATACGGGGATTGTGCGA	58.887		298	26184977	26185274		0.0028108	0.00832988
Chr04	Mono-	(A)10	10	26365525	26365534		GGTACCCACGTGACCCTTTA	59.024	ACTTGAGAGACATGACTACAACG	58.2		449	26365123	26365571		0.00832988	0.00832988
Chr04	Mono-	(A)10	10	26388780	26388789		CGCACACCTGATTCTCCTCT	59.466	GAGTGGCGGGAGTATTGAGA	58.888		498	26388706	26389203		0.00832988	0.00832988
Chr04	Di-	(TA)6	12	26406162	26406173		ATCATCTGAAGCCACCGTCA	59.095	CGTCTTTCTCTTCTCCGACC	57.734		166	26406071	26406236		0.00832988	0.00832988
Chr04	Tri-	(TAA)4	12	26413583	26413594		TAGTAACGAAAGGCCAGGCA	59.022	TCCGGTTCGAGCCTAACATT	59.1		232	26413386	26413617		0.0028108	0.00832988
Chr04	Mono-	(A)10	10	26451675	26451684		TGAGGATCGATGAAGGCTCT	57.921	TGGTACCTACTTAATGACATGACA	57.139		492	26451628	26452119		7.97303e-05	0.00832988
Chr04	Tri-	(TTG)8	24	26498803	26498826		GGTAGAGGTATGGACTGCGT	58.599	GCCAATTTGCATGCCATCAT	58.038		448	26498739	26499186		0.00832988	0.00832988
Chr04	Tri-	(AGT)4	12	26503719	26503730		AAGCCGTCTCCAAATACCCA	59.011	TGGCCCTGATTCCCTTAAGG	59.074		497	26503346	26503842		0.00832988	0.00832988
Chr04	Di-	(TA)7	14	26507567	26507580		TCATTCGTTACGTTGCCACC	58.85	CAAGATCAATCCAGCCACCA	57.867		499	26507350	26507848		0.00832988	0.00832988
Chr04	Mono-	(T)10	10	26519038	26519047		GCGAAGATGGTGCAAATGGT	59.472	GGCTGGTATGGAGTAGGTGG	59.241		410	26518918	26519327		0.00832988	0.00832988
Chr04	Mono-	(A)10	10	26532471	26532480		TGTCCAGGTGCTTGTGATCT	58.941	AAAATATGACGGGGTGGGGT	58.996		472	26532125	26532596		0.00832988	0.00832988
Chr04	Mono-	(T)10	10	26573094	26573103		CGAACAACACGAGGACTCCA	59.968	TCCTATTTCTCGCGGCTCTT	58.888		320	26572895	26573214		0.00832988	0.00832988
Chr04	Mono-	(A)10	10	26583471	26583480		AAATTCCACCAAGCATGCCA	58.65	TCAAGTTGTCCCTCATTCCAA	57.126		281	26583444	26583724		0.00832988	0.00832988
Chr04	Hexa-	(AAATAA)5	30	26584369	26584398		ACCACCGTTTGTCAACTTTG	57.068	TAGCGCGAAAATGTCCCTTG	58.917		396	26584299	26584694		0.0028108	0.00832988
Chr04	C	(A)18ctggtt(A)10tacttg(A)10	50	26585328	26585377		GGAACCCTGTTGAGTGTGAAC	59.053	GGGTGAAACAGGATCCTTCG	58.261		470	26585060	26585529		0.00832988	0.00832988
Chr04	Tri-	(TTG)5	15	26601016	26601030		CCGGGGATCTATCGGAAACA	58.955	CGCTCCCAAGTGTACATGTG	58.921		243	26600909	26601151		0.000270038	0.0028108
Chr04	Mono-	(A)10	10	26627031	26627040		GACTCCTAGCCTGCAAGAGT	58.809	TTGGCGTTTTGAGTGGTTCA	58.535		392	26626928	26627319		0.00832988	0.00832988
Chr04	Tri-	(ACA)4	12	26745266	26745277		GTCCAATTGCTCACGAACCA	58.765	AGCAGCCAGGAGAGATTGTT	59.01		444	26745169	26745612		0.00832988	0.00832988
Chr04	Tri-	(AAT)6	18	26747411	26747428		ATTCGAATGACCTGAACGCC	58.63	CGTGCCTCCAAGTCAAACAA	58.979		436	26747037	26747472		0.000889183	0.00832988
Chr04	C	(T)11aagtttgtttt(A)11	33	26753088	26753120		GGGGAAAGTGATTTTGAGTGCT	59.107	AGCATGCTAGGTGGAAAACT	57.113		475	26752683	26753157		0.00832988	0.00832988
Chr04	Di-	(TA)6	12	26809116	26809127		GCATAGGTGGATTCATCGGG	58.186	GAGCCCACAAATCCATTTCCA	58.821		310	26808858	26809167		0.00832988	0.00832988
Chr04	Mono-	(T)10	10	26837607	26837616		TACCAAGACTCAGCACTCCC	58.733	TGTGAGGATGGCGTGGATAA	58.8		488	26837454	26837941		0.00832988	0.00832988
Chr04	Di-	(TA)8	16	26871698	26871713		GCACAACACCCTCTTGATCC	58.831	TGCCTCCTTGACACTACACT	58.283		381	26871436	26871816		0.00832988	0.00832988
Chr04	Tri-	(TGA)4	12	26922056	26922067		TCGTATGTTTGTGTGTTTATTGCA	57.939	AAATCAATCACAACTGCCATGAA	57.528		374	26921987	26922360		0.00832988	0.00832988
Chr04	Tri-	(TAT)4	12	26974661	26974672		CCCTTCTCAGAGTCCCATGA	58.129	CACCATACCATGAGTTCACACC	58.99		414	26974471	26974884		0.00832988	0.0028108
Chr04	C	(TA)8catac(AT)6	33	27040502	27040534		ACTCTATCCAGTATCGGAGGGA	59.013	TGGAGTTTACCCTGGGCAAT	58.919		180	27040440	27040619		0.00832988	0.00832988
Chr04	Di-	(TA)16	32	27126830	27126861		TAACTGCCGAATGAGCTCCA	59.098	AGAACCCTGAGTATGCTACACT	58.286		469	27126491	27126959		0.0028108	0.00832988
Chr04	Di-	(TA)12	24	27127379	27127402		CCCCATAACCTTAGGCTCAGA	58.591	AGCCATGGTAGTAGCTGTGT	58.427		386	27127043	27127428		0.00832988	0.00832988
Chr04	Mono-	(A)10	10	27139946	27139955		TCTATCGGATGGGTGCCTTC	58.951	TGAACGCCTCACCCCTAATT	59.011		208	27139878	27140085		0.00832988	7.97303e-05
Chr04	Mono-	(T)10	10	27145647	27145656		CCCGCAAAACCAATCTTTCC	57.921	AATGTAAGAAAGCGACATGAATCA	57.258		363	27145330	27145692		0.000889183	0.00832988
Chr04	Mono-	(A)10	10	27163624	27163633		GCTAGAGGGTCGGCACATAA	59.249	TCGTACCTAGGTGCCTTGTG	59.107		190	27163576	27163765		0.0028108	0.00832988
Chr04	Di-	(TA)6	12	27255308	27255319		AGGCACAGGTACCTCAACTC	59.023	GTATCAGCACAACACGCACA	59.135		303	27255039	27255341		0.00832988	0.00832988
Chr04	Di-	(AT)9	18	27265418	27265435		AGGGCGAAGTGTACACAAGA	58.955	ATCCCCAAATCCAGGTACGG	59.156		368	27265221	27265588		0.00832988	0.00832988
Chr04	Tri-	(TAT)4	12	27268526	27268537		TGTCTGCAAGTAGGACCGAC	59.398	CTCTCTCTGGCCTCTGGTTT	58.725		469	27268329	27268797		0.00832988	0.00832988
Chr04	Di-	(GA)7	14	27421667	27421680		GAACTTGAGACAGGTCCCCA	58.943	CTACCGCACTTTGGACATGG	58.913		465	27421446	27421910		0.000270038	0.00832988
Chr04	Mono-	(T)10	10	27463194	27463203		CTCCTCCATTAACGCATGCA	58.333	TAGTGAGCTCTGGTGATGGG	58.511		444	27463144	27463587		0.0028108	0.00832988
Chr04	Di-	(AT)8	16	27467268	27467283		TGAGGATCCACAGGTTAGCTC	58.889	ATGTGGTGCAATGCCTCTTG	59.107		361	27467202	27467562		0.00832988	0.00832988
Chr04	Di-	(AT)9	18	27489738	27489755		TGGATAGTGGCCTTTTCCGT	59.011	TCAAAGCATACACGACATTACTCA	58.525		478	27489303	27489780		0.00832988	0.00832988
Chr04	Di-	(TA)17	34	27491259	27491292		GGGAGGGGTATGTGCAAGAT	59.153	CCCTGCTCGCGATCAATTTT	59.265		469	27491119	27491587		0.00832988	0.0028108
Chr04	C	(A)11gttgttaggagtaaggtgcgtaggcaaaagtgaaaaag(A)10	59	27496297	27496355		GCATCCCTACGTGCTAACTG	58.428	TCAACTAAGACTGACACCACCA	58.965		387	27496235	27496621		0.0028108	0.00832988
Chr04	Mono-	(A)10	10	27498789	27498798		AGAGGTCCTAAATTCGTTGCA	57.304	AGGGTGGCCAGGTCATTTTA	58.919		467	27498687	27499153		0.0028108	0.00832988
Chr04	Tri-	(TGA)4	12	27506120	27506131		CCACTGTTCGCACTTCAACA	58.986	CAACTGGCCATGACACACAA	58.969		203	27506005	27506207		0.00832988	0.00832988
Chr04	Di-	(AT)10	20	27511370	27511389		ACCGGACTATGCTAAGTGGC	59.536	ACGCACTTCCACGATCAATG	58.921		441	27511187	27511627		0.00832988	0.00832988
Chr04	Tri-	(TAA)4	12	27513038	27513049		ATTTCTATGTAAAACACGCTTTGC	57.072	TCACAATTTTCCAACTCCAATTTCA	58.117		490	27512589	27513078		0.00832988	0.000889183
Chr04	Mono-	(A)10	10	27554179	27554188		TGGGACATTTTGGTTGTGTATG	57.137	TGCTACAAACAGATGCAAAATGT	57.801		489	27553726	27554214		0.00832988	7.97303e-05
Chr04	C	(AT)10(AG)10	40	27560131	27560170		CCCACAAATTTCTAGGGCGT	58.166	ATTAAGTGCAAAGTTTCAGTCACT	57.3		305	27559921	27560225		0.00832988	0.00832988
Chr04	Tri-	(TAT)9	27	27565203	27565229		GGTTGCGACGAATTTGGAGT	59.128	TCTATGTAGCGTGGACCAGA	57.57		349	27564944	27565292		0.0028108	0.00832988
Chr04	Di-	(TA)13	26	27576877	27576902		GACAAAGAAGAGAGCAAGGCA	58.502	ATTGAACGTGCGCTCCAAAT	59.119		364	27576706	27577069		0.00832988	0.00832988
Chr04	Mono-	(T)10	10	27582111	27582120		ATGCTAGGGTGGACAATGGG	59.447	GGTGCGCACAAAACATTTCA	58.435		489	27581995	27582483		0.00832988	0.000889183
Chr04	Mono-	(A)10	10	27584526	27584535		GCCGCAACTCACCATTATCA	58.621	ACCTTTGAAGCATGTTGAACCA	58.97		291	27584420	27584710		0.00832988	0.00832988
Chr04	Di-	(TA)11	22	27588431	27588452		TCAAACTGAATCCTAATCAAACCGA	58.765	TCGGTCCAGGTTTTAGTCAGT	58.677		434	27588405	27588838		0.00832988	0.00832988
Chr04	Mono-	(T)10	10	27589928	27589937		TGAGTGTCAAAGGGCCATCA	59.23	AGCTTGTGTCTCCTCCTTGT	58.571		491	27589621	27590111		0.0028108	0.0028108
Chr04	Mono-	(T)10	10	27596073	27596082		CCAGACCCTCATTCCATCTCA	58.878	TCCGAATGAAAACTTGCTCGA	58.238		339	27595944	27596282		0.00832988	7.97303e-05
Chr04	Tri-	(ACT)5	15	27598238	27598252		ACGAGCAAGTGAGTGGCTTA	59.32	ACGATGTTAAAAGGAGGATCAACT	58.194		352	27598122	27598473		0.00832988	0.00832988
Chr04	C	(AT)9ag(AC)6	32	27603508	27603539		AACTGCGTTCAAAGCCAAAT	57.111	GCAAGAATTTAGAGCGGCGA	58.993		417	27603461	27603877		0.00832988	0.00832988
Chr04	Di-	(AG)7	14	27617640	27617653		GCCAGGCTGTGACTTTGAGA	60.25	AGACCGTGTATTCTGCGTGT	59.398		274	27617415	27617688		0.00832988	0.000270038
Chr04	Mono-	(T)10	10	27617799	27617808		ACACGCAGAATACACGGTCT	59.398	TGTGCATATCGACTATTGAACGT	58.321		163	27617669	27617831		0.000889183	0.0028108
Chr04	C	(A)11tacctaattattattac(TAT)8	52	27630294	27630345		TTGAATCCCTTGGGTAGATTTGA	57.471	GATTTGGCTGACTTCGGAGC	59.27		157	27630241	27630397		0.00832988	0.00832988
Chr04	Mono-	(T)10	10	27647969	27647978		GGCTCTTTATTCGGTAAGCGG	59.135	ATTCCCTTTAAAGTCCCTCACAC	58.337		490	27647555	27648044		0.00832988	0.00832988
Chr04	Mono-	(A)10	10	27654298	27654307		GGAATGAAAGTCCGGGCATC	58.975	TGGCACGAGGTTCAATCAAC	58.765		275	27654131	27654405		0.00832988	0.00832988
Chr04	Mono-	(A)10	10	27692705	27692714		TGGAGCAACGCACAATGAAA	58.972	ACATGCCACGTGAAAAGTTGA	58.979		469	27692503	27692971		0.00832988	0.00832988
Chr04	Tri-	(CCG)5	15	27693665	27693679		CAATGAATCTGCTGGCTCCC	58.97	CGTCCTCGCTTCCTTTTCTG	58.928		363	27693612	27693974		0.00832988	0.00832988
Chr04	C	(AAC)4(AAT)4	24	27697865	27697888		GACCCCTTAGTGTGAGCGTA	58.82	GCAGGCCGAAGAAGTAACAG	58.92		436	27697607	27698042		0.0028108	0.00832988
Chr04	Di-	(TA)7	14	27699336	27699349		TTTGGAAAAGATTGGCTGAGC	57.334	AGCAGCAGGGAATCTACCAA	58.711		498	27699154	27699651		0.00832988	0.00832988
Chr04	Tri-	(TGT)4	12	27704446	27704457		TGTGTTTCCAGACCCCACTT	59.077	ACCCATCAAAGCCAGTGTTG	58.669		486	27704407	27704892		0.00832988	0.00832988
Chr04	Mono-	(T)10	10	27705404	27705413		CGTGGTATGTGTTTGGTGCA	59.052	ATGCTCCCATCCACAACTCA	59.006		479	27705059	27705537		0.0028108	0.021943
Chr04	Tri-	(TAA)4	12	27713375	27713386		CCTCACAAATACACTGGTCCC	58.288	GTGGCGGTGGAAAAGAGAG	58.455		498	27713024	27713521		0.00832988	0.00832988
Chr04	Mono-	(A)10	10	27719933	27719942		TTACATTGTCTGCGGAGGGT	59.019	ACGAGGAGGAGAAAAGACGC	59.756		459	27719529	27719987		0.000889183	0.00832988
[truncated: 22,985 more rows]
