# Supplementary material for: A comprehensive characterization of simple sequence repeats in pepper genomes provides valuable resources for marker development in Capsicum
Source: Sci Rep. 2016 Jan 7;6:18919. doi: 10.1038/srep18919 (PMC4703971; doi:10.1038/srep18919)
Supplement: Supplementary Table S8 [file srep18919-s6.xls]

## Sheet: Chr07-09
Supplementary Table S8. List of 22,024 unique SSR primer pairs identified from the chromosomes P7 to P9 of Zunla-1 reference genome.
Chromosome	SSR unit						Unique primer pairs					Product				E-value
	SSR type	SSR motif	Size	Start	End		Forward primer (5'-3')	Tm(°C)	Reverse primer (5'-3')	Tm(°C)		Size	Start (bp)	End (bp)		Forward	Reverse
Chr07	Mono-	(G)10	10	18288	18297		AGCTTCATGGATGGAAGGGA	58.4	GCGCGTCGGTACCTAATTTT	58.998		268	18091	18358		0.0867049	0.00832988
Chr07	Di-	(AC)8	16	275434	275449		GACAGACACAGGAAAACGCA	58.704	CGAACTTGGGGAATCTGCTG	58.91		285	275255	275539		0.0028108	0.00832988
Chr07	Di-	(AT)10	20	351268	351287		CCTTCTCAATACACACCCACG	58.653	TGTTGTCGGTAAGAGGTAGAAAA	57.466		442	350952	351393		0.00832988	0.000270038
Chr07	Tetra-	(TCCA)5	20	414850	414869		CTATCCATCCATCCGTCCGT	58.742	ATAGCTGGCACCCTGAAGTT	59.005		488	414807	415294		0.00832988	0.0028108
Chr07	Tetra-	(TTTG)5	20	1012486	1012505		TCATCAGGGAATGCCTCGAA	58.797	ACCCCTCGATCCCTTGATTC	58.868		289	1012316	1012604		0.00832988	0.00832988
Chr07	Tri-	(ATT)4	12	1106294	1106305		GCGACTGTTCACCTCCATTC	58.92	ACAGGTTCACTATTGTTGCAAC	57.432		480	1105946	1106425		0.0028108	0.00832988
Chr07	Mono-	(T)10	10	1196170	1196179		ACTGCCTGTCTAACCTCGTC	59.111	TCATGCCATCTGTTGACACC	58.175		428	1196107	1196534		0.00832988	0.00832988
Chr07	Mono-	(T)10	10	1223919	1223928		TCATTGCCAGGGAATACGGT	59.084	ATTCTCCCGATCAGCTGAGG	58.953		191	1223834	1224024		0.00832988	0.00832988
Chr07	Mono-	(A)10	10	1237462	1237471		TGACCCTATTTCGATGTCTCCT	58.357	AAGGATGCATCTTGGTAAGCA	57.629		410	1237215	1237624		0.000270038	0.000270038
Chr07	Tetra-	(TTTA)4	16	1239889	1239904		ACCCTAAAATCTCACCACAAAGT	57.938	TTTTGTACGCCCCATTAAATCAT	57.076		487	1239481	1239967		0.00832988	0.00832988
Chr07	Di-	(TA)6	12	1247588	1247599		GCATGCAACCTCACCTTACA	58.466	CGTCGCTTCTACACCAACAC	59.218		227	1247453	1247679		0.00832988	0.00832988
Chr07	Tri-	(TGA)4	12	1279253	1279264		AGAAACCGTCCAGTCAGAGG	59.03	CCACATTGTTGCCTCTCCAG	58.829		327	1279200	1279526		0.00832988	0.00832988
Chr07	Mono-	(A)10	10	1290023	1290032		CATCACTGCCTCATCACTGC	58.985	TGGAGTTTTGGTGGAGGTGA	58.782		113	1289969	1290081		0.00832988	0.00832988
Chr07	Di-	(AG)7	14	1291317	1291330		ACCATGACATGTTCTGCCTC	57.88	CGTGTGTAGGTGAAATCGGC	59.281		317	1291234	1291550		0.00832988	0.00832988
Chr07	Mono-	(T)10	10	1360000	1360009		GCAGCGGATTGGTTGAGAAT	58.902	TGTCATTCTTGGCCGAGACT	59.023		236	1359973	1360208		0.00832988	0.00832988
Chr07	Tetra-	(CTTT)4	16	1500467	1500482		TTTTCATGACCCCTCCTCCC	59	CCATACACCCCAACAACACC	58.747		469	1500043	1500511		0.00832988	0.00832988
Chr07	Tetra-	(ATAC)6	24	1503446	1503469		AGCACCTACGATAAAGCCGA	58.891	CCACTCCGGTCTTGCATAAC	58.63		494	1503193	1503686		0.00832988	0.00832988
Chr07	Tri-	(AAT)11	33	1506994	1507026		GCCTACTGTGCGGTTTTGAA	59.051	TCCGATTTTGCAACCCCATG	59.106		306	1506909	1507214		0.000889183	0.00832988
Chr07	Di-	(AT)10	20	1528794	1528813		CCGACGGTCTATGGTTCGAT	59.333	GGCGTTTTACTTAGGGCTGG	58.908		229	1528673	1528901		0.00832988	0.0028108
Chr07	Hexa-	(AAAATG)4	24	1529289	1529312		CCAGCCCTAAGTAAAACGCC	58.908	AGAAGTCAAACGAGGTGGATT	57.228		453	1528882	1529334		0.0028108	0.000270038
Chr07	Di-	(TA)15	30	1529422	1529451		TGAAATCCACCTCGTTTGACT	57.515	AGCAATAGAAGTGAGTTGATGGT	57.829		426	1529311	1529736		0.00832988	0.00832988
Chr07	Tri-	(ATT)4	12	1531337	1531348		TAGCCATTCCAAGACCAGCA	59.009	TGGTCCCTCGTCTCATTCAG	58.814		491	1530951	1531441		0.00832988	7.97303e-05
Chr07	C	(T)10c(T)17	28	1533485	1533512		ACCAAGAAGAGGAACAGCGA	58.951	GGCTGAAAAGATAAAACATGGTCA	57.975		464	1533115	1533578		0.00832988	0.00832988
Chr07	Tri-	(CAG)5	15	1536731	1536745		CACGTACTTGTTGAACCGCA	59.068	AGCCACGAATTCAACACGAG	58.852		364	1536476	1536839		0.00832988	0.00832988
Chr07	Tri-	(ATT)5	15	1543732	1543746		ATAACCATAACCACGACCGC	58.056	TCTGCCTCATTCTGGTTGGT	58.933		118	1543672	1543789		0.0028108	0.00832988
Chr07	Di-	(AT)23	46	1549048	1549093		GGCTCACCTGGACTATTTCTT	57.364	AGTCCGCTACAGTTCGACAA	59.043		436	1548886	1549321		0.0028108	0.0028108
Chr07	Tri-	(ATC)4	12	1554136	1554147		GACTTACGGGACAACAGCAG	58.571	CAACTTCACGGGGTCCCTAT	59.09		480	1554007	1554486		0.00832988	0.00832988
Chr07	Di-	(GA)6	12	1556774	1556785		CCGAGGAATGCAAACACGAA	59.128	ACCACCTAATCCTCTTGCCT	58.027		456	1556448	1556903		0.000270038	0.00832988
Chr07	Tetra-	(TTAA)4	16	1563501	1563516		AGGAGATTTCATACATGCAGCTC	58.612	GCTTTGATGCACTGAATCGT	57.092		483	1563060	1563542		0.00832988	0.00832988
Chr07	C	(ATG)4acacctgaaatttttt(A)12	40	1563923	1563962		CGCCCGGCAAATTTGGTAAA	60.038	GGGTGTGCTCTAGTAGTCGA	58.252		388	1563821	1564208		0.0028108	0.00832988
Chr07	Tri-	(TGT)4	12	1564982	1564993		TGATGATGAAACGGCAATGGT	58.555	TTCCTCGTCGACCTAACCAC	59.116		332	1564726	1565057		0.00832988	0.00832988
Chr07	C*	(AT)7(T)10*a(T)11	35	1570381	1570415		CGCCCTTCTTCGAATTCTGG	58.99	ACCTCCATCTGAAGTTCATCGA	58.9		277	1570183	1570459		0.00832988	0.00832988
Chr07	Tri-	(TTG)5	15	1582417	1582431		ATTTTACCCTCCCCAGACCC	58.694	TGAAGTCGATCTGCATCCCA	58.806		446	1582374	1582819		0.00832988	0.00832988
Chr07	C	(CT)9(CA)9	36	1588136	1588171		AACGGAGCGCAATTGGAAAT	59.112	TCTCCTTTGATGGCGGAAGT	59.016		355	1588037	1588391		0.00832988	0.00832988
Chr07	Di-	(AC)9	18	1588598	1588615		AGACTTCCGCCATCAAAGGA	59.016	TTCACGGTCTATCTGCTGCA	59.105		381	1588370	1588750		0.00832988	0.00832988
Chr07	Mono-	(A)10	10	1611298	1611307		AAACGATACAACCCTGCTGC	58.835	TTTCGTTGGCACTTTGTCGT	58.912		394	1611229	1611622		0.00832988	0.00832988
Chr07	Tri-	(AAT)4	12	1614603	1614614		TGGGCATCAAGAAAGGGAAT	57.074	CTAGGGGTTGGTGTCGAGTT	59.026		432	1614411	1614842		0.00832988	0.00832988
Chr07	Tri-	(CAA)5	15	1618743	1618757		TTGGTGAATGTGCGTCCATG	59.12	CATCTTACCCTCCCCAGACC	58.868		163	1618639	1618801		0.00832988	0.0028108
Chr07	Tri-	(TTG)4	12	1626008	1626019		GAACGTGCTGCATTTTGTGG	58.869	TCATTATCGAACATGGGTGCC	58.429		305	1625937	1626241		7.97303e-05	0.00832988
Chr07	Mono-	(T)10	10	1627070	1627079		ACATGCTCTTCACTACTAAGAAGC	58.585	GTCGTCTTAGCCATTCACGT	58.008		407	1627007	1627413		0.00832988	0.000889183
Chr07	Di-	(TA)9	18	1629566	1629583		CGAGGCGTGTACACCTAAAC	58.656	GTTCCCGTTAATTTAGGTCGCA	58.998		110	1629543	1629652		0.021943	0.0028108
Chr07	Di-	(AT)6	12	1632042	1632053		AAGCGCTTCCCTCTCAAGT	58.938	ACTCTCAGGTTTCCCATCAGG	59.088		490	1631803	1632292		0.00832988	0.00832988
Chr07	Di-	(AT)9	18	1632573	1632590		AGAGAAAACGTTGGGACCCA	59.159	CGTTCTCGCCCATAATGACA	58.065		436	1632545	1632980		0.00832988	0.00832988
Chr07	Tri-	(CAA)5	15	1636474	1636488		GACATGTGCCCAGGAGATCA	59.457	CACGGGGTCCAGAGTACAAT	59.097		259	1636431	1636689		0.00832988	0.00832988
Chr07	Tri-	(TGT)4	12	1637466	1637477		CGTAGGGCTTTGAACATCGG	58.993	GCTGATGGGAGTTAGACCGT	59.175		439	1637208	1637646		0.00832988	0.00832988
Chr07	Mono-	(T)10	10	1639548	1639557		TTCAGCGTTGGAATGTGTCG	59.135	GACCCGATCTTTTGCCATCC	58.975		284	1639427	1639710		0.00832988	0.000889183
Chr07	Tri-	(TGT)4	12	1643588	1643599		GGTAGCGGTATGGACTACGT	58.687	TCCGACGAACAGGCATAACT	59.107		491	1643522	1644012		0.00832988	0.0028108
Chr07	C	(A)11ga(AT)11	35	1659378	1659412		TCTTGGTTCCGCTTCTGAGT	58.951	TGAATCCGCCTCTACTTGCA	59.098		268	1659251	1659518		0.00832988	0.000889183
Chr07	Tri-	(TTG)8	24	1689718	1689741		AGAAACAGCCTCTCCACCTC	59.02	AGCTTCACCCCACCAACTAA	58.854		320	1689627	1689946		0.00832988	0.00832988
Chr07	Tri-	(AGC)4	12	1693941	1693952		GGTCTGTTACTGGTGGAGCT	59.023	CGATTGATTGTACCTGCCCG	59.063		264	1693753	1694016		0.00832988	0.0028108
Chr07	Mono-	(A)10	10	1697159	1697168		GCATATCCGTGAACCAGAGG	58.129	ACATCCAAGTTACTGCATTGC	57.144		260	1697077	1697336		0.0028108	0.00832988
Chr07	Tri-	(TTA)4	12	1697429	1697440		GCAATGCAGTAACTTGGATGT	57.144	ACTCATGATGTCCGAGTCGA	58.249		283	1697316	1697598		0.00832988	0.00832988
Chr07	Tri-	(ACT)4	12	1703915	1703926		GTCTAGCAAGGTGACCCAGA	58.733	GTCCACTTTCAACACCCCAC	58.97		328	1703779	1704106		0.00832988	0.00832988
Chr07	Mono-	(T)10	10	1704589	1704598		CGAAGAGCTCATGGTGTAGC	58.435	GCAAACCATGGAGCCGATAA	58.611		484	1704270	1704753		0.000270038	0.00832988
Chr07	Tri-	(ACA)4	12	1711432	1711443		CGCGTAAAGAGGTGGTTGAT	58.278	ACTCTACCCTCCCTAGACCC	58.766		494	1711003	1711496		7.97303e-05	0.00832988
Chr07	Di-	(AT)6	12	1712198	1712209		ACAACAAGGACTAAAGGACAAAGT	58.493	TGAGACTGAGCCGTAGTTGT	58.383		403	1712097	1712499		0.00832988	0.00832988
Chr07	Mono-	(A)10	10	1714903	1714912		TTCCCGACCCCACAAAGTTA	58.861	TTCCGCTTGAAACCTGAAGC	59.048		419	1714686	1715104		0.00832988	0.0028108
Chr07	Mono-	(A)10	10	1717858	1717867		GCCTACCAAAACAACCCCAT	58.36	TCCCAACCAAACAACCCCTA	58.767		355	1717673	1718027		0.00832988	0.00832988
Chr07	Tri-	(AGC)4	12	1723272	1723283		GAAAATCGGCACCTGAACGA	58.847	CGCTGATGGAGAGTTGTTGG	58.918		476	1723244	1723719		0.00832988	0.00832988
Chr07	Tri-	(TGT)4	12	1725493	1725504		TGCATACACACTACCCTCCC	58.799	GTTCGTGGCACTTTACCCTG	59.128		443	1725442	1725884		0.0028108	0.00832988
Chr07	Di-	(TA)6	12	1737742	1737753		CAGGGGCAGAGCTACACTT	59.014	GTGGGATTTATTGGGTGCCG	59.256		396	1737462	1737857		0.00832988	0.00832988
Chr07	Mono-	(T)10	10	1742939	1742948		TTCTCCTTAGGACGACAGGT	57.401	CGCAATCTCCCAACTTTGCT	59.116		430	1742878	1743307		0.00832988	0.00832988
Chr07	Mono-	(G)10	10	1765751	1765760		ACCAGTTACTCCAAGGCTCC	59.015	AATTCACGCTGTTCACTCGG	58.852		451	1765642	1766092		0.00832988	0.00832988
Chr07	Mono-	(T)10	10	1774998	1775007		TTTGGGATAATTTTCACCCTTACAA	57.143	AGAAGGTTGGTTGGGTACGT	58.866		478	1774964	1775441		0.00832988	0.00832988
Chr07	Di-	(AT)15	30	1775798	1775827		GGTGCCTGTTATTGCTAGCC	58.975	TTTGAATTCGCGCCAGGTAG	58.917		470	1775561	1776030		0.00832988	0.00832988
Chr07	Tri-	(ACA)5	15	1776344	1776358		CTTTCTCCAAACCACCTCGC	59.125	GGCGGCTTTTCGATTACCAA	59.194		472	1776315	1776786		0.00832988	0.00832988
Chr07	C	(AGA)5atcttctagaaga(ATC)4	40	1776843	1776882		TTGGTAATCGAAAAGCCGCC	59.194	ATGCGGCACAAATACGGATC	59.056		258	1776767	1777024		0.00832988	0.00832988
Chr07	Tri-	(ACA)4	12	1787384	1787395		GAGTTGAACCCGTGACCTCT	59.32	GTGGGATTACGCCGATCATG	58.852		496	1786924	1787419		0.00832988	0.00832988
Chr07	Mono-	(A)10	10	1793094	1793103		GAGTGCAGAAATCATGAGCCT	58.359	CAAAGCCGGCTCGTAAACAT	59.198		493	1792894	1793386		0.00832988	0.00832988
Chr07	Di-	(GT)6	12	1797198	1797209		AAGTTTGCTTTTGTGGGGCT	58.797	TCAAACGCCTGCACTACAAC	59.058		252	1797175	1797426		0.00832988	0.00832988
Chr07	Mono-	(A)10	10	1800377	1800386		CTTGCCGAATCCTCCGAAAG	58.99	TGTGTCATCTCGTACCAGCA	58.747		402	1800050	1800451		0.00832988	0.000889183
Chr07	Mono-	(T)10	10	1810052	1810061		CTTGAGGTTGGGCATTGCTT	59.029	GGCTTGCATCGCTTCACATA	58.983		453	1809764	1810216		0.00832988	0.00832988
Chr07	Tri-	(ATT)4	12	1813151	1813162		GTTAAAACTCCAGCGGGCAT	58.826	TGCCCAAGTAAACATTGCCC	59.027		497	1813107	1813603		0.00832988	0.00832988
Chr07	Tri-	(AAC)7	21	1819126	1819146		ACTTGGTGTTGTTGATGCCT	57.928	TCTTGTGTAGCCGGGAAAGT	58.947		456	1819048	1819503		0.00832988	0.00832988
Chr07	Mono-	(A)10	10	1864308	1864317		CGTTTTGCCCGTTTGAACAC	59.082	CGGCATAGTGTGGTCCTTTG	58.913		245	1864270	1864514		0.00832988	0.00832988
Chr07	Mono-	(T)10	10	1870036	1870045		TTGAGTGACGAACGTAGCCT	59.043	GCCTTTGAGTCGAGCAAGTC	59.207		479	1869917	1870395		0.000270038	0.00832988
Chr07	Tetra-	(TAAA)4	16	1870993	1871008		TTGGACGTTTGAATTAATTGCCT	57.539	GCACTGCAATAACTGGGAGC	59.547		383	1870963	1871345		0.000889183	0.00832988
Chr07	Mono-	(T)10	10	1871792	1871801		GTTTGAGTGTTTAGTGTGCCCT	59.05	ACAGGTAGCAACACACCCAA	59.451		396	1871744	1872139		0.00832988	0.00832988
Chr07	Mono-	(A)10	10	1875354	1875363		AGGGAGATCGAGTAGCACTT	57.554	CTTCTGCCTCTGTCCGTAGT	58.822		450	1875028	1875477		0.00832988	0.00832988
Chr07	Tetra-	(AATT)5	20	1876777	1876796		TAGCTGCCACAATCTCTGGG	59.457	TCCAAATTTCGACGTGCTGA	58.128		254	1876611	1876864		0.00832988	0.00832988
Chr07	C	(T)12(GT)6	24	1877602	1877625		AGAAAAGTAACCGTGCGTGC	59.415	AATTACTGTTGGTGGGCTGC	58.743		415	1877240	1877654		0.00832988	0.00832988
Chr07	Mono-	(T)10	10	1879908	1879917		ACGCAATTCTCACCTCCTGA	59.023	AACAAAGGGTGCCAGTTTCC	58.88		231	1879865	1880095		0.00832988	0.0028108
Chr07	Penta-	(ATTTA)4	20	1883493	1883512		TGACACAAGAAGAGGGGTTAAA	57.218	TGGAATAGGACAGCTGGCAA	59.009		433	1883371	1883803		0.00832988	0.00832988
Chr07	Tri-	(TTG)6	18	1885217	1885234		TCTTACCCTCTCCAGACCTCA	58.999	GGTGACCTATGTGCCGAGAG	59.897		411	1885175	1885585		0.00832988	0.0028108
Chr07	Tri-	(TTA)12	36	1916661	1916696		CATGCTCATCAAAGACGGCA	58.911	TGTACAACATGATACGTAGGCA	57.278		376	1916484	1916859		0.00832988	0.0028108
Chr07	Mono-	(A)10	10	1928377	1928386		CCAAGGGTGTTCGGAAGTTG	59.048	ACATGAACACGAGGAAGACC	57.543		486	1928058	1928543		0.000889183	0.00832988
Chr07	Di-	(TA)6	12	1932746	1932757		GGTTTGTCCCGACCCTAGTT	59.311	AATTTGGCCAGCACTTCGTT	58.96		206	1932618	1932823		0.00832988	0.00832988
Chr07	Tetra-	(TTTC)4	16	1961040	1961055		TGGGTGTTGGTTAGATGGGT	58.549	CGAGGCTTGTAGGGAATTGC	58.983		486	1960733	1961218		0.000889183	0.00832988
Chr07	Di-	(TA)6	12	1965736	1965747		ACGTGCTCCTTTGCTTTTATCT	58.588	TCCCCTCTAAAGAATCGCGT	58.518		474	1965568	1966041		0.00832988	0.000889183
Chr07	Tri-	(TTA)4	12	1967138	1967149		ACCGGACTCAAATTGGTGTT	57.642	CTTTTCTGGGGTAGCATTGACA	58.579		435	1966909	1967343		7.97303e-05	0.00832988
Chr07	Tri-	(TCA)4	12	2035611	2035622		CTTTGATAGGTGGGGCAGGA	59.081	AACCGAGGCTCTCAAGATCC	59.173		260	2035536	2035795		0.0028108	0.00832988
Chr07	Di-	(TA)6	12	2068837	2068848		GCTCATGGGTTAGCTTGTGG	58.902	GGCAGTGGTCTTTGCTTTGA	58.968		230	2068666	2068895		0.00832988	0.00832988
Chr07	Mono-	(G)10	10	2072408	2072417		CGTCGCGAATCATGACACTT	59.008	GGGGATTTTAGCCACTCCTG	57.941		347	2072381	2072727		0.0028108	0.00832988
Chr07	Di-	(AT)6	12	2076251	2076262		TGTGAAGTGAGAGTGGCATTG	58.503	CTTTTACCGCCAACCTGTCC	59.121		443	2076146	2076588		0.00832988	0.00832988
Chr07	Di-	(TA)7	14	2088102	2088115		TGATCCAGAGACCACCCCTA	58.984	GTCCCCATCCTGACATCCTA	57.897		499	2087643	2088141		0.00832988	0.0028108
Chr07	Hexa-	(TAAAAA)4	24	2097344	2097367		TAGGATCGACATGGTGCACA	58.809	GCCGGAACAATTTGGCGTAT	59.546		297	2097181	2097477		0.00832988	0.0028108
Chr07	Di-	(AT)8	16	2111193	2111208		AACGCCCTCTCAACAATTCT	57.431	TGAATAGAGGTATGCGGGGT	57.903		356	2111039	2111394		0.00832988	0.000270038
Chr07	Mono-	(A)10	10	2175644	2175653		CTCTCCCCAACGTGAGGATT	59.095	AATGACCCATACTTGCTTGAGT	57.693		369	2175396	2175764		0.00832988	0.00832988
Chr07	C	(AAC)10(AAT)5	45	2207079	2207123		CCGACAACTTGCTCCAACAA	58.979	TCGAACTTGACCGTCCCTAC	59.116		463	2206959	2207421		0.00832988	0.00832988
Chr07	Tri-	(TTG)6	18	2209085	2209102		CGCGGGTGATGCAAAACTTA	59.48	GTTGAGTCCCACGTCATTCA	57.836		441	2208951	2209391		0.00832988	0.00832988
Chr07	Tri-	(TTC)5	15	2350047	2350061		AGCACCTGATCACCATTGGA	59.006	CAAAGGTGGATGTGAAGGGC	59.109		496	2349876	2350371		0.00832988	0.0028108
Chr07	Di-	(TA)13	26	2360972	2360997		TGATGACTTCTAATCAGGAAAGGT	57.373	CCCACTCCCCGTCTAACAAT	59.09		463	2360803	2361265		0.000889183	0.0028108
Chr07	Tri-	(CAA)5	15	2377475	2377489		GACGTGCACTTGACCTACAC	58.862	TTCTACCCTCCCAAAACCCC	58.922		497	2377035	2377531		0.00832988	0.00832988
Chr07	Tri-	(TTG)5	15	2403808	2403822		ATCTTACCCTCCCCAGACCT	58.972	ACAGATGTGATTCCCGACCA	58.724		391	2403759	2404149		0.00832988	0.00832988
Chr07	Tri-	(AAC)4	12	2408786	2408797		CCCCTTTCCTCTCTTGGCTT	59.299	AGAAGAGGTGTCCAAGGTCG	59.03		445	2408582	2409026		0.0028108	0.00832988
Chr07	C	(AT)19(AC)6	50	2418171	2418220		TTTCAAAGCCGACCCACATG	59.042	ACCCGTTTGTCTATTGGGAGA	58.737		452	2417915	2418366		0.0028108	0.00832988
Chr07	Mono-	(T)10	10	2452847	2452856		TGTGCGCAGTTTGTAAAGTCA	58.99	ATGAGATACGTAGGCAGCCC	59.03		492	2452792	2453283		0.00832988	0.00832988
Chr07	Di-	(TA)10	20	2465332	2465351		AGTTTACCCCGGTCAATGGA	58.636	CTCGACGGCTTACAAAGGTG	58.932		253	2465270	2465522		0.0028108	0.00832988
Chr07	Di-	(AT)17	34	2497614	2497647		CCGATGATGGGTTAGTGGGT	59.163	TAGCAAAGCCGTGGAAGGTA	59.022		416	2497510	2497925		0.00832988	0.00832988
Chr07	Tri-	(ATT)6	18	2547248	2547265		ATGTAGGGTCCTTGGGTTCC	58.704	AGAATCTACCCAACACGGCT	58.723		418	2547000	2547417		0.00832988	0.00832988
Chr07	Di-	(AT)8	16	2549611	2549626		GGTAGTGGAAGTGGAGGTCC	59.097	GCCGATTAGCAGGGTGAATG	59.053		495	2549238	2549732		0.00832988	0.00832988
Chr07	Tri-	(AAT)4	12	2568043	2568054		TGACCCATGCAACAATCTCA	57.417	AGGCTCATACTTGCTTCCCA	58.711		455	2567878	2568332		0.00832988	0.00832988
Chr07	Tri-	(TTC)4	12	2677853	2677864		CCTCAATACCCCATCTCCCC	58.932	GGGCAAGGCTAATGAAGTGG	58.894		294	2677763	2678056		0.00832988	0.00832988
Chr07	Tetra-	(ATTT)4	16	2717536	2717551		ATGCTGTAGGGGTAATCGGG	58.943	TCTACACTGACCACCCAACC	58.947		423	2717298	2717720		0.00832988	0.00832988
Chr07	Mono-	(A)10	10	2734463	2734472		TTGAAGGGACCAAGCCTCAT	58.924	TTGGGGATAGATTGGCTGCA	59.074		485	2734440	2734924		0.00832988	0.00832988
Chr07	Di-	(AT)6	12	2737407	2737418		ATAGGCCCCAACTCTCAACC	59.08	GGGGTATAAATGGCCTGGGT	59.142		237	2737340	2737576		0.00832988	0.00832988
Chr07	Di-	(TA)17	34	2764460	2764493		AGCACATCTTCCTCTATCCCA	57.948	TCGGATATGTATTGGGGCCT	57.961		247	2764390	2764636		0.00832988	0.000889183
Chr07	Mono-	(A)10	10	2836134	2836143		ACACATCCCGCCATTAATGC	58.968	GGTTTTGGGTAATTGGATTGCA	57.721		421	2835859	2836279		0.00832988	0.00832988
Chr07	Di-	(AT)11	22	2931769	2931790		CCACTTCACCACCAAAGACC	58.681	TTTGCCCACATGAGGTTTGG	58.953		489	2931558	2932046		0.00832988	0.000889183
Chr07	Di-	(TA)11	22	2971402	2971423		ACAAGGCCAAAGAATACACCT	57.474	GTCATTTGTGCAGACTAGCCA	58.573		372	2971318	2971689		0.00832988	0.00832988
Chr07	Mono-	(T)10	10	2987516	2987525		ACTGTGATCGCATCCCTAGT	58.218	AGAAGTGGAAGGAGCGTCTT	58.657		330	2987376	2987705		0.00832988	0.00832988
Chr07	Tri-	(CAT)5	15	2994330	2994344		AAAGGGAGGACTTACGGTGG	59.018	AGCCACGGTTCAAGTTTGTG	59.262		174	2994220	2994393		0.00832988	0.00832988
Chr07	Tri-	(AAT)4	12	2998688	2998699		GTGACAAGGTGCTTAAGGGC	59.118	GGTCTGTCCCATCAACTCCA	59.016		266	2998614	2998879		0.00832988	0.000889183
Chr07	Di-	(AT)8	16	3036228	3036243		TGGTTAGTGGGTTGAGCACT	58.863	GAGTCCCCTGTGTGTGTGTA	58.955		315	3036118	3036432		0.00832988	0.00832988
Chr07	C*	(AT)10(ATATAG)5*	46	3097001	3097046		GCCGACCGACATTAATCTGG	58.782	ACATGTCTAGATTGGTGGATGC	58.187		357	3096756	3097112		0.000270038	0.00832988
Chr07	C	(AT)6(GT)7	26	3097913	3097938		GGCCAAGGAAATGAAATTCAACA	58.36	TCGAGATGTGGGGCTTGATT	59.088		430	3097844	3098273		0.00832988	0.00832988
Chr07	Mono-	(C)10	10	3120330	3120339		ATGCGCCAAACACCAAAATG	58.489	GCTGTTTGATCCGGTGAAGG	59.195		420	3120046	3120465		0.00832988	0.00832988
Chr07	Tri-	(TTC)4	12	3127838	3127849		CCTTTTAGGGAGGTGGTGGT	58.927	ATGCAGCAAGTAGAGGAGCA	59.093		461	3127520	3127980		0.00832988	0.0028108
Chr07	Tri-	(TTA)4	12	3158449	3158460		CACCCAATTTTGACCCCTCG	59.112	AAAGATAATAGGGTGTCGAGGTT	57.048		370	3158173	3158542		0.000889183	0.00832988
Chr07	Di-	(CT)6	12	3210545	3210556		TTAGCCCTTCAAAGATGCGC	58.905	ACCCTACCCCAAACCTACAT	57.629		425	3210263	3210687		0.00832988	0.000889183
Chr07	Tri-	(GTT)5	15	3249201	3249215		TAGCTTACGGAGGGCATAGC	59.033	TGGCATTACGAAACTTTCCACT	58.518		450	3248816	3249265		0.00832988	0.00832988
Chr07	Tri-	(AAT)8	24	3265381	3265404		CGAGTCAGCTGGGAAGAGTA	58.535	ATGGGGCCAAGTGAGGTATT	58.691		363	3265088	3265450		0.00832988	0.00832988
Chr07	Tri-	(GAT)4	12	3272903	3272914		CCATTCGACACCAACCCTTG	59.119	AAACACCTTCTCCAGCTCGA	58.951		286	3272781	3273066		0.00832988	0.0028108
Chr07	C	(TA)13aacatatatacatatatg(TA)6	56	3273519	3273574		CTATGGGGCTCAGTTTGGGA	59.081	AGCATGCAATGACAAAGAGGG	59.177		412	3273252	3273663		0.00832988	0.00832988
Chr07	Di-	(AC)6	12	3295306	3295317		ATCCGGTAATGTGGGTCAGT	58.42	TGATAGGACGACTCTCCCCA	59.076		398	3295003	3295400		0.0028108	0.00832988
Chr07	Tri-	(ACC)4	12	3329091	3329102		CATTGAGGCTTGAGAGGGGA	59.085	TATACGCACTGAACCTGCCT	58.808		143	3328988	3329130		0.00832988	7.97303e-05
Chr07	Di-	(AT)6	12	3354555	3354566		CCATGTGGCATCTTGGGAAC	59.18	ACCGAATCCCCTAGAGACCT	59.065		338	3354436	3354773		0.00832988	0.00832988
Chr07	Tri-	(TGT)4	12	3359742	3359753		ACCCCAACTTAACGACCCAA	59.155	TACACTTTGATGGCCGAGGT	59.019		432	3359622	3360053		0.00832988	0.00832988
Chr07	Tri-	(TAT)4	12	3377595	3377606		GTATGGGACTGTGGCGTAGA	58.891	GTTCCAAGCACCGTCTGATG	59.201		352	3377423	3377774		0.00832988	0.0028108
Chr07	Tri-	(ATG)4	12	3394989	3395000		TGGGAGGATGCGATTGTGAT	59.161	GGTCGATACTGGTGATAGGCA	59.039		236	3394857	3395092		0.00832988	0.00832988
Chr07	Di-	(AT)8	16	3554592	3554607		CATCTAGGGGTGGGTGTCC	58.778	TGAACATGCACACACACATACA	58.791		377	3554254	3554630		0.00832988	0.00832988
Chr07	Mono-	(A)10	10	3667755	3667764		AGGTGATTCTAGCGAGGTAAGA	58.1	TGCCCTCTTTGTCCACAGAT	58.933		407	3667606	3668012		0.0028108	0.00832988
Chr07	C*	(AT)8(GT)9(GTAT)5*	52	3689178	3689229		GCACACGAGCAATAGACTGG	58.998	TCACATTTGCTGGTGTTGGG	58.961		481	3688809	3689289		0.00832988	0.0028108
Chr07	Di-	(AT)9	18	3691545	3691562		TCATGCTTCAGACGTTCCAT	57.232	GCCAACAAAGCTCCTGTATCA	58.564		387	3691395	3691781		0.0028108	0.00832988
Chr07	Di-	(AT)13	26	3694365	3694390		TGTGAGCAACCATGGAGTCT	58.941	TGAAGTCCAAAAGTGTTCATTTTGT	58.304		344	3694161	3694504		0.00832988	0.00832988
Chr07	Di-	(AC)6	12	3733848	3733859		CCTGACGGACTAGGGTTTCA	58.737	GTTGGCATGTTTTGAGCACG	58.869		275	3733668	3733942		0.00832988	0.000889183
Chr07	Di-	(AT)7	14	3781169	3781182		CTGACCAGCGAACAAACCAA	58.979	ATTTGTCGGTGTGGGGATCT	59.008		479	3780969	3781447		0.00832988	0.00832988
Chr07	Mono-	(T)10	10	3792263	3792272		CTCTGCTGATTGGTTGGCTG	59.191	ACCCAAAGATGTAGCCTCCC	59.08		270	3792030	3792299		0.00832988	0.00832988
Chr07	Di-	(AT)15	30	3831867	3831896		AGCAAAAGTAGCAATATTTTACCCA	57.525	GCCTACATTGCACGTGAACT	58.843		372	3831786	3832157		0.00832988	0.00832988
Chr07	Mono-	(A)10	10	3833658	3833667		CCAACTTCTTGCTGCCTCTG	59.12	TCCGCCCCTTCTTATTGTGA	58.719		172	3833605	3833776		0.00832988	0.00832988
Chr07	Mono-	(A)10	10	3838128	3838137		CCTGTAGGTGAGATCTGGGG	58.582	TGGCACTCTCTCTTCTGCAT	58.726		409	3837840	3838248		0.00832988	0.000270038
Chr07	Di-	(TA)17	34	3841461	3841494		AGACAGAACATGCTCGTCCA	59.031	GACGAGCGTGTTCTAAATAAACT	57.241		370	3841208	3841577		0.000889183	7.97303e-05
Chr07	Tri-	(TAA)4	12	3844204	3844215		AAGGTCATTGTCACATAAGGGA	57.073	TCTTGGGCAATTAGAGTTTTAGCA	58.679		491	3843812	3844302		0.000889183	0.00832988
Chr07	Penta-	(TGGGG)4	20	3844961	3844980		GGTGTGGACTAAAATATGCCCA	58.373	AGGGCAAGGCAAAACATTGT	58.869		350	3844932	3845281		0.00832988	2.01779e-05
Chr07	Tri-	(AAC)4	12	3846134	3846145		ACGCCCGGACAAAATTCAAA	58.966	GTTAGCTATATGTTTCAAACTGCCA	57.916		322	3845941	3846262		2.01779e-05	0.00832988
Chr07	Mono-	(A)10	10	3846579	3846588		TGGCAGTTTGAAACATATAGCTAAC	57.916	AGCTCGACGTCAGAATGATT	57.051		442	3846238	3846679		0.000889183	0.00832988
Chr07	Mono-	(T)10	10	3847302	3847311		CTCTATCGCCATTTTGAGCTCA	58.539	GATGTCTGTCCAGTGTCGGA	59.111		500	3847034	3847533		0.00832988	0.00832988
Chr07	Di-	(TA)8	16	3852771	3852786		TGCGTCCTTATATGTCCCGT	58.594	GGTTTGGGTCATAGGCAGGA	59.376		357	3852655	3853011		0.00832988	0.00832988
Chr07	Mono-	(A)10	10	3854047	3854056		CGTGCACCTACGATCCCTAA	59.257	GGCAACATCAAATAGTCAAGATGA	57.559		374	3853772	3854145		0.000889183	0.00832988
Chr07	Di-	(AT)6	12	3878388	3878399		TGGGTGTTAGGTAAATTTTGGTGA	58.544	TTCTCGATGTTCCGTATTCACA	57.556		367	3878221	3878587		0.00832988	0.000889183
Chr07	Di-	(AT)13	26	3879196	3879221		GGACTACTGCGTGAACACAC	58.862	AGTGCAGTACAATCTTCACTGT	57.657		224	3879052	3879275		7.97303e-05	0.00832988
Chr07	Mono-	(T)10	10	3882881	3882890		CATGTAAGTGAGATTTGTGGAGGA	58.509	TCCGGTTAACATGACGCAAA	58.12		480	3882535	3883014		0.00832988	0.00832988
Chr07	Tri-	(TAT)7	21	3883787	3883807		CTCGAACCCTCCTCCTTCTC	58.892	CATCGTCTATTGCACCGGTG	59.07		418	3883573	3883990		0.00832988	0.0028108
Chr07	Di-	(TA)11	22	3887228	3887249		GCTCCTCAAATTGTCAACCCT	58.481	TAGGAGGATGTGGAGGACGA	59.076		485	3887119	3887603		0.000889183	0.00832988
Chr07	C	(AT)9ac(AT)6	32	3888283	3888314		CGGAAATTGCAATTCTCACACC	58.755	CTCTGGGTCGAGTCTGCATA	58.606		496	3888020	3888515		0.000889183	0.00832988
Chr07	Mono-	(A)10	10	3890950	3890959		TGCTGGTGAAAGGTGACAGA	59.163	ATCCAATTGTCCTTGCCGTG	58.823		319	3890835	3891153		0.0028108	0.00832988
Chr07	Tri-	(TAT)10	30	3892727	3892756		TCCACACACATCCTATCCTCC	58.601	CCGTCACTGAGCGAAAATGA	58.572		242	3892675	3892916		0.00832988	0.00832988
Chr07	Tri-	(ATT)4	12	3896650	3896661		AAGGTCCTTAATCCCTCTCCT	57.195	ATGGCAACCTTACCTCGGAC	59.748		459	3896306	3896764		0.00832988	0.00832988
Chr07	Di-	(TA)6	12	3899908	3899919		GCTTTGCTTGGCTTGTACCT	59.038	CCTTTCACGCAGGTTCATCC	59.195		164	3899832	3899995		0.00832988	0.0028108
Chr07	Mono-	(A)10	10	3900430	3900439		TGGCTTTTAAATTGGTGTGCG	58.251	TTCAACTTTGGGTCTGTCGAG	58.166		464	3900216	3900679		0.00832988	0.00832988
Chr07	C	(TTG)4ttt(TA)21	57	3914349	3914405		AGGTAGTGGTATGGACTGCG	58.888	TGAGTTGATGAAAGCACCGA	57.458		354	3914284	3914637		0.00832988	7.97303e-05
Chr07	C	(T)10a(TATT)5	31	3915355	3915385		ACTGGCTCCGCATAATCCTT	59.16	TGTCATTTCATTTTCTAGTTGCCT	57.101		435	3915104	3915538		0.000889183	0.000889183
Chr07	Mono-	(A)10	10	3925469	3925478		TGAAAAGATGTGTACGCCGC	59.206	TGCGTGCATGACTACTCAAT	57.615		374	3925231	3925604		0.000270038	0.0028108
Chr07	Mono-	(T)10	10	3934634	3934643		CATAAACCCGCCCCACATTC	59.256	GTTTTGAGCAATGCGGGGTA	59.115		488	3934561	3935048		0.00832988	0.00832988
Chr07	C	(GA)10cagagagtgtgtgtgt(GA)10	56	4035536	4035591		AGCAGTACTTCCGGTGACAA	58.955	TGGCTACCATTCCGCATTTG	58.898		498	4035443	4035940		0.00832988	0.00832988
Chr07	Tri-	(TTG)4	12	4042206	4042217		CAATCCTCCCCTCATGAGCT	58.861	GCGCATATGTATCCAGGCAC	59.201		307	4041939	4042245		0.00832988	0.00832988
Chr07	Mono-	(A)10	10	4056438	4056447		ACTCCCTCCATTCACTTTTGC	58.481	AAATGCAAGTTGGACTGGGG	58.659		465	4056115	4056579		0.00832988	0.00832988
Chr07	C	(GAT)4(GAC)4	24	4058201	4058224		AGTTCCGGTCCATGTCTACC	58.808	TCAATTCACATGGGTTCGCC	58.827		317	4057961	4058277		0.00832988	0.000889183
Chr07	Mono-	(A)10	10	4058566	4058575		GAGGATAAAGTGGGGTGGGG	59.449	TCAGGAGCGAATTCTGTAGACA	58.911		455	4058363	4058817		0.00832988	0.00832988
Chr07	C	(T)11acaatattg(AT)8	36	4078630	4078665		TGTTCGCGTAGGATGTCACA	59.401	CATACGTTGATGTGCCTCGT	58.36		477	4078442	4078918		0.00832988	0.00832988
Chr07	Di-	(AT)14	28	4079432	4079459		TGTGCTGCTTTTGTGCTACA	58.612	TTCATGCCCTCAACCAGCTA	59.009		485	4079297	4079781		0.00832988	0.00832988
Chr07	Mono-	(A)10	10	4080875	4080884		ACCCTCACATAAAGATCGCG	57.775	ATCAGCAAAACACAGGAGCG	59.123		308	4080799	4081106		0.000889183	7.97303e-05
Chr07	Mono-	(T)10	10	4087519	4087528		AGGTGTGTATCTTATTAGTGGTCCA	59.038	ACAAAACAGAAACAGATGAAGAGTT	57.603		434	4087152	4087585		0.0028108	0.00832988
Chr07	Mono-	(T)10	10	4092062	4092071		AGAGGTTTCAAATGCATATTGGC	57.985	CTCACTAACGACAGGACACG	58.035		393	4091934	4092326		0.00832988	0.00832988
Chr07	Hexa-	(GGTGGA)4	24	4103512	4103535		CGATGAAGTTAGTGCCAGCC	58.99	GGGTCGACTGGTCTCTATGG	58.966		445	4103402	4103846		2.01779e-05	0.00832988
Chr07	Di-	(AT)8	16	4105188	4105203		TATGTCCGCCAGTGATGATG	57.468	ATGGTGGATGATGGAGTGGG	59.151		312	4105167	4105478		0.00832988	0.00832988
Chr07	Tetra-	(TCTT)4	16	4130220	4130235		GGTAGCAAATCCGAGAGTGG	58.059	GCCAGACTACTAGACCAGCA	58.525		486	4129944	4130429		0.00832988	0.00832988
Chr07	C	(T)11ccttgtgtgtgtg(GGGGT)4	44	4132380	4132423		AGCTCGGGAGTTTGTTGAGA	58.951	ACTTCCGACAATCCATATTTCCG	58.873		496	4132291	4132786		0.00832988	0.000889183
Chr07	C	(AT)6gacacatcttatataatatatatacagcaaa(T)10	53	4133727	4133779		ATAGGGCCTATGGTGTCGTG	58.951	TGGTCAAACTTCAACTGAGTCG	58.805		496	4133542	4134037		0.00832988	0.00832988
Chr07	Mono-	(T)10	10	4138039	4138048		TTTGTGTCGCCAAATGTCGT	58.982	TGACGGAGAATGATGTGGCT	59.095		471	4137649	4138119		0.0028108	7.97303e-05
Chr07	Tetra-	(TTTA)4	16	4145919	4145934		TCCAACCAAACGGCTCCTAA	59.234	TGGAGGAAGTAACAAGTGGGA	58.303		326	4145709	4146034		0.00832988	0.00832988
Chr07	C	(TA)6(AT)8	28	4168915	4168942		GTGGTAGGGAATGGAAGGGG	59.449	ACAACGGAGAGTGCACTACA	58.963		454	4168671	4169124		0.0028108	0.00832988
Chr07	Di-	(TA)10	20	4189129	4189148		CCATTGGTTGTATCGAAACGGT	59.255	CTCGATGAGAATAGCTAACATGGT	58.222		495	4188779	4189273		0.00832988	0.00832988
Chr07	Tri-	(TTA)8	24	4242625	4242648		ATCCTTAAGCCACCCCTGAC	59.08	ATGGTGAGTGTACGCAGAGT	58.742		216	4242563	4242778		0.00832988	0.000889183
Chr07	Mono-	(A)10	10	4243459	4243468		ACGCTGGCTACCACTAAGTT	59.026	GGTTTTGCTTCAATTTGTGGCT	58.795		378	4243122	4243499		0.0028108	0.00832988
Chr07	Di-	(TA)11	22	4245197	4245218		AGGCTCTTCAAACAACTGGAG	58.144	TGCATGCTTTCCCAATAGCA	58.15		341	4244918	4245258		0.00832988	0.00832988
Chr07	Tri-	(TGT)4	12	4253254	4253265		GAAGTGGAGAGGAGAGCGAA	58.822	TAATGCAGCACAACCAAGCA	58.674		424	4252993	4253416		0.00832988	0.00832988
Chr07	Di-	(TG)7	14	4253540	4253553		TGCTTGGTTGTGCTGCATTA	58.674	AGCTCTCCTCCATTGCTTCA	58.717		189	4253397	4253585		0.00832988	0.00832988
Chr07	C	(TA)6tttttaaaaagaaaaaag(A)10	40	4254860	4254899		TCTATACCACTGGAGCGTGA	57.57	TCTAACTCCCCTCTGCTCCT	58.988		297	4254661	4254957		0.00832988	0.0028108
Chr07	Mono-	(T)10	10	4259171	4259180		TTCTTCGCACCACTCATGTT	57.745	TGGTCAAAGGTTTTCTCCAGT	57.337		228	4258997	4259224		0.000889183	0.021943
Chr07	Mono-	(T)10	10	4260268	4260277		TGTCCATCACCATCACTCATCT	58.89	ACCCAACTCCCTGAATCCG	59.009		409	4260183	4260591		0.021943	0.00832988
Chr07	Mono-	(A)10	10	4260931	4260940		CGGATTCAGGGAGTTGGGT	59.009	TGGGCATCATTTCTCCACCT	58.998		435	4260573	4261007		0.00832988	0.00832988
Chr07	Di-	(TA)9	18	4265824	4265841		TCAGTGCCTCCGAACTATGG	59.176	ATTTGGACGTTTTGCCTGCT	58.96		425	4265527	4265951		0.0028108	0.00832988
Chr07	Mono-	(T)10	10	4266320	4266329		CTCGGATTGATTCTCGCATCC	58.935	GTGGACCACTCAATGACTCA	57.161		409	4266094	4266502		0.00832988	0.00832988
Chr07	Mono-	(T)10	10	4272395	4272404		ATGGGGAAAATAACTGGCGC	58.889	TGAGCCACCAGACCTAAACT	58.27		244	4272370	4272613		0.000270038	0.0028108
Chr07	Di-	(TA)8	16	4273341	4273356		TTATCAGCACTCACTCCATATGT	57.123	ACCTGCACCATTACTGTACCT	58.734		466	4273275	4273740		0.000270038	0.0028108
Chr07	Mono-	(T)10	10	4291353	4291362		ACCTGGGATTATTATGCGGGT	58.937	GGATCTTTGGTAGGGAGCGT	59.169		260	4291311	4291570		0.0028108	0.00832988
Chr07	Tri-	(TTA)19	57	4293618	4293674		TGGCATCTCTTCATTGTCACT	57.292	GATGATCAAGCCACCACCAC	58.902		477	4293580	4294056		0.00832988	0.00832988
Chr07	Mono-	(A)10	10	4298197	4298206		TCGGAATTAGTCGAGGCTCC	58.97	AGAGAGAAGCAGTCCCATCC	58.505		109	4298150	4298258		0.00832988	0.00832988
Chr07	Mono-	(A)10	10	4300878	4300887		TATTAGGAGGAGGTGACGGC	58.299	ACGAAGACCATATTCCCCGA	58.216		145	4300836	4300980		0.00832988	0.00832988
Chr07	Mono-	(A)10	10	4302848	4302857		AGTGAAAGCGTGCGTTACAA	58.708	TCGAATGAGCCCTACGAGAC	58.977		365	4302725	4303089		0.00832988	0.00832988
Chr07	Mono-	(T)10	10	4302995	4303004		AGTGAAAGCGTGCGTTACAA	58.708	TCGAATGAGCCCTACGAGAC	58.977		365	4302725	4303089		2.01779e-05	0.0028108
Chr07	Tri-	(TTG)4	12	4304944	4304955		ACGAGATTAAAGTATTGGGTTTGTT	57.245	CCTCTTGTAACTTCACACCGT	57.892		500	4304918	4305417		0.00832988	0.00832988
Chr07	Mono-	(T)10	10	4305999	4306008		GTTCCGCCCTAGGTCGTTAT	59.251	TGCTCCGACACCAGTATACC	58.891		480	4305603	4306082		0.000889183	0.00832988
Chr07	Tetra-	(TTCT)4	16	4308136	4308151		GGTTTGGTAGGAGGATTAAGCA	57.769	AATTTCGGAGGTGGCTCAAG	58.174		497	4307784	4308280		0.00832988	0.00832988
Chr07	Mono-	(A)10	10	4308726	4308735		ACTCAACCCTCAGACCTACC	58.06	ATCGACGTAGCAGTGAGAGT	58.26		302	4308655	4308956		0.00832988	0.00832988
Chr07	Mono-	(A)10	10	4308957	4308966		ACTCTCACTGCTACGTCGAT	58.26	TGATCGAGCTGCACGTAAAC	58.654		394	4308937	4309330		0.00832988	0.00832988
Chr07	Mono-	(A)10	10	4309176	4309185		ACTCTCACTGCTACGTCGAT	58.26	TGATCGAGCTGCACGTAAAC	58.654		394	4308937	4309330		0.00832988	0.00832988
Chr07	Hexa-	(GTGGGG)4	24	4312764	4312787		TTTGTTGGCTGTGAAGGTCG	58.979	TACCCAATTGTCCTTGCCCT	58.919		353	4312468	4312820		0.00832988	0.00832988
Chr07	Tri-	(CAA)4	12	4313126	4313137		AGGGCAAGGACAATTGGGTA	58.919	AGCTGTACCCATCAACCACA	58.936		451	4312801	4313251		0.00832988	0.000270038
Chr07	Di-	(TA)6	12	4316057	4316068		AGGGGAAATTTGTGTGGCTT	57.898	TCACCTTATCCAATGTACCGAAC	58.238		376	4315762	4316137		0.00832988	0.0028108
Chr07	Tri-	(AAT)4	12	4316878	4316889		TTGTACACAAGGCACGTTCA	57.974	GCAGCGGAACTATCAGAAACT	58.378		416	4316732	4317147		7.97303e-05	0.000270038
Chr07	Tri-	(TTA)4	12	4318861	4318872		TGCATTATACCTACACCCCATAAT	57.288	TTGGAGTGAAGTAGCTAGGTTTT	57.438		468	4318671	4319138		0.00832988	0.00832988
Chr07	Mono-	(T)10	10	4320671	4320680		CGAGGACCATCGAAAGTTGT	57.92	TCGAGCTGCTCTTTGACAGA	59.038		457	4320386	4320842		0.00832988	0.00832988
Chr07	C	(A)11gataaagtgacc(A)10	33	4329262	4329294		TGGGTTGGGTGACTTTCTGA	58.782	TGAGACTGACGTGATTGGGA	58.372		396	4329119	4329514		0.0028108	0.000889183
Chr07	C	(A)11caaataataattttct(AGA)4	39	4334726	4334764		CGGGTGCTTTAATTTTCAGGC	58.394	CTGTTGGCTGTAAAGGGCTG	59.116		417	4334379	4334795		0.000889183	0.00832988
Chr07	Di-	(AT)12	24	4340478	4340501		AATTATCAGCAAGCGTCGCG	59.698	TCATGCTGTAAATGTTGAGCCA	58.58		405	4340311	4340715		0.00832988	0.00832988
Chr07	Mono-	(A)10	10	4350099	4350108		CGCAGTCCATACCACTACCT	58.888	TCCACCATCAGCTCCTTGAA	58.639		334	4349842	4350175		0.00832988	0.000889183
Chr07	C	(TTC)4tttgtacttcaactcacttatttctacc(AAT)6	58	4352004	4352061		CTCCAAACTGTCGGAGCTTA	57.256	GGTATTACCCTATCCTGCTTGT	57.023		328	4351757	4352084		0.00832988	0.00832988
Chr07	Tri-	(TGT)5	15	4353710	4353724		TCCGTTTGCCCTTTCCCTAT	59.003	CAATGGGCACAAAATCGGGA	59.106		243	4353517	4353759		0.00832988	0.00832988
Chr07	Tri-	(ACA)5	15	4373667	4373681		GCACTTCGAGAAAACCGCAT	59.483	TCAGAAACAGCCGCTCTACT	58.742		345	4373438	4373782		0.0028108	0.0028108
Chr07	Mono-	(A)10	10	4374711	4374720		TCAACTAGTAAACTTGCCCGC	58.58	GGAGCTTAAGAAGGAGAGGCT	58.885		484	4374540	4375023		0.0028108	0.0028108
Chr07	Tetra-	(ATTT)4	16	4375749	4375764		AGGGGCCAGATTCAATTAGTCA	59.148	TGGGACCCACAAATGAATATGAC	58.723		154	4375666	4375819		0.000889183	7.97303e-05
Chr07	Tri-	(GGC)4	12	4384035	4384046		GGCTGGCTGTGAAAATGGAA	59.032	CTCTTGGCCTCGATGCAAAG	59.269		436	4383887	4384322		0.00832988	0.0028108
Chr07	C	(TA)6atgtgtg(TA)7	33	4387885	4387917		ACAGACCCAAAACACACACAC	59.184	TGATGTTGGGTATGTTGGTGT	57.483		423	4387543	4387965		7.97303e-05	7.97303e-05
Chr07	Tetra-	(TATT)4	16	4388208	4388223		TGTTTGATGGTTTTGATCTTTCGA	57.616	AGAGAAAACGTTACAACTACACCA	58.337		432	4388128	4388559		0.00832988	0.00832988
Chr07	Di-	(AT)6	12	4394027	4394038		GCCTGTGACATGCTGAAGAA	58.473	GGCTAATCAGACAGACACCC	57.682		327	4393937	4394263		0.0028108	0.00832988
Chr07	C*	(T)11(TG)7*	24	4394536	4394559		TGCAAGTCTCTAGTTCTGCCT	58.748	GGTTTGAGCTGTTTCACGCT	59.337		452	4394422	4394873		0.00832988	0.000270038
Chr07	Di-	(TA)8	16	4399563	4399578		TTTGATCCGAAAACGGTCCG	58.85	TCATCCAAGTGAAATTTGTCCCA	58.522		431	4399534	4399964		0.000270038	2.01779e-05
Chr07	Mono-	(T)10	10	4400890	4400899		CCATGCTCATTTCTAGCAGTGA	58.461	GTTCAAGGTGCGTAACTGCA	59.058		389	4400752	4401140		0.00832988	0.00832988
Chr07	Tetra-	(AGCC)4	16	4401509	4401524		CAAACGTGGCATTGTCCATT	57.563	AAAAGGGCATTGACCAGGTG	58.659		489	4401477	4401965		2.01779e-05	0.00832988
Chr07	Mono-	(A)10	10	4403872	4403881		ACCTTGTGTTTCATATTTGCATTGT	58.476	TTTTGTAGGCCCCACAAGGT	59.441		433	4403559	4403991		0.00832988	0.00832988
Chr07	Tri-	(TTA)5	15	4404065	4404079		ATTTGGCAGATTGGGTCCCA	59.587	TTATCATCAGGGTCGGAGCC	58.951		349	4404006	4404354		0.0028108	0.00832988
Chr07	Mono-	(T)10	10	4406657	4406666		GAGGGTGAGAGGAGACGATG	58.971	GTCTATAGTGTTGGGCCCGT	59.171		478	4406317	4406794		0.0028108	0.00832988
Chr07	C	(ATAA)8(AT)6	44	4408467	4408510		TCAGCGTAATACATTCAGCGT	57.841	CACCAAAGGCTAGCTTCGTC	58.92		394	4408440	4408833		0.000889183	0.00832988
Chr07	Mono-	(A)10	10	4412793	4412802		CCGAGTGGTTTAGTTTTCAGCT	58.861	TCTGACCAAATGAGCCAGGT	58.933		424	4412418	4412841		0.000270038	0.00832988
Chr07	Di-	(TA)8	16	4415534	4415549		ACACCTCATGATCACTCTTACCA	58.903	GGCAGATTACTATATTCAGAAAGCA	57.03		447	4415151	4415597		0.00832988	0.00832988
Chr07	Di-	(AT)8	16	4420962	4420977		TAGGAGGTGTGCATTGGTCG	59.751	TGGGTTATTGATTTGGTTCGATTT	57.402		440	4420598	4421037		0.00832988	7.97303e-05
Chr07	Tri-	(AAT)4	12	4423640	4423651		CGCCCCTAATATGAGACGGT	59.033	TGACTTTCAATTCCTTAGCAACGT	59.18		439	4423325	4423763		0.00832988	0.00832988
Chr07	Mono-	(T)10	10	4426510	4426519		CGTCGCTGTCATGTTCATGA	58.651	GTATCGACCGTGCAATGCTG	59.698		452	4426416	4426867		0.00832988	0.00832988
Chr07	Tri-	(CAT)4	12	4474193	4474204		CAGGGTCCCTTGTTTGGTTG	58.96	TCGATCCCAAGCTGTCCAAT	59.088		396	4474075	4474470		0.000889183	0.021943
Chr07	Tri-	(TTG)4	12	4682266	4682277		ACGAGGTAGGGGTAAGGTCT	58.994	TCCTTGCACTTCCACTCCAT	58.933		194	4682195	4682388		0.00832988	0.000270038
Chr07	Di-	(AT)19	38	4700936	4700973		ACCATCATTCTCTTTAGATCCCAC	58.065	TGGCTACATCACTACCAAGCT	58.812		420	4700841	4701260		0.0028108	0.00832988
Chr07	Mono-	(T)10	10	4812722	4812731		TCCAACCAGACTAAACACTATGT	57.181	CCTCCATTGTGCTAGTGTTCA	57.942		426	4812611	4813036		0.000889183	0.00832988
Chr07	Mono-	(A)10	10	5131690	5131699		CGTTAGTGGTCCTACAAGTACG	58.248	GGACATTTCTTCAACCCACCC	59.107		321	5131427	5131747		0.00832988	0.021943
Chr07	Di-	(AT)17	34	5167783	5167816		TCCGTCCCATGCTTCTCAAT	59.088	AACTAAGGTACGTGGGGCTG	59.388		356	5167608	5167963		0.00832988	0.00832988
Chr07	Tri-	(TGG)8	24	5178376	5178399		TCCGTTGACTGTCGTGGAAT	59.323	CACCATCTACGGACCCTTGT	59.097		462	5178334	5178795		0.00832988	0.00832988
Chr07	Di-	(AT)6	12	5371175	5371186		GGAGTCTGACAAAACGCGTT	59.065	TTGCTCGGGTGTTGGATTTG	59.042		407	5370870	5371276		0.00832988	0.00832988
Chr07	Mono-	(T)10	10	5436762	5436771		AAATGGCAAAGTCACAGGCT	58.292	ACCTTACCCCAAAGCAACCT	59.142		484	5436734	5437217		0.00832988	0.0028108
Chr07	Mono-	(T)10	10	5446075	5446084		TCTTGCTTTGTCAACTTTTACAGA	57.248	CTTGAGTCGCTTCTTCTGCC	58.925		373	5445974	5446346		0.00832988	0.00832988
Chr07	Di-	(TA)6	12	5483426	5483437		CTTCGTACCAAACACACCCA	58.044	ACCTGTGTATTATCTGTTCGTACA	57.48		500	5483157	5483656		0.00832988	0.000270038
Chr07	Di-	(TA)10	20	5561478	5561497		TGGATAGTTAGGACGCGACC	58.973	TTGTTCCAGCTTATGTGAGTCA	57.65		405	5561219	5561623		0.00832988	0.00832988
Chr07	Di-	(AT)12	24	5608058	5608081		TAGGATGCGCTAAACCCACA	59.094	TGAAGCAAAGGTTTTAAGCCCT	58.695		298	5607812	5608109		0.00832988	0.00832988
Chr07	Mono-	(A)10	10	5612099	5612108		AAGAGGCGGTTTTGATCACC	58.465	TACGGGATGCTGTATTCGCA	59.252		466	5611928	5612393		0.00832988	0.0028108
Chr07	Tri-	(AAT)7	21	5613163	5613183		TGGCTGATTTCTGTTGCTTCA	58.415	CCAGGGTTTTGTGTCAACGA	58.615		498	5612838	5613335		0.00832988	0.000889183
Chr07	Tri-	(TGG)6	18	5616804	5616821		ATTTTGCTTGGGACCGATCG	58.905	AGTGATTAGGGTTGGGGACG	59.09		169	5616757	5616925		0.00832988	0.0028108
Chr07	Tri-	(ACA)4	12	5621934	5621945		TCTCGCCTTATACACCCACA	58.145	GGACACCATATGCTTCACTCT	57.45		443	5621617	5622059		0.000889183	0.00832988
Chr07	Tri-	(TGT)5	15	5629763	5629777		TGATTACCCCATTTGACCTTGA	57.334	TCAACATCCCCACTACCACC	59.011		404	5629734	5630137		0.000889183	0.00832988
Chr07	Tri-	(TTG)5	15	5629980	5629994		TGACCTTGATTGTGTGTGTTGT	58.648	TCAACATCCCCACTACCACC	59.011		391	5629747	5630137		0.00832988	0.00832988
Chr07	Mono-	(T)10	10	5632032	5632041		TCACATAGGAGCCATGGAAGA	58.237	ATGTGCAGGGTCTAGGGAAG	58.792		307	5631942	5632248		0.00832988	0.00832988
Chr07	Tri-	(CAA)4	12	5641358	5641369		CCCTCCCAAACTCCACTTGT	59.521	TTTTGTCCTGAGTCGGAGCT	58.951		362	5641127	5641488		0.00832988	0.00832988
Chr07	Mono-	(T)10	10	5642663	5642672		ACAACATGCCGCTGAGTTTT	58.968	TAGGGCCCGGTCCATAGATA	58.913		408	5642463	5642870		0.00832988	0.00832988
Chr07	Mono-	(G)10	10	5650868	5650877		TAAGTAAAGGAGGAGGGCGG	58.507	GGACTGAGCCGACCTGTATT	59.175		305	5650846	5651150		0.0028108	0.0028108
Chr07	Di-	(TA)14	28	5653722	5653749		CATGCATGCAATACCGTGTAA	57.311	CCGGCTTGACTCAAAGGTTAG	58.923		490	5653568	5654057		0.0028108	0.00832988
Chr07	Tri-	(ACA)4	12	5654316	5654327		CTAACCTTTGAGTCAAGCCGG	58.923	ACACACACGCGAGGATTCTA	59.114		460	5654037	5654496		0.00832988	2.01779e-05
Chr07	Mono-	(T)10	10	5677165	5677174		TGAACACACGCACCAATCAG	59.056	ACGCCATTAAAGCTCCTCCA	59.382		467	5676750	5677216		0.00832988	0.00832988
Chr07	Mono-	(A)10	10	5719894	5719903		TGAGACACATACGGTTAAACTAGT	57.42	TAGGGTAAAGGCGTGTGGAG	59.1		444	5719831	5720274		0.00832988	0.00832988
Chr07	Mono-	(T)10	10	5770072	5770081		GCTGGTCTTGCAGTCAATTCA	59.118	TTGAATCAACCCACTCCCCA	58.846		373	5769785	5770157		0.00832988	0.00832988
Chr07	Tri-	(TCA)4	12	5772328	5772339		CGTTGTTGTCCTTGTCACCA	58.625	TCGTAGGGAACATGCGAGAA	58.821		383	5772182	5772564		0.000270038	0.00832988
Chr07	Mono-	(A)10	10	5774655	5774664		ACACCTCCTATTTACTCCTTCGT	58.649	TAACGGAATGTCACCAGGCA	59.312		459	5774486	5774944		0.00832988	0.00832988
Chr07	Mono-	(T)10	10	5780489	5780498		ACGCAAACCTTACCCTACCT	58.645	GGCTTGTAGTTGTGGGGTTG	59.041		433	5780121	5780553		0.00832988	0.00832988
Chr07	Mono-	(A)10	10	5783721	5783730		ACCCACATCTGCTCCATAGT	58.115	CGAAGAGCATCAAAGGACCA	57.901		499	5783364	5783862		0.00832988	0.00832988
Chr07	Tri-	(TGT)5	15	5795230	5795244		CTCCCCAAACCCCACTATGT	59	AACTTTCAGCCAGCAATGCA	58.958		495	5794892	5795386		0.00832988	0.00832988
Chr07	Tri-	(TTG)7	21	5800241	5800261		TGCGTACATTCTACCCTCCC	58.883	ACGTTACCCCTACTTCGAGG	58.532		373	5800179	5800551		0.000270038	0.00832988
Chr07	Tri-	(ACA)5	15	5808753	5808767		GTTAGCAGCACCCACGAATC	59.273	GCGTACACTCTACCCTCCTC	58.976		289	5808529	5808817		0.00832988	0.00832988
Chr07	Tri-	(CAC)6	18	5845819	5845836		TCCTTGTCACTGCCTCACTC	59.318	ACCACGCTTAGCCTCCTTTA	58.727		484	5845606	5846089		0.00832988	0.00832988
Chr07	Tetra-	(AAAT)4	16	5848535	5848550		GGACATGGACTGACAACGTG	58.852	AGGGCCAAAAGTACCCATGA	58.919		175	5848422	5848596		0.000889183	0.000270038
Chr07	C	(A)17cttataatctatttaatt(A)12	47	5853168	5853214		CATCCATCATCGTCGCCATC	58.926	TGAATGTCTCAGCGATCTTTTGT	58.682		468	5852787	5853254		0.000889183	0.00832988
Chr07	C	(GAA)6ggag(GAA)5	37	5856048	5856084		TGTTGAGTTCCTGTTGAGTTGG	58.721	CCCAGTTGTTGTCGTGTCAA	58.625		225	5856002	5856226		0.00832988	0.00832988
Chr07	Mono-	(T)10	10	5863264	5863273		TAACGGGGTGTGGGGTATTT	58.63	GGGGTTGAAAGGAGTGATGC	58.823		487	5863011	5863497		0.00832988	0.00832988
Chr07	Tri-	(TAT)6	18	5900765	5900782		TCCCTGCCATTTGTTTAGACC	58.197	GGCCAAATGAGTAGTAGGCG	58.417		496	5900660	5901155		0.00832988	0.00832988
Chr07	Tri-	(TCT)4	12	5919923	5919934		CAACGCTCCCTTACTCAACG	58.932	TGACCAAGCCAGTGAAATGC	59.039		482	5919887	5920368		0.00832988	0.00832988
Chr07	Mono-	(T)10	10	5930046	5930055		GCATCACAGGGAAGACAACG	59.201	GCAGTTTCACGTGCTCAATG	58.322		431	5929698	5930128		0.00832988	0.00832988
Chr07	Tri-	(GTC)6	18	5932377	5932394		TTCCTCACACCTCACTTGGA	58.199	CTATGCACTAGGTCAGCGGA	58.967		489	5932339	5932827		0.00832988	0.00832988
Chr07	Mono-	(T)10	10	5935563	5935572		TGGCTGAGAGTCCTTTTGCT	59.233	TGGTCCATCAGTCTTCCAGG	58.721		472	5935406	5935877		0.00832988	0.00832988
Chr07	Tri-	(TTG)5	15	5959171	5959185		TCGGAAGTAGCGGTATGGAC	58.973	CCCATACCTGTTGTTCTGCG	58.913		467	5959099	5959565		0.00832988	0.00832988
Chr07	Penta-	(CCCAT)4	20	5983909	5983928		AGTGTTTACCATCCCACCCC	59.298	TAAATGTGGAGGGAGGGAGG	58.107		397	5983868	5984264		0.0028108	0.00832988
Chr07	C	(A)10ggaaattactcatatatttgtaatttgattcattatta(T)10	58	5989497	5989554		TCAGATGACCGGACACTATGG	58.968	TCGTCAACTCCTCCGTCAAA	58.966		373	5989396	5989768		0.00832988	0.00832988
Chr07	Tri-	(TGT)4	12	5990847	5990858		CCGACCCCACTCATGAGATT	59.167	TTTTACTTGCATGCCGACCC	59.115		188	5990817	5991004		0.00832988	0.00832988
Chr07	Mono-	(A)10	10	6039814	6039823		AATGCCCCAAAAGTTGCTCT	58.279	CCCGATCAAAATATGCCGCA	59.049		350	6039744	6040093		0.00832988	0.00832988
Chr07	Tri-	(ACA)4	12	6068879	6068890		TCCGTACTAAGCTCAGATCCA	57.708	CTATCTGTCCTAAGCCGGGG	59.03		418	6068601	6069018		0.00832988	0.00832988
Chr07	Mono-	(T)10	10	6132178	6132187		GTTTGCCGGTTGTCAAGCTA	59.051	TGCTCCACCCTTAACCAGAG	59.016		338	6131996	6132333		0.00832988	0.00832988
Chr07	Di-	(CT)8	16	6171961	6171976		GCACTAACTAAGGAAGGCGC	58.992	TGATTGGGTGGAAGTGTGGA	58.855		484	6171840	6172323		0.00832988	0.00832988
Chr07	Di-	(AT)7	14	6852899	6852912		TGAGCAATATGGGTTTGGGTG	58.544	GTACTCAACATCGCCACGTC	59.01		232	6852788	6853019		0.00832988	0.00832988
Chr07	Tri-	(AAT)4	12	6893021	6893032		AGGAATCCGGAAGTCAAGCA	59.016	TCTTTTCGATGATTCAATAAGCGA	57.098		326	6892734	6893059		0.00832988	0.00832988
Chr07	Tri-	(TGG)4	12	7143324	7143335		ATTCCGGTTGTGTTGTGGTG	58.971	GCAACAACACCACACAAACG	59.012		477	7143281	7143757		0.00832988	0.00832988
Chr07	Mono-	(T)10	10	7166245	7166254		GTTTGACCACGCATGACACT	59.056	TTTGCCCAACTTAACCCGTC	58.679		424	7166221	7166644		0.00832988	0.00832988
Chr07	Mono-	(A)10	10	7172465	7172474		GAGAAAGAGACAAGCGGACG	58.658	TGGAAACCTTGAACAGCTCG	58.407		492	7172234	7172725		0.00832988	0.00832988
Chr07	Tri-	(CGG)4	12	7173837	7173848		CCGGACTTTCATGCAGATGG	58.98	CCGACCCAACCCATTTTGTT	58.955		433	7173504	7173936		0.00832988	2.01779e-05
Chr07	Mono-	(A)10	10	7174215	7174224		AACAACACCAGCCACAAGAT	57.928	AGACAAGGGGTATATACTGTTGAAG	57.874		395	7174166	7174560		0.00832988	0.00832988
Chr07	Tetra-	(ATTT)4	16	7178459	7178474		TTGCCTCTCCTAACTGACCA	57.976	CGTCCCGACTGAAATGCAAT	58.913		399	7178212	7178610		0.00832988	0.00832988
Chr07	C*	(AG)16(G)13*	44	7179363	7179406		TCGACTGCCATCTTCACCAA	59.315	TGCATGTCATTTGGGGTTCG	59.113		273	7179182	7179454		0.00832988	0.00832988
Chr07	Mono-	(A)10	10	7220266	7220275		GTTGGCAATTACCGGACAGT	58.47	TAGGTGGTGGTAATGGTGGC	59.378		282	7220199	7220480		0.00832988	0.00832988
Chr07	Tri-	(AAG)4	12	7228040	7228051		ACATCTACGCAGCGCATATT	57.845	TGTCATGATTTGTGCCGTCG	59.204		447	7227851	7228297		0.000889183	0.00832988
Chr07	Mono-	(T)10	10	7231176	7231185		TGCTGCAAGAAACTAAGAGTCA	57.928	TGGGTCCCACATTAACGAGT	58.646		440	7230907	7231346		0.00832988	0.00832988
Chr07	Tri-	(ACC)6	18	7232509	7232526		TCTTCAATCTTCGGTCCGGC	60.108	CGTGGTGTGCAAGAGACAAT	58.771		239	7232456	7232694		0.00832988	0.00832988
Chr07	Tri-	(GGT)4	12	7240996	7241007		AATGTCCATGGCAGGTCTCA	59.006	GGGTTCAGGGAAGAGTCGAA	59.026		364	7240803	7241166		0.00832988	0.00832988
Chr07	Tetra-	(TTTG)4	16	7243752	7243767		CTTAGGACCCCATGCAAAGC	58.894	TCGGGAAAGTGTCGAACCAT	59.317		500	7243670	7244169		0.00832988	0.00832988
Chr07	Mono-	(T)10	10	7244361	7244370		ATGGTTCGACACTTTCCCGA	59.317	TGACATACCAAGTCCAGGCT	58.343		438	7244150	7244587		0.00832988	0.00832988
Chr07	Mono-	(A)10	10	7247249	7247258		CTTGCCGTTTTAGCCTTGGT	59.041	TTACATCAGCCCACGGTCAA	59.312		397	7246947	7247343		0.00832988	0.00832988
Chr07	Tri-	(TGT)4	12	7248348	7248359		TAGGGTGCGTGGGTAAGATC	58.883	TCACATGTGCCCCTACAGTT	58.936		232	7248161	7248392		0.0028108	0.00832988
Chr07	Mono-	(A)10	10	7265217	7265226		CCGCTATTTCTTGCACTTCCA	58.916	ACGGCGTGTGGAATAGTGTA	59.11		473	7265003	7265475		0.00832988	0.00832988
Chr07	Tri-	(CTC)4	12	7270082	7270093		TCTACTTGGCCATCGATGCT	58.877	CATCATCATCAACGACGCCA	58.711		377	7270003	7270379		0.00832988	0.00832988
Chr07	C	(GT)6(AT)6	24	7277466	7277489		TGCCGCCAAAATCATATGCA	58.89	AAGTGAGGTTGCGTTGGTTC	58.978		481	7277253	7277733		0.00832988	0.0028108
Chr07	Mono-	(T)10	10	7281915	7281924		TTCATGATAAAGCGCGCGAC	59.7	CTAGCCCTATCAACAACCACC	58.081		396	7281550	7281945		0.00832988	0.00832988
Chr07	Tetra-	(AATA)4	16	7284099	7284114		ACGCAGGTTTGTTCATGTCT	58.033	GAAGATTTGAAGGTCGAGATTAGGG	59.244		475	7283781	7284255		0.00832988	0.00832988
Chr07	Tri-	(AAT)5	15	7424967	7424981		TTTCACGCGTGTAAGTTGCA	58.992	CGCTGCGACTTCATTACACA	58.932		366	7424752	7425117		0.00832988	0.0028108
Chr07	Mono-	(T)10	10	7652810	7652819		GAGAGGGTTTGAACGTCATCAG	59.003	CAAAGGGGCTTCGGGATACT	59.453		406	7652751	7653156		0.00832988	0.00832988
Chr07	Mono-	(T)10	10	7850461	7850470		ACCCATCCCACTTCTAGAGC	58.498	AAAACAACCTGCTTTGAGTGG	57.475		486	7850006	7850491		0.00832988	0.00832988
Chr07	Mono-	(A)10	10	8059460	8059469		CAACCAGGAATTCTCACACTCA	58.256	CTCTACCTCTCCTCGGACCT	59.159		249	8059421	8059669		0.00832988	0.00832988
Chr07	Tri-	(ATG)4	12	8108959	8108970		TTCCTACTCCGATGGCAAGG	59.169	TCCAAGAAAATGCAGCCCAC	59.032		457	8108601	8109057		0.00832988	0.000889183
Chr07	Mono-	(A)10	10	8129619	8129628		ATGGGTTTTGAATTGGGCCG	59.387	GTCAAGTGTACGTGCTTTGC	57.981		481	8129424	8129904		0.0028108	0.00832988
Chr07	Tri-	(AAT)4	12	8131825	8131836		TGGTTTTGCAGTGTGAGTTCT	58.278	AACGTGGCGCCTTAACATTT	59.044		354	8131672	8132025		0.00832988	0.000889183
Chr07	Tri-	(CAA)4	12	8133871	8133882		CCATTCCTCAAAGTTCAGGGG	58.55	GCGTACACTCTACCCTCTCC	58.976		377	8133558	8133934		0.00832988	0.00832988
Chr07	Tri-	(TTG)4	12	8149334	8149345		GTTTCTTCTTGCTCGGGGTC	58.842	AAGTGGGGTCTAGAGAGGGT	58.906		369	8149221	8149589		0.00832988	0.00832988
Chr07	Tri-	(TGG)4	12	8150449	8150460		TCTGTTGGACCATCACCCTC	59.016	TTCCAGGAACATAGCCCAGT	58.331		498	8150261	8150758		0.00832988	0.00832988
Chr07	Mono-	(T)10	10	8159178	8159187		AAGTTGGTCCGAACATGCAC	59.048	CCACAAGAAAGCAACGTCCA	58.979		306	8159147	8159452		0.00832988	0.00832988
Chr07	Tri-	(ACA)4	12	8161033	8161044		TGCGTCTCGATCTCACTTGT	59.118	CTCTGCTCCTGTTCTGTGGA	59.028		427	8160816	8161242		0.00832988	0.00832988
Chr07	Mono-	(T)10	10	8164482	8164491		CCCCTTCCATCACCCTAGTC	58.868	TTGAAGGGCGCAAAGTGAAG	59.332		396	8164346	8164741		0.00832988	0.00832988
Chr07	Mono-	(A)10	10	8203447	8203456		ACACATACGTTGCTGCTGAA	58.122	AAATAGACGGCGGGGATAGG	59.026		150	8203423	8203572		0.00832988	0.00832988
Chr07	Mono-	(A)10	10	8227445	8227454		TGCTTCATTGCTTTTACCGTGA	59.118	CCTGTCCCAATTTATGTGGCA	58.544		340	8227162	8227501		7.97303e-05	0.00832988
Chr07	C*	(TA)6(A)11*	22	8230056	8230077		CAGCCCATCCTTACCCTCAT	58.856	ACATACAATCTCTTCACTCCGAA	57.339		320	8229789	8230108		0.00832988	0.00832988
Chr07	Mono-	(A)10	10	8234196	8234205		TGACAGGCACAACTCAACCT	59.454	TCATATTCGTTGTCATGTTTTGCT	57.747		306	8234120	8234425		0.021943	0.00832988
Chr07	Di-	(TA)7	14	8235254	8235267		TGGTCCCATTTGCACACAA	57.786	CAGCGTCGATATCTCCGACT	59.131		479	8235226	8235704		0.00832988	0.0028108
Chr07	Mono-	(T)10	10	8241806	8241815		GGGGACAAAGCACCAGAAGA	59.89	GGCCGATCATGAATTCTGCA	58.688		327	8241672	8241998		0.00832988	0.00832988
Chr07	Mono-	(A)10	10	8245214	8245223		CTCCCACTTTACCCCGCATA	59.165	AGGTCCATAAACTAAAGGCCCA	59.076		422	8244896	8245317		0.00832988	0.00832988
Chr07	Mono-	(T)10	10	8250700	8250709		CCTCCTATTTCTCGTGGCGA	59.255	CACCCCACTGCATCTCAAAA	58.38		482	8250376	8250857		0.00832988	0.00832988
Chr07	Mono-	(A)10	10	8252450	8252459		TGTTATACACCGCACCTTCAAG	58.669	ACCCTTACCATTCAGACCAACA	59.286		477	8252110	8252586		0.00832988	0.0028108
Chr07	Tri-	(TAA)4	12	8253610	8253621		AGGTGATTGAAGGGTTCCGT	58.935	TCAATGGATGCAGTTGGAACA	58.126		225	8253568	8253792		0.00832988	0.00832988
Chr07	Tri-	(ACA)5	15	8263427	8263441		GGGGTGTCAGGTTTCTTCTT	57.341	GGCCCCTATGTCTTAGTCCC	58.943		489	8263203	8263691		0.00832988	0.00832988
Chr07	Mono-	(T)10	10	8270524	8270533		AGTTCATGTGTGTGGGGTCT	58.86	CACACACGCAACCTTCAAGA	58.986		442	8270430	8270871		0.000270038	0.00832988
Chr07	Tri-	(AAT)5	15	8272850	8272864		ACAAGCAACAAGATACACAAACA	57.425	TTCAACCTGACTACACCGCT	58.955		444	8272770	8273213		0.00832988	0.00832988
Chr07	Di-	(AT)7	14	8275913	8275926		CCGCCACTAACACAGACCTT	59.965	GGCATGATCGCGTTCAACAT	59.622		500	8275805	8276304		0.00832988	0.000889183
Chr07	Di-	(AT)10	20	8276712	8276731		TTGAACGCGATCATGCCTAG	58.429	AATACTACACCAAAACGCATCG	57.406		500	8276288	8276787		0.000889183	0.0028108
Chr07	Di-	(AT)10	20	8277190	8277209		CGATGCGTTTTGGTGTAGTATT	57.406	GACCCATCTCAGGATTTCACC	58.076		490	8276766	8277255		0.00832988	0.00832988
Chr07	Tri-	(GTG)5	15	8278318	8278332		AAGTTTGCTATAGGTCCGCC	57.673	TGCACCCATGACCCCTAAAT	58.993		409	8278266	8278674		0.00832988	0.00832988
Chr07	Di-	(AT)13	26	8293738	8293763		AGTGTCACTGTGGACTGCTT	59.167	GGGCATACATCGGGCAAAAT	58.96		465	8293437	8293901		0.00832988	0.0028108
Chr07	Di-	(AT)8	16	8316661	8316676		TCGTTGTTGAGGCTCAGAGT	58.959	TAGGGTAGGAGTGTCTCGGG	59.45		338	8316392	8316729		0.00832988	0.00832988
Chr07	C*	(T)12attgtta(T)10(TTA)4*	39	8353043	8353081		CAAGTGGGGTCTTAGGAGGG	59.088	GGTCACATGGCAAAGTGGTT	58.96		296	8352944	8353239		0.00832988	0.0028108
Chr07	Penta-	(GAGGA)5	25	8393747	8393771		TAGTGTGGTGGAGAGGTGGA	59.514	GCGCCCCGTTTTGTAGATAG	59.065		414	8393468	8393881		0.00832988	0.00832988
Chr07	Di-	(TA)8	16	8397001	8397016		GTTGAGTTACGCCCAAGGTC	58.846	CCTTCGGAGTTGAGTGCATG	58.918		426	8396974	8397399		0.00832988	0.00832988
Chr07	Mono-	(A)10	10	8406708	8406717		TTAGGAGCGCTACACCCGAT	60.754	GGATCCCGACTAGACCGAAT	58.382		450	8406357	8406806		0.00832988	0.00832988
Chr07	Mono-	(G)10	10	8421352	8421361		CCGGCTCGAGTAGAATCTGT	58.974	TGTGTAGGTGCAGTGTCAGT	58.88		135	8421283	8421417		0.00832988	0.00832988
Chr07	Tri-	(AAC)4	12	8421472	8421483		CCGGCTCGAGTAGAATCTGT	58.974	GGGTTGAGTGTTGTCGATGG	58.843		442	8421283	8421724		0.00832988	0.00832988
Chr07	Mono-	(T)10	10	8440598	8440607		GTCGATGACTGCGCAGATTT	58.998	CCACTCCATCATCCACCACT	59.085		421	8440245	8440665		0.00832988	0.0028108
Chr07	Tri-	(CAC)4	12	8447718	8447729		TTTACCTCCTCCTTCTCCGC	58.808	TCTTCTTGGCTTACTGGGTGT	58.945		212	8447690	8447901		0.00832988	0.00832988
Chr07	Tri-	(CAT)4	12	8450900	8450911		TTTTCCCATGGTCAGTGAGC	58.09	GCTGCATGGGGATCTGAATC	58.754		393	8450544	8450936		0.00832988	0.00832988
Chr07	Di-	(GA)6	12	8468742	8468753		GTTGATCTTGGACGAGCACC	58.92	CACGGCTGTTACCACGAAAA	59.061		349	8468430	8468778		0.00832988	0.00832988
Chr07	Tri-	(TGT)5	15	8472395	8472409		ACTGCGTAACACACTGGGTA	58.958	GCACCCAACGCCTCTTTAAC	59.76		291	8472375	8472665		0.00832988	0.00832988
Chr07	Tri-	(AAT)5	15	8612869	8612883		GTGACGGACAATGGGAACTG	58.843	TTGAACAACACATCAGCCCC	58.673		364	8612750	8613113		0.021943	0.0028108
Chr07	Tri-	(TAT)4	12	8624444	8624455		ACTTGTTGGGACTGATAGTTCG	58.073	ACATGTACAGAACCTTCACACC	58.26		445	8624203	8624647		0.00832988	0.00832988
Chr07	Tetra-	(TGTA)7	28	8629682	8629709		AAAGCTCAGTTCGTGTCCCT	59.241	TGGAGTAGGGGTATGGGTGA	58.98		487	8629461	8629947		0.00832988	0.00832988
Chr07	Tri-	(AAT)10	30	8648466	8648495		GCTGCCCAATGGATTTTCGA	59.183	ACCTTGCTCTCAACCAAACAC	58.976		280	8648441	8648720		0.000889183	0.000889183
Chr07	Mono-	(A)10	10	8726179	8726188		GCTCCTCGGAAAAGCAACTT	58.761	ACCAACCCATCCCACTTCTA	57.946		500	8726083	8726582		0.00832988	0.00832988
Chr07	Mono-	(A)10	10	8778703	8778712		CCGGTTGATCATTACTCCACC	58.438	TTGTCTTGTGTTCGTGGCTG	58.986		351	8778451	8778801		0.000889183	0.00832988
Chr07	Mono-	(A)10	10	8795284	8795293		GGTCCTGAATTCGAGCAAGC	59.27	GCAGACAAACAAACTTCGGC	58.523		175	8795186	8795360		0.00832988	0.00832988
Chr07	Tri-	(GCC)4	12	8797183	8797194		GTGCGCTCCTCTTTCGAATC	59.352	CGGAACCAACCTCGAATAGC	58.713		414	8796853	8797266		0.00832988	0.00832988
Chr07	Mono-	(T)10	10	8799109	8799118		TGTGGGTTTTGTGTTGGTCT	57.776	TCCACCTCCTCAATCCACAC	59.016		468	8798825	8799292		0.00832988	0.00832988
Chr07	Tri-	(TGT)4	12	8800814	8800825		TGTGGTTGCATTGTTCCCTG	58.961	TCTCCGCCTCCTCGATTAAC	58.97		265	8800599	8800863		0.00832988	0.00832988
Chr07	Tri-	(TGT)5	15	8811528	8811542		CCCTCCCCAAGATACACTGG	59.16	TGTTGTGTGATTTGGGGCTT	58.213		201	8811505	8811705		0.00832988	0.00832988
Chr07	Tri-	(ATT)6	18	8813394	8813411		AGAAGAGGACCGAAACGTGT	58.962	GACGGAGAGCAAGTTCAACG	59.215		499	8813161	8813659		0.000889183	0.000270038
Chr07	Di-	(TA)9	18	8815507	8815524		AGCATCAACTGAACATAGCATCC	59.118	GAGAAGTAAAGGGGCAAATGTGA	58.921		471	8815325	8815795		0.00832988	0.00832988
Chr07	Mono-	(A)10	10	8816043	8816052		GACCCTCTTACTCGCTAGCT	58.317	GACGGAGCCAGTTTGAAGTT	58.406		336	8815958	8816293		0.00832988	0.00832988
Chr07	C	(T)10at(C)12atccccaaccccc(T)13	50	8820544	8820593		CGGGTAAAGGTTGGGAGACT	59.018	TTCACAGCACAACCTACCCT	58.863		380	8820440	8820819		0.00832988	0.00832988
Chr07	Mono-	(T)10	10	8827480	8827489		TAAATCCGACCTGACCCGAC	59.18	GGAAGACCCGAACCACAAAG	58.764		373	8827282	8827654		0.00832988	0.00832988
Chr07	Mono-	(T)10	10	8832420	8832429		TGCTTGTTGTGTGTGTGCTT	59.113	CTTGTAACCGCCACCAATGT	58.756		499	8831996	8832494		7.97303e-05	0.00832988
Chr07	Tetra-	(ATAA)4	16	8841574	8841589		TGGGCTAATATTTACTCCAAACCA	57.919	TAGGTGGGAGGATGGACAGA	58.984		431	8841503	8841933		0.00832988	0.00832988
Chr07	Tetra-	(ATTA)5	20	8844309	8844328		GTTGGACGTATCAGGGAGCT	59.175	CGGGAGTTTTAGTGAACCGA	57.556		487	8844038	8844524		0.0028108	0.00832988
Chr07	Tri-	(TTA)4	12	8845994	8846005		TGCAAGCAGTCCATTTGTATG	57.146	ATGATGGAATTGGCACCGTG	58.895		387	8845839	8846225		7.97303e-05	0.000270038
Chr07	Mono-	(T)10	10	8850172	8850181		CTACCCTCCTCAAACCCCAC	59.381	CGAAGTTTTGTCCACATGTTTCA	58.333		265	8850093	8850357		0.00832988	0.00832988
Chr07	Mono-	(A)10	10	8852091	8852100		GATGAACAACCTGGACCTGC	58.831	CGCCTTCAGAAATGACTCGT	58.285		472	8852065	8852536		0.0028108	0.00832988
Chr07	Di-	(AT)6	12	8855482	8855493		ACGCATACAAACAAGGAATAAACT	57.431	AACGGTAGGGGCATATGTGT	58.79		410	8855249	8855658		0.00832988	0.00832988
Chr07	Tetra-	(CATG)4	16	8859591	8859606		GGGGTGTGGGTTGTATGACT	59.303	TACATGTAACTCCGCCCCTG	59.172		450	8859266	8859715		0.00832988	0.000270038
Chr07	Mono-	(T)10	10	8862120	8862129		AGCTCCAAACTGTCGGGATT	59.307	GCGTTTCTCTCTTAAGCTAGCC	59.139		364	8861924	8862287		0.00832988	0.0028108
Chr07	Di-	(AT)6	12	8862981	8862992		TCGATGGAAAGCGTCAAACC	58.847	TGCGATCGATAACAGGAGACA	58.979		296	8862871	8863166		0.00832988	0.0028108
Chr07	Mono-	(T)10	10	8880224	8880233		TGAGCAACAAATATGGGAGAAAAGA	58.99	ACTTCTCTGTAACGCCATTTGA	57.997		401	8879925	8880325		0.00832988	0.000889183
Chr07	Tri-	(TCT)4	12	8882813	8882824		TCCACAAGCCTATCACCCTT	58.331	ATGTGACGTGTCTTAGAAGTCA	57.151		427	8882787	8883213		7.97303e-05	0.00832988
Chr07	Mono-	(A)10	10	8890376	8890385		TGCATATCTCATAAAAGCTGTCGT	58.64	GTAAGATTCGCAGTGACGCA	58.654		480	8890346	8890825		0.00832988	0.00832988
Chr07	Di-	(AG)6	12	8892868	8892879		TGTGGAATCAGTTGGGACCA	58.855	TGGTTAAGGGTGCAGCAATG	58.744		375	8892603	8892977		0.00832988	0.000270038
Chr07	Mono-	(T)10	10	8899325	8899334		GGCTTCAGTTATTTGCTCCGT	58.915	CACGATTGAAGCAACGAAATAGAC	58.984		401	8899026	8899426		0.0028108	0.000889183
Chr07	Tri-	(TTG)6	18	8903487	8903504		ATTCTACCCTCGCTAGACCC	58.002	GTGTACGCAGACCTTACCCT	59.107		450	8903452	8903901		0.00832988	0.00832988
Chr07	Tri-	(TTG)4	12	8903808	8903819		GTTGCGTACGTTTACCCTCC	58.929	TATGGTGCACGCAGACCTTA	59.101		436	8903757	8904192		0.00832988	0.00832988
Chr07	Tri-	(AAC)6	18	8923387	8923404		TGCCACATAAAATGAGATGGGA	57.752	CGTGCATTCTACCCTCCTCA	59.176		225	8923230	8923454		0.00832988	0.00832988
Chr07	Tri-	(TGA)4	12	8960437	8960448		GGGACACAAGGCTAGTGAGT	59.023	TCGCAAAGTACCTCGTCCTT	59.036		498	8960287	8960784		0.00832988	0.0028108
Chr07	Mono-	(A)10	10	9024591	9024600		AGTGAGGTGTTGAGGTGACA	58.504	TTGGAATGGTGAGATCATAATTAGC	57.25		473	9024153	9024625		0.0028108	0.00832988
Chr07	Mono-	(T)10	10	9025901	9025910		AGGGATCATATGGTGTGTGGT	58.508	CGTGTATGTGAAAGAGGGCG	59.001		396	9025757	9026152		0.0028108	0.00832988
Chr07	Tetra-	(ATTT)4	16	9026105	9026120		TGTGTTAACTGTCTCGTCCGA	59.051	CGTGTATGTGAAAGAGGGCG	59.001		136	9026017	9026152		0.00832988	0.00832988
Chr07	Tri-	(GTT)5	15	9030780	9030794		GTTTGGAAGAGAAGGGCTGC	59.115	CACACGCCAATGATGTGACA	59.126		241	9030595	9030835		0.00832988	0.000889183
Chr07	C	(TAA)8ttat(TAA)7	49	9031192	9031240		AGAATAGTTGAGGAGCCCGT	58.133	GCCTTGTTTTGATTCACCAACT	57.941		443	9030957	9031399		0.00832988	0.00832988
Chr07	Mono-	(T)10	10	9047902	9047911		CTCAAAATTGTATCAACGCCACA	58.207	TGTAATTAAGTGGGAGTAGAGGGA	58.154		282	9047765	9048046		0.021943	0.00832988
Chr07	Mono-	(T)10	10	9054005	9054014		TGTGACAATTGGTGCAAGCA	58.89	TGCAGCTCAAATACACGCAA	58.766		497	9053687	9054183		0.00832988	0.00832988
Chr07	Di-	(TA)14	28	9054592	9054619		ATTAGGGGTCAAGCATCCGG	59.526	TTTTGGTGGGAATGGCATGT	58.273		404	9054475	9054878		0.00832988	0.000270038
Chr07	Hexa-	(ATATAC)5	30	9058913	9058942		TGACAACCATAACCAAACCGA	57.79	GGGCTGGGCATATTTTGGTT	58.797		436	9058665	9059100		0.0028108	7.97303e-05
Chr07	Tetra-	(TAAA)7	28	9066685	9066712		CGCCTGTGAAATTGGAGTGT	58.762	CTAGCTCCCCGATACATCCG	59.188		307	9066618	9066924		0.0028108	0.00832988
Chr07	Di-	(TA)6	12	9067497	9067508		CACCATTTGAGGCAATGAGGA	58.551	CACAATCTCAGCTCGCTTCC	58.995		354	9067346	9067699		0.00832988	0.00832988
Chr07	Tetra-	(AAAT)4	16	9069212	9069227		ACATACAAGCCACTCCCACA	58.936	GGTAGCATCCACCTCACTCA	58.805		428	9069036	9069463		0.00832988	0.00832988
Chr07	Mono-	(T)10	10	9069478	9069487		GCCCCTCGTTGTACTATCGA	58.973	TAGAGACGTGCCGAAGTGAG	59.197		369	9069311	9069679		0.00832988	0.000889183
Chr07	Mono-	(A)10	10	9115196	9115205		TCACACACGAAAGCCAGAAA	57.969	ATTCATGCCATCGCCGTTAC	59.056		282	9115173	9115454		0.00832988	0.00832988
Chr07	C	(CTC)4atcatcc(TCA)5	34	9116515	9116548		GAATCCCCAAAATGCGACGA	58.908	TCAGGGCCTTGCTAACTTGA	58.936		289	9116452	9116740		0.00832988	0.00832988
Chr07	Tetra-	(AAAT)5	20	9133313	9133332		TACAGCGTTCGTACAACCCT	59.039	TTCCATCCACCAACCAAACA	57.539		460	9133024	9133483		0.000889183	0.000889183
Chr07	Tri-	(ATT)4	12	9163683	9163694		TCGTGAGGTAATAGGTCGCC	58.973	ACATGTGTGAAGGAGGGATCT	58.444		364	9163535	9163898		0.0028108	0.00832988
Chr07	Tri-	(AAT)6	18	9164005	9164022		AGATCCCTCCTTCACACATGT	58.444	TGACCTCGAACTGCTTCTGT	58.959		282	9163878	9164159		0.0028108	0.00832988
Chr07	Penta-	(ATTTT)4	20	9169044	9169063		GTTCTTGTTATCCTCAAAATCACCA	57.786	AGTTTCAAGCTTCATAACAATGACT	57.484		458	9168708	9169165		0.00832988	0.000270038
Chr07	Tri-	(TCT)4	12	9172989	9173000		CGCGTTAGTTGACCCCATTT	58.838	GTTCCCCAACTTCTTCGTTCA	58.432		315	9172865	9173179		0.0028108	0.00832988
Chr07	Mono-	(A)10	10	9174960	9174969		TCTGTCGAATGAGGTTTGCA	57.458	CATGGTTTGCGGGCTATTACA	58.979		405	9174623	9175027		0.0028108	0.0028108
Chr07	Di-	(AT)8	16	9175771	9175786		ACTCAACCAATTCGATGCAGT	58.217	AGCTTCTCCCTTCTCTCATCA	57.887		291	9175643	9175933		0.000889183	0.000889183
Chr07	Mono-	(A)10	10	9180771	9180780		TGTCCACTTCATACGAACTTAGT	57.283	AAACTACATCGTACCCAACACA	57.66		444	9180645	9181088		0.00832988	7.97303e-05
Chr07	Tetra-	(TTTA)4	16	9199181	9199196		TTGGATAGGGATTAAGCTGGTTT	57.534	ACGTGTATTGCTAATGTTTCACCA	59.242		261	9199006	9199266		0.00832988	0.0028108
Chr07	C	(AT)7(AG)7	28	9210014	9210041		CTGCTAATGTGACATGCCTCA	58.364	GGTATTCGAAATTGGGTTTGGT	57.206		210	9209903	9210112		0.000889183	0.00832988
Chr07	Tri-	(AAT)4	12	9210571	9210582		TTTTCGATATTTTAGGCCCAGC	57.088	TCAAAACAAGGCGTGCACAT	59.256		410	9210205	9210614		0.00832988	0.00832988
Chr07	Di-	(AT)11	22	9216256	9216277		CCCTTCCTCCCTCGAAAAGT	59.015	GTGACTATTGGCGAGGCTTG	58.99		339	9216111	9216449		0.00832988	0.0028108
Chr07	Tri-	(GTT)4	12	9218743	9218754		TACACTCCATCCTCCCCAGA	58.984	GCTGGGAAAATGGTTGCAGA	59.032		126	9218684	9218809		0.00832988	0.00832988
Chr07	Di-	(TG)7	14	9231267	9231280		TGCTCCTCGGTATTTCGTGA	58.821	CCAGATCAACAAAGCAGCTCA	58.843		438	9231097	9231534		0.00832988	0.00832988
Chr07	Di-	(GA)7	14	9232745	9232758		TTTGGTTTTGCTCCTCAGGA	57.254	TCTCACACACACAGCACAAA	57.894		187	9232684	9232870		0.00832988	0.00832988
Chr07	Tri-	(TTG)8	24	9247528	9247551		GGTAGAGGTATGGACTGCGT	58.599	AGGGGAAGTGGGACTAGCTA	58.984		463	9247464	9247926		0.00832988	0.00832988
Chr07	Tri-	(TGT)4	12	9250760	9250771		GCAAAGGTAGGGGTAAGGGT	59.003	ATGGGAGGAGTGTGTGAGTG	59.02		497	9250691	9251187		0.000270038	0.00832988
Chr07	Tri-	(GAA)4	12	9252308	9252319		TCTACAACCAAATTCCAATCCCA	57.996	AACCCCACTAAAACACCCCA	59.065		469	9251882	9252350		0.00832988	0.00832988
Chr07	C	(TAA)5ttaattaaataaatagtgataattttat(TAG)4	55	9279370	9279424		AGTAAAAGTAGTAGTGCGTGGTG	58.447	GCTTGATGCGCGGATAATATT	57.253		488	9279336	9279823		0.00832988	0.00832988
Chr07	Tri-	(CAA)4	12	9310646	9310657		AGTTGTGGGAGGAAGGAACA	58.482	GGTGAGGTGTGTGCTTTCAG	59.053		393	9310475	9310867		0.0028108	0.00832988
Chr07	C	(AC)7(A)17	31	9314929	9314959		AGTTGTTGCCATGTGACCAG	58.679	TGTTGTTATGGATTGGGTGTGG	58.839		332	9314675	9315006		0.00832988	0.00832988
Chr07	Mono-	(T)10	10	9316889	9316898		CAGTATGTTGGAGATGCGCC	59.06	TGGCACATTACATTGGTGCA	58.374		400	9316588	9316987		0.00832988	0.00832988
Chr07	Mono-	(T)10	10	9317831	9317840		AGCAATGGTCAATGGGCATT	58.425	ACTTGGGGAGCGTAAAGTGT	59.237		340	9317778	9318117		0.00832988	0.00832988
Chr07	Tri-	(ATA)4	12	9322636	9322647		TGTGGGATGTTCGTAGTGGT	58.656	CCGAAGACATGACCCTGGAT	59.167		439	9322327	9322765		0.00832988	0.00832988
Chr07	Penta-	(GGGCG)4	20	9325215	9325234		TTGCTGCTATTGGGTGAGGA	59.009	TACTTTAACCCACCACCGCA	59.236		150	9325127	9325276		0.00832988	0.00832988
Chr07	Di-	(AT)9	18	9349682	9349699		GCGCTTTCTGAAATTTTCCCA	57.975	AGCACCGTAAAGATCCCGAA	59.1		355	9349660	9350014		0.00832988	0.00832988
Chr07	Mono-	(A)10	10	9354616	9354625		CCAGCAAACACACCATCCAA	58.961	TGTGGTCAACGATGGCTATCT	59.169		415	9354401	9354815		0.00832988	0.0028108
Chr07	Di-	(AT)8	16	9357436	9357451		TTGGGCTTGGGTTAGGACTT	58.846	ACTAGGGGTGTTCATGGGTC	58.714		489	9357280	9357768		0.00832988	0.00832988
Chr07	Tri-	(GGC)4	12	9359710	9359721		CTGCGCTACCATCATCTTCG	58.865	AACTGTTCAGCTACGCGTTG	59.141		113	9359639	9359751		0.0028108	0.00832988
Chr07	Di-	(TA)7	14	9365705	9365718		GCGGACCGTGTGAATCATC	58.993	AAATGACCGCACAACCGAAA	58.974		379	9365623	9366001		0.00832988	0.00832988
Chr07	Hexa-	(GGGGTG)4	24	9419995	9420018		AGACGACGACCACATTTCCT	59.033	ACTTTCCATCCTCCCCATCC	58.774		465	9419666	9420130		0.00832988	0.00832988
Chr07	Di-	(AT)6	12	9420883	9420894		TTGGGGTCAGTCGAGATACA	57.775	AATTGAGTTGTTTCGGCCCC	59.034		444	9420707	9421150		0.000889183	0.000889183
Chr07	Tri-	(TAA)4	12	9431229	9431240		ACCAAACCAAACCAAGCCAA	58.72	TGGTCAAATGTTAGGAGGGGT	58.646		359	9431055	9431413		0.0028108	0.00832988
Chr07	C	(T)10c(T)11	22	9431646	9431667		CATGCAAAGGTCAGACAAGGT	58.767	TTTCACCACAACCCCACAAC	58.813		191	9431559	9431749		0.00832988	0.000270038
Chr07	Tri-	(ATT)4	12	9442023	9442034		GGAGGTCATAGTACCCTCGC	59.04	CAGAAATTCCTCAGACATGCTCA	58.741		402	9441729	9442130		0.000270038	0.00832988
Chr07	Tri-	(CCA)4	12	9447432	9447443		AGTCCTCCTGATAACCTACCTTC	58.451	GGTGGGTTGCCAAGAAAACT	58.88		368	9447327	9447694		0.000270038	0.00832988
Chr07	Tri-	(TGT)6	18	9452820	9452837		AGGTAGTGGTATGGTCTGCG	58.888	ACCAGCTATCAAACGAGTCCT	58.82		117	9452753	9452869		0.00832988	0.00832988
Chr07	Tetra-	(AAAT)5	20	9455148	9455167		TCCAACATGAAAAGCAGCCA	58.298	AGCCCATCGTAAAACCAACA	57.72		481	9454862	9455342		0.00832988	0.000270038
Chr07	Di-	(AT)22	44	9461220	9461263		TCTTACACACTGTTAATGGCATGA	58.444	TGTTTTCGATGAACCCTCGG	58.197		461	9460913	9461373		0.00832988	0.00832988
Chr07	Mono-	(T)10	10	9462017	9462026		ACGCATAAGACACGCTCTCT	59.188	TGGACTTCGTACACTCGGTC	59.123		431	9461832	9462262		0.000889183	0.000270038
Chr07	C	(C)12aaccaccac(CA)6	33	9472737	9472769		ACCAGTTACTCCAAGGCTCC	59.015	ACACGTTACGCTCCCCATAA	59.103		494	9472680	9473173		0.000889183	0.0028108
Chr07	Mono-	(T)10	10	9474481	9474490		TGGCTAGTTAGTGAAAGTGTGG	57.997	CCTCATACATTCAGAGTGCGT	57.829		310	9474403	9474712		0.00832988	0.00832988
Chr07	Mono-	(A)10	10	9497154	9497163		CTGGACTTTGACGAGAGGGT	59.03	ACGTTGGGGAGAGCTGTTC	59.628		497	9497113	9497609		0.00832988	0.00832988
Chr07	Di-	(AT)15	30	9504349	9504378		CGGAGACATAATTTCATTGGCC	57.771	ATTTGCTCCCTATTTTGCTGAAA	57.256		493	9503946	9504438		0.00832988	0.00832988
Chr07	C	(CTC)5(CTT)6	33	9515235	9515267		CGCCACGTCATTGCCAAATA	59.55	TTTGGGATTTTGGGTTTTGGTT	57.407		500	9514980	9515479		0.00832988	0.00832988
Chr07	Di-	(AT)8	16	9516098	9516113		CCACGTCAATTGTAGGGGTG	58.551	AGTTTCTTTTCGGGCAGCTG	59.046		474	9515916	9516389		0.00832988	0.00832988
Chr07	Tri-	(CCT)4	12	9524117	9524128		CCAGAACATCCAACCCCTCT	59.005	ATGGGACTGGTTCAACTGGT	58.851		223	9523988	9524210		0.00832988	0.00832988
Chr07	Mono-	(T)10	10	9528348	9528357		GCAGCTGATCAGGCACATTT	59.184	TGGGGCTGATTATTTGCAGC	58.886		464	9528130	9528593		0.00832988	0.00832988
Chr07	Tri-	(TTG)6	18	9528990	9529007		ACCACAGCCTGCATATCTGT	59.085	TCGGAAATCTCTTGGTGGGA	58.348		382	9528675	9529056		0.00832988	0.00832988
Chr07	Di-	(TA)9	18	9537815	9537832		GGAAGGGGTGTGGGGATAAA	58.996	AACTTGCAACATGACACGTG	57.526		468	9537469	9537936		0.0028108	0.00832988
Chr07	Tri-	(ACA)5	15	9539784	9539798		TTGCCTCTCTGAAAGTCACTT	57.154	TGAGGTGGTATGATCTGCGT	58.515		498	9539368	9539865		0.00832988	0.00832988
Chr07	Tri-	(TAT)4	12	9541260	9541271		AGATTGTGGCTTTCCCTGGA	58.924	CCTGCCACAACAACACTACC	59.048		498	9541086	9541583		0.00832988	0.0028108
Chr07	Tri-	(TTA)4	12	9547005	9547016		CGCAAAGTTGAGTCGCGTTA	59.495	ACTACGCACCACACTTATTCC	58.031		288	9546938	9547225		0.0028108	0.000889183
Chr07	Di-	(TA)7	14	9550355	9550368		TGCTAGAATTTGGGCAGGTAA	57.27	TCACTGTCTGGCACTATTTTGA	57.65		422	9550075	9550496		7.97303e-05	0.0028108
Chr07	Penta-	(GTATT)4	20	9550965	9550984		AGAAGGATGGATAGGTGAAGAAGA	58.467	AAAAGCTGCGTAATGTACTGC	57.529		455	9550715	9551169		0.0028108	7.97303e-05
Chr07	Tri-	(TAC)4	12	9553003	9553014		GTCCGCCCCTGTGTTAATTT	58.459	TGACCCTAAACTTGACACCAA	57.064		463	9552935	9553397		0.00832988	0.00832988
Chr07	Mono-	(A)10	10	9564406	9564415		CGCCCTGAATTCGAACTTCA	58.561	TCGAGATGGAGACGCAGAAA	58.826		433	9564009	9564441		0.00832988	0.00832988
Chr07	Tri-	(TTG)4	12	9565015	9565026		GCGTATACCCTCTCAGACCC	59.04	TCCTAGACACATGGCAGCAA	59.017		112	9564972	9565083		0.00832988	0.00832988
Chr07	Tri-	(TGA)4	12	9566423	9566434		ATTCCCCTGTGCACTCATCA	59.006	TTGCGCTTCTTTGTCCTACG	58.855		469	9566257	9566725		0.00832988	0.00832988
Chr07	Mono-	(T)10	10	9581023	9581032		TTCAGAATGTTGGCTACGCG	58.924	GTGGGGTGTAGGTGTGTCAT	59.309		435	9580802	9581236		0.00832988	0.00832988
Chr07	Di-	(AT)12	24	9583154	9583177		CGCAGCAATGGAGGTTGAAT	59.187	GCTGAACTTTGAGATGGGCA	58.462		375	9582846	9583220		7.97303e-05	0.000270038
Chr07	Di-	(AT)20	40	9656097	9656136		AGGCAAGTGTAGGTTTTGGT	57.252	TCCCAACTTAATTTGTTTCACACC	58.092		351	9655873	9656223		0.000889183	0.000889183
Chr07	Di-	(AT)21	42	9663499	9663540		ACGGTGAAGTACTTGCTTTTCA	58.462	ACAAAGCACCCTCCATTCTAGA	59.087		325	9663394	9663718		0.000889183	0.0028108
Chr07	C	(TA)6(TG)12	36	9670191	9670226		GTCAAGGCTAGGGTTCCACT	59.015	ACTCAAGCTTTCAACAGTTCGT	58.729		375	9670087	9670461		0.00832988	0.00832988
Chr07	Di-	(AT)6	12	9687265	9687276		CCCTAAGCTGTGCGAATTTC	57.167	ACCTTGGCTCCGTCCTTATC	59.169		337	9687048	9687384		0.00832988	0.00832988
Chr07	Mono-	(A)10	10	9689033	9689042		TAAGGTGGCAGCTCTCTCAA	58.355	GCTCCGCCTCTAACTAACCT	58.887		467	9688879	9689345		0.00832988	0.00832988
Chr07	C	(A)15ttatgtatgtaaatattgaattttttttaa(T)12	57	9696768	9696824		AGCTAGGGAACGAAAAGGGG	59.381	ACTGCACACTTGAATGGACT	57.354		493	9696591	9697083		0.000889183	0.00832988
Chr07	Tri-	(ATT)4	12	9698838	9698849		TGGTAGTTTGGTCTTTGAACGA	57.86	AGGTATTTACTCCCTTCGTCGA	58.375		407	9698697	9699103		2.01779e-05	0.00832988
Chr07	Tri-	(TAT)4	12	9700429	9700440		AGTGATTTTGGGTGTCATATATCCC	58.693	TTGAGAGGCTAACGATGGGT	58.431		427	9700366	9700792		0.00832988	0.0028108
Chr07	Tetra-	(AAGA)4	16	9703833	9703848		TCGGGAAGTGAGGAAGAAGG	58.733	ACACCACTTTGCACATAGAGC	58.846		371	9703572	9703942		0.0028108	0.000270038
Chr07	Tri-	(ATT)6	18	9704350	9704367		TGCTCTATGTGCAAAGTGGTG	58.846	ACATCCTTCATTTCCGTTACTGA	57.839		494	9703921	9704414		0.00832988	0.000889183
Chr07	Mono-	(T)10	10	9704778	9704787		AGGTGCAAGTGGATCTCTGA	58.351	ACCCACTTTTGAGTCCTGTAAT	57.276		453	9704640	9705092		0.00832988	0.00832988
Chr07	Tri-	(AGA)5	15	9709482	9709496		AGAAGTCAGTGCCGAAGACA	58.959	CCCAATTTGCCTTTCCTCCC	59.095		316	9709451	9709766		0.00832988	0.00832988
Chr07	Di-	(GT)9	18	9710103	9710120		ACAAAGCAAGCGGTGATACG	59.204	AGTAGAATTGCGGACACACG	58.29		498	9709820	9710317		0.00832988	7.97303e-05
Chr07	Tri-	(ACA)8	24	9731357	9731380		CACCCTCTCCATCACCAAGA	58.721	CGTGCTAGTTGTCGTAGTGC	59.017		388	9731283	9731670		0.00832988	0.000270038
Chr07	Tri-	(TGT)4	12	9780092	9780103		ACCCTCCCTAGACCTCACTT	58.906	CGCGTGAAAGTATGAGCCTC	59.076		256	9780054	9780309		0.00832988	0.000270038
Chr07	C	(A)14ttataaaaaagacaaaagg(A)16	49	9789079	9789127		AGGCCAATTCTCTGCCTCTT	59.002	AGACACGTTTCATTTTGGACAGT	59.055		188	9788993	9789180		0.00832988	0.00832988
Chr07	Mono-	(T)10	10	9796570	9796579		ACGCACCACTCTTTAGACCT	58.661	AGGCCCAATTAAGAAGCCCA	59.29		374	9796332	9796705		0.00832988	0.00832988
Chr07	Tri-	(TAA)4	12	9799267	9799278		AACACTACACACTGCATGCA	58.034	TGCCGATTGTCTTCTTCCCA	59.31		413	9799132	9799544		0.00832988	0.00832988
Chr07	Mono-	(T)10	10	9803462	9803471		CGTCGCCTGAATAGCTATGC	58.936	ATGCACATCCCACCACTTTG	58.74		372	9803186	9803557		0.00832988	0.00832988
Chr07	Tri-	(TCA)4	12	9820724	9820735		TGACAGCTTCAGGTTCCAGT	58.868	AGGAACCTACCCAAACTGACA	58.585		411	9820692	9821102		0.0028108	0.00832988
Chr07	Mono-	(A)10	10	9822633	9822642		GTCTCTCCACTCCACTTTCAA	57.247	ACAGGTTGGATTGGATCGGT	59.008		483	9822422	9822904		0.00832988	0.00832988
Chr07	C	(CAC)4ctctcatct(CCG)5	36	9824964	9824999		TCCACACCCAACCTGCTAAA	59.153	CGGAGTTAGGGTTCTGCTGA	59.104		350	9824672	9825021		0.00832988	0.00832988
Chr07	Tri-	(CGG)4	12	9825101	9825112		AGCAGAACCCTAACTCCGTC	59.104	GGCAAGTGTTCGAGAAAGCA	59.056		191	9825004	9825194		0.00832988	0.00832988
Chr07	Di-	(CT)7	14	9828613	9828626		GGGGTTCGATCTCCACATCT	58.876	CCACCAACTCTTGCTCACAC	59.053		494	9828290	9828783		0.00832988	0.0028108
Chr07	Mono-	(T)10	10	9830348	9830357		CCCATCCTACCCAAACACCT	59	TCCGAGAAGACAGAACTTGCT	59.036		355	9830157	9830511		0.0028108	0.00832988
Chr07	Mono-	(A)10	10	9842822	9842831		TGGTGTTATGTTGCTGGATGG	58.555	GCCGATACGTCTTCAGCTTG	59.076		460	9842619	9843078		0.00832988	0.00832988
Chr07	Tri-	(AAC)4	12	9843635	9843646		CCCTTGCTCAATTTGGGTCA	58.369	CCAATGTCGCCCCATAAGTG	58.976		478	9843276	9843753		0.00832988	0.00832988
Chr07	Tri-	(TGT)4	12	9843757	9843768		CGTACATCGCACTGTTCTCA	58.023	CCGAGGGAGCAAATGAATGG	58.973		212	9843709	9843920		0.00832988	0.00832988
Chr07	Mono-	(A)10	10	9847188	9847197		TTACGAAAGAACCCTCGGCT	59.029	CCATGCTAGTAGTCCTGCGA	58.967		261	9847089	9847349		0.00832988	0.00832988
Chr07	C	(TC)12(AC)13	50	9847698	9847747		CCGCATCCTCCACAACTTTT	58.752	TATGCCCAGATGTGTTTGCG	58.906		456	9847433	9847888		0.00832988	0.00832988
Chr07	Di-	(TA)10	20	9864518	9864537		ACGAATAGCCTCTCTGACCTC	58.697	ACTCATAGTTGGTGGCGGAA	59.019		492	9864132	9864623		0.00832988	0.00832988
Chr07	Penta-	(TATTA)4	20	9866390	9866409		CACGTCATCTTCTTGAAATCCTCA	59.068	TTGTGGGGTAAATTGGCTGC	59.027		169	9866339	9866507		0.00832988	0.000889183
Chr07	Di-	(AT)8	16	9893194	9893209		AGCATCTCCGTCTACATCCG	59.045	CAAGGAGCGGGATTAGGAGT	58.876		442	9892800	9893241		0.00832988	0.00832988
Chr07	Di-	(TA)12	24	9929279	9929302		ACCGACCACAAGTGATTGGT	59.528	GCACTTTCCTGCCTTGATGT	58.749		121	9929250	9929370		0.00832988	0.00832988
Chr07	Tri-	(TCT)4	12	9937910	9937921		TTTTCACTCCCGACTCCTCC	59.026	AGCGAGATATTCATGCCCCA	58.941		486	9937461	9937946		0.000889183	0.00832988
Chr07	C	(AT)10(AG)11	42	9991502	9991543		CAACGGCGAAACAGAGAGAG	58.936	GAGCTGGTCTTTAGTGCAGC	58.917		483	9991424	9991906		0.00832988	0.00832988
Chr07	C	(TA)6a(AT)6(AG)6	37	9997012	9997048		ACAGCTTAACCAAACGACCC	58.399	TGCCGGGGTCTATTGGAAAT	59.077		408	9996851	9997258		0.00832988	0.00832988
Chr07	Tri-	(CAA)5	15	9998428	9998442		GATACGGACCCAACTCCCTT	58.799	GGCTCTGTTTGGTTGAAGCT	58.678		475	9998062	9998536		0.00832988	0.00832988
Chr07	C	(T)10(A)11	21	10017454	10017474		TGTGTACCCTTCAACTAACGG	57.61	TTCGCCATAGTAACCGCTCT	58.891		363	10017406	10017768		7.97303e-05	0.00832988
Chr07	Tri-	(GTT)4	12	10053942	10053953		GATTACCAGCCCGCTTTCAG	58.983	ACACTGCTTCACCTTGGAGA	58.868		452	10053877	10054328		0.00832988	0.00832988
Chr07	Tri-	(TTG)5	15	10077986	10078000		ATCTTACCCTCCCCAGACCT	58.972	GGCCCGAACTAACTCCACTA	58.811		297	10077943	10078239		0.00832988	0.00832988
Chr07	Tri-	(TTG)4	12	10208519	10208530		ATCTTCATCTCCTCCACCCC	58.187	ACACACACACACACACACAC	59.128		288	10208445	10208732		0.00832988	0.00832988
Chr07	Tri-	(TTG)5	15	10209573	10209587		CGGAGCCAGGATTTTCATCG	59.06	ATACAGACCCAGCTCCCATG	58.865		447	10209214	10209660		0.00832988	0.00832988
Chr07	Tri-	(GTT)4	12	10396573	10396584		TCCACTCTCTCTTTGCTGCA	58.949	CGAATTTCCCAGCTGCAACA	59.402		272	10396337	10396608		0.00832988	0.00832988
Chr07	Tri-	(TTG)4	12	10397329	10397340		TTACCTTCGTCAGACCCCAC	59.029	AAATCACGGGCCCTTTGAAC	59.034		477	10397289	10397765		0.00832988	0.00832988
Chr07	Tri-	(TTG)4	12	10397965	10397976		CGCTTGGTGGGAATGTACTG	58.913	ACGATACGACAAGGGAGACT	57.874		329	10397936	10398264		0.00832988	0.00832988
Chr07	Tri-	(GTT)4	12	10399945	10399956		GCCACGATTTGCTAAGGGTC	59.267	AAATCACAGGCATTGCGGAG	59.187		232	10399875	10400106		0.00832988	0.00832988
Chr07	Tri-	(TAG)4	12	10402186	10402197		GCTGTAAAGGGGCTGTGATG	58.902	ACCCTTGGATGCAGAGTTCA	58.933		393	10401829	10402221		0.00832988	0.00832988
Chr07	Tri-	(TGC)4	12	10409970	10409981		TACACCGGTGACTTCTCCAC	59.036	GCCAAGATACGGGTGGGATA	58.947		236	10409840	10410075		0.00832988	0.00832988
Chr07	Mono-	(A)10	10	10410321	10410330		AATTGCCAACTGTAGCCTGC	59.109	TGCCATGATTGAACACAGCC	59.11		411	10410100	10410510		0.00832988	0.00832988
Chr07	Tri-	(TGC)4	12	10410433	10410444		AATTGCCAACTGTAGCCTGC	59.109	TGCCATGATTGAACACAGCC	59.11		411	10410100	10410510		0.00832988	0.00832988
Chr07	C	(A)14ttaa(T)10	28	10419734	10419761		TCCCTTTTAGTTACTCGTCCGT	58.843	CGACCCATCCATGCCATTAC	58.762		406	10419451	10419856		0.00832988	0.00832988
Chr07	Tri-	(CAA)6	18	10449439	10449456		GTCGGGTTCTTGTTTCTGCT	58.406	TCTTCGGAGGTAGCGGTATG	58.684		369	10449161	10449529		0.00832988	0.0028108
Chr07	Tri-	(ACA)5	15	10497428	10497442		ATGGTCAGAGAGGTGTTGGG	59.013	TTCTTTGGAGGTAGCGGTGT	58.947		382	10497136	10497517		0.00832988	0.00832988
Chr07	Di-	(TA)7	14	10515575	10515588		TGAGGCTAACAGGGCATTGA	59.009	TTGCCTCTTTCAAACCACCG	58.971		299	10515460	10515758		0.00832988	0.00832988
Chr07	Tri-	(TTG)6	18	10518707	10518724		AGAGGCATTGAGAGACGCAT	59.171	GGGTCTGGGGAGGGAAATTT	59.289		365	10518590	10518954		0.00832988	0.00832988
Chr07	Tri-	(AAC)5	15	10523996	10524010		GGCGTTGTTGGTCTCTCTTG	59.132	TAGGAAGGTTGGGAGAGGGA	58.901		384	10523866	10524249		0.00832988	0.00832988
Chr07	C*	(TAGA)5(AG)7*	31	10537950	10537980		GAAAGAATGAGGCTGCAGGG	58.899	CACCACTTCCACTGCCAAAA	58.89		466	10537742	10538207		0.00832988	0.00832988
Chr07	Di-	(TA)9	18	10552572	10552589		GGTATGTCTTCGGCCTTTGC	59.267	GCAACTTCCAACTGAGCTCC	59.122		478	10552397	10552874		0.00832988	0.00832988
Chr07	Mono-	(T)10	10	10559354	10559363		TTAACCGAGCACTTGAGGGT	58.947	AGTCGTCCGATTATGCTCCC	59.325		478	10558964	10559441		0.00832988	0.00832988
Chr07	Di-	(AG)9	18	10562571	10562588		ACTCTCCCCAGACCCCTATT	58.972	TTGTACTCGCCACTTCCACT	58.955		398	10562423	10562820		0.00832988	0.00832988
Chr07	Tri-	(CAA)4	12	10573436	10573447		TAGCTGCAGGGATTCGAACA	59.098	CTGCCTAGATTGTCCCACGA	59.176		458	10573024	10573481		0.0028108	0.000889183
Chr07	Tri-	(TGA)4	12	10607132	10607143		TGTGAACGATTGTGACATCTTCA	58.624	TCAGACCAACACATGAAGCT	57.063		419	10606797	10607215		0.00832988	0.00832988
Chr07	Mono-	(A)10	10	10640350	10640359		TCACCACCTCCCATATTCCC	58.482	TAAGGAGTTTGGATTTGTGGGG	58.226		399	10640294	10640692		0.00832988	0.00832988
Chr07	C	(A)10taca(AT)6	26	10644865	10644890		GCAAATGCGCTGAGGATGAT	59.333	CGTGACATACTTGAGAGGCC	58.072		500	10644669	10645168		0.00832988	2.01779e-05
Chr07	C	(AAC)4(A)11	23	10664909	10664931		AAAACCCCACAACCCAAACT	58.04	TCAGGGTTTTGTTTGGCTGT	58.141		413	10664679	10665091		0.00832988	0.00832988
Chr07	Tri-	(ACC)4	12	10667247	10667258		CAAAACCACCCTCAAGCCAA	58.881	TGGGGAATGTAACAGCAGGT	58.928		445	10667191	10667635		0.00832988	0.00832988
Chr07	Mono-	(T)10	10	10667708	10667717		AACTTTGCTGCTACACCTGC	59.046	TGTTTCCCATATCCCCGCTT	59.077		426	10667602	10668027		0.00832988	0.00832988
Chr07	C	(T)10caagaaaatattgttatc(T)17	45	10667831	10667875		AACTTTGCTGCTACACCTGC	59.046	TGTTTCCCATATCCCCGCTT	59.077		426	10667602	10668027		0.00832988	0.00832988
Chr07	Mono-	(A)10	10	10732311	10732320		TATGAGGGAGAGAGGCGAGT	59.153	CCCCTAGAGTCCCATGGTTC	58.868		403	10732247	10732649		0.00832988	0.000889183
Chr07	Di-	(AT)8	16	10738310	10738325		AGTAAGGTACACGCGTGAGG	59.475	CGCTCACCTCTTTGCCAATT	59.116		485	10738116	10738600		0.00832988	0.021943
Chr07	Tri-	(TGT)5	15	10750377	10750391		CACGAGCATTTACCATCGCA	58.994	GGTCTGGGATCACGTTTGC	58.828		346	10750100	10750445		0.00832988	0.00832988
Chr07	Di-	(AT)7	14	10752509	10752522		ATGGGAGCTTGGTTTGTGAG	58.085	CCACACAGTATGGCCTCTTT	57.503		438	10752372	10752809		0.0028108	0.00832988
Chr07	Tri-	(GAA)4	12	10777430	10777441		AGCTTCACGTAATCAATGGCA	58.29	GCACCCAAGAACCCATCAAT	58.439		493	10777356	10777848		0.00832988	0.00832988
Chr07	Tri-	(AAT)8	24	10781562	10781585		AACGTGTGGGGAGGTTATGT	58.938	CCAACATTGTACGCCTGTCC	59.198		357	10781382	10781738		0.00832988	0.0028108
Chr07	Mono-	(A)10	10	10805415	10805424		CTTGCCTGCACGATATCCAC	59.06	ACTGAGGAGGATGATGAAGAGG	58.692		345	10805381	10805725		0.000889183	0.00832988
Chr07	C*	(T)10(TTC)9*	35	10843488	10843522		TGTGACACATGCATTTTCGTT	57.293	CCCACCTCATCAGTCTACCC	58.876		472	10843460	10843931		0.00832988	0.0028108
Chr07	Tri-	(ACA)5	15	10871520	10871534		TGATGTGAAAGCTGACGTGG	58.488	GCTTCTTCGGAGGTAGTGGT	59.104		357	10871263	10871619		0.00832988	0.00832988
Chr07	Mono-	(T)10	10	10913822	10913831		ACTCCATGACACTTGAATTAACAAA	57.419	AAAGCGATGGAGGAAGAGGG	59.456		205	10913785	10913989		0.00832988	0.00832988
Chr07	Di-	(TA)6	12	10986268	10986279		ACGTCCCAGGTCAAGAAACT	58.871	CATGTAAGTGAAGGTTGGGGT	57.845		303	10986156	10986458		0.00832988	0.000889183
Chr07	Di-	(AT)6	12	11029619	11029630		AGCCTTGGAAAATCACTTCTCT	57.621	ACTGAGAACTATCCGGGCTG	58.885		142	11029544	11029685		0.00832988	0.00832988
Chr07	Mono-	(T)10	10	11031412	11031421		AGGCTGACTTGATGGCGTAG	59.823	AGCATCACCCGATCCTTGAA	59.088		437	11031110	11031546		0.00832988	0.00832988
Chr07	Tetra-	(TTTA)5	20	11053220	11053239		GTCAAGACCCGGTTGCTTTT	58.97	CCGCTTTCTCTCACATGCTC	58.995		466	11052982	11053447		0.00832988	0.00832988
Chr07	C	(A)10ttgacatttttttaaaacagatg(A)11	44	11059644	11059687		ATTGGTGCTGAAGATGCCAC	58.82	GGGGAGAGCTCGGTTGAATA	58.879		254	11059564	11059817		0.0028108	0.000889183
Chr07	Di-	(AC)6	12	11107405	11107416		GCCAAGAGTGCAAACGACTA	58.491	GGCCAGCTTTATCATGGTCA	57.943		413	11107350	11107762		0.00832988	0.00832988
Chr07	Mono-	(T)10	10	11108127	11108136		AGCTTTTACCCGCATCAGTT	57.8	CGGTATAGGGAAGTAGGGCG	59.113		492	11107944	11108435		0.00832988	0.00832988
Chr07	Di-	(CT)6	12	11121856	11121867		AACAATACAACAGTCGCCGG	58.847	CCCTAACCCCGTATGACCTC	58.954		496	11121590	11122085		0.000889183	0.00832988
Chr07	Di-	(AT)7	14	11122746	11122759		TCGTCAATCCATTCAATCACGT	58.405	TGGGGTAGAATTGACGCCTT	59.011		222	11122718	11122939		0.00832988	0.00832988
Chr07	Tri-	(TGT)4	12	11123698	11123709		TAGGGTGGAACGATGCCTTT	59.011	CGGGACTAGTGGCCTGTTTA	59.1		417	11123405	11123821		0.00832988	0.0028108
Chr07	Di-	(AT)6	12	11126097	11126108		TGGCATTGACAGTTGAACCG	59.049	TCCTTTGCCAAATCCACTAGC	58.554		446	11125796	11126241		0.00832988	0.00832988
Chr07	Mono-	(A)10	10	11132354	11132363		GCTAGTTGGCCCAAATCTCC	58.606	TATCAGTTTTCAGGCCGGGT	59.011		132	11132329	11132460		0.000889183	0.0028108
Chr07	Tri-	(CAA)4	12	11142659	11142670		AGGCAAGTTGTTAGTCGGTT	57.367	CGCATTGAACGACTCCACAA	59.135		435	11142571	11143005		0.00832988	0.00832988
Chr07	Di-	(TG)7	14	11343050	11343063		GTATCCGCGACTCCCAATCT	59.325	AGGGAAGGTTAAGTGATGGGG	59.077		451	11342882	11343332		0.00832988	0.00832988
Chr07	Tri-	(ACA)5	15	11353119	11353133		TGATCAGCCAGCCACACTTA	59.017	AGCGTGCATTTGACAACACT	58.976		389	11353000	11353388		0.00832988	2.01779e-05
Chr07	Tri-	(ATT)4	12	11371677	11371688		TCTTTTGGAATTTTGGACAGGACA	59.041	AGTGCTTGTAAAGTCCTTCCA	57.143		219	11371621	11371839		0.00832988	0.00832988
Chr07	Di-	(TA)11	22	11377860	11377881		CCCCAACTTTTAGTGCGCAT	59.112	AGGACACAACTTAGCCACGT	59.243		348	11377661	11378008		0.00832988	0.0028108
Chr07	Tri-	(CTT)4	12	11424824	11424835		CCCCAAGAAAACAGCCGAAA	58.963	AACCATTGCAGCCCTCAAAG	59.029		457	11424753	11425209		0.00832988	0.00832988
Chr07	Mono-	(A)10	10	11504108	11504117		CTCAAACTCTGTTGCCTGCA	58.688	CGATCACTCTGAGTTGAAACGA	58.434		433	11503950	11504382		0.00832988	0.00832988
Chr07	Tri-	(CAG)4	12	11509463	11509474		GTGTATGTGTGTGTGTGGGC	59.409	TGGTGATGAGGTATTTTCCGT	57.007		375	11509221	11509595		0.00832988	0.00832988
Chr07	Di-	(AT)7	14	11519541	11519554		CGAAGCGTGTAGTACAATTTCA	57.103	TCCAGCGAGACCTGTCAAAT	59.023		400	11519501	11519900		0.00832988	0.00832988
Chr07	Mono-	(T)10	10	11522779	11522788		ACACTCACTTCATCCAAACATACT	58.13	GCTGGAGGGTAAGGCTTCTA	58.503		384	11522462	11522845		0.00832988	0.00832988
Chr07	Tri-	(GGC)4	12	11572219	11572230		CCTCTCACGTGCACACATTT	58.771	CCGAAGAATGACGTGTCGAC	59.017		274	11571999	11572272		0.00832988	0.00832988
Chr07	Di-	(AT)6	12	11607010	11607021		CGCCAAATATGCAATAACAAGGG	58.949	ACCAGAGCACTATAAAACCTTACA	57.631		463	11606678	11607140		0.00832988	0.00832988
Chr07	Tri-	(CAA)4	12	11655698	11655709		CTGCACCACTACCACTACCA	59.026	CATCCGTGGCTTATTCCGAC	58.782		196	11655674	11655869		0.00832988	0.00832988
Chr07	Tri-	(TGT)4	12	11677690	11677701		TCCTCTCTAAACCCCACTTTGT	58.676	CCCTCCTTGTTCTCCCTTGT	58.932		428	11677648	11678075		0.00832988	0.00832988
Chr07	Mono-	(A)10	10	11765051	11765060		GCATTCGTCTAGCACCTGTC	58.718	GGTAGATGAATGTTGGTCGGC	59.059		185	11764903	11765087		0.00832988	0.00832988
Chr07	Mono-	(T)10	10	11783329	11783338		ACATGTTGTAGAGGGAAGATTGT	57.495	TGTCCTTCACTAAAACACCATGT	58.212		473	11783188	11783660		0.000889183	0.00832988
Chr07	Mono-	(T)10	10	11784091	11784100		ACCCCTATTTTGATCTGAACGA	57.163	GGTAGAGTGGACGCAGATCA	58.896		315	11784058	11784372		0.00832988	0.00832988
Chr07	Tri-	(AAT)5	15	11785163	11785177		ACCTCCTCGTTACATGGCAA	59.019	TCCGCTGTATCATTGGAGGG	59.241		413	11784909	11785321		0.00832988	0.00832988
Chr07	C	(T)10(A)13	23	11791122	11791144		CCCATTGCATCCTCAAGCTC	58.97	GCTAGACCACACGACCTTCT	59.111		340	11790881	11791220		0.00832988	0.00832988
Chr07	Tri-	(AAG)4	12	11793433	11793444		CCATGAAACCACCTCCGAGA	59.387	ATGGAAAGGGAGGCTGACAA	58.924		490	11793357	11793846		0.00832988	0.00832988
Chr07	Mono-	(C)10	10	11794134	11794143		TGTCAGCCTCCCTTTCCATT	58.924	GAGTCTGTCGGAGGAATGGA	58.525		465	11793828	11794292		0.00832988	0.00832988
Chr07	Tri-	(AAC)6	18	11798129	11798146		TCTCGTGTGCTTTGACCTCT	58.959	AGGTAGTGGTATGGACTGCG	58.888		456	11797754	11798209		0.00832988	0.00832988
Chr07	Tri-	(ATT)4	12	11821458	11821469		AGCGATGACACTTGAGCAAC	58.848	GGGACGAGTAAAATGAGACGG	58.463		469	11821140	11821608		0.00832988	0.00832988
Chr07	Mono-	(T)10	10	11830012	11830021		CCCACATGGTCATCGAACTT	57.886	ACCTCCTCTTAACGGTTGCT	58.651		345	11829907	11830251		0.00832988	0.000270038
Chr07	Mono-	(T)10	10	11858011	11858020		TGGAGTTTGCGATGATGACC	58.262	TGGCTGCACAATTTGTTGGT	59.171		298	11857823	11858120		0.00832988	0.00832988
Chr07	Di-	(AC)10	20	11909762	11909781		CTGTTTGCATGGTAGGGGTT	58.077	ACGTTCGAGAAATACGCCAC	58.656		476	11909596	11910071		0.00832988	0.000889183
Chr07	Mono-	(T)10	10	11920295	11920304		TTTGGTGCCAGTTTTAGCGG	59.329	AGCTACTCCATGTACCAAACTT	57.09		435	11919918	11920352		0.00832988	0.00832988
Chr07	Tetra-	(ATTT)4	16	11999977	11999992		AGTTCGCGATTCCACTATCTATT	57.545	ACGAATACCCCAAAACAAGATATTT	57.288		500	11999775	12000274		0.00832988	0.00832988
Chr07	Mono-	(A)10	10	12070168	12070177		TGGGCTCTTCAAGATTTTCTAGC	58.735	CGAAAATAGTTTAGCCGGCTGA	59.066		427	12070094	12070520		0.00832988	0.00832988
Chr07	Mono-	(A)10	10	12078149	12078158		CGGTGGCATAGTCTTGTTGC	59.552	AACTATTACGCTCGCCAACA	57.626		195	12078113	12078307		0.00832988	7.97303e-05
Chr07	Tri-	(TTA)4	12	12085946	12085957		GGCACAACCGTTCACCTC	58.659	AAATGGTTCCTGGAAAGAGCT	57.467		142	12085843	12085984		0.00832988	0.00832988
Chr07	Tetra-	(TTAA)5	20	12109240	12109259		GTGCTCAGTACGGGCCTATC	59.968	TCCAGGCATAGACAAAGAGAGA	58.287		168	12109123	12109290		0.00832988	0.00832988
Chr07	Di-	(TA)7	14	12112692	12112705		GGTGTGTTCGGTAGGGAAGA	59.029	CCAATAACCCCACCCTCCTT	58.992		220	12112558	12112777		0.00832988	0.00832988
Chr07	Tri-	(AAC)4	12	12129258	12129269		TTGGCCAAACACAACTTGCT	59.099	GTGGAGGATGCGAGTTAGGA	58.888		490	12129157	12129646		0.00832988	0.00832988
Chr07	Mono-	(T)10	10	12140153	12140162		GCTTCGTTGGCTACTGGTTC	59.203	TTTGCATGTGGTGTGGTGTT	58.81		281	12140107	12140387		0.00832988	0.00832988
Chr07	Tri-	(TTC)4	12	12142896	12142907		CCCCGAAAACACACCAAGAT	58.384	GCCCATCATCACCACCATTC	58.965		465	12142652	12143116		0.00832988	0.00832988
Chr07	Tri-	(TAA)7	21	12143172	12143192		TTTGCTGCTCCCTTTTCTGC	59.324	TGCCAAAGTTTGTCAGCTCA	58.239		479	12143140	12143618		0.00832988	0.00832988
Chr07	Mono-	(A)10	10	12143474	12143483		TTTGCTGCTCCCTTTTCTGC	59.324	TGCCAAAGTTTGTCAGCTCA	58.239		479	12143140	12143618		0.00832988	0.00832988
Chr07	C	(C)27acacacac(A)13	48	12151887	12151934		AACATGTTCACCTCCCCTCC	59.301	TCGAACAAATTGAACTGAAGAAGC	58.489		308	12151830	12152137		0.00832988	0.00832988
Chr07	Mono-	(T)10	10	12171622	12171631		ATCCTTGTTTCACCCACATAGT	57.342	AGGCAAAGTGTTCTATGTGACA	57.915		351	12171567	12171917		0.00832988	0.00832988
Chr07	Tri-	(TTA)7	21	12174321	12174341		GCTTTACTGTAGTACTTGTGCCA	58.688	GGAGGTGGTATCTTGGTGCT	59.088		436	12174235	12174670		0.00832988	0.00832988
Chr07	C	(ACAT)5g(CATA)6	45	12223204	12223248		TTTCCAAGACCCACCCTCTC	58.935	TGCCCAGTTTTCCTTTGGTC	58.591		297	12223113	12223409		0.00832988	0.00832988
Chr07	C	(TA)7catac(AT)8	35	12226901	12226935		GGCACACGATACATGCTTCA	58.631	TCCGCTGGAGTAGGATGTTT	58.431		435	12226638	12227072		0.00832988	0.00832988
Chr07	C	(AAT)5attgatgatagat(ATA)4	40	12245521	12245560		GTCTGAGTAAAAGACGGATGCT	58.149	ACGAACGACTACTATTCCACTGT	59.245		379	12245264	12245642		0.00832988	0.00832988
Chr07	Tri-	(AAT)4	12	12257688	12257699		TTTCGATGACACCGGCAAGT	60.25	CTCCGATGGATTCAAACCACA	58.29		492	12257334	12257825		0.000889183	0.00832988
Chr07	Mono-	(A)10	10	12258296	12258305		AGGTCCTTAAACTTGCATCGTG	58.926	CGTTGAGAAGAGCAAGCCAT	58.553		209	12258235	12258443		0.00832988	0.00832988
Chr07	Di-	(AC)6	12	12260956	12260967		TGCTCCTGTACCTTCACCAG	59.023	TCATGAGCTAGCTTTGGGGT	58.711		429	12260890	12261318		0.00832988	0.0028108
Chr07	Tri-	(TAT)5	15	12278414	12278428		CCGCGTTGAGGTAGTGGTAT	59.541	CGCGTCTAACCGTTCACTTT	58.866		397	12278151	12278547		0.00832988	0.000889183
Chr07	Mono-	(T)10	10	12280245	12280254		GATTGGGTGTAGTTGCCGTC	58.916	TCCCCTAATTCTGCTGATCAAA	57.139		408	12279918	12280325		0.00832988	0.00832988
Chr07	Di-	(AT)9	18	12287633	12287650		ACCTCTTTGCACTGCCTTTC	58.678	TGAGGGGATGAGAGAAAGAGTG	58.897		459	12287350	12287808		0.00832988	0.00832988
Chr07	Tri-	(ACG)4	12	12296691	12296702		AATCCAAATCCGAGCGAACG	58.993	CTGGTTGTGTGACATGCGTT	59.337		455	12296668	12297122		0.00832988	0.00832988
Chr07	Mono-	(T)10	10	12301271	12301280		TAACGAATCGGTCCTGGTCC	59.18	TTGCACAAATCCGTCTCCTG	58.477		183	12301141	12301323		0.00832988	0.00832988
Chr07	Mono-	(A)10	10	12315446	12315455		TGAATCCCCTGTAGATCCGC	58.951	GGTCAGGCCCTTCTCTAGAC	58.884		246	12315266	12315511		0.00832988	0.00832988
Chr07	Di-	(AT)9	18	12318124	12318141		GGCATCCCAAAGCTTCACAA	59.032	TTTCGAAAGCAAGGATGGCC	59.112		467	12317829	12318295		0.00832988	0.0028108
Chr07	Tri-	(ATC)4	12	12319071	12319082		AAGGCATGCTTGGTTCTTGG	59.029	TGTTTTATTGTTGGGGTGGGG	58.67		238	12318909	12319146		0.0028108	0.00832988
Chr07	Tetra-	(CTAA)4	16	12325997	12326012		ACTAACGAGAGGCTTGACGA	58.469	TTTCAACGCCCCATTCCATG	59.106		470	12325764	12326233		0.00832988	0.00832988
Chr07	Tri-	(TAC)4	12	12330360	12330371		TGCGGTAGATTTGGGCAGTA	59.094	GGTGACCCGATAGTGTGAAA	57.245		398	12330085	12330482		0.00832988	0.00832988
Chr07	Tri-	(ACA)4	12	12330983	12330994		ACCCTGTGCCAAGTCAAAAC	58.889	GGTAGGGGTAAGGGCATTGT	59.076		149	12330911	12331059		0.00832988	0.00832988
Chr07	Hexa-	(CCACTA)5	30	12359892	12359921		CATTAGCCTCAACAGCAGCA	58.544	TTTGGAGCAACAGCCATCAC	59.039		121	12359866	12359986		0.00832988	0.00832988
Chr07	Mono-	(T)10	10	12363765	12363774		ATAGCGCCCTCTTGCCTATT	58.94	CGTGAATGGTGATGTGGCAT	58.903		484	12363666	12364149		0.00832988	0.00832988
Chr07	Mono-	(T)10	10	12390918	12390927		GTGGTAGCATGTCATTGGCC	59.259	TGTGTTGGATGTTGGAGTGC	58.682		404	12390796	12391199		0.00832988	0.0028108
Chr07	Tri-	(AAC)4	12	12392905	12392916		TCATCGATCGACCTTCCCAG	58.967	CATTCCTTCCCAGACTCCACT	59.088		230	12392732	12392961		0.00832988	0.00832988
Chr07	Mono-	(A)10	10	12437858	12437867		GCAGATGTCATGCTTCAGGG	58.977	TCGAAATAGGCCTCACATGG	57.38		455	12437449	12437903		0.0028108	0.00832988
Chr07	Di-	(AG)6	12	12452768	12452779		TCGCTCATGACTGGGTTGTA	58.738	CCTGTGACCCATCCTGAGAA	58.721		439	12452397	12452835		0.00832988	0.00832988
Chr07	Tri-	(ACA)4	12	12642835	12642846		CACACACATGGCCAAGTCAA	58.969	TTCTTGTTGTGTCTTGGCCG	58.979		176	12642771	12642946		0.00832988	0.00832988
Chr07	Mono-	(T)10	10	12665148	12665157		AGGGCTGCCTACGTATCTTG	59.247	TGTGTCATCCTTTGTTACCCC	57.851		285	12665075	12665359		0.00832988	0.0028108
Chr07	C	(AATA)5aaataataaag(TAA)4	43	12670350	12670392		GCGGTTTCTTACTCACAGCG	59.561	TGATTTATGGCACCGTCATCG	58.791		480	12670249	12670728		0.00832988	0.0028108
Chr07	Tetra-	(TTAT)11	44	12670543	12670586		GCGGTTTCTTACTCACAGCG	59.561	TGATTTATGGCACCGTCATCG	58.791		480	12670249	12670728		0.00832988	0.000889183
Chr07	Mono-	(T)10	10	12677269	12677278		TGACGGCCACTTTAAACATGA	58.148	TGCAAAACGTGTGAAAGCCT	59.186		383	12676982	12677364		0.00832988	0.000889183
Chr07	Mono-	(A)10	10	12678639	12678648		TCAAAGCATGGATCGACAGT	57.232	ACACACCATCCAAGACCTATCA	58.819		380	12678428	12678807		0.000889183	0.000889183
Chr07	C	(T)15gaatgctgaagcaagta(AT)7	46	12683660	12683705		CGGTAAAATACGGACGAGTCG	58.896	ACATCATGCGTTTCAACAATTACT	57.987		362	12683526	12683887		0.000889183	0.00832988
Chr07	Di-	(AG)6	12	12686002	12686013		TGGAGCAAATAACGGGAGGA	58.719	GCCAAATGTTTCAACGGGGA	59.323		240	12685918	12686157		0.00832988	0.00832988
Chr07	Di-	(AG)6	12	12698993	12699004		AGTTTCGGGGTAGCTCACAA	58.947	GGCTTGAAAGGTTGGTGCTT	59.247		367	12698969	12699335		0.00832988	7.97303e-05
Chr07	Tri-	(GAG)4	12	12710071	12710082		ACCCTTATCCCACACACGAA	58.646	CGCACCCGTATATATAAGTAAGCC	58.961		470	12709788	12710257		0.00832988	0.00832988
Chr07	Mono-	(A)10	10	12712830	12712839		CTGCGGCGACAATTACTCAA	58.924	CGGTGGGAGAGTCTTTCCAT	59.095		470	12712640	12713109		0.000889183	0.00832988
Chr07	Mono-	(A)10	10	12749420	12749429		TAGATTGTTCCACTGGGCGT	59.019	AGGACAAGCTCAAAACCCCT	59.146		263	12749368	12749630		0.00832988	0.00832988
Chr07	Tri-	(GAA)5	15	12779227	12779241		AGAGAGCGAGATATCCGTGC	59.122	TCTTTTCACCAATCCCTCACA	57.126		256	12779091	12779346		0.00832988	0.021943
Chr07	Tri-	(GAA)6	18	12822796	12822813		ACTGTCGATCTTCTCCCAGG	58.52	CCTTGTTTCCCGTTCCCATT	58.372		371	12822659	12823029		0.00832988	0.00832988
Chr07	Mono-	(T)10	10	12868602	12868611		GATCGAACCCCAGTAGCTCA	58.888	CCTCTCCCTCTCCCTCTGTT	59.662		489	12868442	12868930		0.00832988	0.00832988
Chr07	Di-	(TA)7	14	12881158	12881171		CAGGAGTACGAACCGAGTCA	58.837	GAGGTGGGTGAGGAGTTTGA	58.943		317	12881064	12881380		0.00832988	0.00832988
Chr07	Mono-	(A)10	10	12890839	12890848		CCTAGCGGCTTGTTTACGTC	59.003	AACTTCCAAGGACTCGGGAG	59.023		414	12890505	12890918		0.00832988	0.00832988
Chr07	Di-	(GT)6	12	12906353	12906364		ATATGAACACCAAGCGCGAC	58.993	AACCCACACCCATCGATTCT	59.008		427	12905994	12906420		0.00832988	0.000270038
Chr07	Tri-	(AAT)4	12	12930255	12930266		AAGCACTGTCCTAAGAAACGA	57.254	CCGCCTCAATGAAGTGTTGT	58.762		309	12930089	12930397		0.00832988	0.00832988
Chr07	Tri-	(TAA)4	12	12975361	12975372		TGCGGTGTTTGGTTTGATGT	58.893	GGTAGGTCATGCACAAACTCT	57.941		388	12975077	12975464		7.97303e-05	0.000889183
Chr07	C	(ATA)4(ATT)4(ACT)5	39	12976675	12976713		ACTCTGGTTATACTCAAAGTCGGA	58.985	ACGAACAGAACTCACAAGAACA	58.143		265	12976575	12976839		0.000889183	0.00832988
Chr07	Mono-	(A)10	10	12976964	12976973		TGTTCTTGTGAGTTCTGTTCGT	58.143	AGTGTAAAATGCCAGCCACG	59.119		363	12976818	12977180		0.00832988	0.000889183
Chr07	Mono-	(T)10	10	12986019	12986028		TGTCTCTCGATCATTTGGCG	58.073	GAGAGGAAATTAAGGTTGGGCT	58.03		425	12985814	12986238		0.00832988	0.00832988
Chr07	Di-	(AT)6	12	12998693	12998704		TCTTCTGAGGCTTGGCGTTA	59.026	ACTCTGTCTTGAAGAAGGTAGTACT	58.691		197	12998592	12998788		0.00832988	0.000889183
Chr07	Tri-	(ATC)6	18	13001465	13001482		TTGGAGAAATGGGAGGAGGG	58.701	TCAGCTTTCTTTCACATCACCA	58.181		296	13001327	13001622		0.00832988	0.00832988
Chr07	Tri-	(TGA)4	12	13013787	13013798		ACAAGAGGAAGTTGCTCGGA	58.951	ATGGGAGAGTGCAACGTAGG	59.463		447	13013423	13013869		0.00832988	0.000889183
Chr07	Mono-	(A)10	10	13027309	13027318		CGGGAGCTAATTATGTGTCTCG	58.691	GGCAGTTCAAGCAGCTCAAA	59.33		493	13027164	13027656		0.00832988	0.000270038
Chr07	Mono-	(A)10	10	13047210	13047219		GGCTGGGAGGGTAAGTGTAC	59.46	GGCCATTTCTAACACTGATGACA	58.99		489	13047115	13047603		0.00832988	0.00832988
Chr07	Di-	(TA)10	20	13048310	13048329		TGTATTGACTTGACACTCCGTT	57.669	AGACAAAGTTGGGGAAGGAAA	57.319		220	13048288	13048507		0.00832988	0.000270038
Chr07	Mono-	(A)10	10	13048931	13048940		TCTCATTAGGGGCGCTTCTT	58.796	GCAGTTGATAGGGCAAATTTAGC	58.637		338	13048800	13049137		0.0028108	0.000270038
Chr07	Mono-	(T)10	10	13049512	13049521		TCTGACCCACTTTTACAGGTG	57.515	CACCTTTAAAAGTGATGCATGCA	58.442		212	13049476	13049687		0.000889183	0.000270038
Chr07	C	(TG)8tatatatacacacacacatttga(AT)9	57	13066245	13066301		TCCCCAAATTCATTCACTCCTT	57.597	TGACATCTAGCCTACCCACG	58.6		406	13066008	13066413		0.00832988	0.00832988
Chr07	Di-	(CA)8	16	13191682	13191697		AAACTCGTGCCTTATTCGGG	58.266	GGGTTGTTCAATTGCATGTCC	58.313		488	13191311	13191798		0.000889183	0.00832988
Chr07	Tri-	(GGT)4	12	13201018	13201029		GCTACCATGTGAAAATTCGGGA	58.986	ACGGTGTTCTTTAGGGGTGA	58.573		448	13200896	13201343		0.00832988	0.00832988
Chr07	Mono-	(T)10	10	13207445	13207454		TGTCTGAATGTGTTGTAGCCG	58.587	GCCTTAACATTCAAGCCCCA	58.444		282	13207421	13207702		0.00832988	0.00832988
Chr07	Di-	(TA)8	16	13209569	13209584		TGTGCTGAGCGTGTAAGTCT	59.326	AACCCTGCTCTCGATGTTCA	59.023		468	13209295	13209762		0.00832988	0.00832988
Chr07	Tri-	(TAA)5	15	13211639	13211653		AGCCACGTGACAGCATAAGA	59.392	CCACGTGGCTTCTTCTTGTAC	59.201		375	13211369	13211743		0.0028108	0.000889183
Chr07	Di-	(TC)7	14	13214334	13214347		AGTTGGAGTGGAGTTAACTTCCT	59.025	TTACTTACTTGAATTTGGGCATGT	57.09		232	13214264	13214495		7.97303e-05	0.00832988
Chr07	Di-	(TC)6	12	13216337	13216348		ACATTTGAATTGAAGTGGAGTTCC	57.911	TGATCATCACCCATCTGCCT	58.485		244	13216257	13216500		0.00832988	0.00832988
Chr07	C	(G)15t(G)16	32	13218097	13218128		AGGAGGGAAATGGGAATGGG	59.063	CTCTATCCTCACCCACGTCC	58.966		485	13217702	13218186		0.00832988	0.00832988
Chr07	Mono-	(T)10	10	13255645	13255654		TGAGGCTCAGTTAAGGGGTC	58.723	GCTGAGGACCTAGCTGTGAT	58.881		391	13255558	13255948		0.000889183	0.00832988
Chr07	Mono-	(T)10	10	13299622	13299631		CCACTACCCATCCACACACT	59.016	TGTTATGTGGCTGGTGGAAG	57.801		482	13299244	13299725		0.00832988	0.00832988
Chr07	Mono-	(T)10	10	13335317	13335326		ACTGTGAGGTGGGTATTGGG	59.008	ACCGTGTACCCTTACCCATG	59.093		165	13335202	13335366		0.0028108	0.00832988
Chr07	C	(T)11(A)11	22	13336635	13336656		TGATCGTTGCTTGTACACCTG	58.587	AGGGTAAGGGTGACAATGGG	59		313	13336506	13336818		0.00832988	0.00832988
Chr07	Di-	(TA)12	24	13375660	13375683		ACGTGGGGAAAGAAGTAAAAGC	59.117	TTGTGGACGAATGCATGTGG	59.12		359	13375462	13375820		0.00832988	0.00832988
Chr07	Tri-	(CTA)4	12	13549514	13549525		CTCAATTCCTGCCACCAACC	59.109	GGCTAACTTTGGAGCAAGGC	59.472		270	13549331	13549600		0.00832988	0.00832988
Chr07	Mono-	(T)10	10	13755106	13755115		GCTCTTGCGATGAAGGATAGT	57.895	CGACACGTGGCAAAGCTATT	59.204		489	13755028	13755516		0.00832988	0.00832988
Chr07	Penta-	(AAATA)4	20	13760346	13760365		GTGAGGTTTGGGGAGGGTAA	58.93	AACACCCACAAGTCACAACC	58.53		397	13760073	13760469		0.00832988	0.0028108
Chr07	Di-	(AT)11	22	13857299	13857320		AGTATGGCCAGTTCCTGCAT	59.078	CGATTCTCTTTCCCGGCATG	59.06		183	13857160	13857342		0.00832988	0.00832988
Chr07	Mono-	(T)10	10	13866517	13866526		ACCTGCATCCCAATCTTCCT	58.697	TACTCGGTCGTACACAAGGT	58.104		392	13866270	13866661		0.00832988	0.00832988
Chr07	C	(TA)10tgtgtatg(TA)8	44	13874572	13874615		CGAAATGCCCAGATCACAGG	58.98	ATGCTTTTCAAGATGCGGGG	59.18		325	13874365	13874689		0.00832988	0.00832988
Chr07	Tri-	(TTC)4	12	13877758	13877769		GCAGAGCACCTTTGAGTGTT	58.687	AAGTTGATGGGTCGGGCATA	59.084		429	13877564	13877992		0.00832988	0.00832988
Chr07	C	(TA)8tgcgtagatatatttatatg(TA)8	52	13907112	13907163		GTCTTGGTCGCTAGGGGAAT	59.169	ATGAACAACGAAGGAAGGGAT	57.279		456	13906757	13907212		0.00832988	0.00832988
Chr07	Mono-	(A)10	10	13962886	13962895		AAAGCACGCTAAACACCCTC	58.764	GTGTTGTTCTTCTCGTAGTGCA	58.879		321	13962788	13963108		0.00832988	0.00832988
Chr07	Tri-	(TTC)4	12	13979995	13980006		GTCGGCTAATCACCAAACCC	58.908	TGCAAGTCTGAGTATGGCGA	59.105		291	13979845	13980135		0.00832988	0.00832988
Chr07	Tri-	(ATA)4	12	14015857	14015868		GGTCAATACAGATGCACCGG	58.7	GTAGGCATGGGTCACTCGAT	59.247		397	14015527	14015923		0.00832988	0.00832988
Chr07	Di-	(TA)12	24	14074054	14074077		CAACATAAGGTACGCGAGGT	57.711	TCATGCCTTTCAAGCTTCCA	57.709		335	14073868	14074202		0.000889183	0.00832988
Chr07	C	(A)10gaga(T)10	24	14092170	14092193		TTTGGCTTTTGTTTTCCACGA	57.405	GGGTGTGTAGTTCGTCCAGA	59.036		410	14092138	14092547		0.000889183	0.000889183
Chr07	Di-	(TA)6	12	14104519	14104530		TGGGATGTCACACAAACAAACA	58.908	ACCTACGCCAACATTTTAACCT	58.242		457	14104117	14104573		0.000889183	0.000270038
Chr07	Mono-	(A)10	10	14107019	14107028		TGCTGTTAACACGATTGATGGA	58.33	TCTCTAGTGAATGGGTAGAACGT	58.403		411	14106951	14107361		0.00832988	0.00832988
Chr07	Mono-	(A)10	10	14146107	14146116		GGGCCAAGACAGGTTCATTG	59.109	CATGTTAGCCCACGTTAGCC	58.986		140	14146055	14146194		0.000889183	0.00832988
Chr07	Di-	(AT)6	12	14155417	14155428		CCCATGCTCCCATTTAAGTTCA	58.635	TGTAATGGGTCTAGGGGCAC	58.79		478	14155259	14155736		0.00832988	0.00832988
Chr07	Tri-	(ATC)4	12	14169238	14169249		ACAGGGGAAGGCTTAACGAA	58.938	CATGGCTTCCTCCTCAGTCT	58.798		341	14169218	14169558		0.00832988	0.00832988
Chr07	C	(A)16c(A)11	28	14237391	14237418		GGAGGATATGATCTGACCCTCT	57.94	GGCAGCTTCCAACATTCCAA	59.032		213	14237309	14237521		0.00832988	0.00832988
Chr07	Mono-	(T)10	10	14282686	14282695		CCCGAACCCACAATATGACC	58.324	TGTTGAGAGCTGGTTTCTTGAG	58.529		477	14282405	14282881		0.00832988	0.00832988
Chr07	Tri-	(AAC)4	12	14299677	14299688		ATCAAGTCCTCTCGCCAACA	59.023	TGGGCCATGACTTGTTGTTG	58.961		359	14299549	14299907		0.00832988	0.00832988
Chr07	Tri-	(AAC)5	15	14300418	14300432		AGAGCCAAACCTGAGAACCC	59.598	TAGGAGGCTTGGCAGAAACA	58.936		435	14300270	14300704		0.00832988	0.00832988
Chr07	Tri-	(TTC)4	12	14303072	14303083		CTCATCTCCCTCTCTGCAGT	58.221	AAATGCGGATGATGTGAGCG	59.341		375	14303041	14303415		0.00832988	0.00832988
Chr07	Di-	(AT)8	16	14311807	14311822		AAGATGGGTAAGCGGGTGAA	59.011	CGATTCCCTTTCCCGCAATT	58.897		136	14311709	14311844		0.00832988	0.00832988
Chr07	Di-	(TA)15	30	14348498	14348527		ACACCCTCTCCTCGATTCAA	58.061	TTGGTCTTGAGGCCTTTTCC	58.005		260	14348316	14348575		0.00832988	0.00832988
Chr07	Tri-	(CAT)4	12	14423932	14423943		TTCGAGAAAATGCAGCCCAC	59.119	GCGGGCTATGTGAGTCTTTC	58.709		149	14423845	14423993		0.00832988	0.00832988
Chr07	Di-	(TA)6	12	14574547	14574558		TGTGACAAGCCATGCAACTC	59.046	CGTTTTGGTCTTGAGGCCTC	59.125		298	14574308	14574605		0.0028108	0.00832988
Chr07	Mono-	(A)10	10	14580242	14580251		TTGTGTTGGTCTCTTCCCCA	58.782	CAACTTGAAGCCTTGGTCCC	59.038		469	14579861	14580329		0.00832988	0.0028108
Chr07	Di-	(TA)6	12	14590371	14590382		TTTCGTGTGCATGTGTGTGT	58.909	TGGAATTGACTTGAGAGCCCT	59.012		353	14590350	14590702		0.00832988	0.00832988
Chr07	C	(CA)10(TA)6	32	14592057	14592088		AAATGGCAGGGTCTTGTTCC	58.367	CTATTGCCGACTTCACCACG	59.001		252	14591941	14592192		0.0028108	0.00832988
Chr07	Tri-	(ACT)4	12	14608562	14608573		CAGGAAAACGTTACCAGGACC	58.851	ACCGAGAATGTCACCGAGAA	58.746		326	14608502	14608827		7.97303e-05	0.000889183
Chr07	Tri-	(CAA)4	12	14643003	14643014		GGTGACCACTCTCGGATTCA	59.104	AAATTGGTGCTTGGGTGGTG	59.242		328	14642979	14643306		0.00832988	0.00832988
Chr07	Di-	(CT)6	12	14672587	14672598		AGTGGCTCATCTCCGACAAA	59.023	GGCGAGGGAGAGATTGAGAA	58.885		248	14672433	14672680		0.00832988	0.000889183
Chr07	Di-	(TA)9	18	14686631	14686648		GGAATCCATTGCAACCCCTT	58.428	GGGTGGAAATTTAGTTCTTGCC	57.812		313	14686461	14686773		0.00832988	0.00832988
Chr07	Di-	(AT)8	16	14710158	14710173		GCGGGGTGAGTATGACGATA	59.043	CACTCGCCTACACATCAACG	59.008		225	14710059	14710283		0.00832988	0.00832988
Chr07	C	(TTG)10cagtagca(GCT)4	50	14715420	14715469		TGACCTCCGATCTTGCAACT	59.023	GTGGCACCCTATGATTGGAC	58.32		253	14715237	14715489		0.000889183	0.0028108
Chr07	C	(TTC)4atcttctcatgatgggttttatact(CCA)4	49	14736590	14736638		CTATTAAATCCGCGCACCCC	59.128	CCCTGAACTTGTCCTCCCAA	59.229		296	14736560	14736855		0.00832988	0.00832988
Chr07	Mono-	(T)10	10	14737749	14737758		CTTGCTACCTCTTCTGCCCT	59.092	CTCGCGTGATTAAGCTGCTT	58.998		253	14737678	14737930		0.00832988	0.00832988
Chr07	Tri-	(GGA)4	12	14758801	14758812		GAGACCACGTTCGACACAAA	58.437	CTAGCTCCGCCCCTATTTGA	58.951		490	14758473	14758962		0.00832988	0.00832988
Chr07	Hexa-	(TGTTGG)6	36	14759180	14759215		ACCCCTTCGACTCGTTCATT	59.026	TGAAATCACATGCCTTGGCC	59.103		425	14759056	14759480		0.00832988	0.00832988
Chr07	Di-	(AT)8	16	14776618	14776633		AATCAGCTACACACACACGT	57.474	AAATTGCATGGGTGAGGGTG	58.731		437	14776590	14777026		0.00832988	0.00832988
Chr07	C	(GA)6ggtc(GA)10	36	14786518	14786553		AAGCTTCCACCTCCTTACCC	59.007	CGGACGAACTGTACCCCTAA	58.823		402	14786311	14786712		0.00832988	0.00832988
Chr07	Hexa-	(TATATC)4	24	14880619	14880642		TGGTTAGGGGTAATTTTGTCCA	57.256	ACATGACGCTTATTTGGGCC	58.897		459	14880492	14880950		0.000889183	0.0028108
Chr07	Mono-	(T)10	10	15210569	15210578		GCCCAGAAATCTTAGCCCAA	57.856	TCCTCTCCCAACTCCAAAGA	57.584		478	15210427	15210904		0.0028108	0.0028108
Chr07	Di-	(TA)9	18	15214711	15214728		CAGTTCAAGCACATTCTCCGA	58.583	GCATCACTACAGTCTTCACGT	58.052		494	15214379	15214872		0.00832988	0.0028108
Chr07	Mono-	(A)10	10	15215082	15215091		GCCACTGTTGTCATGCCAAT	59.395	TGCTATAACAAGTGCCGTGTG	58.927		330	15214980	15215309		0.00832988	0.00832988
Chr07	Mono-	(A)10	10	15299508	15299517		TCGGAATCAACCACCACTGA	58.947	GACCAAGGCTTGAAAGGTGA	58.019		139	15299399	15299537		0.00832988	0.00832988
Chr07	Tri-	(TTG)6	18	15328194	15328211		ATGTGTTTGTGTGGTACCGC	59.051	TGCTTCTACATGGTGGGAGA	58.049		405	15328061	15328465		0.00832988	0.00832988
Chr07	Tri-	(AGA)7	21	15332540	15332560		CGGAATTCCTCACATTGCTCA	58.641	CGTCAGCTGAGTCCATTTCA	57.915		335	15332349	15332683		0.00832988	0.00832988
Chr07	Tetra-	(ATAA)5	20	15340601	15340620		TTGCATTGTCAAGAGGCTCC	58.462	CAGGAGGTCACACGCAAAAT	58.762		237	15340487	15340723		0.00832988	0.000889183
Chr07	Tri-	(CAA)5	15	15341446	15341460		CACTGTTCCCATGTCTCCCT	59.013	TGCTACACTTGAGTTGGGAATC	58.325		357	15341159	15341515		0.00832988	0.00832988
Chr07	Mono-	(T)10	10	15343151	15343160		TCCTTCTCCTTGAGTTGCCC	59.307	TATTGACCCGCTACACCACA	58.732		345	15342892	15343236		0.00832988	0.0028108
Chr07	Mono-	(T)10	10	15354372	15354381		TGTTCTCTTATTGTGCGTGCT	58.234	TCATTTGACACGCGATGCTT	58.844		416	15354047	15354462		0.0028108	0.000889183
Chr07	Tri-	(AAT)4	12	15357571	15357582		GCTTCGAGCGGTTATAGTAGA	57.107	TGTTTCTGCGGTTTGAATTCAA	57.622		322	15357297	15357618		0.00832988	0.00832988
Chr07	Di-	(TA)6	12	15358659	15358670		AGTTGAGGAAGCGGAAGAGT	58.657	AAGTGGGGTTGTCTGTGGAG	59.526		440	15358429	15358868		0.00832988	0.00832988
Chr07	Di-	(AT)13	26	15361481	15361506		AGGTTCATCAGAGAAGGCGT	58.729	CATGGTCAAATGGGCCCTAA	57.842		318	15361245	15361562		0.00832988	0.00832988
Chr07	Di-	(AT)13	26	15392975	15393000		AACCCGAGCATCCAAACCTA	59.011	CAATCAGTTTAGAGCGGGGC	58.983		454	15392754	15393207		0.00832988	0.00832988
Chr07	Di-	(AT)8	16	15445947	15445962		CGAAATGTCAATGCAGGGGT	58.823	AAGGGGAGCCTTGGAGTAAC	59.007		396	15445748	15446143		0.00832988	0.00832988
Chr07	C*	(T)14(TTA)7*	33	15446648	15446680		TATGCATGGGGTTGGGGTAG	59.15	CTCCGCTCTATCCAATCCGT	59.038		251	15446524	15446774		0.00832988	0.00832988
Chr07	Mono-	(T)10	10	15456161	15456170		AGCCAGATTCGACAGCTTCA	59.39	ACCCCTATCATTTGGAGGCT	58.087		362	15456043	15456404		0.00832988	0.00832988
Chr07	Tri-	(ACA)5	15	15485983	15485997		GCGGATCCCATATAGCCCAT	59.16	TGCTCTAGAACAGGCCTTCC	59.095		396	15485810	15486205		0.00832988	0.00832988
Chr07	Tri-	(TTA)7	21	15495689	15495709		GAGTTTGTTCCCGTTTAGCCA	58.776	TCGTTTCCTTTGCTTCTGTGA	58.087		496	15495414	15495909		0.00832988	0.00832988
Chr07	Mono-	(T)10	10	15496883	15496892		ATGCGTCTGTGTCATGCAAT	58.544	GCATGGGCCCAATAACAGAG	58.965		412	15496824	15497235		0.000270038	0.00832988
Chr07	C	(TA)8(TGTA)5	36	15501680	15501715		TGGAGGTCGTTTAAATTCGTTTT	57.245	ACCTGCCGAATTTCACATCA	57.801		416	15501597	15502012		0.000270038	0.00832988
Chr07	Di-	(AT)20	40	15505996	15506035		TCTAAGTGGGAGATTGTTGGGA	58.473	AGCGGGTTAAATTGGGTTGG	58.738		286	15505956	15506241		0.0028108	0.000889183
Chr07	Tri-	(AAG)4	12	15535462	15535473		TGGTAGTTGCTGAATTTGCTGA	58.515	GGTGACAACTTTGACCAACTCA	58.986		413	15535263	15535675		0.00832988	0.00832988
Chr07	Mono-	(T)10	10	15574839	15574848		TCCCAACCATAATCGGCAGA	58.791	TATGGCGCGTCAACACAATT	58.839		431	15574586	15575016		0.00832988	0.000889183
Chr07	Tri-	(TAG)8	24	15614284	15614307		GGTGAAGTCCTTTGTGACACA	58.361	ATCCTGGAGCCATTGGTGAT	58.771		500	15614232	15614731		0.00832988	0.00832988
Chr07	Tri-	(AAT)4	12	15655752	15655763		GCCAGACTACGACTCCCTAC	58.976	ATGGGCGATTGTTCTTGCTC	58.902		380	15655563	15655942		0.00832988	0.00832988
Chr07	Mono-	(A)10	10	15661277	15661286		ACGAAGGGTGTATGGCCTAA	58.425	ATGGCGAATAGTTGCACGTG	59.273		247	15661210	15661456		0.00832988	0.00832988
Chr07	Di-	(AC)7	14	15683770	15683783		CGGGCAAAACATGTGAGTCA	59.049	GGGTTAGACGTTGGACTCCA	59.029		288	15683558	15683845		7.97303e-05	0.00832988
Chr07	Tri-	(TTC)4	12	15706493	15706504		ATTTCAGGTTTGCGTGGCTT	58.96	GCCGTCCCTATGCGCTATA	59.112		285	15706361	15706645		0.00832988	0.000889183
Chr07	Mono-	(T)10	10	15721110	15721119		CACTCTACCAAACGACCCCT	59.026	AATGATTGTTACCTTAGCCTTGAAT	57.039		451	15721005	15721455		0.00832988	0.00832988
Chr07	Tri-	(TTA)7	21	15822983	15823003		GCAGAAGTTGATGATGCATGT	57.223	ATGGGACGTGGAGAATGTGT	59.016		457	15822627	15823083		0.00832988	0.00832988
Chr07	Di-	(CA)10	20	15824033	15824052		CCCCTACCCCACCAATTTCT	58.992	TGAGATGAGACACTGACCACA	58.403		401	15823933	15824333		0.00832988	0.000889183
Chr07	Di-	(TC)6	12	15838950	15838961		TCTGACGGAACTGAGAGCTG	59.115	TGGAAGGAGTTTACCACAGCT	58.945		398	15838872	15839269		0.00832988	0.00832988
Chr07	Di-	(TA)6	12	15859923	15859934		TCCTGCCAATACCAACCCAT	58.993	AACTCGTGGGTGGTTCTAGG	59.026		475	15859559	15860033		0.00832988	0.00832988
Chr07	Mono-	(A)10	10	15909248	15909257		AGTGGGTATGAAGAAGGGCA	58.331	ACATCAACGAGGTCCCACTC	59.391		491	15909156	15909646		0.00832988	0.0028108
Chr07	Tri-	(AAG)4	12	15947656	15947667		TGCAGTCAGGGAGGCAAATA	59.009	TGCTACACTTGTACCAGCCA	58.947		281	15947445	15947725		0.00832988	0.00832988
Chr07	Mono-	(A)10	10	16005973	16005982		AGTAGGATGCGTTGAACCCA	59.019	ACCATGTGATCTAGGGACGA	57.546		422	16005627	16006048		0.00832988	0.00832988
Chr07	Di-	(AT)11	22	16026208	16026229		TGTTTGTGAAGCATGCCCAA	58.882	CACGCATTGAGGCTCTTTCA	58.841		480	16025882	16026361		0.00832988	0.00832988
Chr07	Mono-	(T)10	10	16070242	16070251		GGGGTTCCATGACTCTCCTAG	58.957	GCTACTAGTGTACTTATTCGCGT	58.158		493	16069865	16070357		0.00832988	2.01779e-05
Chr07	Mono-	(T)10	10	16070810	16070819		TGCATAAGGGAAGAGGCAAA	57.103	TGCAAACGACATTTTATAAACCACA	58.496		472	16070378	16070849		2.01779e-05	0.00832988
Chr07	Mono-	(A)10	10	16075239	16075248		TCCATGAATTGTGCTCGACT	57.232	ACCCACCTTTCATAGCCACA	58.928		475	16075077	16075551		0.00832988	0.00832988
Chr07	C	(AAT)4tacttttacattttct(A)18	46	16076290	16076335		GCATAGCCTTTCAGTGACGG	58.99	ACGGCGACAAAGAAAAGCAT	59.048		367	16076198	16076564		0.000889183	0.00832988
Chr07	Mono-	(A)10	10	16077742	16077751		CATCAACAAACAAACGAACGGT	58.569	CCAGAGCATGCATCACGTAT	58.125		325	16077545	16077869		0.00832988	0.00832988
Chr07	Mono-	(A)10	10	16117253	16117262		GGCCGTGTGAAAATTGTGGT	59.612	GTGGCAGCACGTAATTGGTT	59.404		430	16116867	16117296		0.00832988	0.00832988
Chr07	Mono-	(T)10	10	16123248	16123257		ACTCACACCCACACCCATAC	59.309	ACATCGGTGGGTTAAAGGGT	58.93		433	16123120	16123552		0.00832988	0.00832988
Chr07	Di-	(TC)14	28	16131610	16131637		GAACTCAGCCACACACACTG	59.06	TACGGCACCAAAAGGCTAGA	59.022		333	16131389	16131721		0.000889183	0.00832988
Chr07	Di-	(AT)7	14	16157139	16157152		GTGGGAAAACAATCGCCAGT	59.041	CAGATAAATGCACTGGGGCC	58.965		233	16157015	16157247		0.00832988	0.00832988
Chr07	Di-	(TA)9	18	16208023	16208040		CGACATGCCCCAAAACTCAA	59.042	CAGGATTCAGGACCGAGTGA	58.814		310	16207867	16208176		0.00832988	0.00832988
Chr07	Tri-	(TCC)4	12	16277377	16277388		TGCTAATACCACAACCCACCA	59.294	AGTCCCAAAGTTTACCTCAGG	57.21		479	16277022	16277500		0.000889183	0.00832988
Chr07	C	(AT)8(AC)7	30	16283546	16283575		CATCAAACTGCCATGAATCCAT	57.334	TGACCAAACCCATCTCACCA	58.855		438	16283416	16283853		0.00832988	0.00832988
Chr07	Di-	(TG)6	12	16392634	16392645		GATAGGACGACTCTCCGCAA	58.977	ATCGAACCTGGAACTGAGCA	59.023		469	16392553	16393021		0.00832988	0.00832988
Chr07	Tri-	(GTT)4	12	16413476	16413487		TATCCATCGAGCTTGTGGGG	59.241	ACCTTATGTCCGAACCCTGT	58.347		366	16413163	16413528		0.00832988	0.0028108
Chr07	Di-	(TA)17	34	16413706	16413739		ACAGGGTTCGGACATAAGGT	58.347	CCGAAATGGTGAGTAATGCGA	58.724		329	16413509	16413837		0.00832988	0.00832988
Chr07	Mono-	(A)10	10	16439571	16439580		GGAATATGACACCAACGCCA	58.255	TAAGTGGGATCAAGCCACCA	58.633		294	16439549	16439842		0.00832988	0.00832988
Chr07	Tri-	(ACA)4	12	16443832	16443843		ACCCTCACTGCTAGCAAACT	58.94	AGTTCGCCTCTCACAGTGAA	58.959		469	16443645	16444113		0.00832988	7.97303e-05
Chr07	Mono-	(T)10	10	16444940	16444949		AGCAGGGAAGGTGAACAAGA	58.86	AGAAGTTGGAAGGATAAAAGGAGA	57.296		348	16444834	16445181		0.00832988	7.97303e-05
Chr07	Mono-	(T)10	10	16561370	16561379		TCAATGTGGTTTGGTTGGTGA	58.26	ACCAACCAAAGCACGTTTAAA	57.129		396	16561306	16561701		0.00832988	0.00832988
Chr07	Di-	(AT)9	18	16650363	16650380		TGGCCTCTTGAATTGGAATATCA	57.872	TCCGCATCTAAACATATCCAACT	57.71		320	16650285	16650604		0.00832988	0.00832988
Chr07	Hexa-	(GGAAAA)5	30	16659365	16659394		AATTTTGGAGGCTGTCACGG	58.752	GCACAACAAACTCCTCAGCA	58.976		450	16659240	16659689		0.00832988	0.0028108
Chr07	C	(C)10(T)10	20	16661510	16661529		TGAGTGTTGTGCTTTCGGTG	58.986	GGCACCAAAATCCTGTGATGT	59.105		305	16661348	16661652		0.00832988	0.00832988
Chr07	Mono-	(T)10	10	16671115	16671124		TACCCCTTGACCATCCCAAC	59.003	TCCACACCACACCCGATTAA	58.943		414	16671009	16671422		0.00832988	0.00832988
Chr07	Tri-	(ACA)5	15	16678120	16678134		CGACATGCTGACTTCAAGGG	58.918	TGTGTGCATGGGTGTCTTTG	58.969		395	16678044	16678438		0.00832988	0.00832988
Chr07	Di-	(TC)7	14	16689004	16689017		ATGTGGGAGGACGGAACAAT	59.008	TTGAGGTGCCCATACGACAT	59.091		354	16688755	16689108		0.00832988	0.00832988
Chr07	Mono-	(T)10	10	16695989	16695998		CAAGAAGGATGGGGTGGAGT	59.005	TCTCCAGGTTGCTTGTGTCT	58.868		296	16695744	16696039		0.00832988	0.00832988
Chr07	Di-	(TA)8	16	16854957	16854972		CCGTAGTTGTGTTCACCGTC	58.866	ATTCAACACAACTTCCCGCC	59.041		472	16854826	16855297		0.00832988	0.00832988
Chr07	Di-	(TA)7	14	16914390	16914403		CATGAAGCTTACCCTACCGC	58.417	AATGAATGCACCACACCACC	59.032		221	16914363	16914583		0.00832988	0.00832988
Chr07	Di-	(TA)6	12	16937357	16937368		GGCAAAGACTGTGAATGCCA	59.039	ACACATCATCAAGAACAACGCA	59.122		457	16937226	16937682		0.00832988	0.00832988
Chr07	Hexa-	(TAGTCT)4	24	16970932	16970955		CATTTGGGGCATGTCGGTTA	58.531	GGACTCACTGCTAGTCTGGT	58.449		478	16970891	16971368		0.00832988	0.00832988
Chr07	Tri-	(TTA)4	12	16976235	16976246		TGGGTGTGTTAAGGTGCAAA	57.855	AGCCATGAAACGTAGGGGAA	59.011		484	16975884	16976367		0.00832988	0.00832988
Chr07	Di-	(TA)7	14	17006703	17006716		TGTGTCACCGAACCATAGCT	59.026	GTTGTACCATGAGTTGCCGT	58.481		471	17006299	17006769		0.00832988	0.00832988
Chr07	Tetra-	(CAGA)4	16	17013145	17013160		CAGTCGAGGTTAGTTGGGGT	59.026	CCTTAGTCATGTCACGGTGC	58.64		266	17013090	17013355		0.00832988	0.00832988
Chr07	C	(TATC)5tctc(TA)6	36	17098171	17098206		CCAGAGACTTTTAATGAAGGGCA	58.665	CAGCATGGCATAATCCGCAA	59.33		259	17098102	17098360		0.00832988	0.00832988
Chr07	Di-	(AT)6	12	17099724	17099735		GAGGAGTGGCGTAGAATCCA	58.888	GAGAGACGCCAGGACACATA	58.896		493	17099379	17099871		0.00832988	0.00832988
Chr07	Mono-	(A)10	10	17270584	17270593		AGTAGACGTTGAGAGGAGTAAAGA	58.441	CAAAGTTGCCCCTGACCAAC	59.611		342	17270335	17270676		0.00832988	0.00832988
Chr07	Tri-	(CTA)4	12	17380850	17380861		GGTCAGGAATCATCTGCCCT	59.157	GCTACAGACTCAGCAATGCC	58.987		487	17380546	17381032		0.00832988	0.00832988
Chr07	Mono-	(A)10	10	17409247	17409256		GGTTAAATCGAAAATCCAACCGT	57.949	AATTAGGGGTGTGCATCGGT	59.376		175	17409191	17409365		0.00832988	0.00832988
Chr07	Tri-	(AAT)4	12	17423079	17423090		TCTTTGGGGAGGCATGATCT	58.4	TTGGTCATGATCAGGGGCAT	59.071		487	17422761	17423247		0.00832988	0.00832988
Chr07	Mono-	(A)10	10	17444532	17444541		GTGGCTATCATAGGGGTGCA	59.235	CAATGCAGGGACGGTCAAAA	59.042		429	17444353	17444781		0.00832988	0.00832988
Chr07	C	(GT)6(GA)10	32	17490250	17490281		CCAAGAAATGTGGTGGTGGA	58.006	CTTCACTGCCTCTCTCTCCC	59.177		244	17490163	17490406		0.00832988	0.00832988
Chr07	Di-	(TA)8	16	17501170	17501185		ACCTGCCTGCTCAACTTACT	58.94	AGGAAAAGAGAGGTGGGGTG	58.932		306	17501002	17501307		0.00832988	0.00832988
Chr07	Tri-	(ATG)4	12	17542835	17542846		AGTCCTACTCCGATGGCAAG	58.885	TTCGAGAAAATGCAGCCCAC	59.119		457	17542477	17542933		0.00832988	0.00832988
Chr07	Tri-	(CTT)4	12	17556872	17556883		CCCCTTGGCATCTGATTCAT	57.623	CGCTTGCAAGGACATGATGA	58.911		420	17556750	17557169		0.00832988	0.00832988
Chr07	Mono-	(A)10	10	17621226	17621235		AGGAGAGAGGGATGAAGAGGA	58.778	TCCGAGTTGAGTTTCTTGAGC	58.244		453	17621148	17621600		0.00832988	0.0028108
Chr07	Mono-	(T)10	10	17625577	17625586		AATCAACCGCACACACTGAG	58.771	CCACACCCCTTTGATTCTGC	59.109		460	17625297	17625756		0.00832988	0.0028108
Chr07	Tri-	(AAT)6	18	17625819	17625836		GCAGAATCAAAGGGGTGTGG	59.109	GACCTTTCCCGAGTTTTAGCC	58.918		424	17625737	17626160		0.00832988	0.0028108
Chr07	C*	(TTTA)4(TTA)7*	34	17666714	17666747		TGCCCTCCACATTTCAAATTAGT	58.584	GGATCAGCTGGCCCAAATTT	58.802		488	17666498	17666985		0.0028108	0.00832988
Chr07	Tetra-	(AATT)5	20	17681178	17681197		TCGGACAAATGTGGTCGGTA	59.032	CTCTGTGTGTGGCTGAGGAT	59.388		475	17681042	17681516		0.00832988	0.00832988
Chr07	C	(GT)6tgcgatcga(TG)8	37	17713653	17713689		GTGGTAGCAGGCTCGTTAGA	59.184	GTGTGGTCGGTATTTCTGGC	58.916		353	17713630	17713982		0.00832988	0.0028108
Chr07	Mono-	(T)10	10	17728189	17728198		CACCGCCAAGAGAAAACCAA	58.971	TTCCTGGATGCATCACTGAAT	57.343		343	17727918	17728260		0.000889183	0.0028108
Chr07	C	(GT)9at(AC)8	36	17786035	17786070		TGTCCATCATGCTAACACCCT	59.085	CCCCACCCACAATGCTAGAT	59.447		390	17785804	17786193		0.00832988	0.00832988
Chr07	Tri-	(ACC)4	12	17808249	17808260		TATCTACCGCCGTCAACTCC	58.973	AATGGTGGTTGCAGTGTCAG	58.679		459	17807910	17808368		0.00832988	0.00832988
Chr07	Mono-	(T)10	10	17854430	17854439		CTGTTGATCGAGGGGAAGGT	59.095	TCATTTGTGAGGGAGCGAGG	59.75		465	17854036	17854500		0.00832988	0.000270038
Chr07	Mono-	(T)10	10	17857570	17857579		TGTGTCATCTCAATTTGGGACT	57.628	AATGCGGATACTGGACACCA	59.091		303	17857322	17857624		0.00832988	0.00832988
Chr07	Tri-	(TTC)5	15	17891362	17891376		GGATTTAGTCGAGGTGCACG	58.722	CCTTCCCAGATCCCACTTGT	59.005		498	17891019	17891516		0.00832988	0.00832988
Chr07	Tri-	(TTC)4	12	17893275	17893286		GGAGATGAGGGATTCGAGGG	59.027	ACACACACTTCACCAATGGC	58.968		255	17893079	17893333		0.00832988	0.00832988
Chr07	Mono-	(A)10	10	17902736	17902745		GGTTTGTGGGTCATCGATCG	58.993	GCAGCGAACCTCAAGTACAG	58.928		307	17902495	17902801		0.00832988	0.00832988
Chr07	Di-	(TA)8	16	17903219	17903234		GTAGCTGAGTCACCTGTCCT	58.449	TGGAAAAGGGATGGGAGAGG	58.701		178	17903193	17903370		0.00832988	0.000889183
Chr07	Mono-	(T)10	10	17903520	17903529		CCTCTCCCATCCCTTTTCCA	58.701	TGAGAGAAGGATCCTGGAGAAG	58.359		247	17903351	17903597		0.0028108	0.00832988
Chr07	Tri-	(TGT)4	12	17905717	17905728		TGGCTTCAAGGGTTTCTGTTG	58.969	AAAACTCCCCTCCACAACCA	59.069		394	17905602	17905995		0.00832988	0.00832988
Chr07	Tri-	(TGT)4	12	17906079	17906090		TGGTTGTGGAGGGGAGTTTT	59.069	CAACCACAACCACACACACA	59.115		383	17905976	17906358		0.00832988	0.00832988
Chr07	Tri-	(ACA)4	12	17949551	17949562		CCCCGCAAAGTTCAATATGC	57.792	TCGAAGGTAGCGGTATGGAC	58.973		446	17949194	17949639		0.00832988	0.00832988
Chr07	Di-	(TA)6	12	17952311	17952322		TTCGGAAAGCTTGCATCACC	59.119	TGTGCGTACTCCACCTTCAA	59.246		401	17952246	17952646		0.00832988	0.00832988
Chr07	Mono-	(T)10	10	17952501	17952510		TTCGGAAAGCTTGCATCACC	59.119	TGTGCGTACTCCACCTTCAA	59.246		401	17952246	17952646		0.00832988	0.00832988
Chr07	Mono-	(T)10	10	17952849	17952858		TGAAGGTGGAGTACGCACAA	59.246	AGGAACAAGAGAAGGGGAGA	57.276		486	17952628	17953113		0.00832988	0.00832988
Chr07	C	(AAC)4(ATT)4	24	17959169	17959192		GGAATCAATGCAGACTTGGCT	58.902	CCAAACAAGGCATGGCGATA	58.898		412	17958897	17959308		0.00832988	0.00832988
Chr07	Tri-	(ATA)4	12	17961300	17961311		TCCAGCCTCTCAATCGCTAG	58.964	ACCTCTATACCCTTCACGCC	58.589		500	17960877	17961376		0.00832988	0.00832988
Chr07	Di-	(TG)6	12	17966056	17966067		ATTGAACCGCGATCCAAACT	58.179	ACAACGCCATATGAACGCTT	58.551		496	17965943	17966438		0.0028108	0.00832988
Chr07	Mono-	(A)10	10	17969848	17969857		GTGCTTGTGGTGCGTGTATA	58.565	TCTTGTGATCTTAAATGTGTCACGT	59.011		499	17969500	17969998		0.00832988	0.00832988
Chr07	Tri-	(TGT)4	12	17986733	17986744		CTATCAGTCCTAAGCCGGGG	59.03	CCTGCCTCGTGTTGTCAATT	58.762		451	17986617	17987067		0.00832988	0.00832988
Chr07	Di-	(AT)6	12	17988171	17988182		TCCTCAACGTTCCCACAGAA	58.875	CTTGCCACCACCTTTGTCTC	59.046		434	17988135	17988568		0.00832988	0.00832988
Chr07	Mono-	(T)10	10	17988490	17988499		TCCTCAACGTTCCCACAGAA	58.875	CTTGCCACCACCTTTGTCTC	59.046		434	17988135	17988568		0.00832988	0.00832988
Chr07	Tri-	(CTA)5	15	17989100	17989114		GTGACAGTAGCAGGGGAACT	59.023	GCTTTAGAGGACCGAGCTGT	59.467		192	17989043	17989234		7.97303e-05	0.000889183
Chr07	Mono-	(T)10	10	17998073	17998082		ATGTTGCGTTCGTCTTGGAC	59.134	GAACGCCGAATCCCTAAAGG	58.703		390	17997759	17998148		0.00832988	0.000889183
Chr07	Tri-	(AAG)6	18	18006242	18006259		TGATCTGGGAAGGCATGAGG	59.158	ACCTCTAGATCCGTACCCGT	59.157		181	18006219	18006399		0.0028108	0.00832988
Chr07	Di-	(TA)9	18	18029852	18029869		AGTGATCAAAATTTCACAAGCAACA	58.66	TGTCCATTATCAAGCACACAACA	58.859		448	18029539	18029986		0.00832988	0.00832988
Chr07	Di-	(TA)6	12	18043282	18043293		AGTGAAAACGTGTAAAGCTGTT	57.042	TCCCCTTCATCATCCTTCCC	58.477		428	18043027	18043454		0.000889183	0.00832988
Chr07	Mono-	(T)10	10	18045526	18045535		GGTTCAACTTCTCAGCCCCT	59.598	AGGGATCGAAATGGCTCAAA	57.193		397	18045336	18045732		0.0028108	0.00832988
Chr07	Di-	(TA)7	14	18063229	18063242		ATTCAACACAACTTCCCGCC	59.041	GTTGTGTTCACCGTCTCGAG	58.871		461	18063072	18063532		0.00832988	0.00832988
Chr07	Tri-	(TTG)4	12	18080444	18080455		ACGTCCATATGCCACTCCAA	59.091	ACCAGCCCACCAAACTATGA	58.928		473	18080066	18080538		0.00832988	0.00832988
Chr07	Tri-	(ATA)7	21	18086445	18086465		ACGGGCTGGTAAAGAGGAAA	58.938	TGAGGATCCAGCACGATTGA	58.806		428	18086225	18086652		0.00832988	0.0028108
Chr07	Di-	(AT)7	14	18089843	18089856		GGTAGAACAACCGGAACAGA	57.174	ACAGAAGTGATGTAGCGATTGG	58.474		486	18089468	18089953		0.0028108	0.00832988
Chr07	Mono-	(T)10	10	18093399	18093408		GCATCATCATCCCTTGGTACG	58.854	ATGTGTTTGTGTGGTACCGC	59.051		472	18093095	18093566		0.00832988	0.00832988
Chr07	Mono-	(T)10	10	18095841	18095850		CCAAATGGGGCTCTATACGG	57.815	GGGACAATCTGAAACCACGC	59.478		434	18095576	18096009		0.00832988	0.00832988
Chr07	Tri-	(TAT)4	12	18184966	18184977		TGGGCTATCATGTTTACTATTGCT	58.059	TGCCCAGATCTACCAAGGAG	58.5		493	18184539	18185031		0.00832988	0.000889183
Chr07	C	(C)10agaccccactaggtgggaatacactgggt(TTG)6	57	18200662	18200718		GTTTGTGGGGTATCTCGTGC	58.916	CTCTCTTGCGTGCCTTTCTC	58.925		273	18200568	18200840		0.00832988	0.00832988
Chr07	Di-	(AT)9	18	18205592	18205609		TGGGTAAGTTTCTTGATTGGGG	58.226	CCCCTGAAGTTGCAACGAAA	58.971		469	18205358	18205826		0.00832988	0.00832988
Chr07	Tetra-	(CAAA)4	16	18231964	18231979		CTGTTGATCGAGGGGAAGGT	59.095	GGTTGGGCAGGCAAAGTTTA	58.955		479	18231834	18232312		0.00832988	0.00832988
Chr07	Di-	(TG)7	14	18233184	18233197		CGACCGAAACCCTCAAATCC	58.916	CGCACAATTCACACAGAGGT	58.771		174	18233130	18233303		0.00832988	0.00832988
Chr07	Di-	(AT)9	18	18244196	18244213		ATTGGGTTTTGGGAGGGACA	59.136	TAATCAATACCCCGCCATGC	58.096		185	18244054	18244238		0.00832988	0.00832988
Chr07	Mono-	(T)10	10	18249995	18250004		CCTCTGCTATCTCCGTCTCC	58.756	GGGTGTTTTCCTGTGGCATT	58.952		415	18249863	18250277		0.00832988	0.00832988
Chr07	Di-	(AT)11	22	18326966	18326987		ACTTGGGTTATTCGGCTCTTT	57.565	GACATTTCAATTTGCTGGCTTGT	58.94		407	18326758	18327164		0.00832988	0.00832988
Chr07	Mono-	(A)10	10	18333089	18333098		GCGTTGAGGTGGATGTGTTT	59.048	TCCCTGATTTCGCTCTGTCA	58.734		337	18333005	18333341		0.0028108	0.0028108
Chr07	Mono-	(T)10	10	18334501	18334510		GGCGATCACATACAAGTACCA	57.826	GGCATAACGGGCTATAAGACG	58.665		291	18334388	18334678		0.00832988	0.00832988
Chr07	Di-	(AT)8	16	18336337	18336352		GGGGAGTTAAGTCTTGCCCT	59.007	TGGGCTATGGACTAGATGGG	57.97		254	18336119	18336372		0.00832988	0.00832988
Chr07	Penta-	(TTGAT)5	25	18336610	18336634		CCCATCTAGTCCATAGCCCA	57.97	TGGTTGAAGTTGCTCTCACG	58.418		500	18336353	18336852		0.0028108	0.00832988
Chr07	Tri-	(ATG)4	12	18348472	18348483		GGAGGGAATCAAACATGGAGC	58.973	CATAAATTCCCAACGGCCGT	58.9		451	18348251	18348701		0.00832988	0.00832988
Chr07	Tri-	(TGT)4	12	18350097	18350108		ACCAATTAAGCCGAGGGTCT	58.714	GGGGAGTGATATAGGCGGTC	59.104		460	18349986	18350445		0.00832988	0.000889183
Chr07	Di-	(AG)6	12	18472528	18472539		TAAGACCCGTGTGAAGCTTG	57.836	CAACATTGGGCCGTGCATAG	59.899		107	18472453	18472559		0.0028108	0.00832988
Chr07	C	(AT)7ac(AT)9	34	18493323	18493356		ACATTTGCTGACGTTTGGGT	58.601	CGGTGAGTATTGGCATGCAA	58.906		412	18493017	18493428		0.00832988	0.00832988
Chr07	Tri-	(AAT)4	12	18610621	18610632		AGACCTAACCCTGGATCCCA	59.277	AGCCGTTAGTAGTCACCGTT	58.749		469	18610364	18610832		0.0028108	0.00832988
Chr07	Mono-	(T)10	10	18828965	18828974		CGAAGTTTACCGTGCTTGGG	59.484	GTCGATCGAACCGGCAAAAT	59.275		124	18828889	18829012		0.00832988	0.00832988
Chr07	Mono-	(A)10	10	18864781	18864790		TACTCCCCTAACCTTCCCCA	58.896	GGCACCGTAAACTCAAACCA	58.689		356	18864537	18864892		0.000889183	0.00832988
Chr07	Di-	(AT)16	32	18906199	18906230		GAACTACGTAGCCAGCGTTG	59.01	TTAGCACCTTTCCACGGGAT	59.011		155	18906140	18906294		0.00832988	0.00832988
Chr07	Tri-	(TAT)4	12	18912662	18912673		AATCACAAGCCCACCTGACT	59.226	TCTCGTGATGGTGTTCTTGC	58.204		460	18912632	18913091		0.00832988	0.00832988
Chr07	Mono-	(T)10	10	18913237	18913246		GCAAGAACACCATCACGAGA	58.204	CCTTAGGCATTCAACCGACG	58.993		217	18913072	18913288		0.00832988	0.00832988
Chr07	Mono-	(T)10	10	18979092	18979101		CCAAACTTGAGAGACACGACC	58.864	CTCTAAAGCATCCCTACGTGC	58.525		497	18978702	18979198		7.97303e-05	0.00832988
Chr07	Di-	(AT)8	16	19086336	19086351		GGTAGGAGTGGAGTAGGGGT	59.364	AGCTCTCCACTTCAATCGCT	59.099		291	19086263	19086553		0.00832988	0.00832988
Chr07	Tri-	(AAT)4	12	19092097	19092108		ACCAAGGCCAGAGATAACCC	59.08	CTTTCCTTGGGTTGCATGCT	59.029		432	19092054	19092485		0.00832988	0.00832988
Chr07	Di-	(AT)8	16	19105030	19105045		TGACACCAATACCGACACCA	58.951	TTCTGGCATGGTTGTGTGTG	58.969		414	19104655	19105068		0.00832988	0.00832988
Chr07	Tri-	(ATT)4	12	19158250	19158261		AGCAAACAAAACTTCCTTGAGAG	57.746	TCTCATGGCCAAACACATACTC	58.39		475	19158104	19158578		0.00832988	0.00832988
Chr07	Di-	(TA)6	12	19160896	19160907		GCACCACATCAGCCAAAGAA	59.039	GGGTGGTGGCTTCAAGAATG	59.109		405	19160578	19160982		0.0028108	0.00832988
Chr07	Di-	(TA)10	20	19200003	19200022		TGGGCGTATTTCAGTGGCTA	59.094	TCCCAATTGCAGACCCTCTT	58.924		410	19199702	19200111		0.0028108	0.00832988
Chr07	Tetra-	(GTAT)6	24	19202208	19202231		CACCACGAGTTTAGTTGCTGT	58.79	CTACTGCTGCTCCGAAACTC	58.365		211	19202184	19202394		0.00832988	0.00832988
Chr07	Di-	(AT)13	26	19207416	19207441		GAGTTGAGCTTGGGTTTGGG	59.038	CCAAGCCAAACCGTAAACCA	58.966		323	19207279	19207601		0.00832988	0.00832988
Chr07	Penta-	(AGAAG)4	20	19283683	19283702		CCTTGGCTACCTTGACATGC	58.902	GGAGAGCTTGTCAAGTTGGC	59.122		257	19283584	19283840		0.00832988	0.00832988
Chr07	Di-	(TA)14	28	19316342	19316369		CCCACGAATTAAGTTGCCCC	59.185	CACACACACATACACACTCACA	58.806		403	19315989	19316391		0.00832988	0.00832988
Chr07	Tri-	(AAC)4	12	19319932	19319943		CCAATACTCGATCCGACCCA	58.963	GTTGCCGGATTTGGGATTGT	59.105		137	19319841	19319977		0.00832988	0.00832988
Chr07	Hexa-	(AAAAAT)4	24	19322509	19322532		CGTTAAAGGCGTTGGTTTGC	58.875	CCCTCTCTCTTTCTCGCGAA	59.188		492	19322358	19322849		0.00832988	0.00832988
Chr07	Di-	(AG)6	12	19349232	19349243		AAGCTATGGGTCCTGCAGTT	59.005	CGTAGACCTTTTGAAGCCCG	58.924		313	19349061	19349373		0.00832988	0.0028108
Chr07	Tri-	(TTG)4	12	19349593	19349604		CGGGCTTCAAAAGGTCTACG	58.924	CAACAAATGGACCAACATGCA	57.891		275	19349354	19349628		0.00832988	0.00832988
Chr07	C	(A)10(T)12	22	19350822	19350843		AGAAGCCCATGTGACAACCT	59.226	GCACGTGCGTTAAAACTAGT	57.064		232	19350667	19350898		7.97303e-05	0.00832988
Chr07	Tri-	(AAT)4	12	19363946	19363957		TGCTGAACTGGGATGCTACT	58.721	GCATATGGGGCATGTTGGTT	58.878		421	19363800	19364220		0.00832988	0.00832988
Chr07	Tri-	(CGT)5	15	19388815	19388829		CACATGGATAAGTGAGGCAAGG	59.052	AAAACCATGTCCATTCGCCC	59.105		391	19388774	19389164		0.0028108	0.0028108
Chr07	Di-	(TG)8	16	19391563	19391578		AGTGTCAATCGCAAAGGTTCT	58.149	TGACCATCTCCTTCGACTTCT	58.191		438	19391396	19391833		0.00832988	0.0028108
Chr07	Mono-	(A)10	10	19442802	19442811		TGACCAGTGATCAAGAGCTCT	58.466	GTTGCTTGCTCATCGTCCAA	59.126		330	19442577	19442906		0.00832988	0.00832988
Chr07	C	(T)12c(A)12	25	19477175	19477199		TGAGACTTGGGCTGGGTTAG	59.016	CGATGCCCTCTGATGGTGTA	59.247		378	19477086	19477463		0.00832988	0.00832988
Chr07	Di-	(AT)12	24	19525378	19525401		ACATACCACTTCTTACGACTCCA	58.916	ACGAGATTTGGCCTAGCGAT	59.247		499	19525021	19525519		0.0028108	0.00832988
Chr07	Mono-	(A)10	10	19587461	19587470		TGTGTTCCGTAGAGTGTTAAAGC	58.947	AGACCCGTTTAGTAGGATGGA	57.607		486	19587227	19587712		0.00832988	0.00832988
Chr07	Mono-	(T)10	10	19623419	19623428		GCACAGTTGGCAGTTATGGT	58.752	AGGGAAGTACATGTTGGGCA	58.928		410	19623105	19623514		0.00832988	0.00832988
Chr07	Tri-	(GTA)4	12	19680000	19680011		GCACGGTGGTCCCTTATCTA	58.883	TCAAACACCAAATCAGGCCC	58.663		366	19679666	19680031		0.00832988	0.00832988
Chr07	Tri-	(TTG)6	18	19874865	19874882		TTTACCCTCCCTAGACCCCA	58.896	CAAAGCAGGCATGTTGACCT	59.036		365	19874823	19875187		0.00832988	0.00832988
Chr07	Di-	(AT)6	12	19880516	19880527		GAGCGATTGGGAGTGGGATA	58.951	TGGCGCCTAATCAATGGAAG	58.321		332	19880253	19880584		0.00832988	0.00832988
Chr07	Tri-	(ATG)4	12	19922574	19922585		TGCAATCTGACCAACTCCCT	58.933	CGCGCGCTACTCTATTCATC	59.022		361	19922455	19922815		0.00832988	0.00832988
Chr07	Tri-	(ATG)5	15	19984931	19984945		TGTACGCAAACCTTACCCCT	58.942	CCTCTCTTACTGCTCAGCGA	58.901		395	19984844	19985238		0.00832988	0.00832988
Chr07	Tri-	(ACA)4	12	20003428	20003439		AAAATACCCTCCCCTTAACAAAATT	57.118	ATTTAGGGGAGGGGTATTGTTTT	57.438		500	20003032	20003531		0.00832988	0.00832988
Chr07	Di-	(TA)15	30	20018672	20018701		CCCTTTTGTTCTTGTGCCCA	58.881	CGGAATCAAGCCCAACTCAG	58.91		394	20018393	20018786		0.000889183	0.00832988
Chr07	Tri-	(AAT)18	54	20029879	20029932		TCTTGGGCGCTTCTTTCAAC	59.048	GGGCTGAATTGTAGGGAGGT	59.08		272	20029768	20030039		0.00832988	0.00832988
Chr07	C	(ATTTTT)4ttatttttttatttttttat(TTC)4	56	20030364	20030419		ACCTCCCTACAATTCAGCCC	59.08	GAAGATGGGTAGGGGTGGAG	58.868		443	20030020	20030462		0.00832988	0.000270038
Chr07	Di-	(CA)6	12	20065111	20065122		ACCACCTTGATCTTGCCTCA	58.933	AAGGCTGGTTGTGTGAGACA	59.454		404	20064952	20065355		0.0028108	7.97303e-05
Chr07	Tri-	(TTG)5	15	20099322	20099336		CGTGTTCCGTGTTCCATGTT	59.058	GGGTATTCACGTACTCCTCCT	58.336		415	20099073	20099487		0.00832988	0.000889183
Chr07	Di-	(CA)8	16	20217604	20217619		CTAACACCTGCATCACGTGG	58.921	ATTGTATCCCCACGCAATGC	58.968		499	20217477	20217975		0.000889183	0.00832988
Chr07	Mono-	(T)10	10	20342147	20342156		CCCATGCCAGCTTCAATTGA	58.812	GGGTTGGTGGCTCAAGAATT	58.367		424	20341809	20342232		0.00832988	0.00832988
Chr07	Mono-	(T)10	10	20359579	20359588		GGAGGACACGAATTGGGGTA	59.093	GCTTGGGAGGTTAGTGCATG	58.902		326	20359319	20359644		0.00832988	0.00832988
Chr07	Tri-	(GTT)4	12	20408729	20408740		TTTGGCCGTGTATTGGTGAC	58.76	TCACCTTTTCCCCTTCACCT	58.47		134	20408686	20408819		0.00832988	0.00832988
Chr07	Mono-	(T)10	10	20429415	20429424		CCCTTCGCTCCATTTTCTGT	58.174	ATAGGCCAGTTTCGAGTCCC	59.169		311	20429219	20429529		0.00832988	0.00832988
Chr07	Mono-	(A)10	10	20579699	20579708		GGAATTGGGCGTTGGAACTT	59.034	GCTTGATGATGTGGCAGTCC	59.263		433	20579414	20579846		0.00832988	0.00832988
Chr07	Di-	(TA)9	18	20612558	20612575		ATGCGGGGTGAACAAGAAAC	59.041	TGGGGTATATGGATTAGGCCTG	58.81		445	20612384	20612828		0.00832988	0.000889183
Chr07	C	(TG)6ggggggggc(G)10	31	20618636	20618666		GGAAGAAGATAAAGTTGAAGAGGTC	57.396	ACAATCCACAATCCCTGCAA	57.693		479	20618520	20618998		0.0028108	0.000270038
Chr07	Tri-	(TTG)5	15	20624378	20624392		CAAGCGTGTGGTGGTGTTAA	58.982	GGTATGGGGCAAACAAGGTC	58.817		335	20624348	20624682		0.00832988	0.00832988
Chr07	Tri-	(TGT)10	30	20630111	20630140		GGTCCTTCCCTAGATCCTGC	58.947	CCTATGTCCGCCACCAGTAT	58.951		387	20630051	20630437		0.00832988	0.00832988
Chr07	C*	(A)10gagaaaat(A)11(AT)8*	44	20641938	20641981		CTTGAGCGCGCTAAATACGT	59.079	AGTTGTGCTTTGTTGCCCTT	58.806		210	20641810	20642019		0.00832988	0.00832988
Chr07	Mono-	(A)10	10	20770258	20770267		GGTATCACAACTCACCTCCGA	59.177	TGAACGGACCCTTATTCACCT	58.737		361	20770158	20770518		0.0028108	0.00832988
Chr07	Di-	(AT)10	20	20774218	20774237		GTGATGCCTTGTGACTGGATC	58.987	AAGTGGAATTGATGGGCGTC	58.536		446	20774093	20774538		0.00832988	0.00832988
Chr07	Tri-	(GAA)4	12	20777099	20777110		TTTTCAAGCCGGATCAGACA	57.44	CGACATCAAAGCTGCGACTT	59.207		484	20776764	20777247		0.00832988	7.97303e-05
Chr07	Tri-	(GGT)4	12	20871173	20871184		TGGCGGAGATGGTTGTTAGT	59.019	ACCACCACTAACCACCTCTG	58.943		136	20871097	20871232		0.00832988	0.00832988
Chr07	Di-	(AT)7	14	20872056	20872069		AATCGAACGGAGGGCGTATA	58.679	GCATGGGCCAAATGACACTA	58.527		335	20871757	20872091		0.00832988	0.0028108
Chr07	Di-	(GA)6	12	20953864	20953875		CACCCCACACCCCTATATCC	58.935	CCGTCACTGTTTTCAACCGT	58.989		467	20953524	20953990		0.00832988	0.000270038
Chr07	Tri-	(CAT)5	15	21020673	21020687		CCCTCAACTGTACCCTCCTG	59.095	CCAGCCGGTCCAATATAACC	58.108		395	21020316	21020710		0.00832988	0.00832988
Chr07	Di-	(TA)6	12	21074463	21074474		GGCTTTCTATTGTGCTGCCA	58.823	AGGCCTACTCGATCCAACAC	59.175		449	21074129	21074577		0.00832988	0.00832988
Chr07	Mono-	(T)10	10	21122984	21122993		TGGATGCTAGGGATAATTTGCA	57.548	TGGAACGGAGGGCGTATAAA	58.807		175	21122868	21123042		0.00832988	0.0028108
Chr07	Di-	(TA)6	12	21123852	21123863		CCCGGCATGCACTTAATCAA	58.898	TCAATGGCTGCACTTACACTG	58.846		467	21123623	21124089		0.0028108	0.00832988
Chr07	Tri-	(ATT)4	12	21124214	21124225		CAGTGTAAGTGCAGCCATTGA	58.846	TCTGAACTAACCACACCCGT	58.584		274	21124069	21124342		0.00832988	0.00832988
Chr07	Tri-	(TTA)4	12	21128493	21128504		AGGAGAACTAGCCATTGACATG	57.852	GGAGATTTGGGAGGAGGGAA	58.404		420	21128288	21128707		0.00832988	0.00832988
Chr07	Mono-	(A)10	10	21236666	21236675		ACACCGTGCGTTTCAACAAT	59.264	AATTTCAGGAAGTGCGGACG	58.843		350	21236464	21236813		0.00832988	0.00832988
Chr07	Tri-	(AAG)5	15	21243493	21243507		TTGAGTGAAGCATGGGGAGA	58.639	TAGAAAGTGCAGGCGAGTGA	59.034		332	21243329	21243660		0.00832988	0.00832988
Chr07	Tri-	(TGA)5	15	21244619	21244633		ACAGGGTGACTCAGATAGGG	57.833	GCCCTCTTTCTCTTCCCCAT	59.077		488	21244329	21244816		0.00832988	0.00832988
Chr07	Mono-	(A)10	10	21284954	21284963		GTGTCTCCCTTCTCTCCACC	59.101	GCCCATGTTGAAGTTCCACA	58.673		379	21284620	21284998		0.00832988	0.00832988
Chr07	Di-	(AT)13	26	21288733	21288758		CGATTGGATGTGGTGTGGTG	59.196	ATCGAACCGGGATCTGTACC	58.962		194	21288634	21288827		0.00832988	0.00832988
Chr07	Mono-	(A)10	10	21296929	21296938		AGTCGTGGTTTTCGGTTTGG	58.981	TTCCCCTCTCCTTCTGCTTG	59.013		184	21296775	21296958		0.00832988	7.97303e-05
Chr07	Mono-	(A)10	10	21332748	21332757		GCTTCACTAGGCTTGCAACA	58.762	GGCCAAAACCGAAACTCACT	58.97		349	21332599	21332947		0.00832988	0.00832988
Chr07	Mono-	(T)10	10	21448018	21448027		CGTAGATGATGAATGTCGATCGA	58.287	AAACAAACGATGCTAGCGGA	58.197		388	21447713	21448100		0.00832988	0.00832988
Chr07	Mono-	(A)10	10	21452322	21452331		ATGGAGGGGATGACGATGAC	58.948	TGGTTGAGGGAGGAGGAAAC	58.935		202	21452244	21452445		0.00832988	0.000270038
Chr07	Tetra-	(AAAT)6	24	21454699	21454722		AGAGCTGTGGTACTTGCACT	58.948	TCTTTAAGGTAATGTGACAGCGT	58.11		468	21454571	21455038		0.00832988	0.00832988
Chr07	Tetra-	(ATCT)4	16	21723074	21723089		CCTTAGTGCCTATGTGTCGC	58.428	AGGATGGGTCATGGATGGAT	57.855		397	21722725	21723121		0.00832988	0.00832988
Chr07	Di-	(AT)8	16	21967254	21967269		CGGAGCAACTGACACTAAGG	58.285	GTCCTTAACGGTTTGGTTTTCA	57.364		500	21967019	21967518		0.00832988	0.000889183
Chr07	Tri-	(ACA)4	12	22038167	22038178		CGTAAGGGTAGCACATGAAGT	57.753	ATACCCTCCTCAGACCCACT	58.98		127	22038091	22038217		0.00832988	0.00832988
Chr07	Mono-	(A)10	10	22123155	22123164		ACTTCCAAACACCTTCAAGCT	57.982	ATATTCGGGTCCTACGCCTG	59.033		465	22123020	22123484		0.00832988	0.00832988
Chr07	Mono-	(T)10	10	22135689	22135698		ATTGGAGAGGGAGGGTTTGG	58.997	ACCATTGAGTGCGGTCCTAA	59.019		371	22135538	22135908		0.00832988	0.00832988
Chr07	Tri-	(TTG)5	15	22137784	22137798		ACTTTCCCTCCCCAGATGTG	59.005	TACTCACGTGTCCTTTGGCT	58.955		306	22137750	22138055		0.00832988	0.00832988
Chr07	Mono-	(A)10	10	22146002	22146011		GCTCGCCTTACCAATGAAGG	58.983	GTCCTCGTTCAAGCGTTGTT	59.065		481	22145586	22146066		0.0028108	0.00832988
Chr07	Mono-	(A)10	10	22152506	22152515		GTTCGAGCCTGTGACTTGTG	59.138	GACAAACGAGGGAAGAGCAC	58.851		432	22152154	22152585		0.00832988	0.00832988
Chr07	Di-	(AT)13	26	22553243	22553268		CACCGAGCAATCCATTAGAAGT	58.464	ACTGCAACACTTGTGTCTCA	57.598		372	22553146	22553517		0.00832988	0.00832988
Chr07	Mono-	(T)10	10	22574747	22574756		GCTCCTGTAGTTGCTGGTCT	59.389	AATAGACTCGCGGCTCAAAA	57.62		184	22574614	22574797		0.00832988	0.0028108
Chr07	Tri-	(TTG)4	12	22574892	22574903		GCTCCTGTAGTTGCTGGTCT	59.389	ACTGGATGACGTACGTTTTGA	57.626		434	22574614	22575047		0.0028108	0.00832988
Chr07	Mono-	(A)10	10	22575106	22575115		CAGTTTGGACCGTCATTCTCA	58.234	AGAGGTCGTTCGGTATGTCG	59.269		289	22575044	22575332		0.00832988	0.00832988
Chr07	Mono-	(T)10	10	22584065	22584074		GTGGACTCCGAGTAGCTTGT	59.111	TTGCTTTGGTTAATTCCTTGTGT	57.394		431	22583694	22584124		0.00832988	0.00832988
Chr07	Mono-	(T)10	10	22686053	22686062		GGGGCGGATTCAGGATTTTC	58.967	ACACCCCAAACACGAGAAGA	59.165		345	22685964	22686308		0.00832988	0.000270038
Chr07	Mono-	(T)10	10	22687009	22687018		CACCGGCAAACTCATGAACA	59.049	GGTGTTTAATACTTCCTGCCTCC	59.054		404	22686692	22687095		0.00832988	0.0028108
Chr07	C	(T)24aaaaaaaaattttcggg(T)19	60	22687855	22687914		GTTACCCGGAGCTGCAAAAT	58.826	TCTCATGGGTCAATTTGTGCT	57.841		178	22687805	22687982		0.00832988	0.00832988
Chr07	Mono-	(T)10	10	22815281	22815290		ACGTTCCTACTCAGCAGCAT	59.102	GCTGATCACCCAAATGCCTT	58.811		242	22815184	22815425		0.0028108	0.00832988
Chr07	Hexa-	(TTTATT)6	36	22854897	22854932		ACCAAGCATGCCACCTAGAT	59.078	AGCAAAGCCAAACACATCTTT	57.175		465	22854794	22855258		0.00832988	0.0028108
Chr07	Mono-	(A)10	10	22870658	22870667		GGACCATCACTCGTCATTGC	58.99	GCAACTCAAAGTGCTGGACA	58.976		383	22870410	22870792		0.00832988	0.0028108
Chr07	Mono-	(T)10	10	22878778	22878787		AGTGTCGTTTCTGTCATTTTCTCA	58.884	CAAATTTAGGTGTGGTCGTTTGA	57.824		500	22878586	22879085		7.97303e-05	0.00832988
Chr07	Mono-	(T)10	10	22879200	22879209		TCAAACGACCACACCTAAATTTGA	59.118	GATCATTCCCCAAACCTCGC	58.975		224	22879063	22879286		0.0028108	0.00832988
Chr07	Mono-	(A)10	10	22881022	22881031		GCACACAAAGCAACATGTACA	57.923	GGTGAAAGGGGAGTTGGAGT	59.228		272	22880953	22881224		0.00832988	0.00832988
Chr07	Di-	(TA)7	14	22888642	22888655		GCCATTGTACCATATGCGGG	59.119	GTCACCGGAGCCAAAACTTT	58.97		171	22888581	22888751		0.00832988	0.00832988
Chr07	Di-	(TA)7	14	22894072	22894085		GCGCCCAAGAAGAGCAAATA	58.905	TCTAATTTCTTTTGTCATTGCGGA	57.432		453	22893974	22894426		0.00832988	0.00832988
Chr07	C	(T)13aa(T)10	25	22900452	22900476		GTGGTGCATCAATGGTGGAA	58.744	TTTTAAGTGTTGGGCGCGTG	59.97		185	22900382	22900566		0.000889183	0.00832988
Chr07	Tri-	(TTG)4	12	22902901	22902912		TGCCACATTATTAGCCCCTTTC	58.704	GCCCGATAGCAACGTGTATG	59.141		445	22902592	22903036		0.00832988	0.00832988
Chr07	Di-	(CA)6	12	22926753	22926764		TTGGTGTCTCTGTCCCTTCC	58.943	CCACTTCACAGCAACTCGAC	59.138		400	22926558	22926957		0.00832988	0.00832988
Chr07	C	(TA)6(CA)6	24	22942385	22942408		TGTAAGTCAATTAAGGAAGCATGAA	57.006	GTGGCAGAAATCACTTGCATAA	57.561		270	22942301	22942570		0.00832988	0.000270038
Chr07	Di-	(TA)13	26	22946861	22946886		AGCCGGTGGTTTATCAGAAA	57.129	ACGATGAATTTCAAGACAACCCT	58.602		387	22946603	22946989		0.00832988	0.00832988
Chr07	C	(A)11taatccatgaagatt(A)10	36	22999151	22999186		CGCCACCTCCCCTTTTATCA	59.745	TCTCTTCCTCCGTCTTCTCTC	58.006		448	22998789	22999236		0.00832988	0.00832988
Chr07	Di-	(CA)7	14	23028527	23028540		ATCAACCCAGCAACACCAAC	58.96	CCACACCCCTCTTCAATCCT	59.005		405	23028503	23028907		0.0028108	0.00832988
Chr07	Tri-	(AAC)4	12	23046597	23046608		CCAGGGTACTTGAGGGGAAT	58.404	TCCAAGAAAACTGAAAGACATGAAA	57.597		304	23046354	23046657		0.00832988	0.00832988
Chr07	Mono-	(T)10	10	23051770	23051779		TCGGCCTGATTTGAGTGAGT	59.023	AGGCTCCGGACTCAATGAAA	59.016		291	23051597	23051887		0.00832988	0.000270038
Chr07	Mono-	(A)10	10	23053161	23053170		GCCCAAATACGTCGATGCAT	59.056	TGTAGCATGAATGTACTCCCTCT	58.71		367	23053015	23053381		0.00832988	0.000270038
Chr07	Mono-	(A)10	10	23063130	23063139		ACCGTTATAGTTTGCATGCATAGT	58.877	TCGAAAAGATGTGTATGCCGT	58.033		428	23063020	23063447		7.97303e-05	7.97303e-05
Chr07	Di-	(TA)11	22	23077372	23077393		TGTCGGTTTAGGTTTTAGTCGG	58.348	TCTTGGCTTGGTTTGGTGTT	58.141		493	23076961	23077453		0.00832988	0.00832988
Chr07	Tri-	(TGG)4	12	23080430	23080441		TGAACAAGCCCACCAAGAAG	58.309	CCCTTGTTCACGTGCAAAGT	59.262		371	23080353	23080723		0.00832988	0.00832988
Chr07	Tri-	(TTG)4	12	23080577	23080588		CCTCTATTGGTGGTGGTGGT	59.008	CCCTTGTTCACGTGCAAAGT	59.262		301	23080423	23080723		0.00832988	0.00832988
Chr07	C	(G)13ttattccttaaaaatatatttgacacacc(T)11	53	23133265	23133317		GACAGCATGGTGGGTTCTTC	58.831	AAAGTGTGAGGCAAGCTTGG	58.965		500	23133137	23133636		0.00832988	0.0028108
Chr07	Di-	(AT)21	42	23134240	23134281		TCCTCTTTCGGGGCATTTCT	59.008	ACTGCATAGGGTCCATTCAGA	58.519		462	23133888	23134349		0.00832988	0.00832988
Chr07	C	(T)13ctgcttttgttgtttgttgtcatcaatttaac(T)12	57	23144489	23144545		TTGTCCGGGCTAACTTTTGC	59.044	CCCGGTGTGCAGTATCCTTA	59.172		495	23144347	23144841		0.00832988	0.00832988
Chr07	Di-	(AT)11	22	23145165	23145186		CGTGTATGCATGGTCCAAGA	57.977	ATAACCCACCTCCACCCAAG	59		233	23145130	23145362		0.00832988	0.00832988
Chr07	Mono-	(T)10	10	23145844	23145853		GAATGGTCCCTACACAGTGC	58.261	TGACGAGGCAATCTAGGGTT	58.431		370	23145763	23146132		0.00832988	0.00832988
Chr07	C	(TTG)5tata(TTG)4	31	23147337	23147367		ACTTTACCCTCACCAGACCC	58.641	TTGTTGTCAAAGGTGCGCTT	59.186		286	23147294	23147579		0.00832988	0.0028108
Chr07	C	(T)16ataattgattga(T)10	38	23152321	23152358		GCGGCTCGACATAATTGGAG	59.138	CAGGTTTTGAAGCAATGCCAC	58.862		398	23152194	23152591		0.0028108	0.00832988
Chr07	Tri-	(ACA)4	12	23153460	23153471		TCCAAACTTGAACGGGTTGG	58.605	GACATGGGTGCGGCAATATT	58.968		407	23153307	23153713		0.00832988	0.00832988
Chr07	Mono-	(T)10	10	23154431	23154440		TGGCTCTTACTTTCTGTGGC	57.815	ACCAACAGTATCCGCTCTCG	59.544		454	23154236	23154689		0.00832988	0.00832988
Chr07	Mono-	(A)10	10	23157366	23157375		CACCTTTGCTTCAACCCCTC	59.038	TTGAGGACTGGTCTCAAGCA	58.576		328	23157223	23157550		0.00832988	0.00832988
Chr07	Tri-	(AAC)7	21	23168550	23168570		CCCAGGCCGGTATAATCTGT	58.943	AGTTACAGCTCACCGAGGAC	59.111		459	23168479	23168937		0.00832988	0.00832988
Chr07	Mono-	(T)10	10	23173246	23173255		CTGGGACTGTCAGTGGAAGT	58.948	TCGACGCTGTCTAGACCAAG	59.197		476	23172909	23173384		0.00832988	0.00832988
Chr07	Tri-	(AAC)4	12	23182205	23182216		CTTTGGGGATCTAAGGGGCA	59.074	TGCGTACAATCTACCCTCCC	58.883		158	23182111	23182268		0.00832988	0.000889183
Chr07	Mono-	(A)10	10	23184427	23184436		TTGAGTGCCCTTGACTCGAT	59.023	TGTCATCCCGAAAACCAAATGT	58.773		360	23184169	23184528		0.00832988	0.00832988
Chr07	Mono-	(T)10	10	23191911	23191920		CCAGAGGCCACAAGAAACAC	59.046	CTTGGAGTGCAAGCATTGGT	59.036		390	23191744	23192133		0.00832988	0.0028108
Chr07	Tri-	(ACA)4	12	23194974	23194985		GGGGTAAGGTCCGGATACAG	58.954	GGGTAAGGTCAGCGTACACT	59.107		464	23194589	23195052		0.00832988	0.00832988
Chr07	Tri-	(TCC)6	18	23196951	23196968		ATCCCGCTGCGAAATTGTAC	58.986	CCTCCTTTCTCACTCCTCCG	59.179		293	23196884	23197176		0.00832988	0.00832988
Chr07	Mono-	(A)10	10	23251527	23251536		TACATGCATAGCCCATCCAG	57.135	AAGCAAAGTCAGTCGCACTC	58.779		484	23251219	23251702		0.000889183	0.00832988
Chr07	Mono-	(A)10	10	23290875	23290884		CCTTTGCTGGCAGGAATTCC	59.466	ACTCCATCGTTCACCCATGT	59.016		446	23290694	23291139		0.00832988	0.00832988
Chr07	Di-	(AT)7	14	23302853	23302866		GGGACACTTATTTTGGGACGG	58.911	AGCTAGTTCCCATGAAGTCACT	58.823		379	23302621	23302999		0.00832988	0.00832988
Chr07	Di-	(TA)6	12	23352711	23352722		GTGTTGTGTTGTTGGCTTGG	58.361	GTCAAGGAAGTGATGTTGGCA	58.77		401	23352669	23353069		0.00832988	0.00832988
Chr07	Mono-	(T)10	10	23389797	23389806		GGGGATTAAGGAGGGAGTGT	58.105	AGGACAGATCTTCGGCTTCT	58.141		351	23389603	23389953		0.00832988	0.00832988
Chr07	Mono-	(A)10	10	23390045	23390054		AGAAGCCGAAGATCTGTCCT	58.141	GCCGTCTTTGCATATGGTCT	58.332		192	23389934	23390125		0.000889183	0.000889183
Chr07	Tetra-	(ATGT)4	16	23553548	23553563		TCCACGAGTTCAGTAGCAGT	58.383	ACAAATGCGTCAGTACCACT	57.456		143	23553523	23553665		0.000889183	0.00832988
Chr07	Di-	(TA)6	12	23654076	23654087		TCTACAGAACCATGGCTATCAGT	58.71	AGACTGAGCTGCTAAGACGG	59.186		342	23653985	23654326		0.00832988	0.00832988
Chr07	Di-	(AT)15	30	23671631	23671660		GGTCAATTATTCTGATCGCTCGA	58.701	TGGAGAGGGAACATTAAGAGGG	58.885		434	23671404	23671837		0.00832988	0.00832988
Chr07	Hexa-	(ATCTAC)4	24	23691586	23691609		GGAAGAATTGGAGCGCTCAG	58.987	TGCGGAGTGTTTTAATGAAGGA	58.254		486	23691194	23691679		0.0028108	0.00832988
Chr07	Di-	(TC)6	12	23694553	23694564		AGTGTAGTACAAAGGTCCCCA	58.019	CTTGTTACTCCCTACCGCCA	59.1		298	23694468	23694765		0.00832988	0.00832988
Chr07	Tri-	(GCG)4	12	23694808	23694819		TGGCGGTAGGGAGTAACAAG	59.1	AAATCACGCGCAAATTCAGC	58.66		391	23694746	23695136		0.00832988	0.00832988
Chr07	Tri-	(ATG)4	12	23698102	23698113		TGCTGCCAAGTCATCAAACC	59.039	TCTGCAGAACAAACAAGGCC	58.968		457	23698047	23698503		0.00832988	0.00832988
Chr07	Tri-	(CAT)4	12	23700952	23700963		CGGTAGTCAGCAACACTCCT	59.396	ACACGAGACTCCAACACTGA	58.6		460	23700880	23701339		0.00832988	0.00832988
Chr07	Di-	(AT)14	28	23706377	23706404		AAAGTTACGCATGTGAGGCA	58.109	ATTTCTCCTAGGGTTGGGCC	59.073		464	23706146	23706609		0.00832988	0.00832988
Chr07	Penta-	(GTATA)9	45	23709733	23709777		AGGAGCCTCTTGTCCACTAA	57.673	AAGGGGCATGTCTGAGTTCA	58.933		453	23709346	23709798		0.00832988	0.00832988
Chr07	Penta-	(ATATA)7	35	23721163	23721197		TGTGCAGAGCGACTAGTGAT	58.823	GAGGGGAATGTTGCAAGTCC	58.823		485	23721074	23721558		0.00832988	0.00832988
Chr07	Mono-	(T)10	10	23796055	23796064		CACTCGCCTCAATATCAGCA	57.77	ACGAACAACAATGGCAGCAA	59.256		475	23795979	23796453		0.00832988	0.00832988
Chr07	Tetra-	(ATAC)9	36	23866671	23866706		GCACATCACTATACAGGAAATACGT	59.016	AGCAACGAAAAGTGCCGATT	59.048		420	23866642	23867061		0.0028108	0.0028108
Chr07	Tri-	(ATT)5	15	23867684	23867698		ACGAAAGAGACACTATCCGTC	57.239	GCAATCCAATCTCTTCGGACA	58.368		353	23867478	23867830		0.00832988	0.00832988
Chr07	Tri-	(TGT)6	18	23868449	23868466		GTCGTGCATTTACCCTTCCC	58.908	ACGATGGAACTATTCGGGCA	59.172		115	23868399	23868513		0.00832988	0.000889183
Chr07	Tetra-	(CTTT)5	20	23868779	23868798		GTCGTGCATTTACCCTTCCC	58.908	ACCAATAGACTTAGCCACCAGA	58.549		473	23868399	23868871		0.00832988	0.00832988
Chr07	Tri-	(AAT)4	12	23871580	23871591		GCACAGTTGTTGCCTCTTCT	58.687	AGTATGTGTCTGACCTGGCT	58.056		144	23871516	23871659		0.0028108	0.00832988
Chr07	Tetra-	(TTTA)5	20	23872512	23872531		GCGTAATTTTGCATGTGGACA	58.06	GGGGTTCAAACTTCACCGTG	59.334		394	23872445	23872838		0.00832988	0.00832988
Chr07	Tri-	(TCT)4	12	23873130	23873141		CCCTAAACGCACACAACCAT	58.756	ACACTCTTCTGGTGCCCTTC	59.602		469	23872978	23873446		0.00832988	0.00832988
Chr07	Tri-	(AAG)4	12	23894854	23894865		GCTCGATGATAGACACACACG	58.887	CGATGTGCATGGAGTTCGAG	59.074		485	23894741	23895225		0.0028108	0.00832988
Chr07	Di-	(TG)8	16	23927673	23927688		TTATGTGTGTCTTCCCATGATTATG	57.194	TGGTGGTATTACTATCCCAACACA	59.216		454	23927310	23927763		0.00832988	0.00832988
Chr07	Mono-	(T)10	10	23938627	23938636		TCGACTGGGAAATATTGGGATCT	59.026	TATTGGAGTGGGCAGGTTGG	59.669		342	23938440	23938781		0.0028108	0.00832988
Chr07	C	(A)10ttcaataaaaataatttttaaaacccaa(T)12	50	23942207	23942256		GGGCTGTAGGTTACCGAGTT	59.1	CGAAGGTTGCGACTTTAGGA	57.925		448	23941984	23942431		0.00832988	0.00832988
Chr07	Tri-	(ATT)7	21	23961495	23961515		ACCCACACTACAGTCAACGA	58.594	CAGTATGGAACGCGACTGTG	59.008		283	23961397	23961679		0.00832988	0.0028108
Chr07	Tri-	(TTA)5	15	23988993	23989007		ACCATTCGTCATTGTGGCAC	59.119	ACCCAAAGAAGGAGTGGTGT	58.777		379	23988756	23989134		0.00832988	0.000889183
Chr07	Tri-	(ACA)4	12	24000584	24000595		CACACAAGATCCGTCACCAC	58.852	TGGTGATGGATCTTGCTTCTCT	59.158		128	24000560	24000687		0.00832988	0.00832988
Chr07	Tri-	(CAA)4	12	24004146	24004157		AAGAACTAGGAGGAAGGGCC	58.414	TCTACTCCCTGGTAAGCTGC	58.514		292	24004044	24004335		0.00832988	0.000889183
Chr07	Tri-	(ATA)4	12	24128803	24128814		TACCATGGCTGCACTCGTAT	58.88	TGAGCCCTTCATCCTTCGAA	58.724		398	24128647	24129044		0.00832988	0.00832988
Chr07	Tri-	(ATA)5	15	24135122	24135136		TGAGTTCCTGTGACCGTCAA	58.884	TTCTATTGGGTGGCTTCCGT	59.011		384	24134784	24135167		0.00832988	0.00832988
Chr07	C	(T)12aaaataacta(AAT)5	37	24159548	24159584		GTGTGTGTGTGGTTGGCTAA	58.615	TTTCAAGCAAAGAGAGGCATTC	57.49		498	24159290	24159787		0.00832988	7.97303e-05
Chr07	C	(T)10caaattaatgtttt(AAATAA)4	48	24173390	24173437		GGTGTAGGTGCGTTTGTTGT	58.981	TCATCTGATTTTACAAGGTTCGGT	58.443		407	24173291	24173697		0.00832988	7.97303e-05
Chr07	Mono-	(T)10	10	24221604	24221613		ACGTTCAATTTTAGTGGCCCA	58.411	TCACTTGTTGAGAGTGGACCA	58.885		390	24221574	24221963		0.000889183	0.00832988
Chr07	Tri-	(ACA)4	12	24224662	24224673		CCCATCACTGATCTTCCTTGC	58.704	CTGCGTACACTCTACCCTCC	59.26		401	24224325	24224725		0.00832988	0.000889183
Chr07	C*	(ATAG)4(AG)8*	30	24259736	24259765		ACACGAAAGGAGCCCATTTG	58.752	TCACATGTTGAGAGTGGACCA	58.954		499	24259365	24259863		0.0028108	0.00832988
Chr07	Di-	(AG)7	14	24272211	24272224		AAGTTCATGTCGGGTGTGTC	58.121	CAGATTGGGATGAGGGACGA	58.877		473	24272083	24272555		0.00832988	0.00832988
Chr07	Tri-	(CAT)4	12	24300409	24300420		TGCATCCCACATCCGAAGAT	59.161	TGTGTCTATGGTGAACGGTGA	59.035		327	24300333	24300659		0.00832988	0.00832988
Chr07	Tri-	(CAC)7	21	24334025	24334045		TGGGTTAGCTTGTGGTCCTT	58.854	GCCCGAGTCATGAGCATAAC	58.779		369	24333723	24334091		0.0028108	0.00832988
Chr07	Tri-	(AAC)4	12	24387237	24387248		GATAGCATCACCGCCTTTGG	59.053	CCATCTGTTCTTGGTTGGCC	59.109		354	24386956	24387309		0.00832988	0.00832988
Chr07	Di-	(AT)6	12	24402362	24402373		GCGAGGTCCATGTATCACCT	59.247	AAGGTGAGTATGGCCCTGTG	59.379		441	24402039	24402479		2.01779e-05	2.01779e-05
Chr07	Mono-	(A)10	10	24406962	24406971		TTAACTGTGTCGTGACTACTTCA	57.496	ACTCTACCAAACGACCCCTA	57.39		441	24406916	24407356		0.00832988	0.00832988
Chr07	C	(ATA)4gcagtaataataag(A)10	36	24485448	24485483		AACATCGGCTCCAGTACCAA	59.019	AGTGGCTCTAGTACCGACCT	59.375		314	24485274	24485587		0.000889183	0.0028108
Chr07	Tri-	(ATA)4	12	24487367	24487378		TGCCAAACTCTCATCTTTCCAC	58.851	TGTGTAATGATCCTCGCAGTT	57.39		489	24487211	24487699		0.000889183	0.0028108
Chr07	Tetra-	(CAAA)5	20	24590387	24590406		CCCCTCAATCCCATGGTTCT	59.071	CAAGGCCTGGAGTGTGAGTA	59.023		243	24590292	24590534		0.00832988	0.00832988
Chr07	Mono-	(A)10	10	24612728	24612737		TGAGGAATTGGAGAAGCTTGG	57.923	TCACAGCCTTCAATCTCATTCTC	58.488		500	24612462	24612961		0.00832988	0.000889183
Chr07	Tri-	(AAT)4	12	24719974	24719985		CACCCTCAATACCCCACTGT	59.008	ACCATTCCTCCTACTCAGCG	58.885		410	24719905	24720314		0.00832988	0.00832988
Chr07	Tri-	(TTG)4	12	24802073	24802084		CCCCAGACCCCACTAAGTG	59.009	CGACTTCAAAGCAACACCGT	59.344		487	24802040	24802526		0.00832988	0.0028108
Chr07	Di-	(TA)6	12	24915058	24915069		CGATGTGCTTTGTGGTGACT	58.771	AGAAGAAGAGGAAGAAGGCAGT	58.753		329	24914827	24915155		0.00832988	0.00832988
Chr07	Mono-	(T)10	10	24918889	24918898		TTGGAGATGTGGCGGTAAGT	59.019	AACAACAGAAGGTGCGCAAT	58.968		461	24918477	24918937		0.00832988	0.00832988
Chr07	Tri-	(AAC)5	15	24931846	24931860		AGACCTTACCCCTACCTCGT	58.994	CCTCCTCAGACCACACTTGT	58.948		222	24931676	24931897		0.00832988	0.00832988
Chr07	Mono-	(T)10	10	24991979	24991988		TGTGGAAGAAGAAGAAGGGTGT	59.222	TGAATTTTGCAACATTCTAGATTGC	57.415		413	24991639	24992051		0.00832988	0.00832988
Chr07	Mono-	(A)10	10	24993089	24993098		GTCATTTGTCGTAGGCTGCA	58.561	ACCTCAGATCACAAGCAAGC	58.181		282	24993064	24993345		0.00832988	7.97303e-05
Chr07	Mono-	(A)10	10	25016398	25016407		ACCCCTGTAAAGTTGGAGTGT	58.867	TTTGAATAATAATCATACCGCCCC	57.172		466	25016017	25016482		0.00832988	0.000889183
Chr07	Di-	(AT)12	24	25016862	25016885		AGAACTCCCTCTCCCTACGA	58.703	GGGAAGATCACAAGCATACACA	58.39		414	25016557	25016970		0.000889183	0.00832988
Chr07	Mono-	(T)10	10	25030709	25030718		AGGCCAACGAAATTTCACCT	58.005	TGGGGATTTTGTTCTGCGAA	58.012		455	25030543	25030997		0.00832988	0.00832988
Chr07	Di-	(TA)7	14	25037141	25037154		ATTGCCGTGGGATTACATGC	58.968	TGACGCTTTACCACTTGCAC	59.058		143	25037084	25037226		0.000889183	0.00832988
Chr07	Mono-	(A)10	10	25058521	25058530		TGGGAGAGAGTGTAATTACTTCCA	58.661	CCTCCCCTACTCCCTCTACA	58.767		464	25058469	25058932		0.00832988	0.00832988
Chr07	Mono-	(A)10	10	25127414	25127423		CTAGTTGCGCCCACTCATTC	58.99	TCTCTTCTTGGGACCAGGTC	58.354		438	25127388	25127825		0.00832988	0.00832988
Chr07	Di-	(GA)7	14	25152134	25152147		CACATACACCACTACACGCG	59.011	GCTACGTCGAGCTTCAACAG	59.014		189	25152061	25152249		0.00832988	0.0028108
Chr07	Hexa-	(ATCTAC)4	24	25158402	25158425		TTTTCTTGGACGGCGAAAGT	58.329	TCATGAGGACCTTTCACTTGG	57.576		446	25158315	25158760		0.00832988	0.0028108
Chr07	Mono-	(T)10	10	25178997	25179006		TCCCGAGCTTCTTGATTTAATAAAA	57.068	TCAAAGGTAGGGGTGTGCAT	58.928		459	25178734	25179192		0.00832988	0.00832988
Chr07	Di-	(AT)6	12	25182952	25182963		AAGCGCCTACATACCTTGGT	59.09	AGGCACGGACATAAGATCCA	58.504		232	25182887	25183118		0.0028108	0.0028108
Chr07	Tri-	(CAA)5	15	25190744	25190758		ACGGAGAGAAACATTTTGCCT	58.136	GTGCAACGAAAATGAGTGCTG	58.954		479	25190534	25191012		0.00832988	0.00832988
Chr07	Tri-	(CAA)4	12	25191063	25191074		TCCACTGTAACCATGTCGCA	59.318	GAGTGGTGGTGAAAGCTGTG	59.053		390	25191022	25191411		0.00832988	0.00832988
Chr07	Di-	(AT)12	24	25225450	25225473		TCGCAACAGGTACCAGTCAT	59.026	ACTGCCCCTATTACCCAACC	59.076		373	25225309	25225681		0.00832988	0.00832988
Chr07	Mono-	(T)10	10	25312871	25312880		TGAGATTGATGCATGGGTTACT	57.491	ATAGGCACGCTAATCCCACA	58.872		342	25312688	25313029		0.00832988	0.00832988
Chr07	Tetra-	(ATAA)5	20	25336032	25336051		GAAGCCAAAATCTTGCCCCA	59.024	TGAGCCACAAGTACTGCAGA	58.952		428	25335723	25336150		0.00832988	0.00832988
Chr07	Tri-	(ATG)7	21	25366989	25367009		TAAGGGCACATCACCAGCAA	59.596	TGTGCAAACAATCTCGTGCA	58.98		268	25366768	25367035		0.00832988	0.00832988
Chr07	Tri-	(AAT)4	12	25376349	25376360		TCAATGGTCCAGCTAGCCAA	59.009	TGGCTTGGTTTCCGTACAAT	57.72		172	25376305	25376476		0.00832988	0.00832988
Chr07	Mono-	(A)10	10	25435022	25435031		TTCACGGACTGTCGATCTCT	58.177	TTCTTTTCTAAACGGAGGGAGT	57.031		468	25434853	25435320		0.00832988	0.00832988
Chr07	Di-	(AT)10	20	25469032	25469051		AAGGCTGACACCAATACCGA	59.019	ACACAGCCCAGGTAAAGGTT	59.149		443	25468648	25469090		0.00832988	0.0028108
Chr07	Tetra-	(CATA)4	16	25484315	25484330		ACTCTCCATTAGCAAAGTTTAACAA	57.183	TGTGAGGAAAGAGATGGCAGT	59.019		436	25484200	25484635		0.0028108	0.000889183
Chr07	C	(T)10(G)17tgattccccacct(TA)6	52	25487393	25487444		CCACACAGTTGATGGATAGGG	58.077	GGATGCTCATTTCCTTGTTTCA	57.211		414	25487345	25487758		0.00832988	0.00832988
Chr07	Tri-	(TAA)4	12	25505151	25505162		GCTGCGGTGTTTAGCTACTC	59	TGTAAGGTTCTGAGGCGCAT	59.387		174	25505080	25505253		0.00832988	0.0028108
Chr07	Tetra-	(CATA)4	16	25539759	25539774		ACCCAATCCAACCCATAGCA	58.993	TGCATGGGTGGTTTAGAACA	57.334		362	25539515	25539876		0.00832988	0.00832988
Chr07	Di-	(AC)9	18	25553279	25553296		GGGTTACAACGTGGTGGTTT	58.608	CTAATCCTGGGCCTCACTCG	59.609		396	25552956	25553351		0.00832988	0.021943
Chr07	Mono-	(A)10	10	25553494	25553503		CGAGTGAGGCCCAGGATTAG	59.609	GGGAGCCCGATTTGCAAAA	59.029		442	25553332	25553773		2.01779e-05	0.000270038
Chr07	Tetra-	(AGAA)4	16	25554488	25554503		TTCCCTCCATACTAAACTTAAAGGT	57.422	AGACTCTTGCAAATCGATCATCT	57.979		399	25554426	25554824		0.0028108	0.00832988
Chr07	Di-	(AT)13	26	25557050	25557075		TAGATAAGTTGCAGGGACAAGAC	57.914	ACACACACACACACACACAC	59.128		500	25556961	25557460		0.0028108	0.00832988
Chr07	Tri-	(ATG)4	12	25619600	25619611		TCTTCGGGCTATGTGAGTCT	57.855	GTACCAGGGAAAGGAACCGA	59.021		113	25619547	25619659		0.00832988	0.0028108
Chr07	Tri-	(ATA)15	45	25640371	25640415		ACCGATTATGTCCAAAATTTCTTGT	57.773	ACTTTATACCCCATTTAATGCACCT	58.56		366	25640285	25640650		0.00832988	7.97303e-05
Chr07	Di-	(AT)13	26	25685744	25685769		CCCAAACCTGAATCTGCACC	59.109	TATGCTGGAGAAGACGCGAT	58.967		500	25685553	25686052		0.00832988	0.00832988
Chr07	Tri-	(TGT)4	12	25705916	25705927		AGCTAACGGAGGACATGACC	59.175	GCACAGGATGAGCGAGAATC	58.784		476	25705565	25706040		0.000889183	0.00832988
Chr07	Tri-	(GAT)4	12	25732488	25732499		CTGGCGGTTCTTGAAGCTTT	59.046	GTCCACCAATCCCCTACCC	59.079		403	25732424	25732826		0.0028108	0.000889183
Chr07	Tri-	(ACA)5	15	25738998	25739012		ATGAGCCAGTACGACCTAGC	58.966	ACCCTCTCCAGACCCTACTT	58.906		405	25738648	25739052		0.00832988	0.00832988
Chr07	Mono-	(A)10	10	25762804	25762813		TCTGTGAGGCAAGAGGTCAG	59.028	TCACCGTGATTGTTGGAGGA	58.947		497	25762579	25763075		0.00832988	0.000889183
Chr07	Tri-	(TTC)5	15	25834284	25834298		GCACACGTAGAAACACGAGG	59.218	AGAAAACCACACCTGACCCA	59.077		494	25833880	25834373		0.00832988	0.00832988
Chr07	Mono-	(A)10	10	25835307	25835316		GTTGCCATAGGAGCGTTGAG	58.99	TCGTTAGATGGCCGTGAGAA	58.821		370	25835146	25835515		0.00832988	0.00832988
Chr07	Tri-	(ATG)4	12	25842857	25842868		GGCTCGACACCTGCAATAAG	58.99	CCATCTGTCGTAGCCCATGA	59.247		357	25842673	25843029		0.0028108	0.00832988
Chr07	Tri-	(TGT)4	12	25969240	25969251		GCGTACACTCTACTCTCCCC	58.976	TGCTCGCAATCAATCGTACG	59.079		377	25969190	25969566		0.00832988	0.00832988
Chr07	Tri-	(ATG)4	12	26031090	26031101		CCACACCGCTTGCACTAATA	58.267	TAGTTATGGGTTGACGGGCC	59.457		342	26030869	26031210		0.00832988	0.00832988
Chr07	Mono-	(A)10	10	26041217	26041226		ACACCCTATTCATGAGGTCCA	58.154	GCAACTTAAATGGTCGCCCC	59.827		443	26040945	26041387		0.00832988	0.00832988
Chr07	Di-	(TC)6	12	26042225	26042236		AGCAAAGTAACCGCCTCTCT	59.023	GAAGGGAGGTAGCTACGTGG	59.255		293	26042104	26042396		0.00832988	0.00832988
Chr07	Tri-	(TGT)6	18	26138584	26138601		ATCGATGCCATCAATGCACC	59.043	ACACACCATAACCAACTAAGTTCA	58.313		472	26138219	26138690		0.00832988	0.0028108
Chr07	Tri-	(AAC)4	12	26170405	26170416		AGCAGATACACCCAGATGAGA	57.962	AGTGTCTAGGGCCTTTCACG	59.391		497	26170182	26170678		0.00832988	0.00832988
Chr07	Di-	(GT)7	14	26179635	26179648		ATCTGAGCCAAGACACCCAA	58.933	TGGGTGGTGTTGAGATTCGA	58.947		494	26179553	26180046		0.0028108	0.00832988
Chr07	C	(GAA)5aaaaaacaacag(CAA)4	39	26187033	26187071		GTGCGTCGGTAACAATAGGG	58.716	TGGTCTGCGTACACTCTACC	58.829		475	26186655	26187129		0.00832988	0.00832988
Chr07	Di-	(GA)10	20	26189870	26189889		AGTGTAGCTTGGGTGAGAGG	58.729	CCACCAGCGTATGTTTCCTG	58.913		329	26189846	26190174		0.00832988	0.00832988
Chr07	Tri-	(TTG)4	12	26192391	26192402		TCGAGTTAGGATGAAGGCCC	58.879	GCCACACGATTTGACAGACA	58.774		437	26192244	26192680		0.00832988	0.00832988
Chr07	Mono-	(T)10	10	26243216	26243225		CCCTAGAAGAGCGCCTATGT	58.667	AGTGAGATACGTAGGCAGCC	58.966		422	26242986	26243407		0.00832988	0.00832988
Chr07	Di-	(AT)12	24	26266670	26266693		AAACCCTCCCATTTCCCCAA	59.129	ACATCATGATTGGAGAGGGAGT	58.608		404	26266352	26266755		0.00832988	0.00832988
Chr07	Di-	(CA)6	12	26275734	26275745		AGACCCTTGGCTCATGTGTT	59.226	GCACTAGGGTCTATCGGTCA	58.311		414	26275589	26276002		0.00832988	0.00832988
Chr07	Tetra-	(ATTT)4	16	26311430	26311445		TCTCTCTTAGTTGGCATGCC	57.301	TGACATGGCCTGCTAATTAGAAG	58.545		354	26311335	26311688		0.0028108	0.0028108
Chr07	Di-	(AT)8	16	26333295	26333310		GTTCTACACCGATGGCAAGG	58.63	GCGAACATGTGGGTCAGTAC	58.924		486	26332898	26333383		0.00832988	0.0028108
Chr07	Tri-	(TTA)4	12	26366771	26366782		CCCTCCCCGAGTTTTAACCT	59.01	CAGATAATGCGGGGAGAGGT	58.948		429	26366443	26366871		0.00832988	0.0028108
Chr07	Tetra-	(TTTA)4	16	26368293	26368308		TATTTTAGCGAACCTGCCGG	58.341	TGCCTACTCGAAATGTCACCT	59.1		395	26368056	26368450		0.00832988	0.00832988
Chr07	Tetra-	(TCAG)4	16	26396794	26396809		TCAGTCCAAATCCAGCAACC	58.09	ACCTTGTCACTACCTGAGGC	59.023		404	26396706	26397109		0.000889183	0.00832988
Chr07	C	(TAAA)5ataatag(ATAA)4	43	26474353	26474395		CGAGTCTAAAATTTGCCAAGCG	58.836	AATGACGAAACCAACTCCGC	59.128		424	26474199	26474622		0.00832988	0.00832988
Chr07	Di-	(TA)10	20	26512587	26512606		TGCACTTAATGTTTGAGACGGT	58.527	ACAAAGTTGAGAGAAGGGGAGA	58.682		456	26512513	26512968		0.00832988	0.00832988
Chr07	Mono-	(T)10	10	26520563	26520572		AGGAGCTGTTAGGTAGGGGA	58.984	GTTCCCCAATCCCCTACCAC	59.742		291	26520309	26520599		0.00832988	0.0028108
Chr07	Tri-	(TTA)4	12	26535885	26535896		TCTTCCCTAGCGTGATGTCC	58.888	AGTCTTTAGTAATCACACGAATGC	57.351		496	26535454	26535949		7.97303e-05	2.01779e-05
Chr07	C	(ATG)5(ATA)6	33	26546845	26546877		GCACGACACTGTATGGGAAC	58.924	CTTGCCACAAACCCAACAGA	58.89		417	26546699	26547115		0.00832988	0.00832988
Chr07	Tri-	(GAA)4	12	26552768	26552779		TGCAATTTTCGACGATCCCC	58.908	ACATGCAGCACCTCTCTCAT	59.09		494	26552427	26552920		0.00832988	0.00832988
Chr07	Tri-	(TGT)4	12	26569485	26569496		CCCAAAGTTGTGCATGTTAGG	57.698	GCAGGACTCGATGGAAGGAA	59.463		336	26569347	26569682		0.00832988	0.00832988
Chr07	Hexa-	(AAACAA)4	24	26648758	26648781		TGGTCCCTACACATCACACC	59.019	GCTCCGAGAGATTGTGAGGT	59.179		288	26648539	26648826		0.00832988	0.00832988
Chr07	Di-	(AC)6	12	26667648	26667659		TGGCAAGAAAGGTTGGTGTT	58.141	ATCCCACATGCACCCAACAT	59.958		453	26667380	26667832		0.00832988	0.00832988
Chr07	Di-	(TA)7	14	26751115	26751128		TTTCTTGTGGCGAAATGTAACA	57.098	ATGCTTGAAGAGACAAATTTTCTTG	57.058		323	26751040	26751362		0.00832988	0.00832988
Chr07	Di-	(TG)6	12	26755261	26755272		ACGTTTTCAGTGATGCCTCG	58.852	CACCCACTCACTCCTCCATT	59.013		459	26755073	26755531		0.00832988	0.00832988
Chr07	Di-	(TG)6	12	26755536	26755547		CTTTCTTTTGCCAGCCGTCT	59.046	TAATTCCACCCACTCACCGA	58.353		160	26755408	26755567		0.00832988	0.00832988
Chr07	Tri-	(ACA)4	12	26758531	26758542		TCTCACGGGCCAAAACCATA	59.306	GTCACTTTTCGGCTAGGAGG	57.988		458	26758353	26758810		0.00832988	0.00832988
Chr07	Di-	(AT)20	40	26765355	26765394		ATCATTGTCATTGCGAGCCC	58.973	GTGGAACCCTTGATTACGGC	58.908		434	26765184	26765617		0.00832988	0.00832988
Chr07	Tri-	(CAT)4	12	26773091	26773102		CCGACACAAGCTTGGAAGAC	59.132	TTGTGGGGCTTGCACTTTAC	58.963		404	26772955	26773358		0.00832988	0.00832988
Chr07	C	(TG)8(TA)7	30	26773956	26773985		AAATTCGTTGCCCAGAGTGA	57.73	TGTTACGAGTTGGCCATCCC	60.036		490	26773559	26774048		0.00832988	0.00832988
Chr07	Tetra-	(AAGA)4	16	26794854	26794869		ATTCACGCCCAGTAGACCAA	59.019	GGCCTAGGACAGTATCGGAC	59.04		352	26794818	26795169		0.0028108	0.0028108
Chr07	Di-	(TA)14	28	26848710	26848737		CCAAGGTGAGTCATCTACGC	58.072	CCCGTAGTTAATCGTGCTGC	59.072		219	26848661	26848879		0.00832988	0.00832988
Chr07	Mono-	(T)10	10	26912469	26912478		CCACAAACTGCAACTGGTGT	59.183	AGTCATCCCCAACTCTTGCT	58.634		351	26912178	26912528		0.0028108	0.0028108
Chr07	Tri-	(TTG)4	12	26956155	26956166		AGTAGCTGGCTCAAAGGGTT	58.932	GGGTTCGTCGACCCATCTAT	58.962		282	26956058	26956339		0.00832988	0.000889183
Chr07	Di-	(AT)18	36	27070977	27071012		CAGTCACACACACAAGGGC	58.975	AGAAGTAGCTCTGGTGCCTG	59.099		321	27070839	27071159		0.00832988	0.00832988
Chr07	Tri-	(ATA)4	12	27123551	27123562		GTTGTTGCTGCCGGTTTTAC	58.517	ATGGGTATTCTGTTGCGACA	57.22		446	27123518	27123963		0.00832988	7.97303e-05
Chr07	Mono-	(T)10	10	27203973	27203982		ACATTTGTCCTTGAACCCGA	57.35	AGTCGCCTGCATTTTGTTGT	58.968		232	27203831	27204062		0.0028108	0.00832988
Chr07	Tetra-	(AATA)4	16	27205346	27205361		TCTAAAGCACTATGAACGCGA	57.503	GCCGTTATTGTTTTCACCGC	58.667		448	27205128	27205575		0.00832988	0.0028108
Chr07	Mono-	(T)10	10	27251726	27251735		AGGACATTCAAGTTCGGCAC	58.476	GCGGTGTTGAAATGCCAATG	58.93		395	27251536	27251930		0.0028108	0.00832988
Chr07	Di-	(TA)7	14	27287341	27287354		TTTGTATATGTGGTGGCCCC	57.554	CACGCCCTAAAATCCCATCG	59.056		212	27287308	27287519		0.0028108	0.00832988
Chr07	Tri-	(AGT)5	15	27292023	27292037		TCGACGAACCAAGTGTAAGTT	57.559	TCAAGCCAAAACAATCGGGC	59.683		467	27291951	27292417		0.000270038	0.00832988
Chr07	Di-	(AT)6	12	27335454	27335465		TGTTGACTTCTTTCCGCTCT	57.089	TTGAGACGGAGGGAGTATTCT	57.616		450	27335214	27335663		0.00832988	0.00832988
Chr07	Tri-	(ACA)4	12	27340978	27340989		ACCATCCGAACAACTCTCTCT	58.469	AATCAAGAATCGCGAGCACC	58.99		459	27340869	27341327		0.00832988	0.000889183
Chr07	Mono-	(A)10	10	27341558	27341567		GGTGCTCGCGATTCTTGATT	58.99	AGGGTGCAAGAAAAGATCACAC	59.113		461	27341308	27341768		0.00832988	0.00832988
Chr07	Mono-	(T)10	10	27389651	27389660		GGTAGATGAGTGTTGAACGGC	59	CGCATGTACGTCACTTTATTGAG	58.189		276	27389515	27389790		0.0028108	0.00832988
Chr07	Mono-	(T)10	10	27391864	27391873		TCTTTCTTGTCAGGTCGAGAG	57.075	ATCCGCACTTCACACACTTT	58.033		390	27391810	27392199		0.000889183	0.00832988
Chr07	Di-	(TA)10	20	27406750	27406769		AGTTGTTATGGTGTCACTACCA	57.033	TGTTTGGTTGCAAAGGGTGG	59.461		357	27406565	27406921		0.00832988	0.00832988
Chr07	Tri-	(GCT)4	12	27409465	27409476		CTTCTGCATCCATAGCTGCG	59.134	CAAACCTCAGCCTGCCAATT	59.029		427	27409201	27409627		0.00832988	2.01779e-05
Chr07	C	(T)11ctaataaatttaaagattaaatac(A)11	46	27415682	27415727		CATGTCTCCGTGGCCAAATT	58.823	AGAAATAAATGTTACAACCTCACGT	57.261		380	27415417	27415796		0.00832988	0.0028108
Chr07	Tetra-	(AAAT)6	24	27446298	27446321		TGGGTAGGTAGGGTAGGAGG	58.761	GGCAGACGATTTGTTCCTCT	57.899		497	27446179	27446675		0.0028108	0.0028108
Chr07	Mono-	(T)10	10	27447756	27447765		ACGGGTAAAATGAGACTGGGA	58.737	AAGGCATACAACTCAGTGGAA	57.212		247	27447574	27447820		0.00832988	0.0028108
Chr07	Mono-	(A)10	10	27477331	27477340		TGTCGTTATGATTTTGGCTTTGC	58.766	CGGATCCATTGAGCTCCTCT	58.953		427	27477129	27477555		0.00832988	0.0028108
Chr07	Mono-	(A)10	10	27480318	27480327		TCGTACAGTGAGTCGCCTTT	59.043	GAATCGTGTAAACCATGCCCA	58.912		164	27480296	27480459		0.000889183	0.00832988
Chr07	Mono-	(T)10	10	27481860	27481869		TGTGATTCTTACCCAGGAAGTG	57.714	ATCTGCAAGCTCAAACACCG	59.123		319	27481723	27482041		0.00832988	0.00832988
Chr07	Tri-	(ACA)7	21	27485096	27485116		ACTACGTAGGCCAAAATAACCA	57.443	CGTGTTCCGTGTTCCATGTT	59.058		457	27484931	27485387		0.00832988	0.00832988
Chr07	Mono-	(A)10	10	27489025	27489034		TTGCACTCTACCACCCTACC	58.727	TTAGGGTAAGGGAGGGAGCT	58.975		340	27489001	27489340		0.00832988	0.00832988
Chr07	C	(AT)12(AG)9	42	27499679	27499720		GGGATATGGACCAGTGGAGG	58.94	GCGCTCTATCCAGACTGTCT	58.971		259	27499618	27499876		0.000270038	0.0028108
Chr07	Mono-	(T)10	10	27514194	27514203		GCAAAATTAGTTCTTCTTCCCCG	58.266	CGTTATGATGTTGACAGCCCC	59.329		416	27513908	27514323		0.00832988	0.00832988
Chr07	Tri-	(TAT)4	12	27532881	27532892		TAGGTTCGGACGCTCTGTTT	59.036	CAGGGCAGGTATGAAGGTGA	59.088		455	27532571	27533025		0.00832988	0.00832988
Chr07	C	(TTC)4(CTT)5	27	27574098	27574124		TGAAGCGCGTGAATGGAAAA	59.052	TCGTAGAAGAAGAAGAAGAGTGGA	58.685		397	27573971	27574367		2.01779e-05	0.00832988
Chr07	Mono-	(A)10	10	27582597	27582606		CCCAGCCAAAACGAAGAAGT	58.681	GCACAAGGGGCCAAAATGTA	59.027		235	27582505	27582739		0.0028108	0.00832988
Chr07	C	(A)10gaatgagaaaacaacc(A)12	38	27590983	27591020		ACAAATGATAGCTCGCACTTGT	58.662	CCCCTTTGCCTATTATCTATTCCT	57.606		444	27590713	27591156		0.00832988	0.00832988
Chr07	Tri-	(TTA)5	15	27615497	27615511		GCAACCTCGCGCTTTTCTTT	60.318	AAAGGAGCATTCTAATTCCCTCA	57.543		488	27615213	27615700		0.00832988	0.00832988
Chr07	Tri-	(ATA)4	12	27649356	27649367		ATGTTGTAGTGTCTTGGTGCT	57.508	ACTGAAATATCCATGCGACACC	58.794		382	27649202	27649583		0.00832988	0.0028108
Chr07	Di-	(AT)8	16	27655889	27655904		CTCCTACCCCAATATCGCGT	59.033	ACGCGTATGTGCTTAAAGTCC	59.002		351	27655736	27656086		0.00832988	0.00832988
Chr07	Mono-	(T)10	10	27660030	27660039		TCGGTAAAGGTAGTCGCTCC	58.902	AAACCAAGCCCACACATCAC	58.96		466	27659947	27660412		0.00832988	0.0028108
Chr07	Tri-	(CTT)11	33	27703916	27703948		ACCCAAACACCCAAATCACG	58.963	ACTGAACAAGACATGAGGGAC	57.591		426	27703760	27704185		0.00832988	0.00832988
Chr07	Tri-	(ACC)4	12	27725557	27725568		TTACAGTTAGGAGGCAGGGC	59.09	TTCAAAAGTGCCAAGGGAGC	58.96		500	27725522	27726021		0.00832988	0.00832988
Chr07	Mono-	(T)10	10	27800949	27800958		CAAAACTGATCTAGGCCCGC	58.983	GAACTATCCGAAAGTTGCGAC	57.364		383	27800792	27801174		0.00832988	0.00832988
Chr07	Tri-	(AAT)4	12	27814396	27814407		AGTCGGGATTCAAGCTTCGA	59.104	ACACCGACGTTGAAACATGT	58.341		431	27814001	27814431		0.00832988	0.00832988
Chr07	Tri-	(TAA)4	12	27815887	27815898		AGGCTGCAGGTTGACAAATG	59.036	ACCTCCCGATGCCTCTTTTA	58.42		447	27815687	27816133		0.00832988	0.00832988
Chr07	Tri-	(CTG)4	12	27872439	27872450		ATGACAGAGAGTGGTTGGGG	59.013	TTTCACACTAACCCGACCCA	58.87		491	27872158	27872648		0.00832988	0.0028108
Chr07	Penta-	(TATTT)4	20	27891892	27891911		TTCAGATCACGCCTAGCACT	58.814	TGACCCGAGACTACCACCTA	59.006		399	27891809	27892207		0.00832988	0.0028108
Chr07	Tri-	(CAG)4	12	27938722	27938733		GGTTTGGATGCTCAGTTTCCT	58.481	CCCTAGTCGCAACAATGGTG	58.913		416	27938675	27939090		0.021943	0.00832988
Chr07	Tri-	(TAG)4	12	27951977	27951988		GGCACCTCATGAAGCATCG	58.98	GACGAGCGGGATAAGTCTGT	59.26		421	27951667	27952087		0.0028108	0.00832988
Chr07	Mono-	(T)10	10	27994699	27994708		TGTCACCAGAAATCTCAAACGG	58.862	TCAGTAAAAGGGAGGACGTACA	58.501		164	27994600	27994763		0.00832988	0.0028108
Chr07	Di-	(TA)8	16	28045917	28045932		GATCGTGTTCTTGGTGCACA	58.774	TGTTCAGTGGGGTTAGCACT	58.863		350	28045894	28046243		0.00832988	0.00832988
Chr07	Di-	(AT)7	14	28065022	28065035		ACCTTGTTCCCATCCCAACA	59.143	TGGGGTGAACGCTAGCATAT	58.872		149	28064990	28065138		0.00832988	0.00832988
Chr07	Mono-	(A)10	10	28081898	28081907		TGATTCAGTGATGAGCCCCT	58.412	GATGGTGACTCGGTAGGTGT	58.816		226	28081863	28082088		0.0028108	0.00832988
Chr07	Di-	(AT)10	20	28115944	28115963		TGCTAAACCTGGCTTTCCTG	58.09	ATATAGCCGCCCGAAGACAA	58.955		157	28115922	28116078		0.0028108	0.00832988
Chr07	Di-	(TA)6	12	28131812	28131823		TCAAATGTACCAAAACGCCCT	58.411	AGTTGGACCCATATAGCCCG	58.943		251	28131662	28131912		0.00832988	0.00832988
Chr07	Mono-	(A)10	10	28133326	28133335		ACGCCACTATCGGAGGTTTA	58.522	AGCAAAATGACAGCGTTCGT	59.056		452	28132982	28133433		0.00832988	0.000270038
Chr07	Tri-	(GAA)5	15	28133669	28133683		TTTAGGTGTGTGCTGGCAAC	58.971	AGGGGCTAAAACATTTCAAAGGT	58.769		394	28133550	28133943		0.000889183	0.00832988
Chr07	Di-	(AT)7	14	28134769	28134782		TCGCTTAACTGAAACGAATGGA	58.345	AGAGAATCACCCGCGACTAA	58.529		337	28134685	28135021		0.00832988	0.0028108
Chr07	Mono-	(A)10	10	28143674	28143683		GAAGAAGTTTCCCTGGTCGC	58.842	CCAGCTGGCATGTAAGTTAGT	58.009		289	28143620	28143908		0.00832988	0.00832988
Chr07	Tri-	(TTG)5	15	28203728	28203742		GGTAGAGGTATGGACTGCGT	58.599	TCAAGCGCAATTAGACAGATGT	58.401		428	28203662	28204089		0.00832988	0.0028108
Chr07	Di-	(AT)7	14	28209489	28209502		ACTCGGTCAAACTCGGTCAA	59.252	AGTGAATGGTGCGTATGTTTGT	58.854		463	28209149	28209611		0.00832988	0.000889183
Chr07	Mono-	(T)10	10	28221275	28221284		CACGTCCATAGCAAACTCCG	59.001	TCATTGCAAGGATGGTGTAGC	58.632		243	28221150	28221392		0.00832988	0.00832988
Chr07	Mono-	(A)10	10	28224458	28224467		GGAACTGTCGAGGTGCATTG	59.201	TCAATTCCACCACACGCTTG	59.049		278	28224315	28224592		0.00832988	0.000889183
Chr07	Tri-	(TAC)4	12	28314080	28314091		TGAAGGCACACGGGTATATCT	58.605	GCTGGGCCCGAATTCAATTT	59.463		467	28314021	28314487		0.0028108	0.00832988
Chr07	Tri-	(AAG)4	12	28321818	28321829		GGTTGGGAGCTAGATTCAGGA	58.881	CCATGCATGCCACTTCACTT	59.107		497	28321476	28321972		0.00832988	0.00832988
Chr07	Di-	(TA)6	12	28356932	28356943		ATGGCATAGCAAATTCGGGT	57.928	AGCACGACCTAAGACCACAA	58.955		294	28356671	28356964		0.0028108	0.00832988
Chr07	Tri-	(AGA)4	12	28425774	28425785		TTAGGTTGGAGGAGGCGATG	59.169	GGGATCATCACCTCACCTGT	58.792		360	28425696	28426055		0.00832988	0.00832988
Chr07	Di-	(TA)10	20	28511861	28511880		ACACCCTTTCGTTCTTGTGC	58.978	GCACATAGTTCTGGGGCATG	58.973		433	28511542	28511974		0.0028108	0.00832988
Chr07	C	(T)10ac(A)10	22	28517643	28517664		TCGAACAAACCCACTTTCTCT	57.446	TGGGAAAAGCTACGGGAGAA	58.646		402	28517587	28517988		0.00832988	0.00832988
Chr07	Tri-	(ATG)4	12	28543776	28543787		TCCGATGGCAAGGATAGGAC	58.951	ACCATGGAAAGGAACCGAGT	58.935		409	28543426	28543834		0.000270038	0.0028108
Chr07	Tri-	(TTA)4	12	28550950	28550961		CTACGAGCATGACAACGCAA	58.932	AGGTCGACTTTGGGGAGAAG	59.023		410	28550656	28551065		0.00832988	0.00832988
Chr07	Di-	(TA)6	12	28596204	28596215		TCGAAATGAGGGGTTGGTCA	58.939	TTCCAGCTTCATGTGGGGAT	58.998		424	28595925	28596348		0.0028108	0.00832988
Chr07	Tri-	(TTC)4	12	28664352	28664363		CCCCAAATTCCCTCCCTCAT	59.063	CCAAACACACGAAATTGGCT	57.493		457	28663984	28664440		0.000270038	0.000270038
Chr07	Mono-	(A)10	10	28689018	28689027		GCGCTACTCAGACTTCACCT	59.472	TGTTCTGGTTCACTTGTTGCA	58.559		440	28688750	28689189		0.0028108	0.00832988
Chr07	Di-	(CA)6	12	28697595	28697606		CAATGTGTCCCGCCTATATGT	57.874	TCAACACCCACACCACAATG	58.602		401	28697515	28697915		0.00832988	0.0028108
Chr07	C	(CTC)11(CTT)4	45	28707708	28707752		TCTCCTCCTTTTCCTCCCC	57.581	TTGACTTTCGGGCTCTAGGG	59.097		413	28707563	28707975		0.00832988	0.00832988
Chr07	Mono-	(A)10	10	28746927	28746936		GTTCTACCAAGGTTCCGTTCT	57.602	TCTCACCCTTTCTTGCCATT	57.022		430	28746834	28747263		0.0028108	0.000270038
Chr07	C	(ATC)6attatcatcatcattatcattaa(CAT)4	53	28778471	28778523		TTCTGCGATAACCTCAGGCA	59.098	AAGGGAACATCACCTGCAAC	58.379		335	28778419	28778753		0.00832988	0.00832988
Chr07	Di-	(AT)6	12	28780632	28780643		AATCATGCAGCAGGTAGGTT	57.185	AGGTATGGAGATGGACAGCC	58.571		344	28780483	28780826		0.00832988	0.00832988
Chr07	Mono-	(A)10	10	28781506	28781515		TCGACATAACACGTGGGACA	59.04	GCCGACTGCCACAAAGTTTA	59.051		321	28781316	28781636		0.00832988	2.01779e-05
Chr07	Tri-	(ACA)4	12	28784265	28784276		ACCATAGCCAGTGACGGAG	58.797	CCCACTTTACCCTTTTCAGACC	58.845		249	28784077	28784325		0.00832988	0.00832988
Chr07	Tri-	(TTG)6	18	28788951	28788968		TACACTCTCGTCCCCACAAG	58.746	TGTTTTAACCGCCAGACCAA	57.946		302	28788911	28789212		0.00832988	0.00832988
Chr07	Di-	(AT)6	12	28790501	28790512		TGAGAGCCTGTCATCCCTTG	59.093	GGGTGTCTTCTATCCAGGCT	58.498		480	28790152	28790631		0.00832988	0.00832988
Chr07	Tri-	(TTG)6	18	28882398	28882415		GGGTCTATCGGAAACAGCCT	59.169	TCAACCCAGCAACACAACAC	59.186		325	28882295	28882619		0.00832988	0.00832988
Chr07	Tri-	(AAT)6	18	28889228	28889245		GGTACAAGCCATGGATGCAC	59.259	ATCTGTTGTAGTGGACGGGT	58.359		402	28889175	28889576		0.00832988	0.00832988
Chr07	Tri-	(TGG)4	12	28955071	28955082		ATCGTGGTATTATTGGCTGGT	57.143	ACACCATCGACAGCTACCAA	59.026		141	28955045	28955185		0.000270038	0.00832988
Chr07	Mono-	(T)10	10	29066526	29066535		ACCCCGTATGAAGTTTGGGA	58.636	TCTGGAGTTGGAGTTGGAGT	57.897		444	29066180	29066623		0.00832988	0.00832988
Chr07	Di-	(AT)9	18	29143013	29143030		CCGGCAACATCATAACCTGG	58.976	TTAACGTCCTGCAACCGTTG	59.061		360	29142974	29143333		0.00832988	0.0028108
Chr07	Tri-	(TGG)4	12	29232151	29232162		TGGTGGTGATAGTTGTGATGG	57.651	ACAACCATCTCCACCGTCAT	59.016		202	29232094	29232295		0.00832988	0.00832988
Chr07	Mono-	(T)10	10	29246171	29246180		CCTGCCACCTTTCATGCTAC	58.902	CTCACAGCAGGTACCAGTCA	59.031		425	29246081	29246505		0.00832988	7.97303e-05
Chr07	Di-	(AT)6	12	29267186	29267197		ACACACACACACACACACAC	59.128	ACACGCTCAACACAGTACAA	57.697		494	29266793	29267286		0.000889183	0.00832988
Chr07	C	(TA)6tgtgtgtg(TGTA)4	36	29268158	29268193		TGACTTGATTGAGAGTGGTCGA	59.109	AACGGTCAGCTACGACTTCA	59.043		500	29267932	29268431		0.0028108	0.0028108
Chr07	Di-	(AT)9	18	29304224	29304241		AAAGTGCCTAAGAGTTTGCTTTT	57.402	TAGGACCTGCTAAACCCACG	59.1		460	29303833	29304292		0.0028108	0.00832988
Chr07	C*	(AT)11(ATAC)4*	36	29307164	29307199		GGGAACATGAATGAGACTCGC	59.063	ACTTTCAATGGTCCGAACGA	57.463		461	29306838	29307298		0.000889183	0.00832988
Chr07	Di-	(AT)14	28	29313224	29313251		GTGGGTTGTGTTGGTCAGTC	58.978	TGAAGTTGCAATCTACTGTGCT	58.256		447	29312986	29313432		0.000889183	0.00832988
Chr07	Tri-	(AAC)6	18	29325121	29325138		TCGACATTCCTACTTCAACTGC	58.414	GTCCTTCGTTTTGAGTCGGG	58.854		193	29325067	29325259		0.0028108	2.01779e-05
Chr07	C	(A)10ggaatacacaaaatgaa(T)10	37	29334626	29334662		TCAACGTTACCATCGCAAAGT	58.514	TCGTATCATCTCGTTAAGTTCATCA	57.977		499	29334202	29334700		0.000270038	0.000889183
Chr07	Mono-	(A)10	10	29335604	29335613		TGGTCACCATTATACACAGTCCA	59.159	TCCGATAAATCCTCTCGAGTCA	58.183		479	29335360	29335838		0.0028108	0.00832988
Chr07	Di-	(AT)6	12	29336333	29336344		TGGTGCTTGGTGATTTGAAGA	58.057	AGTCATGGGTTCAAGCCGTA	59.019		369	29336151	29336519		0.00832988	0.00832988
Chr07	Di-	(TA)6	12	29363458	29363469		TCTGAAATACCCTTAAACGTAGAGT	57.528	GTGACTATGTCCGGCTGAAC	58.358		499	29363281	29363779		0.00832988	0.000889183
Chr07	Mono-	(T)10	10	29376983	29376992		GGCAAGCTTATGAACTCGGG	58.983	TCTTGGACACTAACTCAACCCA	58.957		487	29376542	29377028		0.00832988	0.00832988
Chr07	Di-	(AT)6	12	29377224	29377235		ACTTCCTCATGAGCTCCGTG	59.466	TGGGTGGACGAAGAATGTCT	58.652		430	29377186	29377615		0.00832988	0.00832988
Chr07	Mono-	(A)10	10	29380939	29380948		ATGGGTGGACAAAGTGGACT	58.851	AAATGTCAGCTCGCCCAAAA	58.673		255	29380867	29381121		0.00832988	0.00832988
Chr07	C	(A)11gataaaaataattg(AT)7	39	29401196	29401234		GAGAAGTTTGGCCATAATCCGT	58.721	TCCACTATGCATGGCTGACT	58.793		449	29400988	29401436		0.00832988	0.00832988
Chr07	Tri-	(ATG)5	15	29406161	29406175		GAGTCAAGCAAGCTGAGGTG	58.845	TTATCCGACGATCCTGGAGG	58.383		460	29405754	29406213		0.0028108	0.00832988
Chr07	Mono-	(T)10	10	29417805	29417814		ACTTAGTCGTTGGAATGCGTC	58.665	ACCGCCATGCCTGATTTATG	58.679		384	29417514	29417897		0.00832988	0.00832988
Chr07	Tri-	(TAT)18	54	29457445	29457498		GAATGAGAACAGTGGCACCC	58.831	GGAAAATTGAATAAAAGTGGGTGCT	58.77		451	29457095	29457545		0.0028108	0.00832988
Chr07	Mono-	(A)10	10	29457747	29457756		TCACATCATCCCTTACTCCCC	58.591	CCGTTCGGTTGGATGTCTTC	58.924		299	29457690	29457988		0.00832988	0.00832988
Chr07	Tri-	(CAA)4	12	29458056	29458067		ATCTGCCTCCCTCCCTATCT	58.825	GACAGTGGCTTTGGATGTCG	59.201		460	29457756	29458215		0.0028108	2.01779e-05
Chr07	Tri-	(TTA)4	12	29459506	29459517		TTGTGATCCTGTGCTGCTTG	58.759	AGAGCACATAAGTCCCCACC	59.088		351	29459479	29459829		0.000270038	0.0028108
Chr07	Mono-	(T)10	10	29460258	29460267		TTGTTTTGGGTCGTGTAAATCAA	57.422	TGCCCATTAATTTTGTTGCGC	58.928		461	29459991	29460451		7.97303e-05	0.0028108
Chr07	Di-	(AT)9	18	29537902	29537919		GGGGTGCTCACTTACTCTGT	59.023	CTTGGTCTTGAGGCCTTTCC	58.461		308	29537653	29537960		0.00832988	0.00832988
Chr07	Tri-	(TAA)5	15	29577823	29577837		CAACACATAAGCACCCACGT	58.765	GGGTCCCGCTTAGATGACAA	59.46		436	29577548	29577983		0.00832988	0.00832988
Chr07	Tri-	(TCA)4	12	29644291	29644302		ACCACCCGATAAGAGAGAACT	57.897	TGTTGGGATTGAAATGCGTCA	58.766		492	29643857	29644348		0.00832988	0.00832988
Chr07	Tri-	(AGA)4	12	29660873	29660884		CCTGGAAATCATGAGGCTGC	58.97	GAAAGGGAGGTGGTGGTCTT	59.228		471	29660456	29660926		0.00832988	0.000889183
Chr07	Mono-	(C)10	10	29720618	29720627		CCACGGGCTATATGGGTTCA	59.238	GTGGTCTCCGATGGACTTGA	59.104		493	29720417	29720909		0.00832988	0.00832988
Chr07	Mono-	(A)10	10	29746460	29746469		TGCAAATGGACTATGCTACCC	58.069	TATGGCCGCAGATCATGTCA	59.242		498	29746066	29746563		0.00832988	0.0028108
Chr07	Mono-	(A)10	10	29751558	29751567		TATAATTGAGGTGGCAGCGC	58.407	CACGTAGCAGATCAACATGTTT	57.331		426	29751307	29751732		0.00832988	0.00832988
Chr07	Mono-	(A)10	10	29755925	29755934		GGCATGAGTGGGAGTTGAAC	58.831	ACCACGCTCCACCCTTATTT	59.303		336	29755783	29756118		0.00832988	0.00832988
Chr07	Tri-	(ACA)5	15	29803984	29803998		TTGGTTTTCACAGGTGCAGA	57.864	TCGGAGATAGCGGTATGGAC	58.469		330	29803740	29804069		0.00832988	0.00832988
Chr07	Tri-	(TTA)4	12	29811885	29811896		GAGTCCACGCAACTTAGCAG	58.928	CTTCCCGGACCTCACTTTGT	59.603		201	29811743	29811943		0.00832988	0.00832988
Chr07	Mono-	(A)10	10	29813174	29813183		GGTTCGATTTCCCACGTTGA	58.485	TCGTCCCTTGAAGCTGTGTA	58.666		203	29813085	29813287		0.00832988	0.00832988
Chr07	Mono-	(T)10	10	29813753	29813762		CTACACGCGCTTTATGGCAT	59.063	ACCACCACCCCTTCAAATTC	57.99		482	29813707	29814188		0.00832988	7.97303e-05
Chr07	Mono-	(A)10	10	29817268	29817277		GCCTGCTTAAACTGTCTAGCC	58.99	AAGATGGTGGAGGCATGACA	59.006		496	29816830	29817325		0.00832988	0.00832988
Chr07	Tetra-	(AAAT)4	16	29886805	29886820		TTTGTAACACCCCGATTCGC	58.842	ATTCCAGTTGCAGAGACCGA	59.023		376	29886480	29886855		0.00832988	0.00832988
Chr07	Tri-	(GAA)4	12	29942410	29942421		GACTCTTTTCCCTTGCATTACG	57.658	GCGACTTCATCAAATGGGCT	58.902		151	29942301	29942451		0.000889183	0.0028108
Chr07	Tri-	(TTG)8	24	29984057	29984080		CGTGTTCCGTGTTCCATGTT	59.058	TCAATTTCTTAGCAACACGTAACT	57.146		366	29983808	29984173		2.01779e-05	0.000889183
Chr07	Tetra-	(AAAC)4	16	30160594	30160609		TCGAGGGAAAGGTGTTAGGC	59.388	TTTGGCTTGGGAATGCCTTG	59.314		346	30160477	30160822		0.00832988	0.00832988
Chr07	Mono-	(T)10	10	30201345	30201354		GAGCTACATCTAGGCTCGGT	58.388	CAGCAGGAGAGGAGGATCTG	58.958		260	30201314	30201573		0.000889183	0.0028108
Chr07	Mono-	(T)10	10	30207459	30207468		GCATTCTCAGCTATCTTTTGCC	58.038	TGTATATAGGGCCGCACAAAA	57.438		476	30207224	30207699		0.00832988	0.00832988
Chr07	Mono-	(T)10	10	30220249	30220258		TCGTATTGTGAAGCCGAATCA	57.76	CCACATTGCTTACAGGTAATTCG	58.091		141	30220172	30220312		0.0028108	0.00832988
Chr07	Di-	(TA)8	16	30220512	30220527		TGCACGAATTACCTGTAAGCA	57.953	CGACACCATAGACCACGACT	59.191		498	30220286	30220783		0.0028108	0.00832988
Chr07	Mono-	(A)10	10	30221227	30221236		TGCTTTCCAAGGAGAAGTCAA	57.424	AAAATTGGGTGGGGTCTGGA	59.136		404	30221064	30221467		0.00832988	0.00832988
Chr07	Tetra-	(TTTA)6	24	30221549	30221572		TTTTCTCCTCCAGACCCCAC	58.935	CAAACCTGACCCAACTGCAA	58.89		157	30221440	30221596		0.0028108	0.00832988
Chr07	Mono-	(T)10	10	30222383	30222392		ACGGCAAGGTATGTATGTTCT	57.093	CCCCACAATGCCTCAAAACA	58.953		325	30222204	30222528		0.0028108	0.000889183
Chr07	Mono-	(T)10	10	30298778	30298787		AGGAGAGTGATTTTGGGCCA	58.924	CCGAACCGATGAATCAAACCA	58.919		406	30298453	30298858		0.00832988	0.0028108
Chr07	Tri-	(TGT)4	12	30299673	30299684		AAAGGTGTGTGGAATGTGGC	58.96	AGGGAAAGGGTGTTAGGAAGG	59.007		298	30299470	30299767		0.00832988	0.00832988
Chr07	Tri-	(CAA)4	12	30333073	30333084		CAGCCCATTTCTTGCCAGTT	59.029	TCCATCCCCTCAAACACTGA	58.259		450	30332764	30333213		0.00832988	0.00832988
Chr07	Di-	(AT)8	16	30354461	30354476		AGATGATGACTCGCCACTGC	60.179	TTGGACCCCGATTAGCTCAG	59.169		457	30354195	30354651		0.00832988	0.00832988
Chr07	Tri-	(TTA)5	15	30366092	30366106		GCCTACGTTTTGCCAGCATA	58.908	TACCACGAGTACTGGGATGC	58.891		361	30365826	30366186		0.00832988	0.00832988
Chr07	Mono-	(A)10	10	30389155	30389164		GGTCGTACAAGGAGAGGGTC	59.184	TGGATGTTAGAGATGCCTGGA	58.237		274	30388915	30389188		0.000270038	0.00832988
Chr07	Di-	(TA)8	16	30390741	30390756		GATGGTGGTGTTGGTGATGG	58.823	CCCTCCCCGAACTTTAACCT	59.01		285	30390690	30390974		0.00832988	0.00832988
Chr07	Di-	(AG)6	12	30438350	30438361		GCTCCCGGTATGATGGATGA	59.023	CCCAACTTACCGCAACCAAA	58.966		462	30438189	30438650		0.000889183	0.00832988
Chr07	Mono-	(A)10	10	30452966	30452975		TGCCTACATATTAAGGACGGGT	58.689	ATAGCCACATAGCCCAGACC	58.94		477	30452919	30453395		0.000889183	0.00832988
Chr07	Mono-	(A)10	10	30487116	30487125		GTTCGGAGCATAGCCAACTG	58.99	CCGAGTTCAGAGCTGCATTC	58.995		474	30486786	30487259		0.00832988	0.00832988
Chr07	Tetra-	(TTAT)5	20	30505848	30505867		ACTTAGACACTCCAGCGCAT	59.102	CACGCTTTACACCCATGCAT	59.189		493	30505672	30506164		0.00832988	0.00832988
Chr07	Tetra-	(ATAC)4	16	30562945	30562960		TGTCACTGTCACGACCCAAT	59.244	CTCGGGTCGTTCTGTTGTTC	58.862		432	30562798	30563229		0.00832988	0.00832988
Chr07	Tri-	(TTA)4	12	30585447	30585458		TGGGTTAGCTTCTGGTCCTT	58.258	CATATGACCCCAGCTCTCCC	59.31		478	30585152	30585629		0.00832988	0.00832988
Chr07	Di-	(AT)11	22	30688832	30688853		CAGGTGGTTCGAGTCCTTCT	59.03	AGAGGTGAACGCTAGCATGT	59.102		426	30688532	30688957		0.00832988	0.00832988
Chr07	C	(AT)8acaaaaaa(AT)6	36	30713982	30714017		AGACCAACTGAGCAAAGCAA	57.943	CCCTCTTCGTGAACACAAGC	59.132		405	30713869	30714273		0.00832988	0.00832988
Chr07	Mono-	(T)10	10	30719602	30719611		TCCTTTTCTATTTCTTTGCCCCT	57.989	AGGGAGGAAGGATTTTGGCT	58.613		427	30719476	30719902		0.0028108	0.00832988
Chr07	Tri-	(ATG)5	15	30776810	30776824		AGGCATCCAAATCCTGACGA	59.088	TACCAGATGCAAGTTGGGGT	58.928		330	30776647	30776976		0.0028108	0.0028108
Chr07	Tetra-	(TTTC)4	16	30802661	30802676		ACATCGTAATTGGGATCTGCC	58.149	TCAAGAAAAGATTGCCCACCA	58.044		333	30802417	30802749		0.00832988	0.00832988
Chr07	Mono-	(A)10	10	30814484	30814493		TCTTGAGGGAAACGCGAATT	57.821	CACGCCCTTACACAGAAACC	59.128		332	30814298	30814629		0.00832988	0.0028108
Chr07	Di-	(AT)7	14	30820481	30820494		AGTAAGGGTCCGGGGAAATG	59.083	GGCTCAGATTCAAGGTGTGTC	58.92		479	30820235	30820713		0.00832988	0.0028108
Chr07	Di-	(AT)8	16	30850167	30850182		AGTGAAAGGAAATGGGAGAATCA	57.739	CAACAGAATACATGCCTGATCCA	58.798		483	30849977	30850459		0.00832988	0.00832988
Chr07	Di-	(TG)6	12	30864950	30864961		TGTCCACCCCTAAGAGTGTG	58.652	CTGTACGAAATCAGGCAGGC	58.99		439	30864849	30865287		0.00832988	0.00832988
Chr07	Tri-	(CTA)4	12	30870377	30870388		GCAACACCTCAAGAGCCTTT	58.678	AGTAGTAGCAACCCCACCAC	59.018		274	30870330	30870603		0.00832988	0.00832988
Chr07	Di-	(TA)9	18	30935226	30935243		CAGAACCCACACCCACTTTG	58.968	TCCTTCCCAAGATACGACCC	58.507		479	30934877	30935355		0.00832988	0.00832988
Chr07	Tri-	(GGC)4	12	30937454	30937465		GTGGCTGGTCAGTGAGTAGT	59.03	CCAACCATTAGCAGACACCG	58.913		400	30937087	30937486		0.0028108	0.00832988
Chr07	C	(AAT)6(ATA)7	39	30938440	30938478		TTTCTCTGGGTTGTCTGGGT	58.482	TGTGATCCTCCTCGAATTTTAACT	57.95		490	30938287	30938776		0.0028108	0.000889183
Chr07	Tri-	(AAT)4	12	30940952	30940963		TGTCTCTTGTTGCTGGTCAGA	59.238	TCCCTTGGATTTTCTTATCGCC	58.448		489	30940633	30941121		0.000889183	0.0028108
Chr07	Mono-	(T)10	10	31024613	31024622		ACTTGACTTGAGAGACGCGA	59.048	AGAAGCAAAGTGTGTAGGCA	57.362		437	31024354	31024790		0.00832988	0.00832988
Chr07	Di-	(AT)15	30	31035081	31035110		ACTGGAATTTGCTCTCGTAGT	57.037	TGATTGCCAAAATACCCTCCT	57.244		425	31034723	31035147		0.00832988	0.0028108
Chr07	Mono-	(A)10	10	31160185	31160194		TCTTCACTGCATGCAAACCC	59.039	CTACACGGGCCAGGCTATAA	58.955		233	31160135	31160367		0.0028108	0.00832988
Chr07	Penta-	(TTTAT)4	20	31284827	31284846		CCATTGCCCTCCCCTATACTT	58.934	ATACAGACGCTTGTTCTGAGT	57.056		387	31284733	31285119		0.00832988	0.00832988
Chr07	Tri-	(TTC)4	12	31288116	31288127		GCGCGTACTATGAAACTCCC	58.793	GCCTGCATGTTTTGTCCTGA	59.039		421	31288081	31288501		0.0028108	0.00832988
Chr07	Mono-	(A)10	10	31289630	31289639		TGATTGAAACCAAGGAATGCC	57.04	CGCTTGTTCCTTACCCATCC	58.62		417	31289407	31289823		0.0028108	0.00832988
Chr07	Di-	(TA)15	30	31290844	31290873		ACACCCCTTTAAAGAGCAACA	57.694	TTCCCTATCACTGCGACTCC	58.888		354	31290577	31290930		0.00832988	0.000889183
Chr07	Mono-	(A)10	10	31292405	31292414		AGACCGTCCTTCCCCATTTT	58.927	GCAAAGTTGTTCAGAAGCAACA	58.489		470	31292296	31292765		0.0028108	0.00832988
Chr07	Tri-	(TTC)4	12	31293220	31293231		TGTCGTGTGTAAGGGAGATGA	58.479	TGGTGCCTGAACTTAGTGCT	59.235		458	31293066	31293523		0.0028108	0.00832988
Chr07	Tri-	(ATG)4	12	31307536	31307547		TCTTCGGGCTATGTGAGTCT	57.855	TAGCACACACCCGAAGATGT	59.026		140	31307483	31307622		0.00832988	0.00832988
Chr07	Di-	(TC)6	12	31316648	31316659		ACCCCAACTAGCAAGCACAT	59.594	AAAGTTGCGACCTTGGGAGA	59.528		385	31316365	31316749		0.00832988	0.000889183
Chr07	Tri-	(TTC)4	12	31316774	31316785		TCTCCCAAGGTCGCAACTTT	59.528	ACTGACAAGGGTAGAAGCATTC	58.056		497	31316730	31317226		0.021943	0.00832988
Chr07	Mono-	(A)10	10	31363362	31363371		CGTTTGTCAGAAGGTATGATCCC	59.128	CAAGTAACAGCCCTCCAACG	58.843		446	31363281	31363726		0.00832988	0.00832988
Chr07	Mono-	(A)10	10	31396418	31396427		ACAAGTTATATGCGAGCAATTGAA	57.565	TGTCAACCATATGCCAGTGG	57.873		495	31396392	31396886		0.00832988	0.00832988
Chr07	Di-	(TA)10	20	31401838	31401857		ACTTTTCTCATTCGTCAAGTTGTG	58.189	TTTTATTTCGGTTTTAGTCGGGG	57.374		486	31401474	31401959		0.00832988	0.00832988
Chr07	Di-	(TA)6	12	31411591	31411602		AGGGGTCATTTGGTAGAGTGT	58.367	CATGCACTCTACGGAACACA	57.921		469	31411281	31411749		0.0028108	0.00832988
Chr07	Tri-	(CAT)6	18	31441238	31441255		GTGTGTCAACCTCGTGCATT	59.056	ATCATAGGCCGATCGAGCAA	59.031		352	31441217	31441568		0.00832988	0.00832988
Chr07	C	(TA)6(TG)8	28	31494307	31494334		CCCACCCACCCACTTATACA	58.709	TGGAGGTAAAGTTTGGCCCC	59.886		376	31494049	31494424		0.00832988	0.00832988
Chr07	Di-	(TA)7	14	31495182	31495195		CCTCTGGACAAGTAAGCCCA	59.016	AGTACTCTGATTTGGCGGGT	58.723		468	31495106	31495573		0.00832988	0.00832988
Chr07	Di-	(AT)10	20	31670003	31670022		CACTGACCTAATCTTGATCCAGC	58.874	CCAAAGCCCAGGGTGTTTTA	58.289		500	31669931	31670430		0.00832988	0.00832988
Chr07	Di-	(TA)8	16	31686529	31686544		TCGATACCCAACCAACCACA	58.943	GCGGCTAACTCCCTATGCTA	59.033		417	31686401	31686817		0.00832988	0.00832988
Chr07	Di-	(AT)7	14	31687133	31687146		CGGGCGATATAGGTCCATGT	59.104	CTATGGGGTACGTGGGAGTC	58.962		377	31687023	31687399		0.00832988	0.0028108
Chr07	Mono-	(A)10	10	31697539	31697548		GAGGCGGAACATTTTAGCGT	58.916	CAAGTAGGACCAATGAACCCC	58.277		464	31697147	31697610		0.00832988	0.00832988
Chr07	Tri-	(TTG)4	12	31720495	31720506		CATCTTACCCTCCCCAGACC	58.868	TGGGAGGATGTTAGTGCTTCT	58.449		225	31720451	31720675		0.00832988	0.00832988
Chr07	Mono-	(A)10	10	31743666	31743675		CCTTATGGGCCCCTTTTAGC	58.295	AGCTTCTCCAAGGATCCACA	58.339		477	31743643	31744119		0.00832988	0.00832988
Chr07	Di-	(AT)10	20	31757960	31757979		TCAGGGATTGTGAATTGCGA	57.512	ACCAAAAGATCACCACAACGA	58.074		459	31757610	31758068		0.0028108	0.00832988
Chr07	Di-	(AC)6	12	31793340	31793351		CGTACGAATGCATGGGTCAG	59.07	GGGTTGGACGTTGGACTCTA	59.029		427	31792985	31793411		0.00832988	0.00832988
Chr07	Mono-	(A)10	10	31798677	31798686		GGTCTGGGGAGGGTAAGATG	58.868	TCTCCCTAATGGCTGGTCTC	58.205		358	31798490	31798847		0.00832988	0.0028108
Chr07	Mono-	(T)10	10	31815562	31815571		ACGAGGTTTTGTCCCACTGA	59.165	AGTCGCTCACAGAAGAAGAGA	58.49		395	31815482	31815876		0.0028108	0.00832988
Chr07	Di-	(AT)7	14	31818551	31818564		CACATTCTATACAACCTTTAGCTGT	57.15	GCCCTTCCCTTTGTCCATTG	59.102		310	31818471	31818780		0.000889183	0.000889183
Chr07	Mono-	(A)10	10	31822384	31822393		TGGTGGTGGAATAAATGAAGCC	58.904	TCACGCGTGCAATATTTTACAA	57.594		374	31822145	31822518		0.00832988	0.00832988
Chr07	C	(A)10taataaat(A)11	29	31823984	31824012		TTTGGAACCTTTCACCCACT	57.161	CACACGAACCGCTACACATT	58.855		207	31823962	31824168		0.00832988	0.00832988
Chr07	Tri-	(ATT)4	12	31901453	31901464		TCCCTGCTTTCAAATCTTTCTCT	58.009	ACTTATACCATAAACATACGCGGT	58.154		447	31901181	31901627		0.00832988	0.00832988
Chr07	Tri-	(AGA)4	12	31906399	31906410		AAGAGCTTTGGGAACTCGGA	58.943	AAATGCCGTACCTTGTCTGC	58.835		457	31906173	31906629		0.00832988	0.00832988
Chr07	Di-	(AG)7	14	31909952	31909965		AAAAGGTGGGGAGTAGAGCG	59.386	CCCAAGAACTACTCCCCAGG	59.088		483	31909794	31910276		0.00832988	0.00832988
Chr07	Di-	(AT)6	12	31911600	31911611		TGGCTGTTTTGGATGGGTTG	58.953	CGGTTGACACGCGATCTTTA	58.657		474	31911428	31911901		0.00832988	0.00832988
Chr07	Penta-	(CATAT)4	20	31912317	31912336		AGTGTGGTACCCGACTCTTT	58.287	AGGTCATAGGTTGGGCTTGG	59.374		151	31912265	31912415		0.00832988	0.0028108
Chr07	Tri-	(GAA)4	12	31983264	31983275		CGAATGTACGGTGTGTCCTT	57.925	AGAGTTGCACCTTTCCGAAG	58.116		323	31983101	31983423		0.0028108	0.00832988
Chr07	C*	(TA)7(ATAG)10*	51	31997517	31997567		AACGCCTCATCTTCACCTCT	58.729	TGAGCTTCAAACCAGTGCAC	58.976		243	31997403	31997645		0.00832988	7.97303e-05
Chr07	Di-	(AT)7	14	32003977	32003990		AACTATGGTGACTAGGGGCG	58.879	AAATGAATCGAAAGGCATGTTTTC	57.289		481	32003786	32004266		0.00832988	0.00832988
Chr07	Mono-	(A)10	10	32007085	32007094		TGCACCTGAAAACACACGAG	58.986	AGGTTTGTGTTTCGAGGTGC	58.978		483	32006717	32007199		0.00832988	0.00832988
Chr07	Tri-	(ATA)4	12	32011831	32011842		CCCGATGCAAAAGGAGATCT	57.661	TGCCCTCATTCAAGATCCGT	59.088		500	32011515	32012014		0.00832988	0.00832988
Chr07	Tri-	(AAT)6	18	32037839	32037856		CCCCTTCCTCTTCACCCTTA	58.033	AGCGATGTTTACGAAGAGACA	57.429		468	32037622	32038089		0.00832988	0.00832988
Chr07	Tri-	(CAA)4	12	32084366	32084377		ACTCATCATGTCACGGCTGA	59.102	AAGGTGGGTGGATGAATCGT	59.008		372	32084278	32084649		0.00832988	0.00832988
Chr07	Mono-	(A)10	10	32086414	32086423		ACACCATAGCAAACGACCTC	57.905	AAAATGATTCTCCGCCACCG	58.905		461	32086225	32086685		0.00832988	0.00832988
Chr07	Tri-	(TTG)5	15	32108550	32108564		TGGACTGCGTACATCCTACC	58.891	GCATTTCTTCATACGTAGGGCA	58.797		243	32108497	32108739		0.000889183	0.0028108
Chr07	Mono-	(T)10	10	32110219	32110228		TCCAATCTTGATCTTGTGTCCA	57.361	ACAAGAAGGACCCAAAGTGTT	57.618		283	32110042	32110324		0.00832988	0.00832988
Chr07	Tetra-	(TTAT)4	16	32111464	32111479		CGCCCCTGAATTTAACTCGA	57.981	TACGAGGTCTTACGCCCATC	58.973		257	32111293	32111549		0.00832988	0.00832988
Chr07	Mono-	(T)10	10	32128697	32128706		AGTTTGTGGAAGCTTGGGAAG	58.689	ACCAACGACACCCATATTGAC	58.293		466	32128505	32128970		0.0028108	0.00832988
Chr07	Tri-	(ATC)5	15	32149925	32149939		TGGTGATCTTGAGGCTGTGT	58.941	ACACTAAGGGCATGTCACCT	58.638		451	32149794	32150244		0.000889183	0.00832988
Chr07	C	(ATG)4ata(ATG)4	27	32208067	32208093		CTTGTGGTTACGCTTGCACT	59.056	CCCCATAGGTCCTACGATGA	57.696		442	32207721	32208162		0.00832988	0.000889183
Chr07	Mono-	(T)10	10	32213679	32213688		TGAAATACCGAACCGACCCA	59.025	GCTTTGAGTTATAGGCAGTGGG	59.054		293	32213607	32213899		0.00832988	0.000889183
Chr07	Di-	(TA)6	12	32213805	32213816		TGAAATACCGAACCGACCCA	59.025	GCTTTGAGTTATAGGCAGTGGG	59.054		293	32213607	32213899		0.0028108	0.00832988
Chr07	Mono-	(A)10	10	32273530	32273539		GGATGGGGTTTGGTTGGAAG	58.734	CTTTCTTCTTCACACCCCGC	59.125		427	32273505	32273931		0.00832988	0.00832988
Chr07	Mono-	(T)10	10	32275403	32275412		CTCTCTCCGTCCCAGCTATG	59.042	TTCACTTCGCTGCTTCAACC	59.056		328	32275154	32275481		0.00832988	0.000270038
Chr07	Di-	(AT)7	14	32281241	32281254		ACATAGACATACAGATCTGCGTAT	57.174	AAATGTGTAGTTCAAGCGCAA	57.019		180	32281199	32281378		0.00832988	0.00832988
Chr07	Tri-	(AAT)4	12	32287708	32287719		TATTGTGGCAAACGACAGGT	57.736	ACGGATCAATGGAAGCTCGA	59.176		462	32287313	32287774		0.00832988	0.00832988
Chr07	Tetra-	(CATA)4	16	32413708	32413723		ACAGAGAGAGAAAGTTCACCTGT	59.036	TGTTAGGCTCAACTCCAATGAT	57.425		437	32413516	32413952		0.00832988	0.00832988
Chr07	Di-	(GA)7	14	32423228	32423241		GGGGTGGATGAATTGAGGGA	59.074	TGTCGTGCATCATCTAAGGC	58.06		455	32423112	32423566		0.00832988	0.00832988
Chr07	Mono-	(T)10	10	32429856	32429865		CCCCGTTTCTTCAGTTAGGC	58.55	GCCCCATTTCTCCTCTTCCT	59.077		500	32429828	32430327		0.000889183	2.01779e-05
Chr07	Mono-	(A)10	10	32619504	32619513		AACATCAAACCGGTGTCAGC	59.048	ATTTTGGCTATGGTTGCGGG	59.177		149	32619405	32619553		0.00832988	0.00832988
Chr07	Mono-	(A)10	10	32961258	32961267		TGTTTCTGCACTTCAACATTATCA	57.368	AGTGCAACTTCTCTCCACCA	58.868		400	32961180	32961579		0.00832988	0.0028108
Chr07	Tri-	(ATT)4	12	32963988	32963999		TAAAACACGCCCCTCCTCAT	59.011	TCACGAAGCATGAAATCTGGT	57.942		181	32963894	32964074		0.000889183	0.00832988
Chr07	Tri-	(ATT)4	12	32988833	32988844		GAACCCATATAGCCCGTGGT	59.237	GGCCCCGACCATACCATAAA	59.525		410	32988646	32989055		0.00832988	0.00832988
Chr07	C	(CTC)8(CTT)4	36	33188254	33188289		AGCCCCTCAACCTTTACTCC	59.007	TGTGCTTGGAGATGAGGAAGA	58.74		331	33188042	33188372		0.00832988	0.00832988
Chr07	Mono-	(A)10	10	33207978	33207987		TGAACATTTAGCGGACGGAG	57.995	CCTTCCCCTTGGTCAACAGA	59.229		327	33207801	33208127		0.00832988	0.00832988
Chr07	Mono-	(A)10	10	33491614	33491623		GCTTCTCGGGTTTGCAAGAA	59.048	TCACAACCCACCTAGTGTCC	58.947		341	33491363	33491703		0.00832988	0.00832988
Chr07	Mono-	(A)10	10	33711344	33711353		GTCATTGCAAGCTTAACCTGC	58.4	TTTCGCTCATCCTGCAACTG	58.841		488	33711014	33711501		0.00832988	0.00832988
Chr07	C	(AT)9gtatgtatacatacatatac(AT)8	54	33748278	33748331		TGCCTGTATTATGGATGGGGT	58.572	TGTCAAAGTCCAGCCCCTAT	58.331		373	33748174	33748546		0.0028108	2.01779e-05
Chr07	Di-	(TA)16	32	33750008	33750039		TGCCTAACTATGCAAACCTGT	57.567	AGGTTTCAATGGTGTTTTATGTTGA	57.882		500	33749892	33750391		0.0028108	2.01779e-05
Chr07	Mono-	(T)10	10	33762483	33762492		ATCCTGTACGCGGTCTTTGA	59.107	AGCATCCTACAGCCCACTAT	57.891		472	33762462	33762933		0.00832988	0.00832988
Chr07	Tri-	(TTG)4	12	34024658	34024669		GTTGCACCTTTCTGATGGGG	59.109	GTCCATCGAATTCATGGTGTGT	58.99		265	34024545	34024809		0.0028108	0.00832988
Chr07	C	(AT)8g(TA)11	39	34091720	34091758		TCACTTTTGAACGCTAAGAATGAT	57.198	AAGCCGTTTGTTTCCCTCAC	58.97		500	34091564	34092063		0.00832988	0.00832988
Chr07	Tri-	(TTC)4	12	34094378	34094389		TGCCCAAGTGCATTTAGAGC	58.823	TTGATGACACGCCTACCTCA	58.738		477	34094223	34094699		0.00832988	0.00832988
Chr07	Mono-	(A)10	10	34098863	34098872		GACGCGGTAGGGAGTAACTT	59.186	ATGGGTGGATCAGATCGGAC	58.948		205	34098836	34099040		0.0028108	0.0028108
Chr07	Di-	(AT)12	24	34110686	34110709		GGCCAAACACAACTCCAACT	58.889	CAGAGGCTTTTAATGAAGGGAAA	57.017		396	34110465	34110860		0.000889183	0.00832988
Chr07	Mono-	(T)10	10	34113396	34113405		AGTGGATGGAGAAGCATTATGT	57.215	AAATTCACTCAAAGCCGCCC	59.397		371	34113369	34113739		0.000889183	0.00832988
Chr07	Mono-	(A)10	10	34158939	34158948		AGTACGCAGGATCACAAGACT	58.828	TGCGTCACTATGTTATGCCG	58.434		313	34158768	34159080		0.0028108	0.00832988
Chr07	Di-	(AT)11	22	34170286	34170307		TGCAAATACCTCTGAAAGCACA	58.515	ACCAAGAACAAGGAGGACGT	58.871		267	34170170	34170436		0.00832988	0.00832988
Chr07	Di-	(TA)15	30	34186984	34187013		TCTAACTTGATTCGACTGCATGT	58.179	TCGACCCACATTCATCTAGCA	58.893		372	34186878	34187249		0.00832988	0.00832988
Chr07	Mono-	(A)10	10	34208128	34208137		TGCAAGGCTGGACTAGGTAA	58.348	GTGTCAATCCGCCCCAATAG	58.691		446	34207930	34208375		0.00832988	0.0028108
Chr07	C	(TAT)10att(TTA)4	45	34230870	34230914		GCACTGAAAGTTAGTTCCCCT	57.858	TAGCTCAGCCCCTAGTGGTA	59.069		463	34230560	34231022		0.00832988	0.00832988
Chr07	Di-	(TA)10	20	34234910	34234929		CCCATAATCCAACCCCACCT	59.066	TTCCAGTCCAAATCCCTGCT	58.924		398	34234836	34235233		0.00832988	0.00832988
Chr07	Mono-	(T)10	10	34236968	34236977		TGCATGTGATCCATCTGTCTT	57.36	TGTCATGTCGAAACCCACAC	58.411		486	34236641	34237126		0.00832988	0.000889183
Chr07	Tri-	(AAT)8	24	34240965	34240988		GTCTCTATCACCCACCCACC	59.169	CAACTGCCTACGTACGTAACA	58.068		385	34240691	34241075		7.97303e-05	0.00832988
Chr07	Di-	(TA)8	16	34242729	34242744		TGTCACTTTGTTTCTTATCTTGCT	57.057	GGTAACGCGGTATTTGCCTT	58.911		168	34242691	34242858		0.00832988	0.00832988
Chr07	Mono-	(A)10	10	34242883	34242892		GGCAAATACCGCGTTACCTT	58.911	GGCTGAGGAGGATTTGGGTA	58.787		417	34242841	34243257		0.00832988	0.00832988
Chr07	C	(TA)11ttt(TG)8	41	34259693	34259733		CACACGCACGCACACATATA	59.004	CTGGTCGGCATGGATCCTAT	59.02		371	34259670	34260040		0.00832988	0.00832988
Chr07	Mono-	(T)10	10	34268054	34268063		TGAAACCCATCTTTTACGGCA	58.135	CGTTTCTGTGCTTTGACCGA	59.066		453	34267913	34268365		0.00832988	0.00832988
Chr07	Tri-	(AAT)5	15	34284006	34284020		CCCACCTTGACCTCTACCAG	59.095	GGAACCTACTACAGCCACCA	58.727		354	34283782	34284135		0.0028108	0.000889183
Chr07	Di-	(AT)9	18	34476740	34476757		ACACGTAAAACCTCCCTCTCT	58.394	TTTTGGTCTTGAGGCCTTGC	58.96		255	34476546	34476800		0.00832988	0.00832988
Chr07	C	(TG)7tatatatatgtatatatgta(TATG)5	54	34530106	34530159		GGATTCCATCTAGCCCGTGA	58.951	TGTAGGTTGAGACATGGCCC	59.382		457	34529970	34530426		0.0028108	0.000889183
Chr07	Mono-	(A)10	10	34531683	34531692		GTGGACTTAAGTTGGCAGACA	58.154	TCATTTTCCTTTCCCTACCCCA	59.003		339	34531376	34531714		0.00832988	0.00832988
Chr07	Mono-	(A)10	10	34532707	34532716		GGAATTGCCGCCTTCTTGAA	59.112	TGCTTGTCTCCTATGGGTCC	58.796		466	34532552	34533017		0.00832988	0.00832988
Chr07	Di-	(CA)6	12	34533752	34533763		TGTTGACTTGTGACGTCTGT	57.334	CATGGTGAGTTTGCAACCCA	58.961		462	34533454	34533915		0.00832988	0.0028108
Chr07	Di-	(TA)10	20	34536700	34536719		TGAGGGTGAGTTGTGCTTGA	59.163	AGGAGGCCAGTAGTAAATGCA	58.803		174	34536581	34536754		0.00832988	0.00832988
Chr07	Di-	(CT)6	12	34582391	34582402		GCGGTTCCCTCTCTGAGATT	59.173	TCTCCAATGCTCGAACTGGT	59.023		235	34582326	34582560		0.00832988	0.0028108
Chr07	Di-	(TA)8	16	34584393	34584408		AGAACTTGAAGGGGCACGTA	58.947	GGGGATGCATTTTGGTTCTCA	58.821		179	34584252	34584430		0.00832988	7.97303e-05
Chr07	Di-	(AT)14	28	34588634	34588661		CGCAGTAAACAATTCGTGAATAGC	59.276	GGAGGATCTTGACACGGACA	59.104		372	34588578	34588949		7.97303e-05	2.01779e-05
Chr07	Mono-	(A)10	10	34597231	34597240		CCTGTGACTTAGGCTGAGCA	59.39	TAGAGTGGGAGGAGTTTGCC	58.723		378	34596885	34597262		0.00832988	0.0028108
Chr07	Di-	(AT)18	36	34602107	34602142		AGGCTAGACTGCGACAAGTT	59.03	AGAAAGTAAGTGACAAGCGGT	57.529		465	34601752	34602216		0.0028108	0.00832988
Chr07	C	(TATC)4(TA)7	30	34602661	34602690		TGTGCCACCATCAATTCTTCT	57.841	TGCACCACACAAGGCATATT	58.078		438	34602482	34602919		0.00832988	0.00832988
Chr07	Di-	(TA)8	16	34628338	34628353		CGGCAAACATGGATTAGGGG	58.968	TCTATGCCGGGACAAAACCT	59.011		442	34628173	34628614		0.00832988	0.0028108
Chr07	Di-	(TA)8	16	34630579	34630594		AGATCTGTGACGCGAGCTTA	58.904	TGCAATTCTCAATTCAAGCGC	58.401		485	34630162	34630646		0.00832988	0.00832988
Chr07	Di-	(AT)7	14	34640173	34640186		TGAATAATTCCCGCGCATGG	59.049	TCTCTAGCTCATGTTCACGGA	58.277		419	34639949	34640367		0.00832988	0.00832988
Chr07	Tri-	(AGG)4	12	34644701	34644712		AGGTGACACATTCCAAACGC	59.048	TAGCAGGCTCATTTTGTCGC	58.913		366	34644638	34645003		0.00832988	0.00832988
Chr07	Di-	(TA)6	12	34687103	34687114		TCCATGATTTTGCAAAGTGGGT	59.029	ATTCCTCCCAGACTCAGCTC	58.505		495	34686879	34687373		0.00832988	0.00832988
Chr07	Tri-	(AGA)4	12	34692114	34692125		TGAGCCTTCTGTGTATGGCA	59.017	GCTGTAGTCTGAGCATTGCC	58.987		453	34691814	34692266		0.00832988	0.00832988
Chr07	Mono-	(T)10	10	34740131	34740140		GGCGAGTCCTTTTCTATTGTGG	59.322	CGGACACCCTAGGACACTTT	59.026		440	34739984	34740423		0.00832988	0.00832988
Chr07	Tri-	(TAA)6	18	34853527	34853544		CACGGTGCTTACTATCCCGA	59.257	GGTTCAGATAGATGGGCTCCT	58.666		400	34853449	34853848		0.00832988	0.0028108
Chr07	Tri-	(TCA)6	18	34859384	34859401		CCTCCATGGGTCCTACATCA	58.194	ACTCTAAGGGCATGTCACCT	58.042		465	34859216	34859680		0.00832988	0.00832988
Chr07	C*	(A)10(AT)7*ac(AT)7	39	34866091	34866129		AGTGGTGGTTAGAGAGCCAC	59.023	TTCCCGAGATCAAAGGACCC	59.09		417	34866001	34866417		0.00832988	0.00832988
Chr07	Tri-	(TCA)6	18	34895901	34895918		GCGGAGGAATAATAGCCCCT	59.015	ACATGGAGATCTGGTCAGCC	59.164		379	34895860	34896238		0.00832988	0.00832988
Chr07	Mono-	(A)10	10	34956586	34956595		GCTTTTCTTTGGGTGAGATCGA	58.926	GAACTTTTCCGCTTTACCGC	58.04		381	34956307	34956687		0.021943	0.0028108
Chr07	Mono-	(T)10	10	35001815	35001824		AAAGACCGATGCAGTGAAGC	58.84	TTTCGTGGTCCTTAGGTTGC	58.113		352	35001727	35002078		0.00832988	0.00832988
Chr07	Mono-	(T)10	10	35033223	35033232		AAGCGACCACAAGTGATCGA	59.683	GACTGCCTGTGGTTGGTTTT	58.889		437	35033190	35033626		0.00832988	0.00832988
Chr07	Di-	(TG)6	12	35034867	35034878		GACGTGAAGACTTGTCTGGC	58.859	TGGTCCGATTCCTGTGTGAA	58.947		499	35034641	35035139		0.00832988	0.00832988
Chr07	Tri-	(AAT)5	15	35218164	35218178		AAGGACCACAAGCTAACCCA	58.854	TTCCTCGAGACCCAAACCAA	58.867		457	35218119	35218575		0.00832988	0.00832988
Chr07	Mono-	(A)10	10	35253883	35253892		CCAAGTCCCTCGCATACCTT	59.458	ACAAAGCAAGACTCAAGAACCT	58.109		283	35253728	35254010		0.00832988	0.00832988
Chr07	Tri-	(AAT)4	12	35388188	35388199		ATCTGCAACCATCAATCCGC	58.973	GCAACCTTAGTGCCTACGTG	58.924		377	35388114	35388490		0.00832988	0.00832988
Chr07	Di-	(TA)9	18	35430062	35430079		CGTCAATGGCATGAATGAGC	57.885	GGCTTTGAAGAAACCACTCCA	58.693		491	35429867	35430357		0.000889183	0.00832988
Chr07	Di-	(AT)7	14	35434158	35434171		CGCAAGGAGTCACACAGAAT	58.199	CCATCCATTTGCACGCATCT	59.257		464	35433890	35434353		0.0028108	0.00832988
Chr07	Tri-	(GAA)5	15	35440689	35440703		TGAGGGAAGTCGAGAAAGGT	57.989	GGCATTGTTGTTCTCAGGCA	59.039		382	35440637	35441018		0.00832988	0.00832988
Chr07	Tri-	(CAA)4	12	35456892	35456903		TAGCCCCAACAATAGCACCA	59.004	ACTCTTCAACGCTCGAAGGA	59.04		327	35456856	35457182		0.00832988	0.00832988
Chr07	C	(AT)11(GT)7	36	35483428	35483463		GTGCCTTCCCACGATTATGC	59.337	CGCATGGTGAGATTACTATCCC	58.41		469	35483085	35483553		0.00832988	0.00832988
Chr07	Tri-	(TTG)4	12	35499930	35499941		CGTTGGCACTTGTGTAGGTA	57.842	CCTCTTGGTTCTTGCCTCAC	58.472		400	35499772	35500171		0.00832988	0.00832988
Chr07	Tri-	(AAC)5	15	35507646	35507660		GCAGCAATCCCAAGTATGCA	58.895	CACTTGAGTCGAGGGTCTGT	59.038		346	35507423	35507768		0.00832988	0.00832988
Chr07	Tri-	(AAT)4	12	35518065	35518076		CGGCCAATTTTGACGTTAGC	58.387	ACGTCCTAATATCCGTCGCT	58.398		459	35517732	35518190		0.00832988	0.00832988
Chr07	Tri-	(AAC)7	21	35593777	35593797		CAAGTAGCAACAGTAGCGGT	57.92	ACTGCAGGTGACGAAAGAGT	59.247		392	35593659	35594050		0.000270038	0.00832988
Chr07	Tri-	(AAC)6	18	35662753	35662770		TTGGGGAAAGAGGGAACGAT	58.632	GGGTCTATCGGAAACAGCCT	59.169		359	35662513	35662871		0.00832988	0.00832988
Chr07	Di-	(AT)9	18	35677612	35677629		GTACCGGTGTTGTTTGAGGG	58.768	GGTCCATGTATTGTGCAGGC	59.259		459	35677277	35677735		0.00832988	0.00832988
Chr07	Di-	(TC)8	16	35694799	35694814		TGATCTTCTCTCTTTCTCTCGCT	58.731	AAAATACAAAGAGGGTGAGAAATGT	57.16		238	35694637	35694874		0.00832988	0.00832988
Chr07	Tri-	(TTG)6	18	35720853	35720870		ACCCTCCCAAGATCCCACTA	59.277	TTTCTGTGGGGTTGGCAAAG	58.881		489	35720812	35721300		0.00832988	0.00832988
Chr07	Mono-	(A)10	10	35721081	35721090		TGGGTTTCACTGTGCTACGA	59.246	TTTCTGTGGGGTTGGCAAAG	58.881		303	35720998	35721300		0.00832988	0.00832988
Chr07	Tri-	(AGA)4	12	35722923	35722934		ACACCCAACGAAACATGCAA	58.893	GCCTTTACACTATCGGCAGT	57.689		475	35722567	35723041		0.00832988	0.00832988
Chr07	Hexa-	(ATTTGG)5	30	35796818	35796847		ATGGTGGAGAAGGGAGACAC	58.72	TTGCATCCCTTCGTTTCAGC	59.119		463	35796617	35797079		0.00832988	0.00832988
Chr07	Tri-	(ATT)7	21	36009727	36009747		GGGCACGCATTCTTAACAGT	58.835	ACATGCAACCGAATCAAGTCA	58.497		437	36009497	36009933		0.00832988	0.00832988
Chr07	Tri-	(ATT)5	15	36184890	36184904		ACAATCAAAAGGAACCACGCA	58.972	CAGTGAAGGACCGCGATTTT	58.843		458	36184498	36184955		0.00832988	0.00832988
Chr07	Mono-	(A)10	10	36283139	36283148		TGCATCATCTCAGTCTGTCCT	58.535	GCACTTCACAATGTAGGAACGA	58.936		439	36283014	36283452		0.00832988	0.0028108
Chr07	C	(AT)11(AG)14	50	36287946	36287995		GAGGTGTAGGTTGGACGACA	59.036	TGCGTCTCTCTTAGCTTTTGG	58.311		480	36287923	36288402		0.00832988	0.0028108
Chr07	Mono-	(A)10	10	36343854	36343863		AGGTCTCCAATCGGTCCAAG	59.095	TCTTAGGCCACCAATGAGCA	59.009		494	36343687	36344180		0.00832988	0.0028108
Chr07	Tri-	(TTG)5	15	36370805	36370819		CCCTCCCTAGACCCCACTAT	59.132	AGCTTCATGTGTTGGTCTGA	57.063		475	36370768	36371242		0.00832988	0.00832988
Chr07	Tri-	(GAT)4	12	36419674	36419685		ACAACGTACCCAGAACCACA	59.168	TGAGCCAATCGAAACCTCCT	59.016		339	36419522	36419860		0.00832988	0.00832988
Chr07	Mono-	(T)10	10	36432735	36432744		TCACCGCCTTGATAACGTCT	59.107	TTTGGTGGCTGGCATGAAAG	59.319		338	36432654	36432991		0.00832988	0.00832988
Chr07	C	(CAA)4t(AAC)4	25	36482248	36482272		CCATTTGAGCTTTGGGTGTTC	57.969	GGTCGCGGATTAGGGTAGAA	58.965		473	36482180	36482652		0.00832988	0.00832988
Chr07	Di-	(AT)12	24	36504477	36504500		ACGAGTTGTGAACCCCATGA	59.238	AGCCACGACGTGTTTCTTTC	59.065		429	36504275	36504703		0.00832988	0.00832988
Chr07	Tri-	(AAC)4	12	36513471	36513482		GAAGAACACAAAGTCGCGGT	59.065	CCAATATGCGCACTCCAAGG	59.335		427	36513427	36513853		0.00832988	0.00832988
Chr07	Di-	(CT)6	12	36517523	36517534		AGCCCTTACAACCACTATTTCT	57.071	GTCACTTTTGGGCCCATTGT	58.952		177	36517464	36517640		0.00832988	0.0028108
Chr07	Mono-	(A)10	10	36532974	36532983		ACATTCCTCTCCCCATCTGT	57.723	GAGAACAAGAGGGGAGTCAGA	58.469		479	36532596	36533074		0.00832988	0.00832988
Chr07	Mono-	(A)10	10	36537887	36537896		TGGGATAGGGTAAGGGGACA	58.971	ACCGGAATCTCGACAGTACC	58.899		470	36537621	36538090		0.00832988	0.00832988
Chr07	Mono-	(A)10	10	36571560	36571569		AGACCCCACTATGCGGAAAT	58.787	TGCTACAACCTGAAGAGTGTT	57.162		498	36571347	36571844		0.0028108	0.00832988
Chr07	Penta-	(GATAT)5	25	36653734	36653758		CCGAGTGAGGGGCCTATATG	59.102	ACAACCACGTGAGCCAATAT	57.51		257	36653693	36653949		0.000889183	0.000270038
Chr07	Tri-	(GAT)4	12	36680284	36680295		TGTTGTTGGAAAGGCTGGTG	58.89	CGATTCGATGAAACCCCACC	58.986		361	36680072	36680432		0.00832988	0.0028108
Chr07	Mono-	(T)10	10	36765839	36765848		TAGGAGGAGTCGTACCCACA	59.006	GGGTGAAAGGGGCCTATTGA	59.371		500	36765695	36766194		0.0028108	0.0028108
Chr07	C	(AT)10(AGAT)5	40	36783396	36783435		ACCCAAATGTCCAACAACCA	57.833	GGCATATGGATTAGAAACCCTGA	58.014		478	36783126	36783603		0.00832988	0.00832988
Chr07	Tri-	(TTC)8	24	36798707	36798730		ACGCGCCCTGACATTTAAAT	58.541	GGTTTGGAAAAGGGGTGCAA	59.166		290	36798670	36798959		0.00832988	0.00832988
Chr07	Tri-	(TTC)4	12	36811974	36811985		TCAAGACAAACCCCAATAAAAGAAA	57.575	ATCAGGCCCCGAATAGAAGG	58.94		228	36811800	36812027		0.00832988	0.00832988
Chr07	Tri-	(TTC)4	12	36829259	36829270		CAAAATCCAGTGAGCCTCCG	58.91	TGGATGAAAGGGACCCAAGA	58.246		495	36828871	36829365		0.00832988	2.01779e-05
Chr07	Mono-	(A)10	10	36852421	36852430		CTCCTAGTCGAGTCACTCCC	58.329	CGGGCTCCAGACTTTCAATT	58.174		312	36852193	36852504		0.00832988	0.0028108
Chr07	Tri-	(AAT)4	12	36887052	36887063		TGTAGAGAAATCAAGAAGCACCA	57.772	TCGAGATCTAGCACGGGTTC	58.977		498	36886939	36887436		0.00832988	0.00832988
Chr07	Tri-	(AAC)7	21	36975826	36975846		GCCAGATGATGTGAAGGCTG	58.977	TTTTACCATCCCCAGACCCC	58.996		107	36975784	36975890		0.00832988	0.00832988
Chr07	Mono-	(T)10	10	37005507	37005516		TGACCTTGACTGAGCACGTA	58.676	ACCTGAAACATCGAGCCAAG	58.186		341	37005207	37005547		0.00832988	0.00832988
Chr07	Tri-	(CTC)4	12	37089313	37089324		TCCCCTACTGTACCCACTCT	58.61	ACCCTCTAGCTAGCTTACGC	58.679		472	37089201	37089672		0.00832988	0.00832988
Chr07	Di-	(AT)14	28	37109922	37109949		TGGACCCCTAGACTATGCCT	59.058	CCAACCCTTGCAGCATACTC	58.902		349	37109829	37110177		0.0028108	0.00832988
Chr07	Di-	(AT)18	36	37139876	37139911		TTTCTCCATGGGTTGCTTCC	58.077	CTTAGCTCATTCGCACACCC	58.99		315	37139759	37140073		0.00832988	0.00832988
Chr07	Mono-	(A)10	10	37169201	37169210		TTGCCACCCGTTATAGCAGA	59.094	TGTTGTAACGGCCCTTTTCG	59.054		372	37168898	37169269		0.000889183	0.00832988
Chr07	Tetra-	(GATT)4	16	37327251	37327266		GCCTACTTGTGCAAACCCAA	58.963	AGTGCTAGGACCGGGTTAAC	59.1		443	37327155	37327597		0.00832988	0.0028108
Chr07	Mono-	(T)10	10	37328840	37328849		GTGTTTGGTTCGAGGCATCA	58.765	TTTTGACAGAAGTTGCAGAGC	57.302		320	37328571	37328890		0.00832988	0.00832988
Chr07	Tri-	(ACC)4	12	37389250	37389261		CCTCTCTCAACCACACCCAT	59.013	TGCTTTCATGGCCTTTACCG	58.827		428	37388939	37389366		0.00832988	0.00832988
Chr07	Di-	(GA)6	12	37518585	37518596		GACTGGGTTGTTGCTTGGAG	59.046	TAGTCTGACCCTGTCCATGC	58.805		424	37518225	37518648		0.00832988	0.00832988
Chr07	Mono-	(T)10	10	37625490	37625499		CACTTAGACGCTCGAAAATGGT	59.006	ACCCCTTTTAAAGTCCCTAAACA	57.593		438	37625370	37625807		0.00832988	0.000889183
Chr07	Mono-	(A)10	10	37736582	37736591		TCCTGAGATGGTTGTTGGCC	59.962	TCATTTTCCCCAACAGCAGC	59.032		355	37736553	37736907		0.00832988	0.00832988
Chr07	Mono-	(T)10	10	37740059	37740068		CCGCATGAGACACCCATTTT	58.823	ATCCCGGTGGCCTAGATTTT	58.777		387	37739825	37740211		0.00832988	0.00832988
Chr07	Di-	(GT)6	12	37794339	37794350		TGGACTCCATGTAGCTCACT	57.762	AAGCCTGGGAATAAGCACCT	58.997		474	37794290	37794763		0.00832988	0.0028108
Chr07	Tri-	(ACA)5	15	37804344	37804358		GTACGACACCATGCGAGAAC	59.01	CCCAAACGCTCAAATCTGGT	58.752		377	37804213	37804589		0.00832988	0.00832988
Chr07	C	(AAC)4aatgctcaatg(AGA)5(TGA)4	50	37808415	37808464		TCAAGTAGCAGTAGTAGCGGT	58.28	AGGCATCAACGTGAGAGAGT	58.739		455	37808394	37808848		0.00832988	0.00832988
Chr07	Mono-	(T)10	10	37818794	37818803		ATGGCATTTTGGGAGCAAGG	59.093	TTATCAACGCTGCAAGACGG	58.924		440	37818730	37819169		0.00832988	0.00832988
Chr07	Tri-	(TTG)5	15	37834024	37834038		TTTCGGGCCAAATCAGTGTG	59.042	GGTACATCCTTTCCAGACCCA	59.087		484	37833581	37834064		0.000889183	0.00832988
Chr07	Di-	(AT)6	12	37835112	37835123		CCTCCTCCCTCAAATTCACG	57.97	ACTTGAATGAGTGATGCAGTTGT	58.86		500	37834708	37835207		0.000889183	0.00832988
Chr07	Mono-	(A)10	10	37836101	37836110		GGGCTTGGGTGATTAGGGTA	58.781	GCATGTTTTAAGGGATGTAACAGC	58.898		388	37836001	37836388		0.00832988	0.00832988
Chr07	Mono-	(T)10	10	37838762	37838771		GCAACTGAGCATCCCTTCAA	58.462	CGTGATAGTCAGGGCGGATT	59.611		397	37838475	37838871		0.00832988	0.00832988
Chr07	Di-	(AC)6	12	37843753	37843764		CCTTACCACACACCCCATCT	59.008	TTTCCCCTCTCTCTTGCCAG	59.013		421	37843515	37843935		0.00832988	0.00832988
Chr07	Mono-	(A)10	10	37844126	37844135		TGGCAAGAGAGAGGGGAAAG	59.013	AGAAAGGGAGATGGGTGCAA	58.924		249	37843917	37844165		0.00832988	0.00832988
Chr07	Di-	(CT)6	12	37862806	37862817		CGTATGCGCTCACTGTCAAA	58.932	CTGTACCTGGCCCAATCTGA	59.088		372	37862728	37863099		0.00832988	0.000889183
Chr07	Di-	(AT)6	12	37930603	37930614		ATGTCCCGACCATAGCCAAA	59.084	TCTTCTCTGTTCGTGTGGCT	58.959		460	37930309	37930768		0.0028108	0.0028108
Chr07	Mono-	(T)10	10	37982374	37982383		CGGTGGTTTGTGAGAACGAG	59.141	GCCATTATAGTCATTGGGCCC	58.829		461	37982045	37982505		0.00832988	0.00832988
Chr07	Di-	(AT)6	12	37993268	37993279		CGCGGCTTATCTAACTCCCT	59.325	CAGCAGTGTGAGTGATTCCC	58.553		478	37993101	37993578		0.00832988	0.00832988
Chr07	C	(A)10catacaattcat(AC)6	34	38010697	38010730		CCAACAACAACCACACAAGGA	59.178	GGGAGAGAAAGTGGGAGCAA	59.307		467	38010317	38010783		0.00832988	0.00832988
Chr07	Tri-	(TTG)5	15	38035872	38035886		TGCGTACATCATACCCTCCC	58.955	TGGAGCAAAAGTCTCTCCCA	58.566		236	38035822	38036057		0.000889183	0.00832988
Chr07	Tri-	(AGA)4	12	38043085	38043096		AACAGAAGGAAAATCAACCATTACT	57.16	TTCTTGCTCCTAGGGTATCTACT	57.595		347	38042989	38043335		0.0028108	0.00832988
Chr07	Tri-	(ATT)4	12	38056059	38056070		CCAACTGGGGTACTGGAAAA	57.332	TGTCGTGTTTGATCCTATTGTGA	58.111		335	38055841	38056175		0.00832988	0.00832988
Chr07	Tri-	(AAG)4	12	38082056	38082067		ACTCGTCTGATGGGGCATAG	58.956	TTTCTATTTCCACACGCGCC	59.2		189	38081999	38082187		0.00832988	0.000889183
Chr07	Tri-	(TTG)4	12	38106700	38106711		CACCCATCTTGCTTCACGTT	58.762	CCAACTTGAGGGCATTGACT	58.085		348	38106546	38106893		0.00832988	0.00832988
Chr07	Di-	(TA)14	28	38115767	38115794		AGGCATGGTCAAACGCAATT	59.032	GGGAGGCGACGCAATATTAG	58.571		488	38115650	38116137		0.0028108	0.000270038
Chr07	Tri-	(TTG)6	18	38131382	38131399		TCAGTTTGGGTCGCTAGTGT	58.955	TTTGCGGTGGTGGTTGATTT	58.885		376	38131089	38131464		0.00832988	0.00832988
Chr07	Di-	(AT)8	16	38172188	38172203		CTCGGTAGCAAGCTTTCACA	58.204	CCAAAATGCGGGGTGTTACA	59.038		484	38171893	38172376		0.00832988	0.00832988
Chr07	Di-	(AT)15	30	38184611	38184640		TGCATTAAGTGTGTGCGTGT	58.696	TGTCAAAATTTATGCAGGTTGACC	58.463		139	38184586	38184724		0.000270038	0.000889183
Chr07	Di-	(AT)6	12	38195325	38195336		ACGCACCATTCAATGTATATGTAC	57.46	TCGCAATCAATGAAATTCAACAGT	58.229		465	38195113	38195577		0.00832988	0.00832988
Chr07	C	(AT)6g(TA)11	35	38214598	38214632		AACACCATATGAGCGCTTCT	57.301	CGTGGTTTGGTTTTGATTTTACTCT	58.73		500	38214198	38214697		0.00832988	0.00832988
Chr07	Tri-	(AAT)5	15	38242072	38242086		GGGTCAGAAGCTAGTTTGGC	58.546	TCCATAAGAAGCTTGTAAGTGTTGT	58.704		431	38242021	38242451		0.000889183	0.0028108
Chr07	C	(TTG)4tttaatgaaagc(A)14	38	38287133	38287170		AGGTAGTGGTATGGACTGCG	58.888	ATTTTGTAACATGCGCGCAG	58.383		451	38287061	38287511		0.00832988	0.00832988
Chr07	Mono-	(T)10	10	38288464	38288473		TGCCCATGGATTCATCGACA	59.454	GAGCTACATGGTGTCCTTTTCC	58.99		445	38288112	38288556		0.00832988	0.000889183
Chr07	Di-	(AT)12	24	38380698	38380721		AGAGGAGGCATGGGAAACAA	58.924	CAAGTTTGTTCTGTGTTGGTACA	57.696		490	38380358	38380847		0.00832988	0.00832988
Chr07	C	(TA)11(CA)7	36	38420727	38420762		GCCTGAAGACGGTTAGCATG	58.99	CCCGGCCACCTATTGTATCA	59.238		370	38420563	38420932		0.00832988	0.0028108
Chr07	Tri-	(TAA)4	12	38425186	38425197		GCTGCAACGATTACCCAACA	59.122	TGCTCGAAGGTCTATTGCATG	58.446		348	38424961	38425308		0.00832988	0.00832988
Chr07	Tri-	(TGA)5	15	38427371	38427385		CGTCGTGGAGCTTGTCATTT	58.852	AGGGCTACATCTGGCATTCA	58.784		393	38427181	38427573		0.00832988	0.00832988
Chr07	Tri-	(TGA)5	15	38447549	38447563		TGCTCTTCCTTGCTTCTCCT	58.644	ATCATAGTCACCGTCCAGCC	59.247		274	38447320	38447593		0.00832988	0.00832988
Chr07	C	(AT)8t(TG)12	41	38483953	38483993		CACTGGGTCCGTTTAAGCAG	58.843	GCTGTCCCCTGATCACCTAG	59.244		379	38483821	38484199		0.00832988	0.00832988
Chr07	C	(TC)8(TA)11	38	38564971	38565008		TCCACCAAACAAGTTCCAAACA	58.834	CGGTCTCCTCCACTTTGTCA	59.32		490	38564631	38565120		0.00832988	0.00832988
Chr07	Tri-	(CTC)4	12	38571238	38571249		AAATGTGGCGAGCAAACCTA	58.096	AGGAGAATGGGGAGGATGAAC	58.869		493	38570780	38571272		0.0028108	0.000270038
Chr07	Di-	(AT)10	20	38573857	38573876		CCAGTTTGTGAGGATGTTGCT	58.767	ACTCACCATAACTTTGTCAGCTC	58.681		413	38573700	38574112		0.00832988	0.0028108
Chr07	Tri-	(GTT)4	12	38591051	38591062		CTCCCCTTCCTCTTAAGCCC	59.159	GAGTGTTCAAGGGATTGCACA	58.77		456	38590667	38591122		0.00832988	0.00832988
Chr07	Di-	(AG)9	18	38619343	38619360		AGAGTGGGAAGAGTTTGCGA	58.951	GGGAATGGTTACTGCCCTCT	59.08		395	38619037	38619431		0.00832988	0.0028108
Chr07	Mono-	(T)10	10	39150107	39150116		CCCCACATTGTAGCGATCCA	59.82	CGAGAACCATGTCAATCACCC	58.99		436	39149787	39150222		0.000889183	0.00832988
Chr07	Di-	(TA)9	18	39210266	39210283		AATCACCCCTGCACTTGTCT	59.226	TGTTTATAGGGGTGGGGCTG	59.077		368	39210031	39210398		0.000889183	0.00832988
Chr07	Tri-	(CAT)4	12	39252764	39252775		TTGTTGTGTTGTGCCCATGT	58.81	CCCACACCACTTGCACTAAC	59.048		352	39252666	39253017		0.000889183	0.00832988
Chr07	Di-	(AT)8	16	39318822	39318837		CTTCAAAAGCAAGACAACAAGGT	58.252	TGGTTACTCGAGGGAAAGGT	57.98		448	39318648	39319095		0.00832988	0.00832988
Chr07	Mono-	(A)10	10	39337885	39337894		GTGTTGTTGGTTGGCAAAGC	58.994	GTGACGGACAAAAGGGATCC	58.55		475	39337459	39337933		0.000889183	0.00832988
Chr07	Tri-	(TTG)4	12	39368511	39368522		TCCTTGGATCTCTTGCTTGTCT	59.091	TACTTTGGGCCATGCTTCCA	59.592		301	39368382	39368682		0.00832988	0.00832988
Chr07	Tri-	(TTG)5	15	39369048	39369062		AAAACTGGCGTCATTGTCGG	59.409	ACACATCATTCCCCTCCACA	58.629		249	39368952	39369200		0.00832988	0.00832988
Chr07	Di-	(CT)10	20	39385368	39385387		ACTGATGCTTGCATAGTGGC	58.613	ATCAAATGCCCCAACCCAAC	59.017		151	39385297	39385447		0.00832988	0.00832988
Chr07	Tri-	(TTG)4	12	39475912	39475923		TAGGGTGGGGATGATGGAGA	59.051	CCAAGGTCTCCACAAACACC	58.681		369	39475597	39475965		0.0028108	0.00832988
Chr07	Mono-	(A)10	10	39614670	39614679		ATCGATCCAGTGAACCAGGG	59.167	CCGGAGTATGATGGTCAAGC	58.129		246	39614513	39614758		0.00832988	0.00832988
Chr07	Tri-	(AAC)5	15	39616198	39616212		ATCCACCCTTAGCCCCTAGA	59.05	GGGTGCATCGAAAACCATCT	58.536		346	39615970	39616315		0.00832988	0.00832988
Chr07	Mono-	(T)10	10	39741969	39741978		AGGAGTACAAGGCTGGCAAT	59.005	AGAGGTCCCAATCTTGCCAA	58.924		375	39741780	39742154		0.00832988	0.000270038
Chr07	Di-	(TA)6	12	39755679	39755690		GTTTTATGGTGTAGGGGCTCC	58.349	TCATGCTCTCAATTTGAACCCT	57.962		476	39755263	39755738		0.00832988	0.00832988
Chr07	Penta-	(AAATA)4	20	39839761	39839780		AACCATCGACGGGCAAATTC	59.191	AATGCCAGAACGACCAACAC	59.048		447	39839735	39840181		0.0028108	0.0028108
Chr07	Mono-	(A)10	10	39842906	39842915		AGCGAGTTTCCGAGTTTGAA	57.766	TATTGAGCGCGTGAACAGTG	58.932		315	39842636	39842950		0.00832988	0.00832988
Chr07	Tri-	(TTG)9	27	39867645	39867671		GGTAGAGGTATGGACTGCGT	58.599	ACTCATTGCCCATCCTCCAT	58.771		356	39867583	39867938		0.000270038	0.00832988
Chr07	Tri-	(TTG)4	12	39881876	39881887		TGATGCTTGAAAAGTTAGTGGCA	59.112	AGCACAATCAGCCTACCACT	59.013		449	39881593	39882041		0.00832988	0.00832988
Chr07	C	(TA)7(GA)8	30	39902304	39902333		CAGGATTAAAAGGCGTCGCA	58.917	GCAACTAACCCTTCTAAATGATGC	58.417		495	39901928	39902422		0.00832988	0.00832988
Chr07	Mono-	(T)10	10	39906089	39906098		TGGAGGTTGTGAGGCTTGTA	58.57	GCAGATAAAGGGGAGGGTGA	58.787		428	39906034	39906461		0.00832988	0.00832988
Chr07	Mono-	(T)10	10	39916709	39916718		AGTCGTTGATCTTCGGTCAAG	58.052	TTCCAACAAAATCACGTGAACA	57.296		454	39916413	39916866		0.00832988	0.000270038
Chr07	Mono-	(T)10	10	39921501	39921510		TGGGAGTATACCGGTGCTTT	58.425	TGACAGAGCAAAACTAGTGAAGG	58.619		202	39921388	39921589		0.00832988	0.00832988
Chr07	Tri-	(GTT)4	12	39923140	39923151		TCCTACCTGTCCAGATCCCA	58.984	ACGTCGTCATCTGCAACTTG	58.86		259	39923098	39923356		0.00832988	0.00832988
Chr07	Di-	(AT)7	14	39994020	39994033		ACACACACATATATGCACCATTCA	58.808	ATTAACCCAGCCCAGACCAA	58.919		484	39993786	39994269		0.00832988	0.00832988
Chr07	Tri-	(ATT)4	12	40029640	40029651		AGCGGTGGTGAGTCTTCA	58.129	CGAACGCCACATGATGCTTA	58.994		357	40029368	40029724		0.00832988	0.000889183
Chr07	Tri-	(AAT)4	12	40087065	40087076		AGGACAGAGTTCCCAGCAAA	58.86	ATGGACAGGTGTAGGGTTGG	59.008		460	40086708	40087167		0.00832988	0.00832988
Chr07	Mono-	(A)10	10	40090488	40090497		GTGAGATCTGTCGTAACGGC	58.453	CGCTTTGCTGCTAAAGGGAA	59.119		490	40090199	40090688		0.00832988	0.00832988
Chr07	Tri-	(TAA)4	12	40090999	40091010		TCTCCTTCCCTTTAGCAGCA	58.343	CGCTGCTCTTGTGATTCTCC	58.995		451	40090664	40091114		0.0028108	0.00832988
Chr07	Mono-	(T)10	10	40096232	40096241		CTAGTGTAGAGTCTGTGGCGT	58.915	TTCTGCTGAAACCACCCCAT	59.518		240	40096090	40096329		0.00832988	0.00832988
Chr07	Mono-	(A)10	10	40103723	40103732		CAAAACAAAACCACATTCAAAACGA	58.406	GGACTTTGAAGGGGATTTTGTG	57.743		270	40103629	40103898		0.00832988	0.000889183
Chr07	Tri-	(AAC)5	15	40137338	40137352		TGTTGCATTCATGTTCGCGT	59.409	GGAGCGAAAGAAGGCACATT	58.831		347	40137149	40137495		0.000270038	0.00832988
Chr07	Tri-	(CTT)4	12	40183381	40183392		AGGCAGTATGGTCCTCAAGC	59.456	ATTGAGGGAGGTGGACAAGG	59.005		384	40183067	40183450		0.00832988	0.00832988
Chr07	Di-	(TC)6	12	40211071	40211082		GTGAAAATGAGGGCGGATCC	58.975	TGGAGCTAGCTTCCTATCGC	59.038		494	40210987	40211480		0.00832988	0.00832988
Chr07	Di-	(AT)16	32	40257097	40257128		CACGTGGCATCTTGTCTTGT	58.771	TCCAAGAATCTTAGGGCTCTGA	58.276		489	40256667	40257155		0.00832988	0.00832988
Chr07	Tri-	(TAT)4	12	40284651	40284662		GGCTTTCATTGTGTTGCCATG	58.929	GGTGGAAAGTGGGTGGGG	59.883		498	40284577	40285074		0.0028108	0.00832988
Chr07	Di-	(TA)6	12	40284883	40284894		CCACGTGGTATCTTGTCTTGT	57.96	TGTAGGGAGGGATAGGTCGT	58.771		312	40284848	40285159		0.0028108	0.00832988
Chr07	Tri-	(TGT)7	21	40305702	40305722		TGGACTGCGTACACTCTACC	58.829	GTTTCGAATAGACCCGCGAC	59.081		401	40305649	40306049		0.00832988	0.00832988
Chr07	Hexa-	(AAAATA)4	24	40318762	40318785		TGGTGGAAGAAAAGTCAAAAGTCA	58.986	CCTTTGCCTTTCCCAACACA	58.881		500	40318681	40319180		0.0028108	0.0028108
Chr07	Mono-	(A)10	10	40325049	40325058		CTTCCCCATTTTCCCTCTCCT	59.074	TGCCCCGACATCAATAAACTG	58.635		360	40325003	40325362		0.00832988	0.00832988
Chr07	Mono-	(A)10	10	40405451	40405460		CTTCTGTTGCCCTCCTCTCA	59.02	CACTGTTGCCGGGGAATATG	58.976		304	40405213	40405516		0.00832988	0.00832988
Chr07	Tri-	(TTC)4	12	40415472	40415483		TGTCTTCTCCTTCTTCTTTGTCTG	58.394	CAGTGACTTGTTTCTGTCCGT	58.449		335	40415447	40415781		0.0028108	0.00832988
Chr07	Mono-	(T)10	10	40418071	40418080		ACGGATTAAAATGAGCGGTGT	58.293	TCTGGATGAGGACCTTGGAG	58.129		365	40417996	40418360		0.00832988	0.00832988
Chr07	Di-	(GA)6	12	40470091	40470102		CAGCGATGTGGGAAAAGTGT	58.762	CAAACAAAGGTGCGGGTACA	58.974		498	40469738	40470235		0.00832988	0.000889183
Chr07	Tri-	(TTC)5	15	40473397	40473411		GCTGACGTACATGGGTTCAC	58.924	TGCTGAACTAAGAACTCACTCA	57.063		211	40473250	40473460		0.00832988	0.00832988
Chr07	Tetra-	(ATGA)4	16	40555453	40555468		CGGGACATGAACCATCGAAC	58.993	CCTTAGAGGCTTTAAAGGTGGT	57.697		494	40555267	40555760		0.000889183	0.0028108
Chr07	Di-	(AT)7	14	40582617	40582630		AGCTGAGTCGTGAAAGTGGA	58.959	TAGCGAGGTGAATGCTAGCA	58.889		495	40582255	40582749		0.00832988	0.00832988
Chr07	Mono-	(A)10	10	40693365	40693374		GCTCCCAAATGTGTCGAGTC	58.92	AAGTTGGCCCTGAAATGCTG	59.029		307	40693305	40693611		0.000889183	0.00832988
Chr07	Di-	(AT)13	26	40699892	40699917		TCACCCAATTATCCACCAAACT	57.604	GAGGTCCGAAGATGCTAGCT	58.963		367	40699708	40700074		0.00832988	0.0028108
Chr07	Di-	(AT)12	24	40700782	40700805		CACTGACTTGGTCCCGATCT	59.102	TGGTACGATCCCAACCAAAA	57.047		477	40700664	40701140		0.00832988	0.00832988
Chr07	Mono-	(T)10	10	40755469	40755478		AAAAGCTGGCCGGAAAGAAG	59.038	CGAGACACCAGTATTGAAGATGA	58.001		456	40755259	40755714		0.00832988	0.0028108
Chr07	Tri-	(TGA)4	12	40778613	40778624		CACCCAAACCTGAATCTGCA	58.38	GGGTACTCTCTATGGGTCCC	57.987		487	40778216	40778702		0.00832988	0.0028108
Chr07	Mono-	(T)10	10	40814046	40814055		GGGTAGAATGCATGCAAAAGG	57.831	CACGCTGTGTACATGACCTT	58.204		483	40813919	40814401		0.00832988	0.000889183
Chr07	Mono-	(A)10	10	40859460	40859469		TCCCGAATATCCCAGCCATC	59.016	ATCTAACCGACATGCCCCAA	59.084		428	40859308	40859735		0.00832988	0.0028108
Chr07	Tri-	(GAA)4	12	40904590	40904601		TAAAGCGATTGTCCACGTGC	59.206	CCCCGGAATGAGCTAGAGTT	58.876		447	40904235	40904681		0.00832988	0.00832988
Chr07	Di-	(TA)6	12	40921042	40921053		GGCTCTCAAAGTAACCTTGGTC	58.925	TCCAAGACACAACACCTCCA	58.791		218	40920867	40921084		0.000270038	7.97303e-05
Chr07	Di-	(AT)7	14	40942774	40942787		TGGATCCTTCTTTGTCTGTATGT	57.238	AGAAAATGGGATAGGATGCTAACA	57.734		499	40942489	40942987		0.000889183	0.000889183
Chr07	C	(TA)8gt(TA)6	30	40949115	40949144		GGTTTGCCCCATTGACTTTG	57.832	AGTGTGTGTGTGTGTATATTGTAGT	58.245		484	40948829	40949312		0.00832988	0.00832988
Chr07	Mono-	(A)10	10	40955126	40955135		GGTTATTCGGGCTGGAGGAT	59.234	TCAGTTGAACCCTACGGACA	58.293		431	40954778	40955208		0.00832988	0.000270038
Chr07	Di-	(AT)6	12	40966669	40966680		TTGGTTCCTAAATCGCGTGG	58.555	TACACACATCAGGGCCCATT	59.001		285	40966534	40966818		0.00832988	0.00832988
Chr07	C	(TTA)7tttatc(TATT)5	47	41024822	41024868		ACCCTCCACGAGTTTTAACCT	58.948	GCAGTGTGTTGGCCATAGTC	59.195		484	41024547	41025030		0.00832988	0.00832988
Chr07	C	(AT)6tatg(TA)9	34	41096314	41096347		TCAGGATGCAGAAGTGTACCA	58.744	AGCGTGTTCATGCTTAGACA	57.544		453	41096028	41096480		0.00832988	0.0028108
Chr07	Di-	(TA)9	18	41097408	41097425		GCTAAGCATTCTCAGCCGAT	58.124	ACACGTGGTACTTACTCTGCA	59.041		425	41097306	41097730		0.00832988	0.00832988
Chr07	Tetra-	(TATT)4	16	41247399	41247414		GCCTGCGCTGGGTTATTTAC	59.619	TCTCCGAAATCAACCCTGCA	59.31		356	41247293	41247648		0.00832988	0.00832988
Chr07	Tri-	(TAT)4	12	41300449	41300460		GGAGGGTAATGAATGGCCGA	59.528	GGGACTGCTACTAAGGACCC	58.879		259	41300371	41300629		0.00832988	0.00832988
Chr07	Di-	(AT)26	52	41305156	41305207		TGTCTCAGCTCAAGTTTGCA	57.67	TGCAAACACCGAACTAACCG	59.061		413	41304966	41305378		0.00832988	0.00832988
Chr07	Tri-	(ATT)4	12	41339506	41339517		TCTGGTTTTGCATAATTTCGGC	58.156	AGCGATGATCCATTAAAAGGATG	57.046		462	41339378	41339839		0.000270038	0.00832988
Chr07	Tri-	(TTG)4	12	41367547	41367558		AGACTGTCCATCCGTGACTT	58.366	ACCACTGCCACTACCACTAC	59.026		206	41367379	41367584		0.0028108	0.0028108
Chr07	Tri-	(AAG)4	12	41391166	41391177		AGAGGGCCGAATCCATGAAA	59.081	TGTACCCACACCCAATCTCC	59.011		136	41391116	41391251		0.00832988	0.00832988
Chr07	Tri-	(TAA)4	12	41430614	41430625		ACCTACTTTGTCCCACCAGC	59.599	ACCTGTGGCTTTGGTACTCA	58.863		429	41430482	41430910		0.00832988	0.00832988
Chr07	Tetra-	(ATAA)4	16	41440204	41440219		CACCTTGTCTCCGCACTCTA	59.111	TCGGTTTGGGTTTGGTGTTT	58.442		458	41439973	41440430		0.00832988	0.00832988
Chr07	Tri-	(GTT)4	12	41521168	41521179		GGCTTGGGTTGTGTGTTGAT	58.96	ACATGAGCCACACTGCCTAT	59.085		341	41521066	41521406		0.00832988	0.00832988
Chr07	Di-	(AT)7	14	41529491	41529504		GAGCACCGTACGACACTTTG	59.218	GTCTTTCGATGCAGAGAGGC	58.714		485	41529054	41529538		0.00832988	0.0028108
Chr07	Mono-	(A)10	10	41547293	41547302		ACGGGATTCTAAGAAGGGCA	58.42	GAATGTGACACCTCCCTCCA	59.016		301	41547231	41547531		0.00832988	0.00832988
Chr07	Tri-	(ATG)5	15	41572177	41572191		ACCACCTCACTTTCCTAGCC	59.015	AAATCCCCTCCACACACCAT	58.916		364	41572146	41572509		0.00832988	0.00832988
Chr07	Di-	(TA)6	12	41739438	41739449		ATTGAGCCTTCCGAAGCATG	58.613	AGGGGTGATTGTTGGAGTCC	59.301		385	41739186	41739570		0.00832988	0.00832988
Chr07	Tetra-	(TCTT)4	16	41749804	41749819		CCCTCGCCACCAATTTCAAT	58.815	CCCCACTCATGACTTGGAGT	59.013		482	41749600	41750081		0.00832988	0.00832988
Chr07	Tri-	(CTT)4	12	41791740	41791751		CCCTCAAAATCAGTCGTAGGC	58.719	AGAGTTGTCTAGGTTAGGCTGT	58.219		254	41791534	41791787		0.00832988	0.00832988
Chr07	Tri-	(CAT)4	12	41823321	41823332		ATCCGTGTTAGCCGTACTGT	58.82	AAGGATTGTGGTGCATGCTG	59.107		351	41823110	41823460		0.00832988	0.00832988
Chr07	Mono-	(A)10	10	41884040	41884049		AACCACAATGAACCTCACGG	58.395	ATTAGCTTCCCCGAGAGAGC	58.955		386	41883919	41884304		0.00832988	0.00832988
Chr07	Di-	(AT)12	24	41891209	41891232		GGGCTGGGCATATTTTGGTT	58.797	CATTGCCGAACTGAGGATGG	58.98		352	41891054	41891405		0.00832988	0.000270038
Chr07	Tri-	(TTG)4	12	41896398	41896409		TGGTGCTTTGTCACAGGGTA	59.159	AGGGCAACTTGGATAGCACA	59.302		365	41896329	41896693		0.00832988	0.00832988
Chr07	Mono-	(T)10	10	41908046	41908055		GGCTCAGCATGACCTACCTA	58.586	ATGCTCTAAATTGCCGGCAG	58.973		461	41907926	41908386		0.0028108	0.00832988
Chr07	Tri-	(ATA)4	12	42032953	42032964		GGACACCAACCTCTTAGCCT	59.015	CGCTTATCACACTGACCGTC	58.731		400	42032915	42033314		0.00832988	0.00832988
Chr07	Di-	(AT)7	14	42120200	42120213		AAGTGTCTCCGATTCCTGCA	59.023	CAGGTTCTTGCGGCTATCAC	58.99		317	42120047	42120363		0.00832988	0.00832988
Chr07	Tri-	(GAT)4	12	42178903	42178914		CGCTAGAACTCGTGGATCCT	58.974	TTTTGGTGCGGTATGTTGGG	59.038		175	42178829	42179003		0.00832988	0.00832988
Chr07	Tetra-	(ATAC)6	24	42213734	42213757		CTCACTGCCTTCTGAACTGC	58.845	ATCCCGTCAGATAGGCTTGG	58.948		490	42213550	42214039		0.00832988	0.00832988
Chr07	Tri-	(TGT)4	12	42221433	42221444		TCGTGTTGAGAAGGTTTGGA	57.008	CTCGACACCAATGCCATGTT	58.832		256	42221339	42221594		0.000889183	0.00832988
Chr07	Tri-	(ACA)4	12	42241572	42241583		CCCAGGACTCGATGGAAGAA	58.805	CCTTGGCTAAAAGAATGCATGC	58.808		341	42241385	42241725		0.00832988	0.0028108
Chr07	C*	(TA)9(TATG)4*	32	42265423	42265454		GGCATGCATTGTCTCAGCTA	58.328	GAAGGGACATACGGTAATGCC	58.509		396	42265103	42265498		0.00832988	0.00832988
Chr07	Tri-	(GGA)4	12	42287557	42287568		GTTTGGTGTCTGCTCGGTTT	58.978	GAGCGGTCTGATAGGTCCTC	59.044		261	42287371	42287631		0.00832988	0.0028108
Chr07	C	(TA)7(TG)14	42	42360586	42360627		GGTTGTGCTTCGAGATGACC	58.92	TCTGTAGGCTGCAAAAGTGT	57.362		477	42360559	42361035		0.0028108	0.00832988
Chr07	Di-	(AT)8	16	42370949	42370964		GGAGACATCGTGAAGACAAGC	59.004	ATCCTCTTCACACTGGGCTT	58.634		374	42370923	42371296		0.00832988	0.00832988
Chr07	Tri-	(AAT)4	12	42380315	42380326		CACTTGCCTGTCAGAAAGCA	58.688	AGGTTTGGGCGTTTTCATGG	59.321		355	42380249	42380603		0.00832988	0.00832988
Chr07	Tri-	(CAA)6	18	42390354	42390371		TCTAAGGCTTGAACCCGTGA	58.656	TTACCCTCCCCAAACCTCAC	58.93		190	42390222	42390411		0.00832988	0.00832988
Chr07	Di-	(CT)6	12	42448442	42448453		TTGGTGGTTGCTGGATTTGC	59.608	TCTAGACTGGTGTGCTTGCA	58.952		428	42448125	42448552		0.00832988	0.00832988
Chr07	Di-	(TC)8	16	42450128	42450143		GAAGCAGCACAGGGACAAAA	58.968	AAAGAGATTTGGGTGCGGTG	58.752		362	42449836	42450197		0.000889183	0.00832988
Chr07	C	(TCC)5(TTA)6	33	42547275	42547307		GGTTGCTGCATAGGGGTCTA	59.163	TCCCCAGTGCATGTATCCAC	59.454		208	42547236	42547443		0.00832988	0.00832988
Chr07	Di-	(AT)7	14	42547585	42547598		TGTTTGGGTGCTTAAGTCGC	59.051	GCCGACAAACCGAGCTAATT	58.916		440	42547346	42547785		0.0028108	0.000889183
Chr07	Mono-	(T)10	10	42583896	42583905		CCGTTGTTTTGAGTCCTAGCA	58.51	AGTGGTATAAAAGCGGTTCTGT	57.718		434	42583523	42583956		0.00832988	0.00832988
Chr07	C*	(A)10(AAT)4*	20	42646217	42646236		TCTACCATGAGCCGTAACCC	58.883	ACGATGACTTTTGGATTTTGCC	58.087		456	42645827	42646282		0.0028108	0.00832988
Chr07	Di-	(AT)8	16	42743276	42743291		TGATCGATCTAATTCCAGCCCA	59.028	TCCTGCTCAGTAGTTCGCAA	59.034		361	42743094	42743454		0.00832988	0.00832988
Chr07	Tri-	(TGA)4	12	42764309	42764320		GAGACGGTACCTGAGCAAGT	59.111	AGTCAGACAATACACGGGCA	59.026		436	42764274	42764709		0.00832988	0.00832988
Chr07	Tri-	(GTT)4	12	42765100	42765111		TGCCCGTGTATTGTCTGACT	59.026	TCAAAGCCCGCTCTAATGGA	59.091		448	42764690	42765137		0.00832988	0.00832988
Chr07	Di-	(TA)12	24	42838890	42838913		TGAATGACCAGCTGATGACCT	59.089	CACAAGGCCAAGGAATGAGT	58.085		252	42838755	42839006		0.00832988	0.00832988
Chr07	Tri-	(TTC)4	12	42858595	42858606		CACCCTGAAGCTCGTCAAAT	58.186	TCATGTGGAAGAGGGCAGTT	58.933		474	42858488	42858961		0.00832988	0.00832988
Chr07	Mono-	(A)10	10	42871605	42871614		GTGTCAGATATCCGCCCCTA	58.371	AGAAAATGGGTAGGCTCCGT	58.714		496	42871358	42871853		0.00832988	0.00832988
Chr07	Tri-	(ACA)7	21	42874374	42874394		GGGGAATGGGAGAGTGAAGG	59.451	CTGCGCACATCTTAACCTCC	58.99		386	42874061	42874446		0.00832988	0.00832988
Chr07	Mono-	(A)10	10	42881798	42881807		TTTTCCTCCCACCCTTCTCC	58.927	GGAGTCACCCAGGGAATGAA	59.008		266	42881637	42881902		0.00832988	0.00832988
Chr07	Mono-	(A)10	10	42951083	42951092		GTCGTATGGTGCACAGAAAGT	58.586	AAGTTGATGGCCCATTGACC	58.439		404	42951000	42951403		0.00832988	0.0028108
Chr07	Tri-	(TTA)13	39	42967696	42967734		GTGTGGCTTCGTGAAAACCT	58.978	GGCCAGGACACAAATTAAGGG	59.175		495	42967621	42968115		0.00832988	0.0028108
Chr07	Tri-	(ATT)4	12	43000906	43000917		AGAGGTTCGAACACTAGCCA	58.371	CCACGCAAAGGAATCGAGAT	58.343		490	43000515	43001004		0.00832988	0.00832988
Chr07	Mono-	(A)10	10	43021171	43021180		GGACGAGATGTGACCATGGA	59.176	AACTCGCCTTAAGACGGTCA	59.036		392	43020874	43021265		0.0028108	0.00832988
Chr07	Di-	(TG)6	12	43052716	43052727		TTAGTGTTGATGGGGTGGGG	59.298	CGGAAATCAACAGGGTTAGAGT	58.061		431	43052440	43052870		0.00832988	0.00832988
Chr07	Tri-	(TTA)8	24	43072739	43072762		TGGAGGACTTGCGATGGATT	59.088	GGTGGTAAGAGGCAGAGGAA	58.723		377	43072422	43072798		0.00832988	7.97303e-05
Chr07	Mono-	(T)10	10	43092730	43092739		ACTTGTAGTGTTGGTGGGGA	58.486	CCGTGTGTGGCTCTTTCAAT	58.762		436	43092578	43093013		0.00832988	0.000270038
Chr07	Tri-	(AAC)6	18	43116165	43116182		TACCCAGAGCCCAAGAAAGG	59.008	TAGGGCATTACTTGGTGGGG	59.077		354	43116129	43116482		0.000889183	0.000889183
Chr07	Di-	(CA)8	16	43169805	43169820		AATCGTCTGCTGTTACGGGT	59.393	TTATGGGTCGTTGTGTGCAA	58.031		236	43169716	43169951		0.00832988	0.00832988
Chr07	Tetra-	(ATTT)6	24	43170926	43170949		CTTTATTGCACCCTCCGAGC	58.983	ACCAAAACCACGAGTACCCA	59.161		252	43170805	43171056		0.00832988	0.00832988
Chr07	Mono-	(A)10	10	43280240	43280249		TCATCTGGACCCTTGAACCC	59.008	AGTTGGTTTCGTTGGACACA	57.883		481	43279834	43280314		0.00832988	0.00832988
Chr07	Tri-	(ATA)6	18	43287781	43287798		CGCAGACCTTACCCTACCTT	58.808	GACGGTCAGGTAGGTAGTCG	58.987		299	43287592	43287890		0.00832988	0.00832988
Chr07	Mono-	(A)10	10	43289742	43289751		CAAAACTTCACCGCCCCAAT	59.321	AGGCAAAAGCATGAAGTCCG	59.116		472	43289641	43290112		0.00832988	0.00832988
Chr07	Tri-	(AAC)5	15	43304409	43304423		GGGCACAATGTCACAAGGAG	59.116	TCTTACCCCAGACCCCACTA	58.905		175	43304289	43304463		0.00832988	0.000889183
Chr07	Mono-	(A)10	10	43343937	43343946		TCGATCCCACCCATTCCAAA	59.004	CCATATAGCTCGTGGGTGGT	58.951		457	43343567	43344023		0.00832988	0.00832988
Chr07	Tri-	(TTC)4	12	43407818	43407829		CCCTACCCTACCTATTGCCG	59.026	CTATCGGTGGAGGAGCAGTC	59.329		209	43407719	43407927		0.0028108	0.00832988
Chr07	Tri-	(GAA)5	15	43451133	43451147		AAGAGGAGGAGGGAGAGGAG	59.066	CCTTCATCCTTCTCCTCCTCC	58.954		263	43451029	43451291		0.00832988	0.00832988
Chr07	Mono-	(T)10	10	43599286	43599295		ATGGTGCACAAGATCGGGAT	59.452	TCTCTTGAGGGGATAAGGTCA	57.223		440	43599110	43599549		0.0028108	0.00832988
Chr07	Tri-	(AAT)4	12	43599780	43599791		TGACCTTATCCCCTCAAGAGA	57.223	GGAGGAGACAAGACGAAGCA	59.396		465	43599529	43599993		0.00832988	0.00832988
Chr07	Penta-	(AAAAT)4	20	43619638	43619657		ATCAATCAAACCCGTGGAGC	58.536	AGGTTGTCTGTGTGTTTGCC	58.897		463	43619261	43619723		0.00832988	0.00832988
Chr07	Tri-	(TCA)4	12	43624423	43624434		TTTCATCCTCCCGTCCATCC	59.163	TACACTCACCAACTCGAGGG	58.746		284	43624223	43624506		0.0028108	0.00832988
Chr07	Tetra-	(TTTA)6	24	43638698	43638721		AGGAAGTTGAAGTTGGAGGGA	58.581	GGCCCTCCCCGAGTTTAATA	58.866		489	43638339	43638827		0.00832988	0.00832988
Chr07	C	(AT)10(AG)10	40	43721734	43721773		GAGGATGAATTGAGGGTTGCT	57.99	TTCCCTCCATTTGCTCCCTT	58.916		463	43721630	43722092		0.00832988	0.00832988
Chr07	Tri-	(CTC)4	12	43810584	43810595		CATTCGTGTCGGTGGATCAC	59.001	AAGAGGGGCCAAGGATCTTC	59.077		319	43810542	43810860		0.00832988	0.00832988
Chr07	Di-	(AC)6	12	43857679	43857690		CCGAAAATGAGTCCCAGAGC	58.626	GGTTGTGCGTTGAACTCCAT	59.048		495	43857254	43857748		0.00832988	0.00832988
Chr07	Tri-	(TTG)6	18	43953455	43953472		TCTGTGTGCTTTCCTCTGCT	59.239	GTTAGTTTGGCCAGGGGTTG	59.034		441	43953214	43953654		0.00832988	0.00832988
Chr07	C	(ATG)4g(TGA)6	31	43991143	43991173		TAGGCATGAGTACGGTCCAC	58.891	TGTATACGGGGATTGTGCGA	58.887		445	43990787	43991231		0.000889183	0.00832988
Chr07	Mono-	(T)10	10	44001006	44001015		ACGTTTTCCTTATGTACGTGAAAA	57.398	CTTCACGGTTCAGGATGCTC	58.636		426	44000916	44001341		0.00832988	0.00832988
Chr07	Tri-	(GAA)4	12	44004004	44004015		ACACGACCATGTACACCACT	58.955	TGTTGCCCTTTAAGCTTCGA	57.736		490	44003742	44004231		0.00832988	0.00832988
Chr07	Tri-	(TGT)4	12	44014965	44014976		CCAAACCCCACTTGTGCTAC	59.041	ACCTGGTCTTCACAGCTCTG	59.316		386	44014939	44015324		0.00832988	0.00832988
Chr07	Mono-	(A)10	10	44015793	44015802		TCCCTCAAGCATGTTCAGGT	58.933	TTGAATCGGGGTGCATTGTG	59.113		480	44015558	44016037		0.00832988	0.00832988
Chr07	Tri-	(AAC)4	12	44017642	44017653		ACTACAGGAACAACGGCAGT	59.243	AAATGCAGGAAAAGGCTGGG	59.021		314	44017622	44017935		0.0028108	0.00832988
Chr07	C	(T)12(A)10	22	44020203	44020224		TGTAAGGGTCTTTGGCATGAA	57.483	TCCCGTCCTTGTTCTCCTAA	57.686		497	44020182	44020678		0.00832988	0.00832988
Chr07	Mono-	(T)10	10	44025096	44025105		GGATACCAGCATTTGAGGGT	57.263	ATCGCATGCACATCGTCAAA	58.914		402	44024998	44025399		0.00832988	0.00832988
Chr07	Mono-	(A)10	10	44036606	44036615		TTTAAACCCGCAACCCTCAC	58.679	ATGACATAGGCCACCACCAA	59.001		485	44036571	44037055		0.00832988	0.00832988
Chr07	Tri-	(GAT)4	12	44037313	44037324		TTGGTGGTGGCCTATGTCAT	59.001	ATAGAGGTAGGTCGGCATGC	59.03		383	44037036	44037418		0.021943	0.00832988
Chr07	Tri-	(AAT)4	12	44046144	44046155		CCTTATCGGCACTCCCCTC	59.251	CCCGTTTGGTACCTTGTGTG	59.051		395	44045867	44046261		2.01779e-05	0.000889183
Chr07	Mono-	(T)10	10	44048489	44048498		ACCATGTGTTGATCATAGTTTTGAA	57.477	TGTTGGGCCATACAATTTCTCA	58.228		387	44048185	44048571		0.000889183	0.0028108
Chr07	Tri-	(ACA)4	12	44095878	44095889		ACACAGGGGAGAAAATGGGT	58.842	ACTCCGGCAAGTAACTGACA	58.955		479	44095722	44096200		0.00832988	0.00832988
Chr07	Mono-	(T)10	10	44143742	44143751		AGCCAAAATGCCACAAACCA	59.164	AGGTGTCATATGCATCTTCGAA	57.593		426	44143420	44143845		0.00832988	0.0028108
Chr07	Tetra-	(CTAT)6	24	44147462	44147485		TACATTGGGCTTTGGGAGGG	59.665	ACAACTGCTTCGTCTTCTTCT	57.539		357	44147185	44147541		0.00832988	0.0028108
Chr07	Di-	(TA)6	12	44150888	44150899		GGGAGTACTTCGTCTGTCCA	58.458	TCCGAGACTAGTACATTCCCT	57.052		374	44150849	44151222		0.00832988	0.00832988
Chr07	Tri-	(TTG)9	27	44158623	44158649		ATGTGTTTGTGTGGTACCGC	59.051	AACGGGCCCTAAGTGTCAAA	59.525		469	44158490	44158958		0.0028108	0.00832988
Chr07	Tri-	(ATG)4	12	44207939	44207950		TGTGGTAGTTGGAGGCATGT	58.936	GACTCAAACAACATGCCCCT	58.379		470	44207572	44208041		0.00832988	0.00832988
Chr07	C	(ACA)5aacccagtgtattcccacttagtggggtct(G)11	56	44212882	44212937		CAGGGAAGATAGAGGCAGGG	58.945	GCAGAAGAGTAGGGCCAGAT	58.873		499	44212743	44213241		0.00832988	0.000270038
Chr07	Mono-	(T)10	10	44247983	44247992		GTGGCCTTCTTCGTTGATCA	58.192	CCAAGAGGGCGAAGAAGAAA	57.815		408	44247704	44248111		0.00832988	0.00832988
Chr07	Mono-	(A)10	10	44251395	44251404		TCGATGTTGTGGCTTAAAATCTCA	58.999	ACCTGCAAAACTACATTTATGGGA	58.671		164	44251311	44251474		0.00832988	0.0028108
Chr07	Tri-	(GAA)8	24	44254175	44254198		GGGATTGTTTCGACATGGCA	58.827	TCAGCTGGAACTTTTGAACGA	58.087		304	44254088	44254391		0.021943	0.00832988
Chr07	C	(G)10t(G)17	28	44254740	44254767		TCATTCCTTGACAACGCCG	58.461	TTTGGTTCGGTTTGGTTGCA	59.104		455	44254333	44254787		0.000889183	0.0028108
Chr07	Tri-	(AAC)4	12	44281791	44281802		TTCGTTGCAACAGATGGCTC	59.126	AGGAAACGGAGGGAAAAGGT	58.854		436	44281535	44281970		0.00832988	0.00832988
Chr07	Mono-	(T)10	10	44334562	44334571		TCCCCAGACCTTAACCCCTA	58.896	GTGTCCGTAGCATGAATCAAGT	58.738		471	44334524	44334994		0.00832988	0.00832988
Chr07	Tri-	(ACA)16	48	44341542	44341589		TCCGAGAAGCAGAACTCCAA	58.662	CTCCCCACAGCCCATTATGT	59.447		396	44341230	44341625		0.00832988	0.00832988
Chr07	Tri-	(ATT)4	12	44395893	44395904		AGCTCAAATTGGGGAATGCC	58.802	GGGACTAAATGCGATCCAGG	58.116		409	44395638	44396046		0.00832988	0.00832988
Chr07	Mono-	(A)10	10	44401999	44402008		AGTATCCCTCGAGTGCACAC	59.182	GGTTTCTGTGTAGCCGTGTC	58.854		480	44401587	44402066		0.00832988	0.00832988
Chr07	C	(A)12gaagagagttttgatccttatat(A)12	47	44444215	44444261		ATGAGATACGTAGGCAGCCC	59.03	TACCTCCATCATGCACGTGA	58.809		358	44444145	44444502		0.000270038	0.000889183
Chr07	Di-	(AT)20	40	44445673	44445712		TGTTTCGTTCAATTGTAGCTTGA	57.257	ATTCTCGTCGATCAAGTAAGCT	57.359		498	44445591	44446088		0.000889183	0.00832988
Chr07	Di-	(TA)11	22	44484145	44484166		CAGCCACACACCACATTGTA	58.397	AATTAGGACGGGGTGGAGTG	59.09		289	44484018	44484306		0.00832988	0.00832988
Chr07	C	(T)10aaaaaatgtgaac(AT)7	37	44497392	44497428		TCAATTTTGGAGGTGATAAACATGA	57.227	CCAGAAGGTCATTTTGTCTGAAA	57.227		492	44497087	44497578		0.00832988	0.00832988
Chr07	Di-	(TA)7	14	44500141	44500154		ACGAAGACCCCATTCTGACA	58.652	TCAGTATCCTCCCCACCTTC	57.824		417	44499930	44500346		0.00832988	0.00832988
Chr07	Mono-	(A)10	10	44532347	44532356		AGGTAGTGGTATGGTCTGCG	58.888	AGGTTCGTAATGAGGCAGTCT	58.82		477	44531945	44532421		2.01779e-05	0.00832988
Chr07	C	(T)10(G)11	21	44542854	44542874		TGTGATATTTTGTTTCCCACCATCT	58.984	TCCCACGCAAAACTAAGCAA	58.318		290	44542693	44542982		0.00832988	0.00832988
Chr07	C	(A)10(G)10	20	44543432	44543451		TTTGTGCTAATCTGGCCTGC	58.823	TGCTACTCCACTCTCCACTG	58.45		363	44543376	44543738		0.00832988	0.00832988
Chr07	Di-	(AT)7	14	44593407	44593420		ATGTCCCCAACCATAGCCAA	58.993	AGCAGTGAGAGTTGAACCCA	58.868		426	44593109	44593534		0.00832988	0.00832988
Chr07	Di-	(TA)6	12	44603578	44603589		AAGGCGAGTACTGTCATGCT	59.102	GTCCCTGTTCCCTATCCTGG	58.868		132	44603491	44603622		0.000270038	0.00832988
Chr07	Mono-	(A)10	10	44615636	44615645		ACTGTCAACTCACCAACTAAAGC	59.122	GCGTATGTGCCTCAGTTTCA	58.561		477	44615452	44615928		0.0028108	0.00832988
Chr07	C	(T)11gctgaagatagataccaatttagattttatttttttt(A)10	58	44618402	44618459		GGCAGACTAGGGATTAACACG	58.177	AAGGGCTACAAATGTGACGT	57.439		427	44618313	44618739		0.00832988	0.00832988
Chr07	Tri-	(AAG)5	15	44630072	44630086		CCAACCACAAGACTCAAAGCA	58.976	TCCTTCTTCCATTAGCTGACCA	58.819		500	44629871	44630370		0.00832988	0.00832988
Chr07	Di-	(AT)8	16	44640390	44640405		TTGCGCCTATGAGTGGTTTG	58.836	ACCCGATCCACAATATGCAT	57.043		481	44640120	44640600		0.00832988	0.00832988
Chr07	Mono-	(T)10	10	44677548	44677557		ATGATGATGATGATGACGACAAC	57.081	AGCGGTCTTTGTAGCATTTGA	58.222		396	44677415	44677810		0.00832988	0.0028108
Chr07	Mono-	(A)10	10	44729400	44729409		AGGTTCAAAGACCCAAAAGCA	58.254	TCTTTCACCCATGGAGCCC	59.309		342	44729094	44729435		0.00832988	0.00832988
Chr07	Mono-	(A)10	10	44734380	44734389		GGGCTCTTTTGACATGAGGG	58.532	ACTCCAAGATGATTCGGGCA	59.088		497	44734020	44734516		0.00832988	0.00832988
Chr07	Tri-	(GAT)4	12	44852955	44852966		TGGATGCACAATGAGACCCT	59.006	CAGATCATCGCCTGCAAGTC	59.064		413	44852692	44853104		0.00832988	0.000889183
Chr07	Tri-	(TTA)4	12	44865173	44865184		GAAATCGAGAGGGCGTCATG	58.787	GGCTAACCTCTTTCCTGGAG	57.299		288	44865086	44865373		0.00832988	0.00832988
Chr07	Di-	(AT)8	16	44896957	44896972		TAACACCGCTAGCCACAAGA	59.029	ACACTAGAGCCCTTTCAGCA	58.648		324	44896785	44897108		0.00832988	0.00832988
Chr07	Tri-	(CAT)7	21	44922249	44922269		AGGATGTGTTGGGGAGAAGA	57.955	CATTAAGGGCACGTCACCTG	58.913		485	44922055	44922539		0.0028108	0.00832988
Chr07	Mono-	(T)10	10	44958308	44958317		GCTCTGATACCACTTCTCGGA	58.975	TGAAGGGTGTAGAGAATGGACT	58.209		479	44957977	44958455		0.00832988	0.00832988
Chr07	Di-	(TC)6	12	44962685	44962696		TCCCAGGTAGTTTCACTCACC	59.024	AAAATGGATGCTGTGCTGCT	58.737		360	44962653	44963012		0.00832988	0.0028108
Chr07	Di-	(TG)9	18	44982227	44982244		GGGCTTAAAGAGGGTGGAGT	59.007	TTGCGTGGAGATACAATGCC	58.621		442	44981918	44982359		0.00832988	0.000889183
Chr07	Tri-	(CAT)4	12	45062623	45062634		ACTTGGAACTGAGCACCTGA	58.868	TCTCCCAGTGTGTGTGTGTT	59.091		391	45062508	45062898		0.00832988	0.00832988
Chr07	Tri-	(CAA)8	24	45279247	45279270		TGAATCGTGCTTTCTTCGGG	58.561	TTACCCTCCCCAAACCTCAC	58.93		462	45278854	45279315		0.00832988	0.00832988
Chr07	Mono-	(A)10	10	45297023	45297032		AGAGGAGTCTAAATAAGTGTGTGT	57.08	GACTACGGATTTGGCTTGCC	59.267		339	45296979	45297317		0.00832988	0.00832988
Chr07	Mono-	(G)10	10	45307178	45307187		TTGTTCGTAGCCTCAACCCT	58.947	GGTCATACATCGGCCACCTA	58.955		374	45306862	45307235		0.00832988	0.00832988
Chr07	Mono-	(A)10	10	45432625	45432634		CAGGAAATTGCTGGAATCGGA	58.632	AGGATGTGTGAGAGGTTGCA	58.941		492	45432448	45432939		0.00832988	0.00832988
Chr07	Tri-	(CAT)5	15	45458956	45458970		TGTATACGGGGATTGTGCGA	58.887	GAAAGGGCGCAGTAGACATG	58.99		433	45458906	45459338		0.00832988	0.00832988
Chr07	Tri-	(AAT)4	12	45540591	45540602		GTGATGCGCTAAGGGTCAAA	58.551	CAAGGGTTGTATGGGGTAGGT	59.08		468	45540253	45540720		0.00832988	0.000270038
Chr07	Tri-	(TGG)6	18	45596633	45596650		TCAAATCTCGAGTTCTCGCTC	57.862	ACTGACACCACAACCAATGC	58.968		471	45596244	45596714		0.00832988	0.00832988
Chr07	Di-	(GA)6	12	45600733	45600744		TTATGAACCCAAGGCGAGGT	59.011	TCCCTCAAATCTGACACCCC	59.008		397	45600501	45600897		0.00832988	0.00832988
Chr07	Di-	(TA)7	14	45697144	45697157		AGGAGGAGATGAAGAAAGTGATGA	58.971	CCAACTGTGAAGAACCGCTG	59.412		499	45696862	45697360		0.00832988	0.000889183
Chr07	C	(GAT)6(AAT)4	30	45845084	45845113		CCCTGTTGCTGTGAGTTGAT	58.098	TCCTTGCCTCTAACCATCGA	58.139		269	45845046	45845314		0.00832988	0.00832988
Chr07	Tetra-	(GTAT)4	16	45917697	45917712		TCACGAGCTCAGTTTTAGGACT	59.108	TCTGAAACTCGTGCCTCTGT	58.959		465	45917401	45917865		0.00832988	0.00832988
Chr07	Tri-	(TCA)4	12	45920755	45920766		TCTGCCTACGTCTACCACAC	58.829	TAGGCCATTCAAAGCAGGGA	59.001		476	45920683	45921158		0.00832988	0.0028108
Chr07	Tri-	(ATC)5	15	45976488	45976502		GGACCCCTTCTTAGACTGGG	58.795	GTGTAGCCCGACCAAGGATA	58.883		142	45976420	45976561		0.0028108	0.00832988
Chr07	Di-	(TA)10	20	46006650	46006669		TTCACGTACTGGGGCTCTTT	58.947	GTAGATGGCTTGGAGGGTGA	58.796		255	46006517	46006771		0.00832988	0.00832988
Chr07	Tri-	(AAC)4	12	46069356	46069367		TTAATGACACGGGCCTTTGC	59.115	CCGGGGATCTATCGGAAACA	58.955		355	46069124	46069478		0.00832988	0.000270038
Chr07	Tri-	(GAT)4	12	46250532	46250543		ATTGGCTGAGCAGTTCCAGA	59.305	TTCAGGAAGTGTGACCCTCC	58.943		158	46250450	46250607		0.00832988	0.0028108
Chr07	Mono-	(A)10	10	46254309	46254318		ATGGGCTTTCACCTACTCCT	58.027	AGCTCAAAGGACGTAACAACA	57.812		473	46253881	46254353		0.00832988	0.00832988
Chr07	Di-	(TA)7	14	46258982	46258995		AGGCAGGACATGTTCTTTGA	57.043	CTTGTCAATCGTCGTAGCCG	59.085		480	46258770	46259249		0.00832988	0.00832988
Chr07	Tri-	(TGT)5	15	46274772	46274786		AGGAGGGTTTGAGTGAGGTG	58.94	TGGCTCTTGAAGGTAGGGTC	58.723		441	46274617	46275057		0.0028108	0.00832988
Chr07	Di-	(AG)11	22	46286900	46286921		AGGAGATACACGCACACACA	59.034	AATTCCAAGCGGCAGTAACG	59.198		313	46286698	46287010		0.00832988	0.00832988
Chr07	Tri-	(AAC)4	12	46364475	46364486		CGGGATCCTAATGTGTGCAC	58.7	GGTCAGGGCACAAGTACAGA	59.315		449	46364397	46364845		0.00832988	0.000889183
Chr07	C	(T)12(A)11	23	46380891	46380913		CGGATTAATCTTATGCTTGGCG	57.929	TGGAAGAAAACAAATACTCGCTGA	58.939		340	46380649	46380988		0.00832988	0.00832988
Chr07	Mono-	(T)10	10	46382984	46382993		TTGTCCGTGTGTGTTCGTTC	58.999	CTCGCTCAACTTCTCAACCC	58.566		107	46382964	46383070		0.00832988	0.00832988
Chr07	Tri-	(AAT)11	33	46383156	46383188		GGTTGAGAAGTTGAGCGAGG	58.566	ACCCTCCCCAAGTCTTAAGC	59.007		474	46383052	46383525		0.00832988	0.00832988
Chr07	Tri-	(TTA)8	24	46391095	46391118		GCCTCTTCAAGTCTCTTCTACC	57.882	CTCACCTCCCATGACAGGTT	59.013		358	46390998	46391355		0.00832988	0.000889183
Chr07	Di-	(TA)12	24	46395608	46395631		TGGCTCAAATACCCTTCGTG	57.892	TGTGAAGAGGAAAGGTGTCAGT	59.228		429	46395581	46396009		0.00832988	0.000889183
Chr07	Di-	(AT)6	12	46425851	46425862		TCCGATGCTTGTGAGGGTAG	59.176	CCACATGAGACAAGCTACCC	57.97		464	46425574	46426037		0.00832988	0.0028108
Chr07	Tri-	(TTG)8	24	46541031	46541054		GGTAGAGGTATGGACTGCGT	58.599	TCACATGGTTCAGGGGAGTC	59.016		354	46540967	46541320		0.00832988	0.0028108
Chr07	Tetra-	(CATA)4	16	46579668	46579683		CCGACCATAGCCAAAACCAA	58.46	TACACGGCCCAGGTAAATGT	59.014		375	46579382	46579756		0.00832988	0.00832988
Chr07	Tri-	(CAT)4	12	46590150	46590161		ACAGGGTCTTCATGGGAGTC	58.72	CACGGGGTTCTTGAGTAACC	58.195		429	46589845	46590273		0.00832988	0.00832988
Chr07	Mono-	(G)10	10	46643083	46643092		TTGGGAAGCTGAAGAGGACA	58.566	TTTGGCTATGGAAGGGACCC	59.371		421	46642895	46643315		0.00832988	0.0028108
Chr07	Tri-	(TAA)4	12	46925102	46925113		TTTGTCCAATGGCTCAAGTTTT	57.248	GAAGGATTTGCACCGGAGTC	58.912		227	46924966	46925192		0.00832988	0.00832988
Chr07	Tri-	(TTA)4	12	47116745	47116756		CCGGCTAGAAGGATTTGCAC	58.983	TCAGATTGCAACTCGAACACC	58.857		210	47116658	47116867		0.0028108	7.97303e-05
Chr07	Di-	(TA)7	14	47118702	47118715		ACCTCGACCGTATGATATCAACA	59.113	CACAAGTGGCCGGTTTTATTAA	57.493		344	47118609	47118952		0.00832988	0.0028108
Chr07	Tetra-	(ATTA)4	16	47171365	47171380		TGCCTCTTAAATTTGTGTGTTTGA	57.786	AAGGGGTGCTGCTCTTGTAT	59.005		345	47171311	47171655		0.0028108	0.00832988
Chr07	Tetra-	(AATA)5	20	47193809	47193828		AACGTAGGGCCAACTTAGCA	59.312	GGTGAGGAGCAAGGTCAGAT	59.092		486	47193582	47194067		0.00832988	0.00832988
Chr07	Mono-	(T)10	10	47197574	47197583		GGGATTTTCATGTTCCGCCA	58.818	GAGCGAGCGAGATGATTCAC	58.872		227	47197527	47197753		0.00832988	2.01779e-05
Chr07	Mono-	(A)10	10	47198009	47198018		GTGAATCATCTCGCTCGCTC	58.872	TCTTTCTTTAAACCTCCATCCTTCT	57.908		313	47197734	47198046		0.00832988	0.0028108
Chr07	Tri-	(TTA)4	12	47221505	47221516		TTTGATGTGGGACCCTTCGA	58.939	GAGCTCCCATAATCTCGGTGA	59.036		463	47221092	47221554		0.00832988	0.00832988
Chr07	Tri-	(ATG)4	12	47331929	47331940		AAGTCGTGTTGATGCTGCAG	59.13	ACCGCTGATGACTACTCCTG	58.893		260	47331795	47332054		0.00832988	0.00832988
Chr07	Mono-	(T)10	10	47342747	47342756		AGGAATGGTGAACTCCTGCA	58.933	AGCTTGCTAGACTAGGCGTT	58.813		442	47342407	47342848		0.00832988	7.97303e-05
Chr07	Mono-	(A)10	10	47415522	47415531		CCTGTAAGGCGGTATCTTCATG	58.606	AGGCAGAGAACGACAAGGTA	58.371		332	47415279	47415610		0.0028108	0.00832988
Chr07	Di-	(TA)7	14	47442779	47442792		TCCGTCAGTCTTCGAAACCA	58.966	AGTACCATGCCACGGGTAAA	59.014		378	47442490	47442867		0.00832988	0.00832988
Chr07	Tetra-	(TCAT)4	16	47555423	47555438		GTCATCGGTTGCAACAGGTT	59.048	TAGAGCACATAGGCGTTGCT	59.176		363	47555164	47555526		0.00832988	0.00832988
Chr07	Di-	(TA)8	16	47619373	47619388		TGCCATCCTCGCTTTACTTTG	58.916	AATTACTCACCCTTTGCGCG	59.198		395	47619139	47619533		0.00832988	0.00832988
Chr07	Mono-	(T)10	10	47658130	47658139		AAAAGATGGGTTGTTGGGCG	59.321	GCCAACCACCTAAGGATCCT	59.08		495	47657763	47658257		0.00832988	0.00832988
Chr07	Tri-	(ATG)4	12	47736687	47736698		GCATAGCATTCACAGTGGGG	58.973	GCGGCTCTATAGATGGTGGT	59.03		341	47736540	47736880		0.000889183	0.00832988
Chr07	Tri-	(AAT)4	12	47772352	47772363		TCATCCAACCAAGCTAGTCGT	59.1	CCGTGTTAGGTGGGCTTTTA	57.812		458	47772231	47772688		0.0028108	0.0028108
Chr07	Di-	(AT)9	18	47883273	47883290		TGGATTAGCAACCCTGAGTCT	58.449	TGGAAACTACGCCCAAGACT	58.947		467	47883132	47883598		0.00832988	0.0028108
Chr07	Mono-	(A)10	10	47955014	47955023		TTCTGGAAGCAGATGGAGCC	59.746	TCCCACACCCATCTCATGTC	59.088		453	47954837	47955289		0.00832988	0.00832988
Chr07	Tri-	(ACA)4	12	47962526	47962537		ACATACAAGTGCAGTGGGGA	58.936	GTTCGTAGGTGTGAGAGGCT	59.111		424	47962500	47962923		0.00832988	0.00832988
Chr07	Tri-	(TTG)5	15	47965913	47965927		GGGGAAGGGGAGCTACAAAT	59.073	CGCGTTTCCTGTTTCTCCAT	58.843		427	47965569	47965995		0.00832988	0.00832988
Chr07	C	(ACA)5agaacagtcggccaagaataagaacacttcaa(T)10	57	47985636	47985692		ACCGTCCACTTAACACCACA	59.168	AAAGGGTCCTCAGTTTGTGC	58.308		343	47985487	47985829		0.00832988	0.00832988
Chr07	Mono-	(T)10	10	48012080	48012089		AAACCAACGTGATAGGCGAC	58.564	TCTGTGTGAAGAAGGCTGCA	59.531		483	48011847	48012329		0.00832988	0.00832988
Chr07	Di-	(AT)7	14	48042951	48042964		AGTCATGTCGGGTGCCTTAA	59.019	CCGCTAAACCATCTTCAGGC	58.983		442	48042851	48043292		0.00832988	0.00832988
Chr07	Di-	(AC)6	12	48088135	48088146		TCATGGAGAGCGAAGGGTAC	58.888	GAAGACGGGTTAGTGGGTGA	59.029		389	48087887	48088275		0.0028108	7.97303e-05
Chr07	Di-	(TA)8	16	48186945	48186960		AACCATCAGATCGACCGTCA	58.817	GTTCTTGTTCAAGCCCCACA	58.601		386	48186849	48187234		0.00832988	0.00832988
Chr07	Tri-	(TCA)5	15	48267845	48267859		TCGTCACCTGTAAGTCCACC	59.036	AGGAGCAGGTGAGATTAGCC	58.873		365	48267715	48268079		0.00832988	0.00832988
Chr07	Penta-	(TAAAA)5	25	48349752	48349776		TGTTACATCATTTCAACGTTTGGA	57.621	TCTTTTGTATGTCTGGTTCTGTGT	58.319		344	48349697	48350040		0.0028108	0.000889183
Chr07	Mono-	(T)10	10	48457328	48457337		TGGCCAATCAGCTAAAATGTCA	58.571	GTGGGGTACATGGGACTCC	59.087		389	48457211	48457599		0.00832988	0.00832988
Chr07	Tri-	(ATC)6	18	48974409	48974426		TCACAGATGAAAGGGCCACT	58.933	GCTCCGATACTATGCCGAGA	58.834		117	48974335	48974451		0.00832988	0.00832988
Chr07	Mono-	(A)10	10	49108664	49108673		GGGACATGAATGCTTGCCTT	58.811	CACACATGGCATCGTACTCA	57.991		446	49108395	49108840		0.00832988	0.00832988
Chr07	Di-	(AT)10	20	49113973	49113992		GCTCGGACCCTACATCACAT	59.247	AGTCCCGTTGCTTATGACCA	59.019		496	49113817	49114312		0.00832988	0.00832988
Chr07	Tri-	(TAA)5	15	49114261	49114275		GCTCGGACCCTACATCACAT	59.247	AGTCCCGTTGCTTATGACCA	59.019		496	49113817	49114312		0.00832988	0.0028108
Chr07	Di-	(TA)8	16	49115799	49115814		ATGACCCAAAGCCTCCTTGA	58.924	TCATTCTCTAGCCTTCTCGGG	58.689		470	49115405	49115874		0.00832988	0.00832988
Chr07	Mono-	(T)10	10	49158057	49158066		GAGCTTCGTCGGAATCAACC	59	ATTTCCCGCCAACTTTGTCC	59.034		436	49157914	49158349		0.00832988	0.00832988
Chr07	Mono-	(T)10	10	49159108	49159117		TGCTTGTATCGTCCTTCCCT	58.431	ACACAGGTCCCTTGGTTGAT	58.851		183	49159087	49159269		0.00832988	0.00832988
Chr07	Di-	(AT)14	28	49238335	49238362		TGCCCTATAGATGTGATATGCCT	58.635	TCCTTGGGCCAAATAATGCG	58.89		396	49238027	49238422		0.00832988	0.0028108
Chr07	Tri-	(TAT)4	12	49238603	49238614		CGCATTATTTGGCCCAAGGA	58.89	ACCGGAGTGAAAGTTTGGAAC	58.705		448	49238403	49238850		0.000889183	0.00832988
Chr07	Di-	(GT)6	12	49300686	49300697		GGTTTATGTCGGTTATAGGATCTCC	58.604	AGACTCACATAGCGCGAAGA	58.904		250	49300659	49300908		0.0028108	0.00832988
Chr07	Di-	(TA)6	12	49374807	49374818		ACGAAAGGTTGAAGCAGACATT	58.786	ACCCTTCATCGAGACCTTCA	58.061		429	49374576	49375004		0.00832988	0.00832988
Chr07	Di-	(TA)8	16	49375041	49375056		TGAAGGTCTCGATGAAGGGT	58.061	TGGCATCATTGGGTTTGCTT	58.65		168	49374985	49375152		0.00832988	7.97303e-05
Chr07	Penta-	(ATAAA)4	20	49375342	49375361		AAGCAAACCCAATGATGCCA	58.65	ACCCTTTATATTATCACCCATGCT	57.531		335	49375133	49375467		2.01779e-05	0.0028108
Chr07	Mono-	(A)10	10	49375985	49375994		ACAGGTAAAGAAACAAATAACCGAG	57.802	GGGAAAGTACATTCGTGTCCC	58.647		347	49375801	49376147		0.000889183	0.00832988
Chr07	C	(T)10g(A)10	21	49376206	49376226		CACGAATGTACTTTCCCCTACT	57.533	TCGAATGATCAGTCCCGAGA	57.947		340	49376131	49376470		0.00832988	0.00832988
Chr07	Tri-	(CCA)4	12	49380067	49380078		TTTGACCGTCTGACTGTGGA	58.884	GCATTCAGGTCAACAAGCCA	59.039		476	49379839	49380314		0.00832988	0.00832988
Chr07	Tri-	(TGA)4	12	49384651	49384662		ACGAGAGGCTTGTGAAGGAA	58.951	ACTTCCCTCAGTTGTCCCTG	58.94		233	49384572	49384804		0.00832988	0.0028108
Chr07	Mono-	(T)10	10	49395240	49395249		CATGAAAATTTGCCGTGCCC	58.922	TCCGCACCTAATTTCATGAGC	58.711		345	49395133	49395477		0.00832988	0.00832988
Chr07	Di-	(AT)13	26	49489037	49489062		TCAAGCCTGAGTTCTCGTGA	58.672	CGAGATGAGCCTCCACTTCA	59.18		349	49488869	49489217		0.00832988	0.00832988
Chr07	Mono-	(T)10	10	49497445	49497454		CTGTGTCTAACGTTTGCCCC	59.128	AGACTTGGCAAGGTTCATGG	58.085		371	49497284	49497654		0.00832988	0.00832988
Chr07	Mono-	(A)10	10	49542289	49542298		GAGTTGGCGGGTTTATGAGC	59.267	AGTTGTGATAGGCAGGCAGT	59.013		436	49542137	49542572		0.00832988	0.00832988
Chr07	Di-	(TA)6	12	49544020	49544031		TTGTTGTCAAGCATTGGGGA	57.921	ACACATGTGACAAGGTTGCA	58.239		420	49543725	49544144		0.00832988	0.00832988
Chr07	Tetra-	(ATAC)5	20	49559650	49559669		GCAAATGCGCCAGTACAACT	59.759	TCCACGAGTTCAGTAGCAGT	58.383		152	49559549	49559700		0.00832988	0.00832988
Chr07	Di-	(TA)11	22	49566755	49566776		CACGCCCTCAACAATATCCA	57.963	GCTGAGCCCTTATAGTCCGT	58.959		412	49566446	49566857		0.00832988	0.00832988
Chr07	Mono-	(T)10	10	49637483	49637492		GGAGCTCGTGGTGGTAGTTA	58.82	ACTAGAATGAAGCAGGCCCT	58.411		474	49637304	49637777		0.00832988	0.00832988
Chr07	Di-	(AT)8	16	49719008	49719023		ACGATGGCTGATCTTGTGGA	59.095	GGAACAGCGTGAAGAGTTGG	59.132		281	49718793	49719073		0.0028108	0.00832988
Chr07	Di-	(TA)11	22	49737067	49737088		ACTCTTAAGGCTGACGTGACA	59.039	GAGAAATTGGGCTGGGTGTG	59.109		226	49736993	49737218		0.00832988	0.0028108
Chr07	C	(TA)7tgtatgtatacatgcatgcata(TATG)4	52	49742266	49742317		AGGAAGTCAGTTGGTGGTGT	58.787	TCTAAAGCGGAGACTTCTAGTGA	58.413		262	49742166	49742427		0.00832988	0.00832988
Chr07	Tri-	(TCT)4	12	49813244	49813255		GGCCCAATTTCCTATTAACCCA	58.351	ATGTGACAAAGGGGATGGGT	58.916		310	49813126	49813435		0.00832988	0.00832988
Chr07	Mono-	(T)10	10	49980931	49980940		GAATGGCAAGGAGAAGCAGG	58.899	ATTACGATTGAAACAACGAAACAGA	58.049		415	49980602	49981016		0.0028108	0.0028108
Chr07	Di-	(TA)6	12	49981549	49981560		GGCCCATACCTTATACGGACT	58.745	TCTGCCTGTCAAAATCCAACA	58.057		428	49981516	49981943		0.0028108	0.0028108
Chr07	Mono-	(A)10	10	49982072	49982081		TGTTGGATTTTGACAGGCAGA	58.057	ACCAAACGAACTTAAGCACCA	58.354		257	49981923	49982179		0.00832988	0.00832988
Chr07	Di-	(TC)6	12	49986980	49986991		CACATGTCCAAACGCCTACC	59.198	TACCTCCCGCAAAGTAGCAA	59.022		397	49986658	49987054		0.000889183	0.0028108
Chr07	Di-	(TA)7	14	50031947	50031960		AAAAGGGAGTATGAGAGTAGTACAC	57.593	AGTTTGAGCTTCTTAATCCAGGT	57.752		369	50031627	50031995		0.00832988	0.00832988
Chr07	Mono-	(A)10	10	50825576	50825585		CTCGAGGTGACCAAAGCTTG	58.848	CTATTGGGGATGTTTGGGCG	58.968		500	50825351	50825850		0.00832988	0.00832988
Chr07	Mono-	(A)10	10	50843170	50843179		CGTCTTTGCTTCGCTTCCAT	59.201	CCTCCGATTCACCTCCGATT	59.247		322	50843004	50843325		0.00832988	0.00832988
Chr07	Tetra-	(GGGT)4	16	50849644	50849659		AGGAAGTGTATGCATGCCCT	59.078	GCACAAGAATAAAGCTGCGC	58.737		414	50849511	50849924		0.00832988	0.00832988
Chr07	Di-	(AG)6	12	50865882	50865893		TCGCTTAAGAGGTCAAGGCT	58.733	ACAGACGTCTTTGCTCTCCA	58.959		355	50865662	50866016		0.0028108	0.00832988
Chr07	Mono-	(A)10	10	50880694	50880703		GCAACAGCAGCTCTCTTCAA	58.767	CGCATTGATGGACCTCGAAA	58.631		483	50880451	50880933		0.00832988	0.00832988
Chr07	Tri-	(ATT)4	12	50913531	50913542		AAAAGACCAACATCCACGGC	59.041	TCGAGCCATTACAGTTCAAATCC	59.061		356	50913319	50913674		0.00832988	0.00832988
Chr07	Mono-	(A)10	10	50913989	50913998		TTTAAGTACCCGACCCGTCC	59.105	TTCCCAGTGTTCAATGTGGT	57.254		138	50913939	50914076		0.00832988	0.00832988
Chr07	Mono-	(A)10	10	50917928	50917937		ACACCTCTCAACGTCTACTTTT	57.332	GTCTTGCCTCTACAATGTGGT	57.941		405	50917865	50918269		0.00832988	0.00832988
Chr07	Di-	(AT)13	26	51340643	51340668		AAAGAGGGAAGGTGAGCAGT	58.56	GGGCATAGGATCCATCTGCT	59.01		252	51340464	51340715		0.00832988	0.00832988
Chr07	Di-	(AT)10	20	51363506	51363525		ACCCTGGACATCGAAGGAAG	59.095	CCACTGCAAACCATGTTCCA	58.961		496	51363375	51363870		0.000270038	0.00832988
Chr07	Tri-	(AGG)4	12	51759593	51759604		CGATGAGGACCTACGAGTTCT	58.71	AGGGGAAGAACTGGTGGATG	59.005		241	51759501	51759741		0.00832988	0.00832988
Chr07	Di-	(TA)8	16	51889379	51889394		TGACAAAAGAAAATCTATCGCTCAT	57.384	ACCATTTGATCTTGAGCAATGATT	57.46		337	51889354	51889690		0.0028108	0.0028108
Chr07	Di-	(TA)7	14	51901879	51901892		TGATGATCAGGTACCACATCG	57.267	TCGTAGTAGCATGGTACCTGA	57.714		189	51901743	51901931		0.0028108	0.00832988
Chr07	Di-	(AT)7	14	52054676	52054689		TCTTCGGTTCCTACATCGCA	58.821	TGACAGTGTAAGGGTGGGTC	58.947		417	52054539	52054955		0.00832988	0.00832988
Chr07	Tri-	(TTC)4	12	52229408	52229419		TTGACTCCCACATAGACGGG	58.808	ACGCACACAACCTCCAAATC	59.048		407	52229099	52229505		0.00832988	0.00832988
Chr07	Di-	(TA)6	12	52235609	52235620		ACCTTTCGGCTAGAGAACCT	58.06	CAAAACGCGCCTCCATAAGT	59.198		226	52235485	52235710		0.00832988	0.000889183
Chr07	Mono-	(T)10	10	52260054	52260063		CCTCATGTTGGTCCCACTTATG	58.718	CTTTGCAGAGGAGATGACGC	58.995		488	52259923	52260410		0.0028108	0.00832988
Chr07	Tri-	(TTG)4	12	52268184	52268195		TGGGGAGGTAAATCTGCATCA	58.796	GTTGCAGGTATCACTCAGCG	58.998		442	52267882	52268323		0.00832988	0.00832988
Chr07	Tri-	(ATG)4	12	52283102	52283113		AAGCAAGGGGAGGCATAGTT	58.997	GTCCCATTTCGAGAAGGCTG	58.626		300	52282878	52283177		0.00832988	0.00832988
Chr07	Di-	(AT)8	16	52501387	52501402		AGTGTCGAGGGAGGTTCAAG	59.03	GAAGACGGTTAGTGGGGTGA	59.029		460	52501083	52501542		0.00832988	0.00832988
Chr07	Di-	(TG)14	28	52508170	52508197		ACGCACATAGGAGGGTCAAA	59.019	CTTACACTCACACGCATGCA	58.853		319	52507901	52508219		0.00832988	0.00832988
Chr07	Di-	(AT)9	18	52526193	52526210		ATATCACATGCCGGGGTAGG	59.016	GATCGTGTGCTTATGTTGCG	57.923		243	52525990	52526232		0.00832988	0.00832988
Chr07	Mono-	(A)10	10	52579235	52579244		AGAGGGACAACTGTAGGCAC	59.023	TCTGACAAGCCACGTTAGGT	58.955		131	52579204	52579334		0.00832988	0.00832988
Chr07	Tri-	(AGA)5	15	52731081	52731095		ACAGTCCATATGCAGCAGGT	59.085	TGGCCCATCTAACTGCAAGA	59.009		383	52731056	52731438		0.000889183	0.00832988
Chr07	Tri-	(ATC)4	12	52738816	52738827		TGAATCGATACATGCCCTTTCA	57.85	TGTTAGCTTTTGGGGACTGC	58.384		292	52738708	52738999		0.0028108	0.00832988
Chr07	Tri-	(ATT)5	15	52741079	52741093		AGCATTTGGGATTCGGTTTCC	59.175	TGACCACAAATCCCATCGGT	59.304		454	52740698	52741151		0.00832988	0.0028108
Chr07	Tri-	(CAA)5	15	52749414	52749428		ACGCCTTAATCATTGCTCGT	57.976	TGGTCTTTGGTCATCTTCGTT	57.515		151	52749393	52749543		0.00832988	0.00832988
Chr07	Tetra-	(CTTT)4	16	52820015	52820030		ATGCAAGCCCTCACTCTCTT	59.01	GGGTGAGCAAAGGAAGCAAA	58.96		301	52819764	52820064		0.00832988	0.00832988
Chr07	Di-	(AT)6	12	52907897	52907908		TCTGATACCTAAGCACTGCACT	58.9	ACGTCGAGTATTGGTTTCGT	57.288		412	52907835	52908246		0.00832988	0.00832988
Chr07	Di-	(TA)7	14	52911609	52911622		CCGACTCAGACAATGGCAAT	58.257	GCCTTGTTACCTTTCTCGGC	59.197		353	52911300	52911652		0.00832988	0.00832988
Chr07	Mono-	(A)10	10	52950807	52950816		GATGTGCATGTTGTCCGTCA	58.844	CTGGACCTCGGTGTGATACA	58.817		482	52950633	52951114		0.00832988	0.00832988
Chr07	Di-	(AT)10	20	52968440	52968459		GCCCGCACAACTAGCAATTT	59.756	TGAGAGCTGCAAGGGAATGA	59.013		418	52968349	52968766		0.00832988	0.00832988
Chr07	Tri-	(TAG)4	12	52968607	52968618		GCCCGCACAACTAGCAATTT	59.756	TGAGAGCTGCAAGGGAATGA	59.013		418	52968349	52968766		0.00832988	0.00832988
Chr07	Mono-	(A)10	10	52993500	52993509		GGCTTGTACTCGACGTAACC	58.378	GCTTCTGTTCCTGTCTAGTCG	58.13		342	52993434	52993775		0.00832988	0.00832988
Chr07	Tri-	(TTC)4	12	53018663	53018674		GTTGGGCATTCACCAGCTAG	58.902	AGAGTCCACCAACCCAACTT	58.777		407	53018570	53018976		0.0028108	0.00832988
Chr07	C	(GAC)4aaagaatccaatgggtg(GCA)4	41	53026850	53026890		AGTCCTACTCCGTATCCCACT	59.148	TGCTTTCTGGTTCGAGGCTA	59.026		472	53026440	53026911		0.00832988	0.00832988
Chr07	C*	(CATA)4(AT)6*aa(AT)6	39	53077624	53077662		CCGATTCCTACAATGCGTGG	59.063	AGAGGCATGCTAAACCCAGT	59.005		210	53077492	53077701		0.00832988	0.0028108
Chr07	Mono-	(T)10	10	53097356	53097365		AGTTGGATGTAGGAGCTTAGGG	58.958	AGGGGCATTTTGGTCATTCC	58.428		130	53097334	53097463		2.01779e-05	0.00832988
Chr07	Di-	(TA)6	12	53124564	53124575		ACCGAAGCATACCCTAAGCT	58.503	CCACAATACCATAACCAATACGAGT	58.947		500	53124386	53124885		0.00832988	0.00832988
Chr07	Tri-	(TAC)4	12	53142950	53142961		TAGGCGCCATCATAACCTCA	58.581	TCGCTCGGGGACTAAATCAT	58.59		494	53142532	53143025		0.00832988	0.00832988
Chr07	Tri-	(TGA)4	12	53143123	53143134		ATGATTTAGTCCCCGAGCGA	58.59	ACCTACTACAGCTCGATGGC	58.966		281	53143006	53143286		0.000889183	0.00832988
Chr07	Di-	(TA)7	14	53280273	53280286		CCGGGTCGTAAAGGTGAAGT	59.681	ACTGCGCAGGAAAGGTAGAT	59.095		498	53279959	53280456		0.00832988	0.00832988
Chr07	Di-	(TA)7	14	53295200	53295213		CCAGTTCCCTCTTACCAGCA	59.016	AAGGCTGACTCCATTACCGA	58.431		419	53295174	53295592		0.00832988	0.00832988
Chr07	C	(CAA)4cacctctttcaaacacaaat(CAA)4	44	53355793	53355836		CAAAGAGCGCCAAGAACCTT	59.046	TGGCCGAGACTTGATGTTCT	59.023		405	53355735	53356139		0.00832988	7.97303e-05
Chr07	Tri-	(ATA)4	12	53375765	53375776		CTGTGCGGAGTAGGTAAGCT	59.182	TCTGGATCATCAAGAATAGCCTCT	58.846		461	53375353	53375813		0.00832988	0.00832988
Chr07	Tri-	(CCA)4	12	53383576	53383587		TTTGAGATTGCTGTGGGTGC	59.039	GCATGATAACAAAAGCCCGC	58.44		226	53383537	53383762		0.00832988	0.00832988
Chr07	Di-	(AT)10	20	53391506	53391525		CTCAACCACCCAATGTTGCA	58.961	GCTGTTCACACACACTAGGG	58.487		331	53391339	53391669		0.00832988	0.00832988
Chr07	Mono-	(A)10	10	53441209	53441218		ACTTGAGGGTCAGGAATGGG	59.005	CCCCGCAAAGTTCTCTCCTA	59.097		412	53440938	53441349		0.00832988	0.00832988
Chr07	Di-	(TG)7	14	53595652	53595665		TCATTGGCCTTGTTTGTGCA	58.882	TGGCCTGCATACTAGTGGTT	58.715		455	53595408	53595862		0.00832988	0.00832988
Chr07	Di-	(AT)11	22	53611254	53611275		ATGACCTGAAGCCACTGTGA	58.941	TGAGCACGTCACCTACAAGT	58.963		409	53610932	53611340		0.00832988	0.00832988
Chr07	Mono-	(A)10	10	53627692	53627701		ATTTCACGGGGATGGACAGT	59.008	CTTCCTGCGCCACTACAAAA	58.765		459	53627536	53627994		0.00832988	0.00832988
Chr07	Tetra-	(AATA)4	16	53675076	53675091		TGGCCCACAATCTGTCCTAA	58.633	GCATATGGCGTACAAGTGCA	58.986		233	53674972	53675204		0.00832988	0.0028108
Chr07	Tri-	(AAG)4	12	53676333	53676344		CTTAGCATCGCATCATGGCA	58.768	ACCACTTCAAGTTCTCCGTGA	59.239		450	53676138	53676587		0.00832988	0.00832988
Chr07	Tetra-	(ATAA)4	16	53680170	53680185		TGAGCATCAAATCAGCGTCG	58.998	CCTCTAGGGTTATGGGGTCT	57.203		339	53679962	53680300		0.00832988	0.00832988
Chr07	Tri-	(TAA)4	12	53741561	53741572		CCACCTCTCCTAACTCCAGC	59.173	GCCCTAGAGTGGTACTTGCT	58.804		500	53741147	53741646		0.00832988	0.00832988
Chr07	Tri-	(ATA)5	15	53749756	53749770		TCCCATAGCCCACAACAACT	58.928	CCTTATGGCCCTGGAGTGTT	59.374		290	53749552	53749841		0.00832988	0.000889183
Chr07	Tetra-	(TCAT)6	24	53791062	53791085		CCCCAGGACTCGATAGCATA	58.075	AGTGTTCATCCAAGGGTTCC	57.413		477	53790992	53791468		0.00832988	0.00832988
Chr07	Tri-	(AAC)6	18	53804731	53804748		GCTTTGCATGAGTTGAGGGT	58.749	TCTGTGTGCTTTCCTCTGCT	59.239		411	53804581	53804991		0.00832988	0.00832988
Chr07	Mono-	(T)10	10	53864300	53864309		TGTTCTTCCTTTAGACGGACCA	59.033	GTTCATGCTGGTTGTGGAGG	59.116		486	53863968	53864453		0.00832988	0.00832988
Chr07	Mono-	(T)10	10	53866656	53866665		AGCTCACAAACACCCTACGA	58.955	GCGACAGTAGCTTAAGTGGC	59		444	53866596	53867039		0.00832988	0.00832988
Chr07	Tri-	(TAT)4	12	53885744	53885755		TGATCTCTCAAGGGCCACAA	58.639	GACTACTATGCGAGCCACCT	58.966		194	53885666	53885859		0.00832988	0.00832988
Chr07	Di-	(TA)6	12	53891310	53891321		TTACGATATGGGTGTGTGCG	58.071	AAAGCAACCATGAAAGCCGT	58.96		220	53891288	53891507		0.00832988	0.00832988
Chr07	Tri-	(ATA)4	12	53907250	53907261		TCCCTGCAACATAATCGGGG	59.817	TAATTAAGGTGGTCCCCGGG	58.785		498	53906899	53907396		0.00832988	0.00832988
Chr07	Tri-	(GAT)4	12	53920561	53920572		TCCCTTCCTCCACTATCGGA	59.069	TCCTTGCCTTTGTTTCCCTT	57.53		465	53920161	53920625		0.00832988	0.00832988
Chr07	Mono-	(A)10	10	53923089	53923098		CCCCGATCAAGGAGGTTTCT	59.088	GATTGGCTGTGATCGTGACC	58.99		467	53922728	53923194		0.00832988	0.00832988
Chr07	Tri-	(GAT)4	12	53956339	53956350		GCATAGAGCGACCACTACCT	58.966	CTGCCATGGGATCAATGCTC	59.04		418	53955997	53956414		0.00832988	0.00832988
Chr07	Mono-	(T)10	10	53978521	53978530		CACCTCCTTTCTCCTTCCCA	58.638	ACATATGCACAGAGGCCTCA	58.793		482	53978459	53978940		0.00832988	0.00832988
Chr07	Tri-	(ATA)4	12	54093432	54093443		CCAAGAAGATCAAGTGCCCC	58.532	TCGACAACCACTGGACATGT	59.244		445	54093047	54093491		0.00832988	0.0028108
Chr07	Tri-	(ATA)4	12	54176958	54176969		GACCATTCCTATGCATCCACA	57.787	GGCTTTCAAGGGTGGTTTGT	58.88		248	54176830	54177077		0.00832988	0.000889183
Chr07	Mono-	(A)10	10	54179742	54179751		ATGAGGGAGAACTGGCCAAA	58.924	GCACCTAATATCCTGCTACCCT	59.093		485	54179677	54180161		0.00832988	7.97303e-05
Chr07	Di-	(AT)7	14	54193563	54193576		ACTCCTGGGATTGGTGGTTT	58.842	TAAACAGGCTCCAGTGCGTA	59.029		285	54193375	54193659		0.00832988	0.00832988
Chr07	Tri-	(TGA)4	12	54314676	54314687		CGGTTTGAGTCTACGCACTT	58.22	AGCCGTCAACCTCACCATTA	59.019		470	54314616	54315085		0.00832988	0.00832988
Chr07	Mono-	(T)10	10	54445973	54445982		TCAGCACCTCACCCCTTAAG	59.016	CGTCATGTGGATCTCTTTGTCC	59.067		485	54445632	54446116		0.00832988	0.00832988
Chr07	Mono-	(A)10	10	54478464	54478473		GTGTGTGTCTAGTTGGTTTCGT	58.808	AAGTCAAGCTGCTGTGTTGG	58.973		456	54478386	54478841		0.00832988	0.00832988
Chr07	Di-	(TA)8	16	55425907	55425922		ATTGTATTTTGTCCTCTGCTTTGT	57.345	CTTGGTTTCCCTATCGCTGC	58.983		478	55425594	55426071		0.00832988	0.00832988
Chr07	Tetra-	(TTTA)5	20	55494922	55494941		ACACGTCTGAATTTTGTGGGA	58.074	GTGCCAAATTCATAGGGGCC	59.247		383	55494810	55495192		0.000889183	0.000889183
Chr07	Mono-	(A)10	10	55504559	55504568		GCATTGGGTCTGATTCGTCC	58.983	TCCACAACCTGCCTTCATCT	58.933		221	55504375	55504595		0.00832988	0.00832988
Chr07	Di-	(AG)8	16	55506024	55506039		GCTTCAAAACCCACTTCCGT	58.97	TCAAAGATCCCTCCGCTCTC	58.885		483	55505584	55506066		0.00832988	0.00832988
Chr07	Mono-	(T)10	10	55506193	55506202		GGCACAAGTAGGGTATGGGT	59.083	ACACACTCAGCCAAACAAGC	59.259		160	55506138	55506297		0.0028108	0.00832988
Chr07	Tri-	(TCA)5	15	55518845	55518859		GCTCGGTAGGTGTACACAGA	58.829	GGCACACATGGTACTCGAAC	58.924		370	55518798	55519167		0.00832988	0.00832988
Chr07	Tri-	(TGG)4	12	55524212	55524223		ATAGAGCTGTAGTCCTCCGC	58.388	AGCAGAGGTTAGAGCAGCAG	59.464		484	55524006	55524489		0.00832988	0.00832988
Chr07	C	(TA)13aatac(AT)7	45	55592429	55592473		ACGACAAGGGCAGACATGTA	59.026	GCTTGGGATCACTTGTGGTC	58.831		463	55592359	55592821		0.00832988	0.0028108
Chr07	C	(TTC)4aaccatcctatt(TTC)5	39	55597079	55597117		CCCGTTCTTCACCATCCCAT	59.744	TCAAGCTTGTCAATGGAGCTC	58.57		292	55597057	55597348		0.00832988	0.00832988
Chr07	Tri-	(TTG)7	21	55686210	55686230		TGTTTTCTCTCTCTCTTTGCGA	57.678	CCCACAGCTAACACAACACC	59.048		419	55686091	55686509		0.00832988	0.00832988
Chr07	Tri-	(AAT)4	12	55695521	55695532		TTCATCCTTCCAGCTCACGA	58.734	TGGGGATATGGTGAGGGGTA	59.047		384	55695209	55695592		0.00832988	0.00832988
Chr07	Mono-	(C)10	10	55695868	55695877		TACCCCTCACCATATCCCCA	59.047	TAAAATTAGGCGGGGAGGGG	59.152		459	55695573	55696031		0.00832988	0.000889183
Chr07	Di-	(TA)6	12	55733754	55733765		TCGGTGGTGTGGTTATGGTT	59.234	ATGCCCGTATCACCGTACAT	58.955		478	55733601	55734078		0.00832988	0.00832988
Chr07	Di-	(TA)7	14	55739525	55739538		TGGCCATTTTCCTCTTCCCT	58.916	TGGAACCGTAACCCTCAAGA	58.28		385	55739448	55739832		0.00832988	0.00832988
Chr07	Mono-	(T)10	10	55753462	55753471		CCCACTCAACTTTTCAAGGACA	58.713	TAAAGGAGCTGGCAGAGACA	58.355		351	55753423	55753773		0.00832988	0.000270038
Chr07	Tri-	(TCT)4	12	55805278	55805289		TTCCCTGAGACCTAGAGCCT	58.988	GCCAGGCTTATGACTCATGC	59.05		236	55805085	55805320		0.0028108	0.00832988
Chr07	Tetra-	(TCTT)4	16	55845988	55846003		CCTCGAAGTGTGTCCCTCAT	59.102	TGTCTATGGGCAGCCTTTCT	58.711		332	55845699	55846030		0.00832988	0.00832988
Chr07	Mono-	(T)10	10	55894490	55894499		TCTTGGGGCATCAATTTCACC	58.821	TCTCGGTGTGTTTGCAAAGC	59.62		293	55894430	55894722		0.00832988	0.000889183
Chr07	Tri-	(CTA)4	12	55905584	55905595		ATGGTGTTGTTGGTCTGCTG	58.679	AATGTATTACGCGCGCCAAT	59.058		367	55905376	55905742		0.00832988	0.0028108
Chr07	Tri-	(ATT)5	15	55907978	55907992		TGCCAGCTTTAGGACTTGTG	58.104	ACACCAATACCATCCCACACT	59.007		270	55907934	55908203		0.0028108	0.00832988
Chr07	Tri-	(AAC)5	15	55920830	55920844		TGAAGGATTTGACACGCACC	58.765	ACAGCTCACCAAGGACATGA	58.941		415	55920808	55921222		0.00832988	0.00832988
Chr07	C	(G)14ttaattttatctatagttt(G)19	52	55973612	55973663		TGAGGTAAATTTCCAAGAGTTGCT	58.615	TGAGTTAGGCTTGAACATGGT	57.212		433	55973532	55973964		0.00832988	0.000270038
Chr07	Di-	(AT)14	28	55977836	55977863		AGCGAGCATAGAGTCCAACG	59.899	AGTGAATTTACAAGGGCATCTGA	58.078		500	55977617	55978116		0.00832988	0.00832988
Chr07	Tri-	(AAC)4	12	55991407	55991418		GCTAGGCTCTAAGTCCCAGG	58.955	GGGGTCTATCGAAAACAGCC	58.335		367	55991155	55991521		0.00832988	0.00832988
Chr07	Tri-	(TTC)4	12	56032101	56032112		AGGGTGGTCGTTCTCAACAT	58.943	TGACACCGATCACACTCTCT	58.089		453	56031735	56032187		0.00832988	0.00832988
Chr07	Di-	(AG)10	20	56043755	56043774		ATGACCCGAGACTATCCCCT	59.139	TGGGTTATTTGGAGGCATGTC	58.266		304	56043565	56043868		0.00832988	0.00832988
Chr07	Tri-	(TCT)4	12	56097918	56097929		CTTTCAGGGTCATGAGCACC	58.543	CCCTCAAGTGCTCGAGGTTA	59.104		327	56097740	56098066		0.00832988	0.00832988
Chr07	Di-	(AC)6	12	56126637	56126648		AAGGCTGACACCAATACCGA	59.019	TGGGTGGTTTTAGGAAGGCA	59.146		500	56126251	56126750		0.00832988	0.00832988
Chr07	Di-	(TA)6	12	56140143	56140154		CTTCGCCAAGTATGTGCTCA	58.274	ACCTTCAAAGCTTCGACCAA	57.658		187	56140116	56140302		0.00832988	0.00832988
Chr07	Mono-	(A)10	10	56164900	56164909		TGCTTTGAAATTGCATGTGAGA	57.412	CACCAAGTCTAATTAACCTGCCA	58.668		328	56164646	56164973		0.00832988	0.00832988
Chr07	Tri-	(GAA)4	12	56297050	56297061		TCAAGTCCACCAAATGCACG	59.049	TGGGTTGTGACTTTTCCGAA	57.578		336	56296875	56297210		2.01779e-05	0.00832988
Chr07	Tri-	(TAA)4	12	56301834	56301845		CCAATTCACAGTTCTACAAGTACCA	59.005	TGCATGATTGTCTGCGTGAT	58.258		497	56301634	56302130		0.00832988	0.00832988
Chr07	C	(AC)12(AT)7	38	56319488	56319525		ATATCCGCGGGTCTCATCTG	59.109	GCTCATTGGTGCGATATGGC	59.761		435	56319151	56319585		0.00832988	0.00832988
Chr07	Di-	(AT)9	18	56371385	56371402		CCACCTTAGGCCATGACTGA	59.088	TCAATAGCCATACTCGAGTCAGT	58.792		365	56371106	56371470		0.00832988	0.00832988
Chr07	Di-	(AT)10	20	56371581	56371600		ACCAGTGCAAGTCTGTCAAT	57.354	GCCATCACTGTGAACCGATT	58.547		265	56371493	56371757		0.00832988	0.00832988
Chr07	C*	(C)13(CA)6*	24	56376854	56376877		AGCACATAATTTGGCCACCT	57.764	TAGAGGGCTGCCTTTACCAG	58.796		342	56376793	56377134		0.000889183	0.00832988
Chr07	Tri-	(CAA)5	15	56415465	56415479		AGACTCAATCCCCTATGTAGCA	58.071	ATGCTCCTGTCCTGTCCATC	59.164		468	56415225	56415692		0.000889183	0.00832988
Chr07	Di-	(AT)10	20	56445332	56445351		CGGTTGGAGCGCTAGTATGT	59.898	AGCCGAGTCATGAAAGTGGA	59.023		500	56445234	56445733		0.00832988	0.00832988
Chr07	Tri-	(AAC)6	18	56465149	56465166		TGCAGTAGTCGCTCTCCTAC	58.619	ACCCTCTCCAGACCTCACTA	58.616		471	56464736	56465206		0.00832988	0.00832988
Chr07	Tri-	(CTT)4	12	56476411	56476422		AACAGCCCACCTCTCTTCTC	59.02	ACAATCCCCTCTGCTTCCAA	58.924		129	56476391	56476519		0.00832988	0.00832988
Chr07	Mono-	(C)10	10	56570428	56570437		TGGACATAACCCTAGCTTGCT	58.803	ACTAGGTTGGGGTCGAATCC	58.799		198	56570331	56570528		0.021943	0.00832988
Chr07	Tri-	(TCT)4	12	56595704	56595715		ACCCCTCCAACCTTTAGTCG	59.018	TGGTTTTGGTTTCTGGGCAA	58.427		387	56595436	56595822		0.00832988	0.00832988
Chr07	Tri-	(TTA)5	15	56596719	56596733		GCATCGCTCCACATTCCAAA	59.189	AGCAGCTAAGGGAGAATGGA	58.115		452	56596385	56596836		0.0028108	0.00832988
Chr07	Mono-	(T)10	10	56601002	56601011		CGGCAATTCAGAAGTCACGT	58.852	CTGAGCAGGTGTACATGTGC	58.918		466	56600889	56601354		0.021943	0.00832988
Chr07	Penta-	(TTTTA)4	20	56607752	56607771		CGGGATAGGTAGGCAGTCC	58.647	TGAAGAGCAGTTGATGGGGA	58.639		497	56607711	56608207		0.00832988	0.0028108
Chr07	Tri-	(GAA)4	12	56620794	56620805		CGTTGGTGGTGGTGATATGT	57.892	GCAATTCCTGGTGTCTTAGGC	59.254		447	56620740	56621186		0.000889183	0.00832988
Chr07	Tri-	(TTG)5	15	56629752	56629766		TGAGGATTGATTTTGAGGCCAC	58.908	GGCTTCCCTAACTGACAAGG	57.885		306	56629554	56629859		0.0028108	0.00832988
Chr07	Mono-	(T)10	10	56643751	56643760		TGCAAGGTAAAGCTGCGTAC	58.847	TGCCTCATTTCGGGGTAAGT	59.011		387	56643459	56643845		0.0028108	0.000270038
Chr07	Tri-	(CCT)4	12	56679640	56679651		CCTGAACTTGTCCGCTCAAC	59.132	AGGAGAAATTGGAGGTGGGG	58.997		405	56679301	56679705		0.00832988	0.00832988
Chr07	Di-	(AT)12	24	56691749	56691772		TGTACCCTCCTGCCACAATT	58.928	TTTGCTACTTTCCCGTGTGG	58.4		315	56691610	56691924		0.00832988	0.0028108
Chr07	Tri-	(TGT)6	18	56727632	56727649		GATGTATGTTGGTGTGTGTTGG	57.841	ACTCATCTGTTGCAAAGGTGG	58.767		491	56727596	56728086		0.00832988	0.00832988
Chr07	Tri-	(TTG)4	12	56730013	56730024		TGTTACTTTGCGGTCTGTGC	59.058	CAACACCACCAACCCTAACA	57.94		280	56729784	56730063		0.00832988	0.00832988
Chr07	Mono-	(T)10	10	56744452	56744461		CACACGGCCAAGACTACAAC	59.134	TGGCTGATCTTTTCCCCACA	59.223		430	56744085	56744514		0.00832988	0.00832988
Chr07	Tri-	(CAT)4	12	56819259	56819270		TACAGCCCACATCCGAAGAT	58.504	AGCAAGGAAAGGATGGCTCT	59.002		434	56819182	56819615		0.00832988	0.00832988
Chr07	Tri-	(ATA)4	12	56864850	56864861		TGAGCACCTGAACCTACATCA	58.744	TTCGTTCTTGTGCCCAAAGA	57.954		500	56864536	56865035		0.00832988	0.00832988
Chr07	Di-	(TA)10	20	56898504	56898523		GACACGAGACCCTTAGCAGT	59.111	CGGAATGCTACACGGTGTTC	59.281		396	56898208	56898603		0.00832988	0.00832988
Chr07	Mono-	(A)10	10	57043338	57043347		GTCACAAAACACGTCACCCA	58.912	TCTTTGTCTTGTGGTTGCTGA	58.002		453	57043163	57043615		0.00832988	0.00832988
Chr07	Mono-	(T)10	10	57181526	57181535		AGTGCTTCTTCCTCTTCTTCAT	57.093	TGTGACCTCCCTATACCCTCA	59.066		355	57181382	57181736		0.00832988	0.000889183
Chr07	Di-	(AT)10	20	57182512	57182531		CAGAGCGCGTACACCTAAAC	59.01	AGCTCCTCTCAAGTGCCTTT	58.937		237	57182490	57182726		0.00832988	0.00832988
Chr07	Tri-	(TAA)4	12	57192152	57192163		CGCTGAGCTGCCACTTATTT	58.91	AGCAGCGCATTACATTCCAT	58.316		350	57192013	57192362		0.00832988	0.00832988
Chr07	Mono-	(A)10	10	57198447	57198456		TGAGTTCCTATTTGTGCTCACG	58.674	TTCCAGTAAGCCACCGTGAT	59.019		317	57198370	57198686		0.00832988	0.00832988
Chr07	Di-	(AT)11	22	57212510	57212531		CAGGAGGGCTGAAGTATGGA	58.5	CTAGGAGATGTGCCCTTGGT	58.792		473	57212393	57212865		0.00832988	0.00832988
Chr07	Tri-	(TCA)5	15	57226291	57226305		GTCACTCTCCGACCTTACCG	59.549	CGTCATGGGGCTTGTTCTTT	58.752		246	57226267	57226512		0.00832988	0.00832988
Chr07	Di-	(CT)6	12	57586925	57586936		AAGCCTCCCCAATCACCAAT	59.288	CACACTCCATGGTCGTCTCT	59.109		311	57586815	57587125		0.00832988	0.0028108
Chr07	Mono-	(A)10	10	57599925	57599934		CCAATACAAAGAGCGCACCA	58.836	CCGCATCAAGATTGCATCGA	59.061		493	57599889	57600381		0.00832988	0.00832988
Chr07	Tri-	(TCA)6	18	57624955	57624972		GCGGAGGAATAATAGCCCCT	59.015	TGCAGATGATGTGGTTGCAC	59.117		152	57624914	57625065		0.00832988	0.0028108
Chr07	Di-	(TA)10	20	57634838	57634857		GCTACTCTGGGAAGGCTTGA	59.095	CCATCAGCCTAATCCATCCAG	57.931		500	57634388	57634887		0.00832988	0.000889183
Chr07	Tri-	(TTA)6	18	57635263	57635280		CCTACTGGGTTATGGGGCAT	58.851	ACGGGTCCATAGTCCAAATTTC	58.383		201	57635208	57635408		0.00832988	0.00832988
Chr07	Mono-	(A)10	10	57701984	57701993		AAAGCGGACATTGAGAGTGT	57.449	CGTGGGGCTTGAGTAATGTG	58.913		459	57701925	57702383		0.00832988	0.00832988
Chr07	Tri-	(GAA)4	12	57749582	57749593		CCAGCAAGCACACAAAGAGA	58.688	AAGAGGAAGGTTTGAGCCGA	58.943		168	57749540	57749707		0.00832988	0.00832988
Chr07	Tri-	(GAA)4	12	57769375	57769386		GCACAAACACAACCGGATCT	59.048	GGGTCACCTAAGAGAGTGGT	58.06		499	57769011	57769509		0.00832988	0.00832988
Chr07	Di-	(AT)8	16	57785570	57785585		AATAGGTGAGAACTGGGGCC	59.08	GAAGTGTTTTCGGGCCTTCC	59.403		271	57785450	57785720		0.00832988	0.00832988
Chr07	Tri-	(CAT)4	12	57826676	57826687		CCTTCAAAGAGGCATGGTGG	58.82	GGCGCAGATACTTCAAGTGG	58.99		340	57826627	57826966		0.00832988	0.00832988
Chr07	Tri-	(CAA)4	12	57974784	57974795		TTGCCATGGAGTACGACCTT	59.019	GAGTTGTCGAGCCATGTGTC	58.928		500	57974493	57974992		0.00832988	0.00832988
Chr07	Tri-	(TCC)4	12	58053750	58053761		TCTCATGCTTGTTGTGTGCC	59.046	AGTGGGTCTTGATTGGGGAG	59.005		445	58053480	58053924		0.00832988	0.00832988
Chr07	Mono-	(A)10	10	58164937	58164946		TGCATCATTGGCATGGTTGA	58.442	GAGAGCTCAGTAGGGCACAT	58.881		282	58164832	58165113		0.000889183	0.00832988
Chr07	Di-	(AC)6	12	58176405	58176416		GAGAAACTGCAGCCCACATC	59.193	ACGTGGGTTGTATGTTGGAC	58.113		415	58176065	58176479		0.00832988	0.00832988
Chr07	Tri-	(ATC)5	15	58195210	58195224		TCCTACCTTGAGAGCACAACT	58.39	GATAGCCCACACCATCTCCA	58.868		232	58195146	58195377		0.00832988	0.00832988
Chr07	Tetra-	(AAAT)4	16	58221475	58221490		TAATGGAGGTGCATGCAAGC	58.895	AGTTTGTTCCAGACGACCCT	58.871		276	58221430	58221705		0.000889183	2.01779e-05
Chr07	C	(AT)9ctatatata(TATG)7	55	58223486	58223540		ACTTTTCACCCTTCCTATGCTC	58.043	CAGAATTCCAAACGTTTAGGATTGA	58.091		398	58223252	58223649		0.00832988	0.00832988
Chr07	Tri-	(ATA)4	12	58359434	58359445		TTGTTATTGCTGCCACCGTC	59.122	TGTCAAATGTACCAAAACGTCCT	58.799		476	58359166	58359641		0.00832988	0.000889183
Chr07	Di-	(AT)13	26	58390030	58390055		CCAACACTGCCCATACCAAC	59.112	TCAAGCTGAGACTTGTTCCCT	58.95		432	58389656	58390087		0.000270038	0.00832988
Chr07	Mono-	(A)10	10	58406346	58406355		AGTCAACCCAACTACCACCA	58.486	AAAGTCATCTCTGGGGCGAA	59.016		390	58406207	58406596		0.00832988	0.00832988
Chr07	Di-	(AT)14	28	58414422	58414449		GCTTCACCGGCTGTAAAGTC	59.203	CTTGAGAGAGTGAGCACCGA	59.115		354	58414152	58414505		0.000270038	7.97303e-05
Chr07	Tri-	(ATG)4	12	58423114	58423125		CTCCTTCGACCCACCTTAGG	59.175	CCGGACATGGACCAAAACAT	58.455		396	58422801	58423196		0.00832988	0.00832988
Chr07	Di-	(TA)10	20	58426208	58426227		TTCATGCATGCTCCACTTGG	58.821	TGGCTTAGCTTTCCCTCGAA	59.019		343	58426059	58426401		0.00832988	0.00832988
Chr07	Di-	(AT)7	14	58441890	58441903		GGCTAGTGGGTTGAGCACTA	59.097	AGAGTTCGGGCCCATATAGC	59.023		240	58441783	58442022		0.0028108	0.00832988
Chr07	Mono-	(T)10	10	58443785	58443794		TGTCCCTTTTGTTGCTGTTTT	57.029	GTGGTTTGTCGTGGCTTCAT	59.048		433	58443699	58444131		0.00832988	0.00832988
Chr07	C	(CA)8(TA)6	28	58451967	58451994		CTCACACACACTCGCACAC	59.073	ACTAGGGACGGTGTAGGGAT	59.068		474	58451851	58452324		0.00832988	0.00832988
Chr07	Mono-	(C)10	10	58460644	58460653		AATCACCAGTCGCTGCAATC	58.91	ATCAGAGGGTCCAATCTGCT	58.109		218	58460513	58460730		0.00832988	0.00832988
Chr07	Tri-	(GTT)4	12	58465861	58465872		ACTCCGGTTGTTCCCATTCT	58.935	CTCCCAAGGAAGGCTCATGA	59.085		348	58465564	58465911		0.00832988	0.00832988
Chr07	Tri-	(CAT)4	12	58481034	58481045		CCCCATAGATCCTACCGCAG	59.102	TCGAACAGAGTCGAACCACA	58.973		462	58480962	58481423		0.00832988	0.00832988
Chr07	Tri-	(AAT)4	12	58498734	58498745		GACAGGCCCCAACTAACTCT	59.015	TGCTTGGTCATACATCCTCAGT	59.16		370	58498483	58498852		0.00832988	0.00832988
Chr07	Tri-	(GAT)4	12	58510335	58510346		AGCCAACATACCCGTAACCA	59.014	ACCACAGTTCCAAAGGTCCA	59.077		330	58510181	58510510		0.00832988	0.00832988
Chr07	Tri-	(GGA)4	12	58528639	58528650		CTGGCTGTATCGTGCAATGG	59.341	CAAAACATTGTTGGTGCGCA	58.715		461	58528298	58528758		0.00832988	0.00832988
Chr07	Tri-	(TTG)5	15	58536844	58536858		AGTTACAGCTCACCGAGGAC	59.111	ATGGGTGTGTGTCGGATTCA	59.31		492	58536465	58536956		0.00832988	0.00832988
Chr07	C	(AT)6acatac(AT)7	32	58632773	58632804		AGGGTCGTGTAAGATTGGCA	59.019	GCCTTGGCATTGGTATTGGT	58.806		498	58632385	58632882		0.00832988	0.00832988
Chr07	Tri-	(TGA)4	12	58647515	58647526		GAGTCCAACCAGCCCTATGT	59.088	CCAAGCCTATCACATGCCAC	58.973		316	58647399	58647714		0.00832988	0.00832988
Chr07	Tri-	(AAT)4	12	58669990	58670001		GCGCAAAAGAAAAGGTATGCG	59.351	TGGTCCCCGATTAGCTCAAA	58.719		385	58669903	58670287		0.00832988	0.0028108
Chr07	Di-	(AT)18	36	58727634	58727669		GGAACGGAGGATGGTGATGT	59.458	CTCCAGCCTTACCGAGCATA	58.959		173	58727554	58727726		0.0028108	0.00832988
Chr07	Mono-	(A)10	10	58923246	58923255		ACTCCACTTGCTACTCCACC	59.023	GGAAGTGAGGGTGTGTGAGA	58.951		367	58923188	58923554		0.00832988	0.00832988
Chr07	Tri-	(ATC)4	12	58954742	58954753		GGTGCTAAGGGTGGAGGAAT	59.08	TAGCTGCCTTGGAAGCTGTA	58.724		281	58954541	58954821		0.00832988	0.00832988
Chr07	Mono-	(A)10	10	59009140	59009149		GCATGCAACTAGGAGATGGG	58.398	ATTCCTAGACTGCCCCTTGG	58.783		482	59009000	59009481		0.00832988	0.00832988
Chr07	Tri-	(ATT)4	12	59026440	59026451		CAAATGCTGCTTGTACCGGA	58.836	TGCGTACATTCTACCCTCCC	58.883		489	59026146	59026634		0.00832988	0.00832988
Chr07	Tri-	(GTG)6	18	59376993	59377010		GGTGTCCGAAGAATGTGTGG	58.843	AACCATCAGTCACCACCACT	58.86		360	59376720	59377079		0.00832988	0.00832988
Chr07	Tri-	(TGT)6	18	59398581	59398598		AGACAAGACATGGAGCAGCT	59.017	TCTGGCGGGTGTATCAGTTT	59.019		432	59398274	59398705		0.00832988	0.00832988
Chr07	Tri-	(ATG)4	12	59402553	59402564		ACATGATAGTCTACGGGCGG	59.04	CTGTGGAAATGTTGCCAGCT	59.036		463	59402340	59402802		0.00832988	0.00832988
Chr07	Mono-	(A)10	10	59403389	59403398		GCGGGGCTTGGTGAAGATAT	60.179	TTGATTTGTGCAGGGTCGTG	59.049		366	59403365	59403730		0.00832988	0.00832988
Chr07	C	(A)13tcagactcttcacagaatcaccgcagaaaagga(AAG)4	58	59407983	59408040		CAGCCGCACTAACTCAACAG	59.207	CTACTGCGGTACTGCCCTAA	58.891		397	59407876	59408272		0.00832988	0.00832988
Chr07	Di-	(TA)6	12	59436052	59436063		AGGCACAGGTACCTCAACTC	59.023	GTATCAGCACAACACGCACA	59.135		303	59435783	59436085		0.00832988	0.0028108
Chr07	Mono-	(T)10	10	59437061	59437070		CAATATTTACGCGGGCCCAA	58.974	GGCAGCCTTGAGAAGAATTGA	58.56		495	59436637	59437131		0.00832988	2.01779e-05
Chr07	Tri-	(TCA)5	15	59463574	59463588		GTGCACTCATCAGGGAAACT	57.809	ACCAAAGAACAAGCAGCTCC	58.678		488	59463434	59463921		0.00832988	0.00832988
Chr07	Mono-	(T)10	10	59477987	59477996		TTCAAGGAATGCGTTTTGGC	57.853	ACTTGTTGATTGTCACGTTTCA	57.044		491	59477538	59478028		0.000270038	0.000889183
Chr07	Tri-	(TGT)4	12	59540791	59540802		TAATGCGAGGGTGGGTTGTA	58.722	TGCCGTGCTACATTCTACTGA	59.178		473	59540430	59540902		0.0028108	0.00832988
Chr07	C	(T)11(A)10	21	59548001	59548021		AGAGAGGTGAAATAGTGGAGTGA	58.322	ACCTCATGATGCTCAACCCA	59.006		282	59547804	59548085		0.00832988	0.00832988
Chr07	Tri-	(CAA)6	18	59557069	59557086		CTTCAGCAACCGATTCCACG	59.556	TGCGTACATCTTACCCTCCC	58.883		237	59556900	59557136		0.00832988	0.00832988
Chr07	Tri-	(GTT)4	12	59559024	59559035		AGGGAAAAGGAGAAGCACCA	58.851	AACTACCTTCCCACACTGCA	58.863		217	59558972	59559188		0.0028108	0.0028108
Chr07	Mono-	(A)10	10	59559444	59559453		GGCCGTGAGATTGTTTCAAGT	59.12	TGTGGTTTAGGAGGATGAGCT	58.449		366	59559323	59559688		0.0028108	0.00832988
Chr07	Tri-	(GAC)4	12	59586258	59586269		CCCAATCCAAATCCAAAGCCA	59.092	TACCGATTGACCGAGTGCAT	59.178		417	59586219	59586635		0.00832988	0.00832988
Chr07	Mono-	(T)10	10	59619627	59619636		TCAAGCTCCCTCGTGAACAT	59.023	GAGAAAGGGGTCCAAATCCA	57.101		451	59619554	59620004		0.00832988	0.00832988
Chr07	C	(A)14gaactttagtcagttacattttttttt(A)13	54	59623169	59623222		TGTCTCGTTGTTGGAAGCTT	57.674	TGTTACACATACGGGGAGCA	58.732		465	59623076	59623540		0.00832988	0.00832988
Chr07	Tri-	(TGA)4	12	59644886	59644897		GGTGTTTGGTAATCTTGCAAAAGT	58.644	ACGTGATTCATCTGTCAATTGTT	57.053		425	59644537	59644961		0.00832988	0.00832988
Chr07	Di-	(TG)7	14	59663081	59663094		TGAGGTTGTGAATACGTGTGT	57.538	ACAGGATAGTTCTCAAAATGCCA	58.078		132	59663059	59663190		7.97303e-05	0.000270038
Chr07	Tri-	(TTG)6	18	59699121	59699138		ATCTCCCCAGACCCCACTAT	59.047	AGGCTTCAACTTCACCCTCA	58.86		122	59699084	59699205		0.00832988	0.021943
Chr07	Mono-	(A)10	10	59782625	59782634		GCGGATCCAGGATTTTCAGT	57.956	TACCCCAAAAGCGGATCCTT	59.003		378	59782541	59782918		0.00832988	0.00832988
Chr07	Mono-	(T)10	10	59795238	59795247		CTCCCACTCAGCGTCTTAGT	58.822	GACCATTTGAAGTGGTGCGA	58.765		349	59795166	59795514		0.00832988	0.00832988
Chr07	Tri-	(TGT)4	12	59871246	59871257		GGTAGGGGTAAGGTGTGCAT	59.083	ATCCCCTCCCAAACCCAATT	58.899		326	59871181	59871506		0.00832988	0.00832988
Chr07	Mono-	(T)10	10	59873017	59873026		TGGCGATGATCCCTGTCTAC	58.959	GGCAAATCAAGTTGGGAGCA	59.032		486	59872627	59873112		0.00832988	0.00832988
Chr07	Di-	(CT)7	14	59897283	59897296		GCTTCGTCCACAACACACAA	59.27	TGAACACTCCATGACCTCCC	59.016		471	59897024	59897494		0.00832988	0.0028108
Chr07	Tri-	(ATC)4	12	59935876	59935887		ATCATTCTCCAACCTTGCCG	58.245	CGTGAGAGATTTCGACCCTT	57.343		324	59935837	59936160		0.00832988	0.00832988
Chr07	Di-	(AT)7	14	59938434	59938447		TATCATCCTCCGGCCTTGTC	58.951	TGGGATAGAGGAAGATGGTGT	57.579		271	59938253	59938523		0.00832988	0.00832988
Chr07	C	(TTC)4atttg(A)10	27	59962925	59962951		GTCTGCGTTCGTTAGCACAT	58.932	CTCCGGGCTGCTTAAACAAG	59.195		382	59962766	59963147		0.00832988	0.00832988
Chr07	Di-	(AT)11	22	59979567	59979588		GGCTGTTTCCAAGGCTTGAA	58.96	TGCTAAATGGCTGTCCCTCA	59.009		443	59979503	59979945		0.00832988	0.00832988
Chr07	Mono-	(T)10	10	59996211	59996220		ACCCTCTGATTCACCTTCGA	58.061	GGTTCAACATCCCTCTCGGT	59.386		460	59996064	59996523		0.00832988	0.00832988
Chr07	Di-	(AT)11	22	60087430	60087451		GGAGGCTCACAACTTTACAGC	59.193	CATTTGTCGGCATTGGGGAT	58.886		473	60087231	60087703		0.00832988	0.00832988
Chr07	Di-	(TA)7	14	60222275	60222288		CTGCCAACTGAGCTCCAAAG	59.12	CATGTGGAATAGAAACCCCGT	58.001		478	60221930	60222407		0.00832988	0.000270038
Chr07	Mono-	(G)10	10	60400332	60400341		AGGCTAAGGGATGGGTAGGA	59.05	CGTAGGAGAAAAGCCATGGG	58.332		462	60399940	60400401		0.00832988	0.00832988
Chr07	Di-	(AC)6	12	60437358	60437369		AGGGTTTCTAGAGTTTGGGGT	58.285	GGCGGTCAAACTTACGTGAT	58.564		464	60437222	60437685		0.00832988	0.0028108
Chr07	Tri-	(CAA)7	21	60676598	60676618		TGCACCCAGTAAATTATAAGTGCA	58.743	GGTAGAGGTATGGACTGCGT	58.599		356	60676328	60676683		0.00832988	0.00832988
Chr07	Di-	(TA)6	12	60678937	60678948		TGCTGGCCTAAGAAACATGC	58.823	ACGGGGATAAAAGGGAGCAA	59.003		130	60678890	60679019		0.00832988	0.00832988
Chr07	Tri-	(CCA)4	12	60687174	60687185		CAATACGTCACCCCAACACC	58.838	GGTACTGGAGTTGGTGGTGA	58.947		146	60687150	60687295		0.00832988	0.00832988
Chr07	Tetra-	(AAAC)4	16	60687599	60687614		ACCAACTCCAGTACCACCAA	58.486	TGACTGCCTTGGTGTTGTTG	58.898		403	60687281	60687683		0.00832988	0.00832988
Chr07	Tri-	(GAT)4	12	60745223	60745234		TTATCACCCCTAGCACGACC	58.883	TCCTCGAAAGCCATGCAAAC	59.119		224	60745169	60745392		0.000889183	0.00832988
Chr07	C	(T)10caaattttgcacctaaactaattaaaaaata(T)10	51	60754145	60754195		TCGCGACAAATTAAAATGGGGA	58.917	GGGGTTGATTTGGAGGAGGA	59		472	60753764	60754235		0.00832988	0.00832988
Chr07	Mono-	(G)10	10	60754551	60754560		GATGACGTACTGTTGGCACA	58.209	CCGCAACTCACACTTGTACA	58.423		282	60754513	60754794		0.00832988	0.00832988
Chr07	C	(CTAC)4(CTAT)7	44	60781933	60781976		TCGGTGCTAAATAATCCTCCCA	58.957	TCATGTGTGATTTCAAGCAAGTT	57.481		287	60781882	60782168		0.00832988	0.00832988
Chr07	Mono-	(A)10	10	60929700	60929709		ACCGTGTGACATCTCGTGAT	59.111	ACAGCTGCCCAAGAACAAAA	58.516		410	60929612	60930021		0.00832988	0.00832988
Chr07	Di-	(TA)7	14	61064284	61064297		CGTGAGGGTTGGTCTTGATG	58.557	AGCATGTCACTCAGGGAACA	58.941		351	61064038	61064388		0.00832988	0.00832988
Chr07	Tetra-	(TTAA)4	16	61077991	61078006		CTTGGGGAGAGTAAGGTGGT	58.342	TTCCACTACGACTCCATGCA	58.738		484	61077860	61078343		0.00832988	0.00832988
Chr07	Mono-	(A)10	10	61101363	61101372		TCTCCGTATCAATCCGCAGA	58.312	TACTGGTGGTGTTGGTCGTC	59.61		493	61101063	61101555		0.00832988	0.00832988
Chr07	Tri-	(GAA)4	12	61102688	61102699		GGCATGCCTCATTTCACACA	59.11	ACAACCATCCCTGACAACCA	59.15		400	61102428	61102827		0.00832988	0.00832988
Chr07	Di-	(AT)13	26	61144450	61144475		TGTGGGTGCCTTCTTACGAT	59.019	TGTGTCTCTGTGTCCTGCAT	58.949		259	61144357	61144615		0.00832988	0.0028108
Chr07	Di-	(TA)9	18	61214347	61214364		GCATGTCCCGGCTTAGATTG	59.053	TCTGCACGATGACTCATGGA	58.815		439	61214068	61214506		0.0028108	0.00832988
[truncated: 20,027 more rows]
