# Supplementary material for: A comprehensive characterization of simple sequence repeats in pepper genomes provides valuable resources for marker development in Capsicum
Source: Sci Rep. 2016 Jan 7;6:18919. doi: 10.1038/srep18919 (PMC4703971; doi:10.1038/srep18919)
Supplement: Supplementary Table S9 [file srep18919-s7.xls]

## Sheet: Chr10-12
Supplementary Table S9. List of 23611 unique SSR primer pairs identified from the chromosomes P10 to P12 of Zunla-1 reference genome.
Chromosome	SSR unit						Unique primer pairs					Product				E-value
	SSR type	SSR motif	Size	Start	End		Forward primer (5'-3')	Tm(°C)	Reverse primer (5'-3')	Tm(°C)		Size	Start (bp)	End (bp)		Forward	Reverse
Chr10	Mono-	(A)10	10	32903	32912		AATAGGTTGTCAAGGGCGGA	59.011	TGCGATTTTCCGTGTGTGTT	58.982		279	32805	33083		0.00832988	0.00832988
Chr10	Tetra-	(GACA)4	16	41037	41052		GTGTCCTCAAATGCTCGTCC	58.92	GTTCATGCCTACGTAGCAGC	59.069		155	40993	41147		0.00832988	0.00832988
Chr10	Mono-	(A)10	10	42761	42770		TCCCGAAAGACCCTTGAGAC	59.026	GAAAATCCTCGCTCTGCCAC	59.27		350	42539	42888		0.00832988	0.00832988
Chr10	C	(TG)8tttcatgttg(A)11	37	44555	44591		GATGGTGGCTTGTGATGGTG	59.187	TCCAAAGGTCACACTAGGCC	59.309		468	44306	44773		0.00832988	0.000889183
Chr10	Mono-	(T)10	10	48355	48364		AGGAAAATGTCAACTCTGCACT	58.175	TGTCTCTATACTCAAGACTCGAACT	58.592		474	47920	48393		0.0028108	0.00832988
Chr10	Di-	(TA)9	18	48503	48520		ACGTTGGATTTCTCAAAGCGA	58.51	GGGTAAAGCGTTTCACAGCA	59.051		268	48423	48690		0.00832988	0.00832988
Chr10	Di-	(AT)13	26	48784	48809		TGCTGTGAAACGCTTTACCC	59.051	TTTCTGACGACCAAACACCA	57.595		457	48671	49127		0.00832988	0.00832988
Chr10	Di-	(TA)6	12	52563	52574		TAAAAGACTGACTCCGCCCC	59.388	TCTTCAACTCCCCTATGGCC	58.787		412	52441	52852		0.000889183	0.00832988
Chr10	Mono-	(A)10	10	56429	56438		TCGAGCCCTGGGTATGAAAA	58.719	TGTCACGTCAGCACAAAAGG	58.986		227	56306	56532		0.0028108	0.00832988
Chr10	Tri-	(TGT)4	12	64505	64516		AGGTAGTGGTATGGACTGCG	58.888	GGCATATTGTCCCTTGCCAA	58.516		172	64438	64609		0.00832988	0.00832988
Chr10	Tri-	(GTT)4	12	65893	65904		CGCACCCACTGACATTTTGA	59.049	ACACGTCGGTTACTAGCCAA	59.039		477	65555	66031		0.00832988	0.00832988
Chr10	Tri-	(TTG)5	15	72593	72607		GGGTCTATCGGAAACAGCCT	59.169	GCTTTCCTGCATGACCAGTT	58.749		424	72493	72916		0.00832988	0.00832988
Chr10	Mono-	(T)10	10	79235	79244		CCACAGATCCTCCTTCACCA	58.721	AACTGTGTCACGAGCAACCT	59.822		155	79117	79271		0.00832988	0.00832988
Chr10	Mono-	(T)10	10	83391	83400		GTCTTCCTCCTTCGCCTCTT	59.101	ATAGTGCAGTGAATGGGGCT	59.078		415	83070	83484		0.00832988	0.00832988
Chr10	Tri-	(TGT)6	18	102120	102137		CCCGAGGTAGTGGTATGGAC	58.962	TGGGTTTATTTGGGCCTGGA	59.213		225	102046	102270		0.00832988	0.00832988
Chr10	Tri-	(TTG)5	15	106486	106500		ATTTTACCCTCCCAGACCCC	58.694	TCCTTGAGTTTGTTGCCTGC	58.968		256	106444	106699		0.00832988	0.00832988
Chr10	Tri-	(TGT)5	15	111835	111849		TTCGCGTTGATTGGCTTGAT	58.836	GCGGTTTGGTTGTTTTGTCG	59.082		498	111454	111951		0.00832988	0.00832988
Chr10	Tri-	(GTT)4	12	115560	115571		TCCTTAGACCCCACGTTGTG	59.317	GGAGCCTTGGAGTAACAGGT	59.015		466	115521	115986		0.00832988	0.00832988
Chr10	Tetra-	(TTTG)4	16	126303	126318		ATGTTCGGATCCAGACGTGT	59.104	CACATGCTCATTGTGGGGAC	59.187		488	125970	126457		0.00832988	0.00832988
Chr10	Tri-	(ACG)4	12	143254	143265		CTAATCGTGGCGGGTTCAAC	59.275	CCACGAGGTAGGAGTAAGGTC	58.977		194	143150	143343		0.0028108	0.0867049
Chr10	Tri-	(AAC)4	12	143387	143398		GCGTGTATGCTGACCTTACTC	58.806	ATTCGTTGGCCCTTCGGA	58.926		447	143312	143758		0.0028108	0.0867049
Chr10	Tri-	(AAC)4	12	143514	143525		GCGTGTATGCTGACCTTACTC	58.806	ATTCGTTGGCCCTTCGGA	58.926		447	143312	143758		0.0028108	0.0867049
Chr10	Tri-	(AAC)6	18	143768	143785		TGCTGACCTTACTCCTACCTC	58.264	CCGCACTTGTTGGATTTTACT	57.085		500	143319	143818		0.00832988	0.00832988
Chr10	Tri-	(ACC)4	12	146287	146298		TCCCGAAATCCAGTTCCTCC	59.09	GCCGAGAAGAAAGGGTTGTG	59.125		358	146211	146568		0.00832988	0.00832988
Chr10	Tri-	(TGC)4	12	146616	146627		CACAACCCTTTCTTCTCGGC	59.125	TCCTACCTCGCGATTCCATC	59.04		256	146549	146804		0.00832988	0.00832988
Chr10	Tri-	(AAC)5	15	152679	152693		CGTGCTGGGGAGGATAGAAT	58.948	GGGTATGGACTGCGTACACT	59.178		262	152494	152755		0.00832988	0.00832988
Chr10	Tri-	(CAA)5	15	152898	152912		GGCTCTGCACAAACACCAAT	59.324	TGTTTTGGTGCTGTTGGTGA	58.45		289	152784	153072		0.00832988	0.0028108
Chr10	Tri-	(TAC)6	18	153685	153702		TCAAGGCTCATGTTCTCCGT	59.023	GCTTTGTGTAGTTGTGTCCGT	59.062		416	153517	153932		0.000889183	0.0028108
Chr10	Tri-	(TAC)6	18	154201	154218		AAGACAAAGTTGGAGCTGAAAC	57.361	ACCATCCACTCCATAATCCCC	58.934		457	154166	154622		0.000889183	0.0028108
Chr10	Tri-	(AAT)8	24	154411	154434		AAGACAAAGTTGGAGCTGAAAC	57.361	ACCATCCACTCCATAATCCCC	58.934		457	154166	154622		0.00832988	0.00832988
Chr10	Mono-	(A)10	10	166528	166537		TCGCCATTTAATCGGACATGA	57.813	ACGAGTAAAATGAAATGGATGGAGT	58.82		285	166359	166643		0.00832988	0.000889183
Chr10	C	(A)10tatgaattatataatttcta(T)13	43	167978	168020		GTGGGCGATCGAATGAGTTT	58.63	TGCTTAACAACCCAATTACCCC	58.833		349	167744	168092		0.00832988	0.00832988
Chr10	Tri-	(TGT)6	18	181525	181542		TCTTAAGGGCCCAGGGAAAG	59	GGAGGTCGCATAGGGGTAAT	58.651		369	181219	181587		0.00832988	0.00832988
Chr10	Tri-	(AAC)5	15	189237	189251		TTGGCCACTAAGACACGGAT	59.019	TCGAGCTAGGGTCTACGAGA	58.882		403	188957	189359		0.00832988	0.00832988
Chr10	Mono-	(T)10	10	324139	324148		TGAGGTAGAGAGGGCGTTTC	58.816	TTGCTTCGGTAACAGCCTCT	59.315		373	323909	324281		0.0028108	0.00832988
Chr10	Tri-	(TTG)4	12	326832	326843		GACTGCGTACATTCAACCTCC	59	GCGACGCCAACAATAAATCC	58.177		488	326780	327267		0.00832988	0.00832988
Chr10	Di-	(AT)6	12	343078	343089		TGATGTATTGTGTTCCTCGACA	57.471	AGCTCCCAATACATTCAACAAAGA	58.676		391	342740	343130		0.00832988	0.00832988
Chr10	Tri-	(TGT)4	12	351748	351759		GGGTCTATCGGAAACAGCCT	59.169	CACTGGGCAGCCATTTTACC	59.468		196	351646	351841		0.00832988	0.00832988
Chr10	Di-	(AT)9	18	366055	366072		ACCTAGATCTCAGATTCCAACCT	58.11	ACAAGTAGACACACGAAGAAGA	57.087		481	365628	366108		0.00832988	0.00832988
Chr10	Mono-	(T)10	10	373159	373168		AGTTCTGGTAGGAAGTCGCC	59.104	GAGTGTTGTTAGGGTGGGGA	58.938		291	372923	373213		0.00832988	0.00832988
Chr10	Mono-	(T)10	10	382140	382149		TAAGGTTGCATTGCGTCGAG	58.924	TTGGACTTAACACGCTCGTT	57.772		300	381991	382290		7.97303e-05	0.00832988
Chr10	Di-	(AT)9	18	383179	383196		TCAAAATCAGTCGGACTAAACAAA	57.071	AAATCAACTCCACCGCGAAG	58.843		325	382943	383267		0.00832988	0.00832988
Chr10	Tri-	(CAA)5	15	420495	420509		CCACCCACCCACCTAAATCT	59	AGTGTGTTGGTTGGTGTGTT	58.082		364	420429	420792		0.00832988	0.00832988
Chr10	Tri-	(AGC)4	12	425376	425387		GAGCATCGACTGGAAACCAC	58.92	CGCGGAGAACTGGAAGAAAG	58.928		431	425012	425442		0.00832988	0.00832988
Chr10	Tri-	(ACA)4	12	430124	430135		CGTGGGTAAAGTTTGGAGGG	58.47	TCCACCCACGAAATTACCCT	58.636		181	429980	430160		0.00832988	0.00832988
Chr10	Tri-	(ACA)4	12	430481	430492		AGGGTAATTTCGTGGGTGGA	58.636	ACGTGAATTGGACCGTCAAG	58.491		441	430141	430581		0.00832988	0.000889183
Chr10	Penta-	(AAATA)5	25	431082	431106		GTGCTGGAACCATTGAAGCA	59.039	TCTCGAGAAGCAAAAGAAGACA	57.678		261	431032	431292		0.00832988	0.00832988
Chr10	C	(A)10g(A)11	22	432287	432308		CTGGTGCTTGTTCTGATGGG	58.829	TAGCCCACGGTTTTCAGGAT	59.011		268	432204	432471		0.00832988	0.00832988
Chr10	Mono-	(T)10	10	435944	435953		CAAACTAAGGGGCTGCGTAC	58.916	CGGGTCACATTTCGTCATCC	58.993		398	435887	436284		0.00832988	0.0028108
Chr10	Mono-	(A)10	10	440095	440104		ACGTTACACCCCTTCTCCAG	59.026	GGTGAAACTCTTTGTCGTGGA	58.443		490	439679	440168		0.00832988	0.0028108
Chr10	Tri-	(TGT)4	12	448582	448593		CTCCTCAGACCCCACTTTGT	58.94	GAAATGCATGTCCAGCCACA	59.11		195	448546	448740		0.00832988	0.00832988
Chr10	Tri-	(TGT)6	18	458328	458345		AGGTAGTGGTATGGTCTGCG	58.888	GAAGGCTGAAACTCCGCAAA	59.048		155	458261	458415		0.00832988	0.00832988
Chr10	Di-	(AC)7	14	458899	458912		GAAGTTCTCATTCGCACCCC	58.912	TAAATTGTCACGGGCACAGC	59.122		331	458866	459196		0.00832988	0.00832988
Chr10	Mono-	(T)10	10	501319	501328		GAGGCACAAGTATCCCTCCA	58.796	ACCACCACCATCAATCGCTA	59.091		478	501232	501709		0.00832988	0.00832988
Chr10	Mono-	(T)10	10	505111	505120		TCCTGGGTTTGTCACTGTGT	59.084	TGGGGATCGGGAAAGATGAG	58.868		193	505077	505269		0.00832988	0.021943
Chr10	Di-	(AT)6	12	508305	508316		CTGATGGTGGCGATGTTTGA	58.548	AGGAGGTGGAAGCGAAGAC	59.024		397	508068	508464		0.00832988	0.000889183
Chr10	Tri-	(TTA)4	12	513709	513720		ACCAATAGAGGAAGAAGGGCA	58.438	AGGTTTTCTCAGTGGGACCC	59.228		232	513581	513812		0.00832988	0.00832988
Chr10	Tetra-	(ATTT)4	16	513902	513917		GGGTCCCACTGAGAAAACCT	59.228	TAGCCTGTCTGACCGAACTT	58.371		173	513793	513965		0.00832988	0.00832988
Chr10	Di-	(AT)6	12	514278	514289		TTTGTGTGCATGTCCCCAAG	58.961	GCTCGGAGACATGCAAACAA	59.126		233	514142	514374		0.00832988	0.000889183
Chr10	Di-	(AT)10	20	514520	514539		TTGTTTGCATGTCTCCGAGC	59.126	AGGAAATAGGACAACTCACCCA	58.743		358	514355	514712		0.000270038	0.000889183
Chr10	Mono-	(A)10	10	521955	521964		TGCTGCTCAAAATACTACATCCA	58.157	TGGGCTAAATTTTCAGCTGTTT	57.046		486	521580	522065		0.000889183	0.00832988
Chr10	Tri-	(ACA)5	15	540099	540113		TGAAGTCCCAACAAAGCTGA	57.273	TTTTACCTTCCCCAGACCCC	58.922		102	540055	540156		0.00832988	0.00832988
Chr10	Di-	(AT)6	12	541817	541828		CGAAGGGAGGGTTTGACATC	58.261	CTTTTCGTCAGCAACCACCA	58.979		485	541766	542250		0.00832988	0.000889183
Chr10	Di-	(AT)18	36	545938	545973		GCGATAAGGATCTACATGCACT	58.081	GAATTTAGGGGTTGTGGGCG	59.185		456	545767	546222		0.0028108	0.00832988
Chr10	Tri-	(ATG)4	12	547190	547201		AAATCCAGTTGCAAAGCTGTT	57.175	AGCCTAGATAATCGGTGGGC	59.023		446	547137	547582		0.00832988	0.00832988
Chr10	Tri-	(TGG)4	12	547963	547974		GCCCACCGATTATCTAGGCT	59.023	AATACCCCACAACCACCCAA	59.139		432	547563	547994		0.00832988	0.00832988
Chr10	Mono-	(T)10	10	555643	555652		CGAAAGAGCGTAGTAGGGGT	58.899	CGCCAGTACAAAAGGGTGAC	59.128		499	555398	555896		0.00832988	0.00832988
Chr10	Penta-	(GACCC)5	25	556581	556605		ACTCGCCCGTTTCACATTAC	58.564	GACTTGACCCGGATAGAGGT	58.222		269	556374	556642		0.00832988	0.00832988
Chr10	Mono-	(T)10	10	556726	556735		TGCACATAGACTTGACCCGA	58.738	GGGAAGGGTACAAGGTGGAA	58.93		369	556568	556936		0.00832988	0.00832988
Chr10	C	(AT)7gtgtgtgtgtcttgtctaa(T)11	44	565488	565531		CGCGTGTAGTTGCAAAATCG	58.762	TAAAATGGGACCTGGGGAGG	58.695		488	565297	565784		0.00832988	0.00832988
Chr10	Mono-	(A)10	10	568117	568126		GGAGCTCTACCCATGATCCC	59.02	AGTCACACCACTACACTGCA	58.88		339	567833	568171		0.00832988	0.00832988
Chr10	Mono-	(A)10	10	568370	568379		GGTTGCAGTGTAGTGGTGTG	59.056	CATCGTGTTTTGACCGGCTT	59.409		477	568149	568625		0.00832988	0.00832988
Chr10	Mono-	(A)10	10	568654	568663		CCGGTCAAAACACGATGCTT	59.409	TAGTGTTGCTAAGTGGCCCC	59.673		357	568609	568965		0.000889183	0.00832988
Chr10	Di-	(TA)9	18	570362	570379		CCAGGAAAGAGAACTAGCAACA	57.992	TGCACAAAAGGCGATTCAGA	58.397		324	570268	570591		0.00832988	0.00832988
Chr10	Di-	(TG)6	12	570617	570628		TCTGAATCGCCTTTTGTGCA	58.397	GGAGAGACAGAAGTGATGCG	58.08		469	570572	571040		0.00832988	0.0028108
Chr10	Mono-	(T)10	10	573453	573462		TGATGATGTGATGTGATTGGTCA	58.154	CGGGTGGAAAGCAACAAGAA	58.971		482	573303	573784		0.0028108	0.00832988
Chr10	Mono-	(T)10	10	573748	573757		TGAATTCGGACATTGCAGGAC	58.916	CGGGTGGAAAGCAACAAGAA	58.971		160	573625	573784		0.000889183	0.00832988
Chr10	Tri-	(GTT)5	15	574517	574531		TGAACGAGCGTGAATTGAAATG	58.191	AGGCGCTTCGAACAAATGAA	58.765		485	574108	574592		0.00832988	0.00832988
Chr10	Mono-	(A)10	10	575707	575716		AGTACCTGAATTGGCCACGT	59.309	TCGTTTTGGTTTTGAGCTGC	57.798		483	575401	575883		0.00832988	0.00832988
Chr10	Mono-	(A)10	10	584411	584420		TCTGCTTATTGGTTTCGATTCAGT	58.754	GGCATGGATGAGCTGGTTTT	58.811		481	584354	584834		0.00832988	0.00832988
Chr10	Mono-	(T)10	10	587475	587484		CTGTCACCAAAGAAGCAGGC	59.405	ATCTAGGCTCGACGTTCCTG	58.974		362	587154	587515		0.00832988	0.00832988
Chr10	Penta-	(CAATA)4	20	589238	589257		AGGGCTTTTCGTCGTTACCT	59.317	TTGAGCGGTTAGGGTTGAGT	58.947		458	589174	589631		0.00832988	0.00832988
Chr10	Tri-	(ACA)4	12	589499	589510		GCCTTCCTCCTCGTTTTCAC	58.842	TTGAGCGGTTAGGGTTGAGT	58.947		212	589420	589631		0.00832988	0.00832988
Chr10	Di-	(GT)7	14	598827	598840		CTAAGTTGCGCGGACTCTTC	59.007	TCCACCTGCCAACTTACCAT	58.928		495	598552	599046		0.00832988	0.00832988
Chr10	C	(T)11cctataagcaattttcggaaag(CAA)4	45	616829	616873		TGTTTTCCCTCCAAAAGCACT	58.254	CTCCCCAGACCCCATTGTAG	59.16		196	616714	616909		0.00832988	0.00832988
Chr10	Tri-	(AAG)5	15	620161	620175		GTCTATCTACCTCCCTGCGG	58.751	AGCAAGTGGATCGACTGGTA	58.443		451	620041	620491		0.00832988	0.00832988
Chr10	Tri-	(TTG)4	12	622856	622867		CATTGGCGTTAGTTGGGGTT	58.747	AACCCAGAGTGTTTTACGCA	57.665		298	622668	622965		0.00832988	0.00832988
Chr10	Di-	(AT)8	16	633507	633522		GTGTTATCCGACAAGTGGGC	58.916	TGAGCAGCACATTTGGGAAC	59.039		483	633371	633853		0.00832988	0.00832988
Chr10	Mono-	(T)10	10	634140	634149		ACCAGAGATGAAGCCACCTT	58.634	TTGTCGCAGTCTTGGAGAGT	58.959		368	634070	634437		0.00832988	0.00832988
Chr10	Di-	(TA)9	18	639056	639073		TGTCTTAGCATGCAACAAAAGC	58.358	ACCTTTGACGTGGGCCTTAT	59.303		412	638826	639237		0.00832988	0.0028108
Chr10	Mono-	(T)10	10	640770	640779		TTGGAGGGAGGAGTGGAGTA	58.91	AGCCAAACACTTACGAACTGT	58.086		396	640696	641091		0.00832988	0.0028108
Chr10	Tri-	(ACA)4	12	650154	650165		TGACTGTTAGTTGGGTACGCA	59.312	ACTGCGTACACTTACCCTCC	59.107		388	649830	650217		0.00832988	0.00832988
Chr10	Tri-	(TTG)4	12	652401	652412		TCGAGGCAGTAATGTGGACT	58.443	TTCCCAAACAAATGAGCCCC	58.653		324	652328	652651		0.00832988	0.000270038
Chr10	Tri-	(TGT)5	15	653736	653750		CTATGCTGTGGTCGCTAACA	57.706	TAATGCAAGTACCACGGTTCGAG	60.92		212	653565	653776		0.00832988	0.00832988
Chr10	Tri-	(AAC)4	12	654196	654207		TTGTACTGCTTAGCCCCGAA	59.022	TCGGAAGCAGCAAGGTCTAT	58.805		403	654138	654540		0.00832988	0.00832988
Chr10	Tri-	(GTT)7	21	655888	655908		ACCTTCGGCTCAAGAATCCA	59.016	GTGGGGAAAGAAGAGCAAGC	59.115		497	655435	655931		0.00832988	0.00832988
Chr10	Tri-	(ACA)9	27	662561	662587		TTGAGGGTGAAAACGCCAAG	58.971	TTTACCCTCCCTAGACCCCA	58.896		342	662291	662632		0.000889183	0.00832988
Chr10	Di-	(TA)9	18	704822	704839		AGCACCCAAAGATGTGACCT	59.226	TGTCGTAGCAATTTTGGCCA	58.39		335	704589	704923		0.00832988	0.00832988
Chr10	Mono-	(A)10	10	709277	709286		AGGTGGACGTAACGAGTTCA	58.679	CACAGTGGGGTTGCACTAAA	58.314		454	709035	709488		0.00832988	0.00832988
Chr10	C*	(C)10(CA)8*	25	712615	712639		TGCCTACGTAGCACATCAGT	58.817	AAATTCTGTTGGGAGCGCTC	58.831		437	712343	712779		0.0028108	0.021943
Chr10	Tri-	(AAC)4	12	714790	714801		ACCGATGAGCCACTTCTGAT	58.801	TGCTATCGATCCTAAGCCGG	59.111		313	714611	714923		0.00832988	0.00832988
Chr10	Tri-	(TGT)8	24	721507	721530		TGCGTCTGTTGCTAGTTCTG	58.217	ACAATGGGGACGATGGACTT	59.008		295	721348	721642		0.00832988	0.0028108
Chr10	Di-	(AT)16	32	724346	724377		CCCAAAACGACTGTGACACA	58.625	GGAACTCCCTGGTACGTACA	58.451		496	724058	724553		0.00832988	0.00832988
Chr10	Tri-	(CTT)4	12	724938	724949		TGCGTGGGGAAGAGAGAAAT	59.016	ACATCGTTTGACCGTCTTCA	57.481		257	724869	725125		0.00832988	0.0028108
Chr10	Di-	(AT)8	16	726467	726482		CCAAACGCCACGACACTTAA	59.061	TCCTCTGAGTTGACCGATCTG	58.905		387	726409	726795		0.00832988	0.000889183
Chr10	Mono-	(A)10	10	738790	738799		GCAGTGATTCAGCTGGACAA	58.473	ACAAAATCATTCGTGGACTGCT	58.851		445	738406	738850		0.00832988	0.00832988
Chr10	Tri-	(AGA)4	12	743745	743756		AAGCTCCCATTTCGTTGTCT	57.431	CGATCTTCCAACAACGTGGG	59.204		428	743567	743994		0.00832988	0.00832988
Chr10	Tri-	(TGT)5	15	755228	755242		AGGTAGTGGTATGGACTGCG	58.888	AAACACGGTTCAACACTCGG	58.989		390	755162	755551		0.00832988	0.00832988
Chr10	Di-	(AT)8	16	776572	776587		CGGGATTGGGTTTGGTTCAA	58.667	GGTGGACGTTCGGTATTTGG	58.919		405	776499	776903		0.00832988	0.00832988
Chr10	Di-	(TA)7	14	777791	777804		CGTTAAAGGTGGTTCGGACG	59.214	CAGGGGCAGAGCGACATATA	59.031		398	777497	777894		0.0028108	0.00832988
Chr10	Di-	(GT)6	12	813716	813727		TTTGCACCCTTCAGCTTGAG	58.679	GGGTCGTGCGTCTAACAAAT	58.564		441	813367	813807		0.00832988	0.00832988
Chr10	Mono-	(A)10	10	893532	893541		GTAAGGGAGTCAAGTGGGCT	59.015	GCGACTTTAGAAACTTCCGCT	58.933		494	893257	893750		0.0028108	0.00832988
Chr10	C	(A)10taacgatcagttttccttaataagatacaa(T)14	54	935700	935753		GACTTCTCGGTATCTTCTTCTCC	57.822	CCCAATTTGCTGACGTGACA	59.049		228	935642	935869		0.00832988	0.000270038
Chr10	Mono-	(T)10	10	945899	945908		TGCTGCGTACGTTGAAGTTT	58.708	TTTGCGTTGTGTCTATCATTGAA	57.319		486	945462	945947		0.0028108	0.000889183
Chr10	C	(TAA)5tatatgtacagtgggtaggag(TAA)4	48	947407	947454		CACTTGCGAGATATGTGCTGT	58.726	TCTGTCAAATCAACTAGTGCCA	57.65		393	947149	947541		0.000889183	0.00832988
Chr10	Mono-	(T)10	10	947563	947572		TGGCACTAGTTGATTTGACAGA	57.65	TCCATCCCACTGCACTGAAT	59.006		351	947520	947870		0.00832988	0.00832988
Chr10	Tri-	(AAC)6	18	960253	960270		ATGGGGAGCTCGAAAACTCA	59.016	CTCCCCATACCCCACTTTGT	59		137	960171	960307		0.00832988	0.00832988
Chr10	Tri-	(CAA)4	12	962801	962812		CAAACTGCTACGAACTGCCA	58.774	TGTGCCATATGTTGTTGGGG	58.445		258	962621	962878		0.00832988	0.00832988
Chr10	Tri-	(AAC)6	18	969826	969843		TGGAAGCTAAAAGAGGCCCA	58.928	CAGCCTCTCTACTTCCTCGG	58.971		190	969742	969931		0.00832988	0.00832988
Chr10	C	(GGA)5cggcggcggagttaggtggt(CGG)4	47	972628	972674		GTGAGAAGTAATCAGGCGCG	59.076	TTGCGCACAACTTCAGTACC	59.058		225	972525	972749		0.00832988	0.00832988
Chr10	Di-	(TA)6	12	974245	974256		CTGTTGAGCGGATCTGGTTG	58.918	CACAACGAGGTACCGGAGTA	58.832		487	974061	974547		0.00832988	0.00832988
Chr10	Di-	(AT)10	20	977675	977694		CAGAGCGCTCAACATCTTCC	58.995	TCAGCTGGATTTCGCTTTCC	58.547		407	977344	977750		0.00832988	0.00832988
Chr10	Tri-	(ACA)4	12	997134	997145		TTACGTCTTACTAGGGGCGG	58.607	GGGTCTATCGGAAACAGCCT	59.169		174	997070	997243		0.00832988	0.00832988
Chr10	Tri-	(ACA)4	12	1022755	1022766		TCTCGACGCACCTAAAATCAA	57.693	TTACCTTTCCCAGACCCCAC	58.93		475	1022322	1022796		0.00832988	0.00832988
Chr10	Mono-	(T)10	10	1025188	1025197		ATCCCACCACTGCACTGTAA	58.936	CGCAGTATGACGAGCTTGTT	58.65		414	1025126	1025539		0.000889183	0.00832988
Chr10	Tri-	(GTA)4	12	1028988	1028999		TCAATTTCATGCCAACCACAAA	57.587	CACCATCATCTCCGACCACT	59.173		377	1028801	1029177		0.00832988	0.000270038
Chr10	Tri-	(AGG)4	12	1029494	1029505		AGATACCACCGGAGATGTGG	58.586	CTGTTGTGTTAGCTATTCGACCA	58.758		107	1029422	1029528		0.00832988	0.00832988
Chr10	Tri-	(TAA)4	12	1040487	1040498		GCCAAGATGACCAGCAAACA	59.039	ACACTCTACCAAACGACCCT	58.287		336	1040365	1040700		0.000889183	0.0028108
Chr10	Di-	(TA)6	12	1058964	1058975		ACGAATCTTAGTTTCCGCCA	57.245	GCAAAGACTTTTAATGAAGGGCA	58.118		342	1058738	1059079		0.0028108	0.00832988
Chr10	Tri-	(TCG)4	12	1101700	1101711		AAATGGTGGAGGGGAAGGAG	58.997	CTGTTGCCTCAGTTCAGAACA	58.435		433	1101534	1101966		0.000270038	0.00832988
Chr10	Tri-	(ATA)4	12	1104138	1104149		CCCCAGGTTTGAACTACTTAACA	58.279	ACCATCTAGCTACTTGGGCA	58.12		119	1104104	1104222		0.00832988	0.00832988
Chr10	Tri-	(GTA)4	12	1104272	1104283		TGCCCAAGTAGCTAGATGGT	58.12	CTTCAGGTCACCAATGTCGG	58.557		488	1104203	1104690		0.0028108	0.0028108
Chr10	Di-	(TA)6	12	1123097	1123108		TTGCATGGTGATTGGTGGAA	57.993	CAGATCGCATGTTACAGGGC	59.06		340	1123061	1123400		0.00832988	0.00832988
Chr10	Mono-	(A)10	10	1173391	1173400		GAAGTAGACGGACGGAGGAG	58.984	CTCCGTTGTTGAGTTGGACG	59.141		418	1173032	1173449		0.00832988	0.00832988
Chr10	Tri-	(TGT)4	12	1178227	1178238		AGCAACTCCCTCATGTCCAA	58.933	GAAATGCAACGCGGACAAAG	58.948		335	1177925	1178259		0.00832988	0.0028108
Chr10	Tri-	(TTG)5	15	1186607	1186621		AGCGATATGGACTGCGTACA	58.97	GAGTTGCTACGACACAACCC	58.854		500	1186545	1187044		0.00832988	0.0028108
Chr10	Tri-	(TAA)4	12	1188852	1188863		GCTCCAACGCAACACTGTTA	59.058	CGTATCCCCTTCTCCATACCC	59.1		489	1188504	1188992		0.00832988	0.00832988
Chr10	Tri-	(TGT)4	12	1192371	1192382		TACCCTCCCTAAACCCCTGT	59.198	GTGGACGGCAGACATTTGTT	59.048		324	1192335	1192658		0.00832988	0.00832988
Chr10	Mono-	(A)10	10	1192502	1192511		TACCCTCCCTAAACCCCTGT	59.198	GTGGACGGCAGACATTTGTT	59.048		324	1192335	1192658		0.00832988	0.00832988
Chr10	Di-	(AT)9	18	1198112	1198129		GTGGTTGTAAGTTCCCCACG	58.768	CGATGCACACCCCTACGTAA	59.826		296	1197901	1198196		0.00832988	0.0028108
Chr10	Tri-	(GTT)4	12	1204467	1204478		TATCCTCCCCAAACCCAACT	57.931	CAAACGAGAGCACAAACCCA	58.979		389	1204423	1204811		0.00832988	0.00832988
Chr10	C	(AT)10(A)11	31	1207591	1207621		TAGGTAGAGTTGGGCTTGGG	58.42	GGAGGGATGATTGGTAGGGG	58.932		363	1207446	1207808		0.00832988	0.0028108
Chr10	Tri-	(AAC)6	18	1209261	1209278		GGCTGTTTCCGATAAGACCC	58.335	ATTACCTAGGCCGTCGACAG	58.97		216	1209170	1209385		0.00832988	0.00832988
Chr10	Mono-	(T)10	10	1210140	1210149		CCTACCCACTCCCCATCTTC	58.868	GCACCTGAATCTGCTAGACT	57.022		491	1210119	1210609		0.00832988	0.00832988
Chr10	Mono-	(A)10	10	1212550	1212559		ATCCCCTATCCCTACCAGCT	58.819	AGGTAGTAGGGGTGGGGTAA	58.593		243	1212467	1212709		0.0028108	0.00832988
Chr10	Mono-	(A)10	10	1213410	1213419		GCGACTCAAGCGTATTAGAGG	58.614	TCCAGACAATCGAGGAAGCC	59.463		412	1213205	1213616		0.00832988	0.00832988
Chr10	Mono-	(T)10	10	1249741	1249750		GTTCCTAGCCTAACAACCGC	58.633	TGAAGTGAAGCGGCAAAGAG	58.771		403	1249374	1249776		0.00832988	0.00832988
Chr10	C	(A)11t(A)11	23	1274122	1274144		TGATGGTCTAGAAACTAAAATGGCT	58.279	AAGGAAACAAAATTCATCTACCACT	57.16		246	1273958	1274203		0.00832988	0.00832988
Chr10	Di-	(TA)11	22	1279185	1279206		TGCGTACACTTTACCCTCCC	59.39	ACGTGTGTATCTGCTTGTTCA	57.894		319	1279125	1279443		0.00832988	0.00832988
Chr10	Tri-	(TGT)4	12	1281585	1281596		TGCGTAGATTTTGCCTTCCG	58.917	ACACCTTATGACTGCCACGA	59.026		229	1281535	1281763		0.00832988	0.00832988
Chr10	C	(AT)19acag(AC)7	56	1308132	1308187		TGAAGTTGGAGTGTGCCGTA	59.246	TCATCAAATTCGTGCCGCAT	58.906		354	1308029	1308382		0.00832988	0.0028108
Chr10	Tri-	(ACA)4	12	1311093	1311104		AAAACCCTCGACACAAGTGC	58.978	AGTTGAGTCAAGGGCCTTTCT	59.223		491	1310812	1311302		0.000889183	0.00832988
Chr10	Mono-	(T)10	10	1313942	1313951		ATGGTGTTTGATTTTGCCTGAT	57.104	TTCTGAGCCCCAACGAATCT	59.016		252	1313810	1314061		0.00832988	0.00832988
Chr10	Tri-	(GAG)4	12	1314305	1314316		AGATTCGTTGGGGCTCAGAA	59.016	AACATCCTTCCCACCATCGG	59.744		362	1314042	1314403		0.00832988	0.00832988
Chr10	C	(GCT)5gttgcatccctcccatgtttggctgca(GCT)4	54	1322824	1322877		CACCATGGTTACTGGGAGGT	59.008	AATATGAGAAATGCGCCGCC	59.407		421	1322497	1322917		0.00832988	0.00832988
Chr10	Mono-	(T)10	10	1323710	1323719		ACACGAAAGCAAGTCCATGG	58.762	GTGCTTCCCGATTCCTACCT	59.169		199	1323635	1323833		0.00832988	0.00832988
Chr10	Tri-	(ACG)4	12	1326116	1326127		TCTCCTTCGGTGGCCTATTC	58.879	CCCTCTCCACCCTTCACTTT	58.932		293	1326071	1326363		0.00832988	0.00832988
Chr10	Tri-	(TGT)4	12	1335227	1335238		CTATCGTGCCCATACCCCAT	59.016	TAGAGTCTAGGGAGGGTGGG	58.767		394	1335187	1335580		0.00832988	0.00832988
Chr10	C	(TA)7nna(T)13	30	1340075	1340104		TGGAACTTCATGCGAACGAC	58.855	TTTCGATTTTGGGCCTGTCG	59.122		497	1339930	1340426		0.00832988	0.000889183
Chr10	Mono-	(T)10	10	1346352	1346361		TCCACATCAACTTCCATTAAAAGGA	58.689	TGAGGGCCGCTCATAAAATG	58.321		478	1345971	1346448		0.00832988	0.00832988
Chr10	Mono-	(T)10	10	1346688	1346697		GAACCCCTTCGACTCGTTTG	58.854	AGGCAGTAACAGAGCCAGAA	58.648		391	1346664	1347054		0.00832988	0.00832988
Chr10	C	(TA)6tttttcttctttatttatttt(TTC)4	45	1350677	1350721		TCCACCGCCCTACTGTAATC	58.883	TGAGTGGGGTAGATGGGGAT	59.352		373	1350427	1350799		0.00832988	0.00832988
Chr10	Tri-	(ATG)4	12	1351108	1351119		AGCGAATACCCACGTCAAGA	59.107	GTACCCGTACCCATAGCCAA	58.878		217	1350952	1351168		0.00832988	0.00832988
Chr10	Tri-	(TGT)4	12	1357317	1357328		GTGAGGAGGAGAGGCTGTTT	59.02	TCATCGAGTTGTTCCGTCCA	59.037		489	1357048	1357536		0.00832988	0.00832988
Chr10	Tri-	(TAC)4	12	1360140	1360151		ACTGCCTGAACCACTGAGTT	59.16	ATCTGTGTCATGCCCCATCA	59.079		349	1359952	1360300		0.00832988	0.00832988
Chr10	Di-	(AT)9	18	1375321	1375338		GGGAGTAAATACGCGTTGCA	58.638	TCAATTTCGAAATCCCCACCC	58.547		468	1374892	1375359		0.0028108	0.00832988
Chr10	Tri-	(CAA)8	24	1399492	1399515		ACCAGTTACTCCAAGGCTCC	59.015	TGTATCAGTTTGCACGCCTG	58.844		479	1399129	1399607		0.00832988	0.00832988
Chr10	Tri-	(ATT)4	12	1410849	1410860		TCTGATACTTTTGCCCCGGT	59.011	TGCTTGATCTCCATTCCCAGA	58.801		469	1410529	1410997		0.00832988	0.00832988
Chr10	Di-	(AT)6	12	1424805	1424816		GGAGACCAACTTGCCAACTG	59.046	AGGGATCGTTTGGTGTGAGA	58.652		336	1424627	1424962		0.00832988	0.00832988
Chr10	Di-	(TA)6	12	1430540	1430551		TCAAGTATGGTTTTCTCGCGT	57.965	GAAAGGACTCAAAATGCTAACACA	57.928		468	1430193	1430660		0.00832988	0.00832988
Chr10	C	(T)18(A)18	36	1431576	1431611		TATGCAACCCAACAAAGGCC	59.027	TGACTGGGCCACTTTCAGAT	58.933		450	1431208	1431657		0.00832988	0.00832988
Chr10	Di-	(AT)14	28	1433000	1433027		CATCCACTGCACCACAACTC	59.123	CCATCTCGAGAGCTACATTTGTC	58.952		211	1432980	1433190		0.000889183	0.000889183
Chr10	Tri-	(AAT)4	12	1440988	1440999		TTCTACCCTCCCTAGACCCC	59.06	AGTTAAAATTCTAGCTCCGTCCT	57.321		433	1440784	1441216		0.00832988	0.00832988
Chr10	Tetra-	(ATTT)7	28	1443976	1444003		AATTGTTAGGGTCGGGTCGG	59.749	CAAGTTAGGGATATGATCTGCGT	58.112		484	1443729	1444212		0.000270038	0.00832988
Chr10	Di-	(AT)8	16	1446504	1446519		ATCCACTGCACCACATCCTT	59.299	AAGGTAAGGCTGCGTACGAT	59.178		494	1446373	1446866		0.0028108	0.00832988
Chr10	Di-	(AC)6	12	1451705	1451716		CGTGGCCAAGATTGAGGATG	58.98	CTTGTTGTTGGTGGGAGGTG	58.968		402	1451588	1451989		0.00832988	0.00832988
Chr10	Di-	(CT)11	22	1454998	1455019		GCACCTGTTGATCCAAGCAA	59.039	GTGTGCATTTGGTCCCGATT	59.112		470	1454954	1455423		0.00832988	0.00832988
Chr10	Mono-	(T)10	10	1464876	1464885		TTTCTTTTGCCAAACACATCCT	57.248	ATTCATTAACAGGTGGCGGC	58.897		423	1464852	1465274		0.00832988	0.00832988
Chr10	Tri-	(AAG)4	12	1465166	1465177		CTACCCCACTTACCCTCCAC	58.799	CTTCAACCCCACATCCTCCT	59.005		434	1465110	1465543		0.00832988	0.00832988
Chr10	C	(ATG)6atatggaagt(GGA)4	40	1465443	1465482		GCCGCCACCTGTTAATGAAT	58.897	CTTCAACCCCACATCCTCCT	59.005		289	1465255	1465543		0.00832988	0.00832988
Chr10	Tri-	(GAT)4	12	1476166	1476177		ATTTTGTCGTGAACCAGGCC	59.041	AATGACCTGACCGTAAGCCA	59.019		323	1476094	1476416		0.0028108	0.00832988
Chr10	Mono-	(T)10	10	1476827	1476836		TTGGGTTGGAAGAGGTTGATT	57.389	CCGCTCAAATTGCTCCTACC	58.983		350	1476715	1477064		0.00832988	0.00832988
Chr10	Di-	(TG)10	20	1478836	1478855		TAATGGTGCTGTGTCCCCAT	59.001	CTTGCTGTTGGTGGGAGATG	58.829		143	1478798	1478940		0.00832988	0.0028108
Chr10	C	(T)12c(T)14	27	1482553	1482579		GGAGCCGGTGGTAATTCGTA	59.539	CAGCTATGACGAATTCTCCGT	57.915		222	1482413	1482634		0.000889183	0.00832988
Chr10	Di-	(TG)8	16	1483206	1483221		TGCAGTGTAATTGTTGATGCTG	57.837	ACAACAACGAAACGCACAAA	57.667		366	1483160	1483525		0.000889183	0.00832988
Chr10	Di-	(TG)8	16	1483351	1483366		TGCAGTGTAATTGTTGATGCTG	57.837	ACAACAACGAAACGCACAAA	57.667		366	1483160	1483525		0.00832988	0.00832988
Chr10	Tri-	(ACA)4	12	1499844	1499855		GACACCCAAAACAGCCACAA	59.179	TCCACTCTTGAAGGGCCATT	58.924		438	1499821	1500258		0.00832988	0.00832988
Chr10	Di-	(TA)12	24	1561540	1561563		CCTTATGCCAGCCCACTCTA	58.868	TACCCGCATTAGAGTCCGAC	58.973		388	1561323	1561710		0.0028108	0.00832988
Chr10	Mono-	(T)10	10	1565421	1565430		GAATTCCAGCTTGCAATTTGACA	58.691	ACACAACTTTAATTTAAGGCCACA	57.527		480	1565182	1565661		0.00832988	0.00832988
Chr10	Tri-	(TTG)7	21	1577598	1577618		CGTGTTCCGTGTTCCATGTT	59.058	GCCCACGTCAAAGTTGTCAT	59.048		391	1577330	1577720		0.00832988	0.00832988
Chr10	Tri-	(ATG)8	24	1578512	1578535		TTTGAGGCAGCAAGTTCAGG	58.679	TGGCTTTCGAGGATTGTTCA	57.44		235	1578352	1578586		0.00832988	0.00832988
Chr10	Tri-	(TCA)5	15	1612150	1612164		ATTTGGATCGTCGCTTGCAA	58.836	AATATGCAGAGATCGGGCCA	58.941		468	1612008	1612475		0.00832988	0.00832988
Chr10	Mono-	(A)10	10	2078977	2078986		CCAAGCCCCACGAAAGAAAA	58.963	CGAGAGCTGCAAGTGATTCC	58.995		470	2078750	2079219		0.00832988	0.00832988
Chr10	Mono-	(T)10	10	2108130	2108139		CGCAGTCCATACCACTACCT	58.888	CTGAAGAGTGAAACGGGCAG	58.848		401	2107947	2108347		0.00832988	0.00832988
Chr10	Mono-	(T)10	10	2108382	2108391		ACTGCCCGTTTCACTCTTCA	59.532	GGCCCTGACACTACGGTTAT	59.171		267	2108327	2108593		0.00832988	0.00832988
Chr10	Tri-	(AAC)4	12	2116921	2116932		CCCGACCGAGTGAAGTAGAA	58.829	GCGTACACTCTACCCTTCTCA	58.91		357	2116627	2116983		0.00832988	0.00832988
Chr10	Tri-	(CAA)4	12	2141601	2141612		CGCATTACCGAGGGAGTAGT	58.97	CTACCCTCCCCAAACCCAAT	58.992		156	2141498	2141653		0.00832988	0.00832988
Chr10	Tri-	(ACA)4	12	2144380	2144391		AGTGCACCGATCTGTCTTCT	58.739	TACACTTAACCCCGAACCCC	59.017		128	2144318	2144445		0.0028108	0.0028108
Chr10	Mono-	(T)10	10	2147028	2147037		GCACTTCACAACTGTCATCCA	58.779	GGAGGTCACAATCAGTAGGCT	59.166		346	2146973	2147318		0.00832988	0.00832988
Chr10	Tri-	(TGT)4	12	2149182	2149193		TCCACTTAATCGTTGCCCCT	59.011	GGTTTGTATTACGTCGGCCC	58.991		347	2148889	2149235		0.00832988	0.00832988
Chr10	Tri-	(TTG)5	15	2152436	2152450		ACTGGTGTGTAGGTGGTGTT	58.79	CTTGAACGCGTGACCTGATC	59.284		333	2152182	2152514		0.00832988	0.00832988
Chr10	Tri-	(TTG)4	12	2152671	2152682		ACACTCTGCTCTCCCTTGAC	59.027	AGCCACCTACCCATCAAACA	58.928		443	2152623	2153065		0.00832988	0.00832988
Chr10	Tri-	(TTG)4	12	2156427	2156438		ACGAGGTAGGGGTAAGGTCT	58.994	GGACTGCATACACTCACCCT	59.095		210	2156357	2156566		0.00832988	0.00832988
Chr10	Di-	(AG)6	12	2157592	2157603		ATGCACACTCTCCGAAAAGC	58.84	AGCAACCAAGTCGAATGCAA	58.682		319	2157566	2157884		0.00832988	0.00832988
Chr10	Tri-	(AAC)8	24	2166019	2166042		AATGTCTACAGGCGCATGTC	58.343	AGGTGGAAATTCAGGTAGCTGA	59.087		471	2165670	2166140		0.00832988	0.0028108
Chr10	Tetra-	(CAAA)4	16	2180314	2180329		ACAAAGTGAGGTCTGGGGAG	58.94	CTGGCCCAAATTCGTCCATT	58.815		449	2180202	2180650		0.00832988	0.000889183
Chr10	Tetra-	(ATAA)5	20	2184505	2184524		GTTTCTACGGTCATTGGCCA	58.184	TGTATGAAATGCTTGCATGTGT	57.213		485	2184067	2184551		0.00832988	0.021943
Chr10	Tri-	(ATA)4	12	2185621	2185632		TGAAGTGCGGGTCATGAGTA	58.738	TGCCTCTAACCCCACCATG	59.001		218	2185509	2185726		0.00832988	0.00832988
Chr10	Tri-	(TAA)8	24	2197919	2197942		TTGAACCAACAGAACTCGCA	57.969	CCTTTCATGGAGGTGCATGT	58.157		187	2197888	2198074		0.000270038	0.00832988
Chr10	Di-	(AC)6	12	2198193	2198204		GAGTTCAAGTCCAAGGTTGTACA	58.552	CGAATCATGCGGTCGATCTC	58.944		380	2198028	2198407		0.000270038	0.00832988
Chr10	Di-	(AC)7	14	2198336	2198349		GAGTTCAAGTCCAAGGTTGTACA	58.552	CGAATCATGCGGTCGATCTC	58.944		380	2198028	2198407		0.00832988	0.000889183
Chr10	Di-	(AC)6	12	2198614	2198625		GACCGCATGATTCGTCAACA	58.924	ACAAGTGTGGTATCCCTTTCAT	57.342		257	2198394	2198650		0.00832988	0.00832988
Chr10	Tri-	(GTC)4	12	2208489	2208500		TAAACAACGTCAGGCTGCAC	59.058	CCCCGAATCCAACTTTGCAA	59.035		428	2208451	2208878		0.0028108	0.00832988
Chr10	Mono-	(T)10	10	2210057	2210066		TGAGGCAGATTCACGATTTGA	57.667	TAGGGCCTAGCAATCGACTC	58.671		470	2209894	2210363		0.0028108	0.00832988
Chr10	C	(A)10tg(T)11	23	2211192	2211214		GCGCTGAATCACTATGCCAA	58.983	CGTATGCTAGCCGGGTTTT	57.925		192	2211086	2211277		0.00832988	0.00832988
Chr10	Tri-	(CAC)4	12	2212222	2212233		AGATCGGTCAGCATACGTCA	58.61	ATGGAGAGGGAGGAGGGAAT	59.044		477	2211928	2212404		0.00832988	0.000889183
Chr10	Tri-	(ACA)5	15	2220707	2220721		GAAAGTTCTGCAAGCCCACA	58.968	TGAGGTAGTGGCATGGACTG	59.095		208	2220583	2220790		0.0028108	0.00832988
Chr10	Tri-	(CAG)4	12	2221508	2221519		TCTGGTAGACAAGTGCTCTGT	58.401	ACACTCTGGCCACCTTAGAC	59.023		378	2221189	2221566		0.00832988	0.00832988
Chr10	Tetra-	(AACA)4	16	2222364	2222379		GGATCCAACACGCATCTGTC	58.99	TTGTTTGGCCGCGAAATTTG	58.787		434	2222276	2222709		0.00832988	0.00832988
Chr10	Di-	(AT)13	26	2224453	2224478		TACGGAGAGGTGGTCGAAAC	59.116	TGGGTTATTGGTTTGGTTCGA	57.775		499	2224004	2224502		0.00832988	0.00832988
Chr10	Tri-	(ATT)6	18	2226436	2226453		TCTCTAATAGTTCCGGGGCA	57.535	TACCCTGTGCTTAATGGTGC	57.877		494	2225987	2226480		0.00832988	0.021943
Chr10	Mono-	(T)10	10	2237478	2237487		AAGCCCCGTACAGTTAGAGT	58.066	GGTAGGTGTTTGGGGTCCA	58.843		345	2237327	2237671		0.00832988	0.00832988
Chr10	Di-	(AT)9	18	2243285	2243302		TCCAACCAAGCACCAACATT	58.213	GCCATCGACACAATTAACGC	58.19		384	2243103	2243486		0.00832988	0.00832988
Chr10	Mono-	(T)10	10	2243506	2243515		GCGTTAATTGTGTCGATGGC	58.19	TTTGCCGACGTAGGACTCTT	59.036		408	2243467	2243874		0.00832988	0.00832988
Chr10	Mono-	(T)10	10	2249751	2249760		ACACTCGAACTTTAGGAGGGT	58.394	AAAAGGGCCCTACATGCATG	58.512		481	2249429	2249909		0.00832988	0.021943
Chr10	Di-	(AT)8	16	2250377	2250392		TTCCAGCAAACTTCGCCAAA	58.893	GGGGCGTTCAAGAATTCGT	58.448		113	2250299	2250411		0.00832988	0.0028108
Chr10	C	(T)17a(T)10	28	2252632	2252659		CTGTGAAGTTGGAGTGTGGC	59.053	ACCTCCCATTTGTCATCACCT	59.004		330	2252355	2252684		0.0028108	0.00832988
Chr10	Tri-	(TTG)5	15	2261868	2261882		TCTTGTGGAATTTTGCAGGACA	58.705	GCACATACGTTGCACACACT	59.414		437	2261710	2262146		0.00832988	0.00832988
Chr10	Di-	(AT)12	24	2263433	2263456		TGCATGACTCGGAATTCACG	58.641	CCGTCTAGCTCAACCAATGC	58.99		264	2263339	2263602		0.00832988	0.00832988
Chr10	Di-	(TA)6	12	2263698	2263709		GCATTGGTTGAGCTAGACGG	58.99	CTTTCAACCCGTCTACAGCG	58.932		220	2263583	2263802		0.00832988	0.00832988
Chr10	Mono-	(A)10	10	2270410	2270419		TGCCCTTCCCTTAACCAGAG	59.008	TCATGCTTACGTTGCGACTT	58.209		261	2270265	2270525		0.00832988	0.00832988
Chr10	Di-	(AT)8	16	2287721	2287736		TTGGGTTGTTGGTTCGGTTC	58.895	CGGTCAATTCGGTTCGGTTT	59.13		440	2287655	2288094		0.00832988	0.00832988
Chr10	Tri-	(CAA)5	15	2289059	2289073		TACAGGACCGAAGAGTGCAC	59.398	GTACGTAGGGGTCAGGTCTG	58.899		482	2288668	2289149		0.00832988	0.00832988
Chr10	Tri-	(AAC)5	15	2291997	2292011		ACTCATATCATCCAGGCGCA	58.949	GCGTACACTCTACCCTCCTC	58.976		409	2291654	2292062		0.00832988	0.00832988
Chr10	Mono-	(T)10	10	2296618	2296627		TGGTTTATCAGAGGCGGAACT	59.093	CCCTCCAACGTGAGACTTTT	57.744		498	2296202	2296699		0.00832988	0.00832988
Chr10	Mono-	(A)10	10	2300431	2300440		TTTCCTGCAGATATGGGCCA	59.074	GGACCATTCGAGCCTTAGGA	58.879		485	2300152	2300636		0.00832988	0.00832988
Chr10	Tri-	(TGT)6	18	2306507	2306524		AGGGCGGAAACAGAACATTT	58.005	GTGCGTTGATTCACCACGTA	58.858		499	2306222	2306720		0.00832988	0.0028108
Chr10	Mono-	(A)10	10	2344944	2344953		CGGGCTCTAAGTCAACAAAGG	58.923	TGGTTCAAGGGATTAGGTGGA	58.362		377	2344819	2345195		0.00832988	0.00832988
Chr10	Mono-	(A)10	10	2346450	2346459		ATGTTTCCGTGGCTTGAACC	59.041	TCAGAAAAGGTAAGGGCGGA	58.646		493	2346264	2346756		7.97303e-05	0.000889183
Chr10	Mono-	(A)10	10	2350232	2350241		CATAGTTGGTTGAGGGATCAAAAT	57.22	TGCCTCATCCAACAAAAGTTTT	57.248		348	2350150	2350497		0.00832988	0.00832988
Chr10	Mono-	(A)10	10	2396139	2396148		AGATCACCGAACCTCATCCC	58.876	AGTGAGATACGTAGGCTGCC	58.966		410	2396017	2396426		0.00832988	0.00832988
Chr10	Mono-	(T)10	10	2433767	2433776		ATCATCATCCAATGTCATGCAC	57.151	TGCCAAGTTGTCTCAAGTCA	57.292		375	2433636	2434010		0.00832988	0.00832988
Chr10	Di-	(TA)7	14	2446920	2446933		ACACGTGGCATCTTGTCTTG	58.771	TAACCAGTCTCGGCCTAAGG	58.518		442	2446612	2447053		0.00832988	0.00832988
Chr10	Di-	(TA)10	20	2558223	2558242		AAAGCAGGCTCCTCACTCAT	59.01	CAACGGTGGTCAGGAATGAA	58.109		420	2558108	2558527		0.00832988	0.00832988
Chr10	Mono-	(A)10	10	2562870	2562879		GACGTGGACAATTCGATGCA	58.924	TCGACAACCCCACTTCTTCA	58.875		413	2562781	2563193		0.00832988	0.00832988
Chr10	Mono-	(A)10	10	2573394	2573403		ATATCCTAGCTCCGCCACTG	58.739	CAATGGATAAGGCGCTGGTC	59.053		477	2573036	2573512		0.000889183	0.0028108
Chr10	Mono-	(A)10	10	2575359	2575368		TCCATTCCCTGTGAGTTTCTGA	59.021	ACACTTACCAATCCGTGTAGC	58.031		411	2575164	2575574		0.00832988	0.00832988
Chr10	Tri-	(ACA)6	18	2578355	2578372		ATGGAAAGGTTTGAGCGGAG	58.174	GGTAGAGGTATGGACTGCGT	58.599		125	2578314	2578438		0.000889183	0.000889183
Chr10	Mono-	(T)10	10	2592142	2592151		GGCCTTGTCCCAGTTTTCAG	59.038	AAGGCAAATTCGCACCCAAT	59.024		468	2591983	2592450		0.00832988	0.00832988
Chr10	Tri-	(ACA)4	12	2593857	2593868		GCAATGCGGATGAAGCCTAA	58.976	CTCCACACCTTCCCATCTGT	59.013		372	2593641	2594012		0.00832988	0.0028108
Chr10	Tri-	(ACA)5	15	2603695	2603709		GGTAGACCGTCAGCTCAAGA	58.825	CCGGAGATATGGTGGTTGTTG	58.711		443	2603426	2603868		0.00832988	0.00832988
Chr10	Tri-	(ACA)5	15	2604142	2604156		GATAGGGCGCATGTAGACCT	59.03	TGAGTTGACGGTCTATCGGA	57.882		257	2604021	2604277		0.0028108	0.00832988
Chr10	Tri-	(ACA)4	12	2604491	2604502		CCCCAGATGAAGATTTGTCCC	58.341	TGAGCTGAGCGTCTATTGGA	58.526		409	2604346	2604754		0.0028108	0.00832988
Chr10	Tri-	(AAC)6	18	2604636	2604653		CCCCAGATGAAGATTTGTCCC	58.341	TGAGCTGAGCGTCTATTGGA	58.526		409	2604346	2604754		0.00832988	0.00832988
Chr10	Mono-	(A)10	10	2609592	2609601		CACTCGCCTACACATCAACG	59.008	CCCTGAACTTGTCCTCCCAA	59.229		223	2609547	2609769		0.000889183	0.00832988
Chr10	Di-	(TA)6	12	2630411	2630422		CACACAGTCACCAATACCCC	58.179	GGAAGGCTTTGATGGTCATGG	59.247		487	2630245	2630731		0.00832988	0.00832988
Chr10	Tri-	(TAA)4	12	2712236	2712247		TGTGTGTAGTGTTAAGGGTCCA	58.96	GTGTAACAAGAGCGGCGAAT	58.924		481	2711973	2712453		0.00832988	0.00832988
Chr10	C	(TG)7cgcgtgtgtgcgtgtgtgt(GA)7	47	2771130	2771176		CATGCTGGATGTGATTGGGG	58.963	ATCTGTCTACTGGTGCGTGG	59.467		348	2771076	2771423		0.00832988	0.00832988
Chr10	Tri-	(AAT)4	12	2787071	2787082		GCGTTTCTCTCGAATAGGACC	58.538	TGCATAAAATGAGACGAAGGGAG	58.808		310	2786994	2787303		0.00832988	0.00832988
Chr10	Tri-	(ATA)6	18	2788275	2788292		GTGTGGGCCTAGGTTACTCC	59.46	ACAACTTCTTTACCGCGTCT	57.479		493	2787893	2788385		0.00832988	0.00832988
Chr10	Tri-	(ATC)4	12	2794955	2794966		ATGGGGAGAGGAAGAGCAAC	59.085	ACCGCTCGATGTAGGTCTTT	58.816		399	2794651	2795049		0.00832988	0.00832988
Chr10	Tri-	(CAA)5	15	2808390	2808404		TTTCCTCCGGTGCTATCCTC	58.879	TGCGTACACTCTACCATCCC	58.891		366	2808089	2808454		0.00832988	0.00832988
Chr10	Di-	(AT)7	14	2809099	2809112		GAACGTGTCATGGATGCGAC	59.63	GTCGCGTCCACATTCACTAA	58.295		493	2808730	2809222		0.00832988	0.0028108
Chr10	Tri-	(ATA)4	12	2809795	2809806		CGTCCGCATAACCTGGTCTA	59.257	CTCTGTCTCTCTTTCCAGCTT	57.04		500	2809557	2810056		0.00832988	0.00832988
Chr10	Tri-	(TGT)4	12	2817907	2817918		CGCGGAGATAAGGTTTGCAA	58.917	AACTACGGCTCAGTCCCAAA	58.947		416	2817550	2817965		0.00832988	0.00832988
Chr10	Mono-	(T)10	10	2819996	2820005		GCACCATTTCCACCCAAACT	58.952	AAACAGTTGAAGAAGGCGGG	58.681		395	2819832	2820226		0.00832988	0.00832988
Chr10	Mono-	(A)10	10	2822438	2822447		TCATGACCCCAAATTGCCAA	57.979	GGAGGAGAGAGTGAAAGCGA	58.822		491	2822353	2822843		0.00832988	0.00832988
Chr10	Tri-	(ATT)7	21	2823354	2823374		CTAGCTTTCACCCACCTCGA	59.104	AACCTTTACCTTGATCAAACACAGA	58.874		496	2823192	2823687		7.97303e-05	0.00832988
Chr10	Mono-	(T)10	10	2934220	2934229		AACGAGTAAAACGCTGCGAA	58.789	AAAATTGAACGGGGCATGCT	59.024		460	2934071	2934530		0.00832988	0.00832988
Chr10	Di-	(AT)6	12	2938017	2938028		CTTCGGGTTTCAGTGAACGG	59.134	AATTTGGGAGGATGATGCGC	58.965		369	2937768	2938136		0.00832988	0.00832988
Chr10	Tri-	(TCC)4	12	2943603	2943614		CTCCTTCCTACGATCTCCCG	58.76	ACGGTGTCCAACATCCTACC	59.388		426	2943349	2943774		0.00832988	0.00832988
Chr10	Tri-	(AAC)5	15	2944806	2944820		ACGAAGGAGAGGAAACAGCA	58.951	ATCACAGACCCACACGATGT	59.023		489	2944372	2944860		0.00832988	0.00832988
Chr10	Tri-	(TCT)6	18	2946287	2946304		ACCATCGTCACAAATGGCAC	59.119	TCTTGTGCTGTTCCTTTGGC	58.968		142	2946235	2946376		0.00832988	0.00832988
Chr10	Di-	(TA)6	12	2950340	2950351		ATACCACCAGACACTCGCAA	59.026	CCGAGGTCACAGGTTAAGGT	59.026		311	2950213	2950523		0.00832988	0.00832988
Chr10	Penta-	(TGGAG)4	20	2953481	2953500		CGTTGCGCCTCATGATAACA	58.994	CCGAAGTGTAGCATTGAGGC	58.99		366	2953371	2953736		0.00832988	0.00832988
Chr10	Mono-	(A)10	10	2961606	2961615		GCCTGTTTCAACTGCTTATTATGAC	58.97	CAGGCAGCAGATTGACGTTT	59.123		498	2961431	2961928		0.00832988	0.000889183
Chr10	Tri-	(ACA)6	18	2972179	2972196		TGTGAAGGCAGAGAGGTTGT	58.868	TCTCTAGACCCTCCAGACCC	59.072		496	2971745	2972240		0.00832988	0.00832988
Chr10	Tri-	(AAC)4	12	2976134	2976145		GGTCTTTCGGAAACAGCCTC	58.842	TGTTGTCTTTGCCGATCCTG	58.477		472	2975874	2976345		0.00832988	0.000889183
Chr10	Mono-	(A)10	10	2978342	2978351		TGATGGGATCCGATGCGTTA	58.955	TGAATCCAACACTTGCCACT	57.637		307	2978156	2978462		0.0028108	0.00832988
Chr10	C	(T)10gtgtaatatataattaatt(A)12	41	2978851	2978891		TCTCCTCAAATGTCCCACTCT	58.092	TCGATCCTTGCATGAACCCA	59.382		127	2978818	2978944		0.00832988	0.00832988
Chr10	Di-	(AT)9	18	2980872	2980889		TCTTCATGAGCAGTGACGAAG	58.048	GTTTAGCCACACTCTCTGCG	58.928		494	2980784	2981277		0.00832988	7.97303e-05
Chr10	Tri-	(ACA)4	12	2984642	2984653		CATCCCATGCTTTGCCTCTC	58.97	CTCCCCAGACTCCACTTTGT	58.94		192	2984498	2984689		0.00832988	0.00832988
Chr10	Di-	(AT)8	16	2984771	2984786		CATCCCATGCTTTGCCTCTC	58.97	CATGGGGAGACAATGCAAGG	58.891		424	2984498	2984921		0.00832988	0.00832988
Chr10	Di-	(AT)15	30	2985785	2985814		CCTTCCAACAACCCTGCAAA	58.881	CTGCATTGAGTGGTCGTTGA	58.488		453	2985486	2985938		0.00832988	0.00832988
Chr10	Tri-	(ACA)4	12	2988693	2988704		TCACAGTGCGAGGACAAGAT	59.031	ACATTAGGTGGTAGCCGAGG	58.879		171	2988655	2988825		0.00832988	0.00832988
Chr10	C	(GAA)4caaagtaatggatatgtcaaacaaggctatgaagg(AAT)4	59	2990208	2990266		AAACTGGTGGACATGGGAGG	59.594	ATTTCAATCATCCCGCCACG	58.976		171	2990184	2990354		7.97303e-05	0.00832988
Chr10	Tri-	(CAA)4	12	2991833	2991844		TGCCTCGTACGACAATACCA	58.824	AGCCAGGGGTTTATCGGAAA	59.003		253	2991700	2991952		0.00832988	0.00832988
Chr10	Penta-	(GGGTT)5	25	3013687	3013711		TGTTTGACCCTATCTGTTGGTC	57.984	TTTGGTAGGCTACGGTGGAC	59.39		498	3013271	3013768		0.00832988	0.00832988
Chr10	Tri-	(TTC)4	12	3016925	3016936		GGCCAAGGGACCATTTCATC	58.885	ACGAACCAATAACGACCCCT	59.021		206	3016762	3016967		0.00832988	0.00832988
Chr10	Tri-	(CAA)4	12	3051506	3051517		AGACAAACAACGGAACACCA	57.883	TCGGACGACTTGGCCTTATT	59.1		394	3051420	3051813		0.00832988	0.00832988
Chr10	Tri-	(CAT)4	12	3120627	3120638		CGCGTTCATTCAACCATTGC	59.016	GCGCAATGTGATCCTAAGGG	59.053		394	3120360	3120753		0.00832988	0.00832988
Chr10	Tri-	(TCT)4	12	3151704	3151715		ACCTTGGGCTGAGTTTGAGT	59.153	ACTCGCAGACTGAGGAACAA	58.959		147	3151649	3151795		0.00832988	0.0028108
Chr10	Tri-	(TCT)4	12	3170737	3170748		TGCAGCATTCCCTTTTCCTT	57.986	AACTTGGCCATGAAGCTGTG	59.036		263	3170556	3170818		0.00832988	0.00832988
Chr10	Mono-	(T)10	10	3174731	3174740		GCCAAGCACTCTTACCTTGT	58.102	TTGCCCGATAATCCCATGGT	59.15		309	3174469	3174777		0.00832988	0.00832988
Chr10	Tri-	(TCT)4	12	3177377	3177388		GCAATCCGTCTTTGTTCTTGC	58.681	AACTTGGCCATGAAGCTGTG	59.036		496	3176963	3177458		0.00832988	0.00832988
Chr10	Tri-	(TTG)7	21	3333155	3333175		CATTCTACCCTCCCCAGACC	58.868	AAACTAGGCACGCAAAGGTG	59.048		222	3333111	3333332		0.00832988	0.00832988
Chr10	Tri-	(TGT)5	15	3341481	3341495		CTCCCCAAACCCGACTTAGT	59.018	AGTGTGCCAGATCCTCCAAA	58.933		258	3341262	3341519		0.00832988	0.00832988
Chr10	Tri-	(TGT)4	12	3344849	3344860		CTTTTCCACGCTTGCAGAGT	59.053	TTCGGTGAAGAGCTGCATTG	58.841		458	3344515	3344972		0.00832988	0.00832988
Chr10	Tri-	(AAC)5	15	3347047	3347061		TTTTGGGTGGGGTTGGTAGG	59.811	ACCAGTTACTCCAAGGCTCC	59.015		345	3346978	3347322		0.00832988	0.00832988
Chr10	Mono-	(A)10	10	3355151	3355160		GAGCAAGATGGTTCGGACAC	58.92	CAAATTCTACGAGCGCACCA	58.924		172	3355120	3355291		0.00832988	0.00832988
Chr10	Tri-	(TAA)4	12	3356742	3356753		GCGATTCTGACTACGAGGGA	58.977	CTTCTCTCGCCTTAACGCAC	59.007		332	3356531	3356862		0.00832988	0.00832988
Chr10	Tri-	(TGT)5	15	3361914	3361928		CTGTCCTGAGTCGGGTTTCT	59.03	ACATCGAAGCACACAACGAG	58.86		209	3361803	3362011		0.00832988	0.00832988
Chr10	Mono-	(T)10	10	3366280	3366289		TTCATCCAGTGTCCGGTACC	59.1	TGGGTTAGTCGGGCTTCAAT	59.011		236	3366101	3366336		0.00832988	0.00832988
Chr10	Di-	(CT)14	28	3366619	3366646		CCCATCCATTGCACTACAGC	58.973	CTGGTGCGAGGTGTGTTAAG	58.852		383	3366435	3366817		0.00832988	0.00832988
Chr10	Mono-	(T)10	10	3367845	3367854		GTTAGCCACGGTTGTCTTGG	59.128	GCTTCCCCTCCACAAACATC	58.823		465	3367445	3367909		0.00832988	0.0028108
Chr10	Mono-	(G)10	10	3368687	3368696		GGTATATAGGGTGGGGTGGT	57.572	CCCCTTTTAACGACCAAAGCA	59.042		500	3368655	3369154		0.00832988	0.0028108
Chr10	Mono-	(G)10	10	3368866	3368875		GGTATATAGGGTGGGGTGGT	57.572	CCCCTTTTAACGACCAAAGCA	59.042		500	3368655	3369154		0.00832988	0.0028108
Chr10	Tri-	(AGT)4	12	3375780	3375791		AGCTCAGAGATGCTCCCAAA	58.717	CTGCAGCAATTTCACTTTCAGAA	58.386		263	3375646	3375908		0.000889183	0.00832988
Chr10	Tri-	(TAG)5	15	3376037	3376051		TCTGAAAGTGAAATTGCTGCAG	57.767	AAATCGTTCAGCTGCACCAA	58.682		307	3375887	3376193		0.00832988	0.00832988
Chr10	C	(T)23gtg(T)21	47	3377287	3377333		ACTGGAGCTCTGCAAGTGAA	59.239	TTCGTAGTAGGGACCGCTTC	58.902		500	3377126	3377625		0.00832988	0.00832988
Chr10	Mono-	(A)10	10	3378167	3378176		CATGATAACACACAGGGGCG	58.983	GCACGAAAGCAAGACATCCA	59.126		274	3378077	3378350		0.00832988	0.000889183
Chr10	Mono-	(A)10	10	3382485	3382494		TCCTCCAATCCATAGAGAGTGG	58.419	TTGTTTGTAGCTTCGCCCAC	59.051		308	3382416	3382723		0.0028108	0.00832988
Chr10	Tri-	(TAT)4	12	3385310	3385321		TTTTGTGCAGTGACCTTTACG	57.316	GGCAACAAAGTGGTCCATCC	59.397		418	3385076	3385493		0.00832988	0.00832988
Chr10	Tri-	(ATA)5	15	3397140	3397154		AGCGAAAACTTTTAATGAAGGGC	58.444	CGAGGACCTGATACTACGACA	58.442		466	3396989	3397454		0.0028108	0.00832988
Chr10	Di-	(TA)6	12	3403739	3403750		AGGCACAGGTACCTCAACTC	59.023	AACTGTCACGCCCCAAAATC	59.041		453	3403470	3403922		0.00832988	0.00832988
Chr10	Tri-	(TTC)4	12	3405517	3405528		TCTCGAAATGACCAAGGCCT	59.016	AACTTCTCTTTGCGCCCTTG	59.046		362	3405450	3405811		0.00832988	0.0028108
Chr10	Tri-	(GTG)5	15	3409128	3409142		TACACTCTACCCACCCCAGA	58.913	AAAGTCCGAACCCCAACCAT	59.519		147	3409074	3409220		0.00832988	0.00832988
Chr10	Tri-	(TGT)4	12	3423409	3423420		ATGTGTACACGCTACCCTCC	59.178	ATCATGTGGCCCTTCTTCGA	59.088		347	3423358	3423704		0.00832988	0.00832988
Chr10	Tri-	(TAG)4	12	3425213	3425224		CATTTGCAGTGTCGCGAAAC	58.955	TCAACAACCGTACCGCTACT	59.039		234	3425132	3425365		0.00832988	0.00832988
Chr10	Tri-	(AAC)4	12	3437835	3437846		GGACAGCTGGTTTCTCTGC	58.451	GCCTTTTATCTTGAGCCGGG	58.975		401	3437567	3437967		0.00832988	0.00832988
Chr10	Mono-	(A)10	10	3443610	3443619		GCTAGGGTTCCGATGGATGA	58.951	TCCGGATTAATCGGAGCTCC	59.033		444	3443409	3443852		0.00832988	0.00832988
Chr10	Tri-	(CAA)5	15	3445811	3445825		AGCGAATCGTGCCATTTGAA	58.836	GGTCGACCGAAAACAGACTC	58.584		138	3445786	3445923		0.00832988	0.00832988
Chr10	Tri-	(TGT)4	12	3447114	3447125		GCTAAGCTGGGGTCTATTGGA	59.231	GACCCCGACTCAGGACAAAT	59.386		498	3446750	3447247		0.00832988	0.00832988
Chr10	Tri-	(TGT)6	18	3448534	3448551		TGTCTTGCTATCCGTCCACA	58.738	GCCAATCTCCATACCCTGCA	59.817		474	3448156	3448629		0.00832988	0.00832988
Chr10	Mono-	(A)10	10	3465200	3465209		TGACCCGGACACCAAAGTTA	58.87	GTCTCATAACTGCCGGCTTG	58.99		496	3464951	3465446		0.00832988	7.97303e-05
Chr10	C	(AT)6ac(AT)6ac(AT)7	42	3465626	3465667		CAAGCCGGCAGTTATGAGAC	58.99	TGCTTTCGATACAATCTCAACACA	59.006		437	3465427	3465863		0.000889183	0.00832988
Chr10	Tri-	(AAC)4	12	3472965	3472976		GCACGAATGAACCTTTCCGT	59.128	GCTTCGCTTCCAAAATCCCA	59.112		462	3472698	3473159		0.000889183	0.00832988
Chr10	Tri-	(AAC)5	15	3475137	3475151		AGACACATGTTCTCGGTCAGA	58.761	CTCGTTGACTTCTTGTTGTTGT	57.4		444	3474980	3475423		0.0028108	0.00832988
Chr10	Tri-	(TTG)4	12	3481423	3481434		GGTAGAGGTATGGACTGCGT	58.599	TCCATGGCCAAACAACTCCT	59.518		446	3481114	3481559		0.00832988	0.00832988
Chr10	Tri-	(TTC)4	12	3483438	3483449		AACACCTTTAAGCCTCCCCA	58.846	AAACGTCTCTGTATCCGCCA	59.107		130	3483357	3483486		0.00832988	0.00832988
Chr10	C	(TC)14(TA)15	58	3483598	3483655		TGGCGGATACAGAGACGTTT	59.107	TGCAGCCAAGAAACAAGCAA	59.177		341	3483467	3483807		0.00832988	0.00832988
Chr10	Penta-	(TGTGA)4	20	3485729	3485748		AGGTTAGGTGCGTGATTGTT	57.439	TCACAAACACTCGCACATCT	57.761		399	3485614	3486012		0.00832988	0.00832988
Chr10	Di-	(TA)7	14	3490211	3490224		ACACACACACAAAACCCCAC	59.108	CTTTCAGCGGAGTGTGTGAG	58.857		342	3489923	3490264		0.00832988	0.00832988
Chr10	Tri-	(ACA)5	15	3494991	3495005		CGCAGTCCATACCACTACCT	58.888	ACTGCTATCGGTCCTAAGCC	58.959		386	3494737	3495122		0.00832988	0.00832988
Chr10	Tri-	(TAT)5	15	3498321	3498335		TGGGAAGGAGAAAAGAGCGA	58.652	ACTTCGCATAACTCGCCAAG	58.64		413	3498161	3498573		0.00832988	0.00832988
Chr10	Tri-	(CAA)4	12	3513574	3513585		AAGTTACTCCAAGGCTCCCC	59.007	CGACAAGAAGCGTGGTATGG	59.001		475	3513180	3513654		0.00832988	0.0028108
Chr10	Mono-	(A)10	10	3517922	3517931		TCGAGGTGAGCACAAGTCAT	59.031	TGATGGGGCTCTTAAATGGGT	59.071		467	3517606	3518072		0.00832988	0.00832988
Chr10	Mono-	(T)10	10	3521799	3521808		TCTCCGATCCTCTCCGATTC	58.101	ACCCCGAACACCACGATTAT	59.093		301	3521746	3522046		0.00832988	0.00832988
Chr10	Tri-	(ACA)4	12	3522118	3522129		ATAATCGTGGTGTTCGGGGT	59.093	ACCCTTGGGTGCATACTTGA	58.928		399	3522027	3522425		0.00832988	0.00832988
Chr10	Mono-	(T)10	10	3525632	3525641		GTCTGGGCCCATTTCATTCC	58.885	GCCTAACGTCCCCAAATCAT	57.947		470	3525225	3525694		0.00832988	0.00832988
Chr10	Tri-	(ACA)4	12	3543894	3543905		TCGAACACGTGACCTTCAGA	58.973	ATTACCCTCTCCAAACCGCA	59.011		486	3543462	3543947		0.00832988	0.000270038
Chr10	Di-	(TA)9	18	3545582	3545599		CAAGGAAATAACTGCGCGGA	58.917	TTTGTCATAAAGGGTCACTCTCT	57.174		423	3545242	3545664		0.00832988	0.00832988
Chr10	Mono-	(A)10	10	3563061	3563070		AGCGTCTTGTTGAAAAGCGA	58.704	GGTGAGATAGCAAATGTCCCA	57.718		453	3562752	3563204		0.000889183	0.000889183
Chr10	Di-	(TA)9	18	3563220	3563237		GGGACATTTGCTATCTCACCAG	58.791	TCAGAATTTCGAGGTCTCAAGT	57.126		139	3563185	3563323		0.00832988	0.00832988
Chr10	Mono-	(T)10	10	3572428	3572437		CTTTTAACGACGTGGCACCA	59.061	ACCATCACTGAACCGGCTAA	59.019		353	3572230	3572582		0.00832988	0.000270038
Chr10	Mono-	(T)10	10	3573988	3573997		TTCGTCCCATCCATCCTTCC	59.163	TCGGTAGATTTGGGAAGAAGAGA	58.65		382	3573766	3574147		0.00832988	0.000889183
Chr10	Mono-	(T)10	10	3574116	3574125		TTCGTCCCATCCATCCTTCC	59.163	TCGGTAGATTTGGGAAGAAGAG	57.262		382	3573766	3574147		0.00832988	0.00832988
Chr10	Tri-	(GTT)4	12	3633464	3633475		ACAGCCCTTTCGGTCCATTA	59.011	GTCTGGAGGGTTAGGCTGTT	59.015		454	3633216	3633669		0.00832988	0.00832988
Chr10	Tri-	(ATT)4	12	3637010	3637021		GATCGCGAACAACAGCTCAT	58.998	CGACCCGATCTACTCCACTT	58.609		481	3636709	3637189		0.00832988	0.00832988
Chr10	Tri-	(ATT)5	15	3637248	3637262		AAGTGGAGTAGATCGGGTCG	58.609	AACATACGCCACTAAACGCC	58.919		215	3637170	3637384		0.000889183	0.00832988
Chr10	Tri-	(CAA)5	15	3641649	3641663		ATTGTGTGAACCGCTTGTGG	59.332	ATTTTACCCTCCCCAGACCC	58.694		329	3641378	3641706		0.0028108	0.0867049
Chr10	Mono-	(A)10	10	3645984	3645993		CAATGGTCCAGTTCTTCACCA	58.137	TTTTCGTCCGGGAGCTGG	59.654		420	3645736	3646155		0.00832988	0.00832988
Chr10	Tri-	(GTA)5	15	3649166	3649180		AAAGGCTCTTGGAGATCGCT	59.092	GCAACGCCAAGTAGACATCC	59.273		400	3648992	3649391		0.00832988	0.00832988
Chr10	Mono-	(A)10	10	3664939	3664948		GGGCCTCCAAGTTTCCAATT	58.355	AATTGTGTGTGCTACGGGAC	58.481		417	3664642	3665058		0.00832988	0.0028108
Chr10	Tri-	(TAA)4	12	3666755	3666766		AGCTAAGGTTGTCATCGCCA	59.387	TGCGTGTATAATGACCAAGGG	58.087		338	3666608	3666945		0.00832988	0.00832988
Chr10	Mono-	(T)10	10	3668253	3668262		TGTCCACAAAGCAAGGAAGC	58.968	ATGGGCTTAGACTCACCCAC	59.088		297	3668152	3668448		0.0028108	0.00832988
Chr10	Mono-	(T)10	10	3671309	3671318		CATTGACCATAGGCCACACG	58.983	GATAGACCCTCGGCTCACAA	58.888		347	3671155	3671501		0.00832988	0.00832988
Chr10	Tri-	(CTC)5	15	3691576	3691590		TGTGAGAGGCTGTTTCCGAT	59.023	TGAAGTTGAGGAAGAGCAGTTC	58.267		296	3691361	3691656		0.00832988	0.000270038
Chr10	Mono-	(A)10	10	3691732	3691741		CCTCCTCCTGCACTCAACTT	59.31	GACGATTATTAGGTAGCAGACGG	58.526		498	3691584	3692081		0.0867049	0.00832988
Chr10	Mono-	(A)10	10	3692192	3692201		TCATCCCAGACACCACGA	57.469	CACACACGACCAGCTCAATT	58.771		428	3692170	3692597		0.00832988	0.00832988
Chr10	Tri-	(TGT)5	15	3707924	3707938		TTTACCCTCCCTAGACCCCA	58.896	CATACTCCGCCGTAGAGTGT	58.977		384	3707879	3708262		0.00832988	0.0028108
Chr10	Di-	(AT)6	12	3710303	3710314		AAACTAAAGGCACGCTGGAG	58.476	CCTCGAACGTCAGAACATCAC	59.014		416	3710021	3710436		0.00832988	0.00832988
Chr10	Hexa-	(GGATTG)5	30	3713677	3713706		CTACACCACCTCCACCATGT	59.016	TCTTCCGGTCATGAACACGA	59.037		307	3713462	3713768		0.00832988	0.00832988
Chr10	Tri-	(TCA)4	12	3719024	3719035		AAAGAAATGTGGCTGCTGGG	59.029	CCACGACTGTTATCTGCACC	58.64		311	3718751	3719061		0.00832988	0.00832988
Chr10	Mono-	(C)10	10	3726503	3726512		GCCAACCAAACAACCCTCTT	58.88	GAGAGCGAGAAGATGAGCCT	58.968		246	3726396	3726641		0.00832988	0.00832988
Chr10	Tri-	(TCC)6	18	3726787	3726804		AGGCTCATCTTCTCGCTCTC	58.968	CATAGAACCTTCGAGCTGGC	58.424		203	3726622	3726824		0.00832988	0.00832988
Chr10	Mono-	(T)10	10	3729162	3729171		TCCTGGTGTATGCTGCTTGT	59.308	GAACACACGCATGACAACCT	59.056		366	3728967	3729332		0.00832988	0.00832988
Chr10	Di-	(AT)9	18	3732250	3732267		ACGTTCTCCACTTCCACCAA	59.165	AGGTGAACGGCTAGATCGAC	59.26		427	3732035	3732461		0.00832988	0.00832988
Chr10	Tri-	(TTG)4	12	3738256	3738267		AGGAGGTGGATTGGCGTAAA	59.011	AGCTTCTGATACATCCGACGA	58.701		414	3737989	3738402		0.00832988	0.00832988
Chr10	Tri-	(CGT)4	12	3752681	3752692		CCGATGCATGTTCACTACGG	59.07	AAATCCAAATCCGAGCGAGC	58.983		376	3752338	3752713		0.00832988	0.021943
Chr10	C	(A)12gccaaattgaaagagcaattgtat(AAAC)4	52	3759245	3759296		TGTGGTATGGACTGCGTACA	58.741	CCCACACGGTACCTTCTTCT	59.026		420	3759057	3759476		0.00832988	0.00832988
Chr10	Tri-	(ACA)5	15	3761096	3761110		TCGTCTTTTGGAGCCTCGAT	59.104	ATGACTATCCAGCCTCCCCA	59.731		135	3761025	3761159		0.00832988	0.00832988
Chr10	C	(TA)10cacactcgctctaac(TCT)6	53	3773068	3773120		CCTGAGTACGCTGGAAATGC	58.99	CTCCGCCACTATGCTCAAAC	58.99		336	3773023	3773358		0.00832988	0.00832988
Chr10	Tri-	(TTG)4	12	3773265	3773276		CCTGAGTACGCTGGAAATGC	58.99	CTCCGCCACTATGCTCAAAC	58.99		336	3773023	3773358		0.00832988	0.00832988
Chr10	Tri-	(CTC)4	12	3778388	3778399		TTCGTGTTCAGTGTAGGGCT	58.955	ATTGGGGATTGCTGACCTGT	59.294		411	3778107	3778517		0.00832988	0.00832988
Chr10	Tri-	(TGT)4	12	3790257	3790268		TTTACCCTCCCCAGACCCTA	58.896	GGGTGCATGTCGGATTCTTC	58.983		109	3790215	3790323		0.00832988	0.00832988
Chr10	Tri-	(AGC)4	12	3790772	3790783		CTATATACCGTGGCCTGCGA	59.114	TCCCAAGAATGCACGAGACA	59.315		244	3790594	3790837		0.00832988	0.00832988
Chr10	Di-	(TG)7	14	3797859	3797872		CTTGTTCGTCCATCCCATCG	58.71	CGAACAGAGGAGAAAGGACG	58.016		471	3797822	3798292		0.00832988	0.00832988
Chr10	Tetra-	(TATG)4	16	3807006	3807021		CGCGATCAGATTCAGTCGTC	58.884	AAAGAAGCAGCCAACGACTG	59.053		403	3806868	3807270		0.00832988	0.00832988
Chr10	C	(CTC)5ttcctctc(CCT)4	35	3810559	3810593		TCGTGTCCTCAATGTGGGAT	58.724	TCCGCACTAGAGCATCAGAG	58.972		498	3810486	3810983		0.0028108	0.00832988
Chr10	Di-	(AT)9	18	3814138	3814155		GCTGATAGACCACTGGCTCA	59.173	CACCGTATCAGCACAACAGG	58.921		175	3814118	3814292		0.00832988	0.00832988
Chr10	Tri-	(TTG)7	21	3833348	3833368		AGATTGGGTCGCTAGTGGAG	58.885	ACACACTGCCAAACCAACAA	58.739		490	3833042	3833531		0.00832988	0.00832988
Chr10	Di-	(AT)10	20	3836468	3836487		TGGTCCAGAATACGGTAGCC	58.883	GTCCAGAACGAAACGACACC	59.143		405	3836179	3836583		0.00832988	0.00832988
Chr10	Tri-	(CAC)5	15	3840537	3840551		TTCTCGGACCCTGTGCATAG	59.176	CAATACAACGCAGACCCCAC	59.198		458	3840149	3840606		0.00832988	0.00832988
Chr10	Mono-	(T)10	10	3846792	3846801		CCAAGTTTTGCTGCCCTGAT	59.029	TGCTCAGACACCACGGTTAT	59.026		484	3846340	3846823		0.00832988	0.00832988
Chr10	Mono-	(T)10	10	3935059	3935068		GGTGTTATACTCCCTCCGTCT	58.336	GCAGTCTCATCCATTGCACC	59.263		491	3934669	3935159		0.00832988	0.000889183
Chr10	Mono-	(T)10	10	3943929	3943938		CCACTCTACTTCACCTGCCA	59.023	TGGTCAATTTCTCTTAGCACGT	57.997		256	3943762	3944017		0.00832988	0.0028108
Chr10	Mono-	(A)10	10	3977356	3977365		CCTTACACCAGCCTCTCCAA	59.016	TGGAGGGGATGGATTTGCTT	58.99		438	3976952	3977389		0.000889183	0.00832988
Chr10	Mono-	(T)10	10	3980877	3980886		GGAGTGAGGAAAATTACTGCGG	59.322	AGCCTTGTCCCTTAGCCAAT	58.997		311	3980757	3981067		0.00832988	0.00832988
Chr10	Mono-	(A)10	10	3986689	3986698		GGCAGAGATCCAGTGTAGCT	58.881	CCTATGGGGTCGTTTGATAGAG	57.741		456	3986375	3986830		0.00832988	0.00832988
Chr10	Tetra-	(TATT)5	20	4011280	4011299		GCACATTTTGACGTAATACTGAGC	58.978	ACTGTACTGCTTAGTGGTGCT	59.029		480	4010949	4011428		0.00832988	0.00832988
Chr10	Tetra-	(TTTA)5	20	4015849	4015868		GCGTTCAACACTTCTACCCC	58.846	ATAGACCCCGGCTCGAGAAA	60.397		481	4015410	4015890		0.00832988	0.00832988
Chr10	Di-	(AT)6	12	4088543	4088554		TTCCGATGGCAAGGGTAGAA	58.719	GGACTGAGCACCTGAACCTA	58.733		489	4088165	4088653		0.00832988	0.00832988
Chr10	Di-	(TA)7	14	4293775	4293788		TCTGTTAAGTACCTATGCCCATCT	58.783	TGTGGTGTATAGGTGTTGCATG	58.657		412	4293610	4294021		0.00832988	0.00832988
Chr10	Di-	(AT)9	18	4490612	4490629		ACGCGATCTTTGCTGATTTCT	58.649	GGGAGGTGGAAGAGACAAGA	58.354		417	4490257	4490673		0.00832988	0.00832988
Chr10	Mono-	(T)10	10	4492617	4492626		ATTTGACGCAACCCAGTACG	58.847	AGAAAACCCATCAAAACCCATCA	58.77		305	4492420	4492724		0.021943	0.00832988
Chr10	Mono-	(T)10	10	4497074	4497083		AGCTCTCACATCTCACCTGA	57.771	TCTTCCGTGGCAAAGTAAGC	58.481		346	4496886	4497231		0.00832988	0.00832988
Chr10	Mono-	(A)10	10	4514838	4514847		ATTCGCTGGATGTATCGGGG	59.678	ATGCCGACAGTTTGAAGCTT	58.391		312	4514693	4515004		0.0028108	0.00832988
Chr10	Di-	(TA)6	12	4516935	4516946		AGAGACCGACACACTGACAC	59.331	AAACCGCTTAGAACCGTCAA	57.756		396	4516741	4517136		0.00832988	0.00832988
Chr10	Mono-	(G)10	10	4517606	4517615		TTGTTGTGTGAGAGCGTGTG	58.994	GACACCCGGGTCTAACTCAA	59.029		234	4517582	4517815		0.0028108	0.00832988
Chr10	Tri-	(CCA)5	15	4531680	4531694		ACCCCATAACCATAAGCATGT	57.029	GGGTGGGTTGGGTTGGATAA	59.59		478	4531384	4531861		0.00832988	0.0028108
Chr10	Mono-	(C)10	10	4532013	4532022		AACTGAAATTGCCCACCACC	58.952	TGGGGATGATTGTGTTGTTGT	58.044		429	4531668	4532096		0.0028108	0.000889183
Chr10	Di-	(AG)13	26	4532347	4532372		ACAACAACACAATCATCCCCA	58.044	AGTTCTCTGTCTGTAAGCTCCA	58.499		325	4532076	4532400		0.000889183	0.0028108
Chr10	Mono-	(T)10	10	4533268	4533277		ACGTTATGTACAGTTGACTCGT	57.506	TCTCGAGCTCAAACCTTACGA	58.843		433	4533088	4533520		0.00832988	0.00832988
Chr10	Mono-	(A)10	10	4543179	4543188		AGTGTGGATTTTGCATGCTAGT	58.575	ATCTGCTCCTCAAAATCCTATGT	57.357		377	4542881	4543257		0.00832988	0.00832988
Chr10	C*	(AT)9(ATTT)4*	32	4544045	4544076		GATCATGCCACGTCCTTTCC	58.983	ATTAGTGGGGTGCCATGTGA	59.001		468	4543807	4544274		0.00832988	0.00832988
Chr10	Tri-	(TGT)4	12	4546430	4546441		ATTAGACAAGACACGGGGCA	59.019	GCTGAAGTTGTCCCATGTCC	58.831		380	4546253	4546632		0.00832988	0.00832988
Chr10	Tri-	(TGT)4	12	4546790	4546801		TTGAGGACACGACCCCAAAT	59.231	GGGAAGGCAGAGTGTACGTA	58.82		325	4546636	4546960		0.00832988	0.00832988
Chr10	Tri-	(TTG)5	15	4558951	4558965		ATGTGTTTGTGTGGTACCGC	59.051	CACTAAGTGGCAGCTCTGAG	57.993		337	4558818	4559154		0.00832988	0.00832988
Chr10	Mono-	(T)10	10	4559474	4559483		TTGAGGAGCTTCTATCGGCG	59.614	GACAGTCCGAGCAACTTTGG	59.132		134	4559449	4559582		0.00832988	0.00832988
Chr10	Di-	(AT)7	14	4580766	4580779		GTTCCGCAATTGAAGTCCTGA	58.849	CTTCCTTGGCCTTTGTTGCT	58.957		467	4580554	4581020		0.00832988	0.00832988
Chr10	Mono-	(T)10	10	4587250	4587259		TAACCCTCTTCCCTTCTGGC	58.714	CAGGGTGTCAAACTGCACAA	58.898		384	4587212	4587595		0.00832988	0.00832988
Chr10	Mono-	(T)10	10	4612121	4612130		TCTAGCCAATACACCTCGCT	58.223	GTTATGGGTTCGGGTTAGCG	58.707		463	4612030	4612492		0.00832988	0.00832988
Chr10	Di-	(AG)7	14	4612710	4612723		CGCTAACCCGAACCCATAAC	58.707	ATTGTTCTCTTCGGGTTGGC	58.465		465	4612473	4612937		0.00832988	0.00832988
Chr10	C	(T)12a(ATT)5	28	4616432	4616459		CGAATGGATCCTACCCGACA	58.963	TGATATGGCGCGGTCTTACA	59.252		457	4616186	4616642		0.0028108	0.00832988
Chr10	Di-	(TA)9	18	4617469	4617486		TGCATCTTTGACCATTCACCA	58.126	TCACTCCAGGGCTGTAAACA	58.57		381	4617425	4617805		0.00832988	0.00832988
Chr10	Di-	(AT)9	18	4623769	4623786		GAAAGCGCCACCATCCTAAG	58.983	TTGAAACCAAGCACCAAGGT	58.141		278	4623627	4623904		0.0028108	0.00832988
Chr10	Tri-	(CCT)4	12	4624350	4624361		CATCATGTCCCTACCCCATCA	58.943	TTGCACTTTTGGATGGCGTT	59.25		488	4623920	4624407		0.00832988	0.00832988
Chr10	Tri-	(TAG)4	12	4626252	4626263		GGCTTGCAGGTTCAGGTTAC	59.118	AGGATGCAACAAAGCCATAGT	57.908		427	4625942	4626368		0.00832988	0.00832988
Chr10	Di-	(AT)6	12	4629122	4629133		ATGCGCGAATGACAAGTCTC	58.998	GACTCTCCTTGTCTGTGCAA	57.467		286	4629031	4629316		0.0028108	0.00832988
Chr10	Di-	(TA)8	16	4631909	4631924		CTCACCTGACCACCCTTGAT	59.013	ACGTTAAGGGTGCGCAAAAT	59.044		422	4631635	4632056		0.00832988	0.00832988
Chr10	Mono-	(A)10	10	4632850	4632859		CGGAGATAAGGCCAGGACAT	58.948	GCATGAATTCTGAGTCCGCC	59.34		434	4632727	4633160		0.00832988	0.000889183
Chr10	Tri-	(GTT)4	12	4634191	4634202		CTTTGGAGGCAATGGTGTGG	59.395	CACTGTTTCCTCAATGTTGGGT	59.042		343	4634113	4634455		0.00832988	0.00832988
Chr10	Mono-	(T)10	10	4635128	4635137		ACTCTGGATACCGCTTGTGA	58.443	GTGTCCTTTGTGACAAGCGA	58.704		450	4634917	4635366		0.00832988	0.00832988
Chr10	Mono-	(T)10	10	4649728	4649737		GTTGCCCTGTGTAAGCTAGC	58.912	ACCTTAACCATCCTACCCGT	57.741		275	4649521	4649795		0.0028108	0.00832988
Chr10	Mono-	(T)10	10	4672778	4672787		CCCTACCCCTACCTAACCCT	59.053	GTCACTGTTTCTGGTGCCTG	59.053		432	4672740	4673171		0.00832988	0.00832988
Chr10	Di-	(AT)9	18	4730842	4730859		AGGGTCGCTATTGTTTTCGA	57.245	TCCCTCTCAACACGTCACAA	58.884		300	4730744	4731043		0.00832988	0.00832988
Chr10	Di-	(AT)8	16	4748001	4748016		CAAGGTCACGGCTTAGGTCT	59.391	TGGTCATGTTTCAGCACCAG	58.392		485	4747893	4748377		0.0028108	0.00832988
Chr10	Tetra-	(TATT)5	20	4749928	4749947		TCAGTCATGGTCAGACTCAGT	58.118	GGGCTCACACTTCGACTTCT	59.681		448	4749799	4750246		0.000889183	0.00832988
Chr10	Di-	(TA)10	20	4765377	4765396		TGTGTGCATTTGTGTATGTGTG	58.038	GCAACTGTCAACTGAGCTCC	59.129		400	4765351	4765750		0.00832988	0.0028108
Chr10	Di-	(TA)17	34	4788186	4788219		GGATCAAGATTCGGGTTCCA	57.29	AGTTCGCAACAAGAGAGGGA	58.951		362	4787961	4788322		0.00832988	0.00832988
Chr10	Mono-	(T)10	10	4798382	4798391		TTTGCATCCTTCAAGCTGGC	59.395	TCCAGGATTTATGTGTTGTGTGT	58.276		435	4798029	4798463		0.00832988	0.00832988
Chr10	Di-	(TA)17	34	4814486	4814519		TGTCATGGAGTTGTTTTGAAGAAA	57.477	TACCACGCTAATGACCACCC	59.462		494	4814418	4814911		0.00832988	0.00832988
Chr10	Tri-	(TCA)5	15	4841852	4841866		ACAAGGTGGTCATGTCAAAGA	57.424	CAAGCCGTGGGAATCAAGAA	58.466		486	4841768	4842253		0.00832988	0.0028108
Chr10	Tri-	(ATT)4	12	4866719	4866730		TTGATCCAAGGGTGAGCACT	58.933	CACGTCTCAAATGGCCATGA	58.548		350	4866500	4866849		0.00832988	0.00832988
Chr10	C	(AT)7acc(TA)9	35	4883330	4883364		AGATGAATGTCGATCGGCCT	58.956	CATCTCCTTTCCAACCAGCG	58.91		489	4883124	4883612		0.0028108	0.00832988
Chr10	Mono-	(A)10	10	4887068	4887077		AGCTTGATGAGAGAGACCACT	58.181	TGCCAGGTATCCATCCTTCT	57.803		450	4886792	4887241		0.0028108	0.00832988
Chr10	Di-	(AT)14	28	4891077	4891104		CCCAAACATCAAACCACATGC	58.584	TGGGTCTTTTCCTCACTCCA	58.186		440	4891048	4891487		0.00832988	0.00832988
Chr10	Mono-	(T)10	10	4932835	4932844		AGGCAATTAGTTTTGGGCGG	59.105	GGGTCCTCGTCTTTTGTCAC	58.49		487	4932550	4933036		0.000270038	0.00832988
Chr10	Tri-	(AAC)4	12	4953986	4953997		TGGCTCAAAACAGTCCAAACA	58.549	TGCTAGAGAGGTGGATTCCG	58.596		388	4953798	4954185		0.00832988	0.0028108
Chr10	Mono-	(A)10	10	4994833	4994842		AGTTCCAACACAACCATTTTCAAA	58.201	TGCGATTTGGTTGGTGACTT	58.314		471	4994776	4995246		0.00832988	0.00832988
Chr10	Tri-	(TGT)4	12	5020462	5020473		TGGTGCTTTGAGAGGTGGAT	58.933	CCTCTTTTGGTGACCCCTCT	58.932		331	5020297	5020627		0.00832988	0.00832988
Chr10	Mono-	(A)10	10	5040937	5040946		TGCACCTCTCTCTCTCTCTCT	59.085	AATGCCCACCCTCAATTGTG	58.731		206	5040794	5040999		0.00832988	0.0028108
Chr10	Mono-	(A)10	10	5071109	5071118		TAGGGTACTTGATCGCGCTT	58.891	ACCTTGACATGTGAGTTTGCT	58.064		498	5070760	5071257		0.00832988	0.000270038
Chr10	Penta-	(TAATA)4	20	5072966	5072985		CGTTGTTTCTGAATTTTACCGCA	58.716	TGTCAGTTCAGATCCCTTCACT	58.757		178	5072882	5073059		0.000889183	0.00832988
Chr10	Mono-	(T)10	10	5168425	5168434		TGAGCAAATTGAACTCGTCCA	58.155	ACAGTGAGGTATGGGGATGC	59.16		376	5168284	5168659		0.00832988	0.00832988
Chr10	Di-	(AT)9	18	5229113	5229130		CCGGGTCGTGACATAAGGTA	58.895	GGGACTAAAGCGTTGTGGTG	59.128		441	5229017	5229457		0.00832988	0.0867049
Chr10	Mono-	(T)10	10	5260497	5260506		AAACTTGATCGAGCTCAGCG	58.646	CTGAACCACCATGCCAACTC	59.116		348	5260459	5260806		0.00832988	0.00832988
Chr10	Mono-	(A)10	10	5282511	5282520		AAAGGACCACTAGCTAGCCC	58.795	ACCCCACTTTGCATACCAGT	59.223		475	5282089	5282563		0.00832988	0.00832988
Chr10	Di-	(AT)11	22	5364952	5364973		TCCCGTCCATACAAACCCAT	58.709	TCTCTGGTTCATGCGGCTAA	59.098		500	5364630	5365129		0.00832988	0.00832988
Chr10	Mono-	(A)10	10	5429249	5429258		CGACTTAACCATGCTCTTCGA	58.124	TGGATTGGATTTGGACGGGT	59.298		471	5428978	5429448		0.0028108	0.000889183
Chr10	Di-	(AC)6	12	5496433	5496444		ACTTTCACAGATGTAGCAGCA	57.593	TGCAGAATGATTCCGGCAAG	58.903		397	5496390	5496786		0.00832988	0.0028108
Chr10	Di-	(CT)9	18	5513196	5513213		TTTGTCAGTCTGTACGGCAC	58.139	GTACGCTTGGGATGGAGAGG	59.895		428	5512811	5513238		0.00832988	0.00832988
Chr10	Tri-	(AAG)4	12	5539008	5539019		AGGTGGAGTTGTATGCTGGA	58.343	TCAGGTCACACGTAGCTCTG	59.118		480	5538982	5539461		0.00832988	0.00832988
Chr10	Mono-	(A)10	10	5545960	5545969		TTACCCCTCCTCGCAATTCA	58.719	TGCGTCTGTAAAGGTCCAGT	58.955		276	5545904	5546179		0.00832988	0.00832988
Chr10	Mono-	(T)10	10	5581108	5581117		TGCATGAACTCCCCTGATTG	57.867	AGGGAAGGATGAAGTGTGAGG	59.088		285	5581075	5581359		0.00832988	0.0028108
Chr10	C	(A)13c(TAA)4	26	5586189	5586214		TAAGGTCAGGTTGCCCATCA	58.633	CCTGAGATGAAAATGCATGCG	58.272		389	5585902	5586290		0.0028108	0.00832988
Chr10	Mono-	(T)10	10	5589525	5589534		CGCTTAGGGATCTTGATGACT	57.258	TGTCAATTTGAATGCGGGCA	59.035		427	5589452	5589878		0.0028108	0.00832988
Chr10	C	(CA)10(TA)9	38	5591217	5591254		TGTTCGGTTCAGTTTGCATGT	58.979	CCAATGATGTGGCTTGCAGT	59.107		221	5591167	5591387		0.0028108	0.00832988
Chr10	C	(TAA)8a(AAT)5	40	5592806	5592845		GCGTATACCCCATCCTCTTCA	59.032	AGAAGTGGGGATTGTGGGTG	59.594		488	5592401	5592888		0.00832988	0.00832988
Chr10	Tri-	(AAT)5	15	5635582	5635596		GCCGCTCATGATGTAACGAA	58.713	GCCATCAGAAGTTTCCGTCA	58.192		447	5635355	5635801		0.00832988	0.00832988
Chr10	Tri-	(GAG)4	12	5643139	5643150		TGGTGAGCAATGGGATGACT	59.006	TTGTTCCGCGGCTAAAGATG	58.917		276	5642977	5643252		0.00832988	0.00832988
Chr10	Mono-	(T)10	10	5645093	5645102		TGCCGAGAACCAACACTTTC	58.695	TAGCACAAAAGGCCCAGTTG	58.673		312	5645032	5645343		0.00832988	0.000889183
Chr10	Mono-	(T)10	10	5705023	5705032		TGAGTTGATCCGGTTAAGGCA	59.374	AATGTGTGGCTAAGCTCCCA	59.302		274	5704956	5705229		0.00832988	0.00832988
Chr10	Mono-	(A)10	10	5977809	5977818		CAACATGCCTGCTTCTCCTC	58.907	TGGGCCTCATATAAAACGTCAG	58.196		456	5977554	5978009		0.00832988	0.00832988
Chr10	Di-	(AC)7	14	6095459	6095472		TCCCTCAACTTCCCACATCC	59.008	ACCTGAAACTCAACTTATCGCC	58.664		310	6095406	6095715		0.00832988	0.00832988
Chr10	Mono-	(A)10	10	6152929	6152938		TTCCCTTTTGCTTCGCCATT	58.663	CTGAACACCGTCTTCAATTTCTT	57.576		500	6152492	6152991		0.00832988	0.00832988
Chr10	Tetra-	(ATTT)4	16	6191300	6191315		AGCCCTGAGATGTCACTGTG	59.388	AGGCAAATAGGTCACTTTGGT	57.474		500	6191096	6191595		0.00832988	0.00832988
Chr10	Mono-	(A)10	10	6204537	6204546		TGTGATATATGCGAAACTTCATGGA	58.712	TGACAAAAGTAGTAGCCGGACT	59.105		409	6204236	6204644		0.00832988	0.0028108
Chr10	Di-	(AT)8	16	6255136	6255151		ATTCAACACAACTTCCCGCC	59.041	CCGTAGTTGTGTTCACCGTC	58.866		472	6254812	6255283		0.00832988	0.00832988
Chr10	Mono-	(A)10	10	6311916	6311925		ATGAACGGACCATGGCAGTA	59.091	TTCAGCTGCCTCAACATGTT	58.015		494	6311844	6312337		0.000889183	0.0028108
Chr10	Hexa-	(TGATGG)7	42	6313416	6313457		AGTTGTTGTGTCTTAGGTTGCT	58.114	TGACCAAGTTTTGAGGCTCTC	58.149		459	6313021	6313479		7.97303e-05	0.000270038
Chr10	Mono-	(T)10	10	6318025	6318034		CGGTGTATTATTGGTTCACTCTCA	58.584	TCAACGAGTCAATAATCAACCCA	58.099		293	6317924	6318216		0.000270038	0.00832988
Chr10	Di-	(AT)11	22	6324720	6324741		CCACAACTATGCAACCGTCC	59.198	ATGGCTTGAGTTTGTGCACC	59.324		367	6324592	6324958		0.00832988	0.00832988
Chr10	Tri-	(TGT)7	21	6333956	6333976		AGGTAGTGGTATGGACTGCG	58.888	TTTCTCTCCCATGATGAAACCT	57.065		390	6333889	6334278		0.00832988	0.00832988
Chr10	Tri-	(TTC)5	15	6341592	6341606		GAATGCCTGGGTGTAGATGC	58.687	AGGGGAAGATGAGTGCCAAA	58.924		379	6341436	6341814		0.00832988	0.00832988
Chr10	Tri-	(TTG)9	27	6343023	6343049		CCCAACTGCGTATCTTGAGC	58.99	GTCCCAGGGTCCAGCTAAAT	59.08		271	6342900	6343170		0.00832988	7.97303e-05
Chr10	Tri-	(AAC)4	12	6352189	6352200		ATCGAGCACCCTTTGAGTGA	59.023	GTTGGGTGCTAGAGGAGGTT	59.015		355	6352041	6352395		0.00832988	0.00832988
Chr10	Mono-	(A)10	10	6365524	6365533		GTGAATCACGTACACCTCTTTCA	58.696	ACTTTCTCTCCAAAACCACGT	57.723		306	6365452	6365757		0.0028108	0.000889183
Chr10	Mono-	(A)10	10	6379885	6379894		TGGTCATCTTCACTGCGTCA	59.321	CCTTTGCACGATTCCTCCAC	59.195		342	6379636	6379977		0.0028108	0.00832988
Chr10	Tri-	(AAT)6	18	6384474	6384491		ACGGCTGTGTATCTTTGTTGT	58.154	ATCATGCGGTTGTAAGCCAA	58.167		451	6384255	6384705		0.00832988	0.00832988
Chr10	Di-	(AT)6	12	6386587	6386598		CTACCACAGCTTTTCACGCA	58.774	AGCCACTTCCATGCATTGTG	59.107		405	6386291	6386695		0.00832988	0.00832988
Chr10	Tri-	(AAT)4	12	6477914	6477925		ATTCTCCCTTTCTTCGGCCA	59.008	GCAATTGCGAAGGTGAGCTA	58.913		351	6477634	6477984		0.00832988	0.00832988
Chr10	Mono-	(T)10	10	6478229	6478238		TCCTCAAAACAGCCGCATTT	58.673	AGCAGAGGTCTACGCATGAT	58.592		459	6478028	6478486		0.000889183	0.00832988
Chr10	Mono-	(T)10	10	6481460	6481469		TGAGATATGCGTTGTTTACCCC	58.462	CACCAAGAGCCAACACACAA	58.898		413	6481412	6481824		0.00832988	0.0028108
Chr10	Tri-	(CTA)4	12	6491422	6491433		TGTTGTTCACTGATGTAAGCCT	57.915	TCCATCCCTACGTTCACTCG	58.899		413	6491372	6491784		0.00832988	0.00832988
Chr10	Di-	(AT)16	32	6536517	6536548		TGACAACAAGTTACCCGGGT	59.161	GCCTGATTTGATGTGTGCCA	59.11		186	6536414	6536599		0.00832988	0.00832988
Chr10	Di-	(CT)7	14	6542593	6542606		ACGAAGAATCCACCTTGCAG	58.186	ATTCGCTAAGGTCCCACGAT	58.879		469	6542571	6543039		0.00832988	0.00832988
Chr10	Tri-	(CAA)5	15	6544829	6544843		CACAACAATCCCAGCAACCA	58.961	GGGTTGCTGTTTTGGTTCCA	59.173		492	6544805	6545296		0.00832988	0.00832988
Chr10	Mono-	(A)10	10	6572093	6572102		TGAGACCCTTTAATTCCTTGGAA	57.407	CCAAATACTCCCTCCGTCCA	58.799		491	6572021	6572511		0.000889183	0.00832988
Chr10	Mono-	(A)10	10	6572992	6573001		GTCTTGCGGATTAGTGATACCT	57.676	CTCGCCGATGGAAAGACAAG	58.998		409	6572843	6573251		0.00832988	0.00832988
Chr10	Mono-	(A)10	10	6648446	6648455		AGGGGAACGAATAGGGAGGA	59.36	TGTGTGTGAATGTGTACGGT	57.394		492	6648377	6648868		0.00832988	0.00832988
Chr10	Tri-	(TGA)4	12	6685305	6685316		CGTTACAGACAATGCTGCCA	58.844	TACGCTCGACCCATTCTCTT	58.529		444	6684975	6685418		0.00832988	0.0028108
Chr10	Tri-	(TAT)4	12	6692297	6692308		CAGAATCAGTGTCTCCGGGA	58.814	GTGGTTACTGTGGAGGTCTGA	59.032		320	6692138	6692457		0.00832988	0.00832988
Chr10	Tetra-	(GAAA)9	36	6733640	6733675		GAGCACCATAGAAGAGAAGAAAGA	58.028	GGCATGTTTCTGCCCACTTG	60.038		414	6733450	6733863		0.00832988	0.00832988
Chr10	Mono-	(T)10	10	6738540	6738549		TGAGGGTTTGCTCGTCTGAA	59.244	CGGATTGTCAGAGGTACGGA	58.899		384	6738414	6738797		2.01779e-05	0.000270038
Chr10	Di-	(TA)9	18	6741160	6741177		AGTTCCTCACCCTATGTATTAATGT	57.308	TGGCTTCGAATTAAATTGCATGA	57.678		490	6741015	6741504		0.00832988	0.00832988
Chr10	Tri-	(TGA)4	12	6751333	6751344		ACATGGGCTTGTAAACACACT	58.056	CACAAGGTGGTCATGTCAAAGA	58.786		416	6751014	6751429		0.000889183	0.00832988
Chr10	C	(AAG)4aatagagagagaaaagagagta(ATT)5	49	6843076	6843124		GAGTCTCGTGTTGATAACGTGT	58.437	TCCAAGCTTAGTGTTCCCCT	58.258		159	6843038	6843196		0.00832988	0.000889183
Chr10	C	(ATA)4atgaaactttagaaaaataccatctat(A)11	50	6843367	6843416		AGGGGAACACTAAGCTTGGA	58.258	TGGATCTCATTGGCAATTTGGG	59.233		321	6843177	6843497		0.00832988	0.000889183
Chr10	Tetra-	(AGAC)4	16	6844667	6844682		TAGTCAGGCAAGGTCGTGAG	59.111	TGTTTGCTCCATCAGTCTCTCT	59.098		246	6844645	6844890		0.00832988	0.00832988
Chr10	Mono-	(T)10	10	6932998	6933007		TTAGCTTGTGGTCCTTCGGG	59.676	ATTTCGTTGGTACCTGCAGC	58.835		242	6932802	6933043		0.00832988	2.01779e-05
Chr10	Di-	(AT)11	22	6935322	6935343		GGGTGTGCTTGTCGACTTAC	58.854	AGGTGATATTGTGCTCGAATTATGT	58.709		498	6934925	6935422		0.0028108	0.00832988
Chr10	Mono-	(A)10	10	6943516	6943525		TCACCCTCCAAACCAACTGA	58.782	CTTTCATGCGGCTTTACTTGC	58.746		489	6943442	6943930		0.00832988	0.0028108
Chr10	Tri-	(TTC)4	12	6954862	6954873		GAGGGTATAGAGGAGCATGCA	58.748	AGGGACATAGCGTTGAACCA	59.019		336	6954735	6955070		0.00832988	0.00832988
Chr10	Mono-	(A)10	10	6965207	6965216		TGGAGCCAAATTCAACATGTGT	59.036	ATTATCAGCCACAATCGCCG	58.771		372	6965176	6965547		0.0028108	0.00832988
Chr10	Tetra-	(GTGA)4	16	6971726	6971741		ACCGGAGTTGTTGTTTGAGC	58.978	GCTCCACCTTCACTTACCCT	59.015		246	6971693	6971938		0.00832988	0.00832988
Chr10	Di-	(AT)8	16	6986446	6986461		TGATCAGTCGGTCCAAACAA	57.079	CGAATTTAAGTTGTTTGCCCCA	58.016		372	6986233	6986604		0.00832988	0.00832988
Chr10	Tri-	(CCT)6	18	7000697	7000714		AGCGTTGGTGGACAGAGTTA	58.955	GGAAGGGAAGGGAAAGTGGA	58.927		422	7000451	7000872		0.00832988	0.00832988
Chr10	Tri-	(CTT)4	12	7001167	7001178		CCCTCTTTCGGCCTATCCTC	59.318	AGGGTTGTAGCTCCGTTACC	59.1		484	7000881	7001364		0.00832988	0.00832988
Chr10	Di-	(CT)6	12	7005194	7005205		TCTTTGCGCCTCGATTCTTG	58.921	CGCGAGTTAGTTGAGGTTGG	58.932		400	7005172	7005571		0.00832988	0.00832988
Chr10	Tri-	(CTT)6	18	7005634	7005651		CCAACCTCAACTAACTCGCG	58.932	ACAATCCCGAAACCCCATCT	59		432	7005552	7005983		0.00832988	0.00832988
Chr10	Tri-	(TGT)5	15	7006739	7006753		ACTAGTGTCTTGAGCTGGGG	58.729	ATGGCAGTTAGGGGTCGTTT	59.303		416	7006621	7007036		0.00832988	0.00832988
Chr10	Mono-	(A)10	10	7013511	7013520		AAGGCAAATTAAGGGGCACG	59.105	CGGTTTGGGTTCGGTTTGAT	59.044		303	7013277	7013579		0.00832988	0.00832988
Chr10	Tri-	(TGC)4	12	7017931	7017942		AACCGTGAGTAGCAGAGCAT	59.102	TGGCTGCAGGAAAGTTTACG	58.765		378	7017715	7018092		0.00832988	0.00832988
Chr10	Tri-	(TTG)6	18	7021080	7021097		CGGCCCATTTGTGAGTGAAA	59.042	TGCCTTGGTTGGTACTCAGT	58.863		489	7020815	7021303		0.00832988	0.021943
Chr10	Tri-	(AAC)4	12	7035965	7035976		GTGAAATCGCCTGTTGTGGT	59.048	CTAGTGTCAGTTGGGGTCGT	59.033		477	7035797	7036273		0.000889183	0.00832988
Chr10	Mono-	(A)10	10	7039376	7039385		ACGTTCATTTTGTATTGCTGCT	57.496	CGCCTTGAAAGATGCCTACA	58.262		487	7038994	7039480		0.00832988	0.00832988
Chr10	Tri-	(CAA)10	30	7042478	7042507		CAAAGGTGGCATGTATCCCG	58.976	TTATGTGGGAATACGCCGGT	59.168		351	7042180	7042530		0.00832988	0.00832988
Chr10	Tri-	(AAC)5	15	7051804	7051818		ACTGGGTGGGTGATGCTTTA	58.928	TCTGTGTGCTTTCCTCTGCT	59.239		457	7051605	7052061		0.00832988	0.00832988
Chr10	Tri-	(TGT)6	18	7062539	7062556		AGGTAGTGGTATGGACTGCG	58.888	CGGAGTTACAGATCGGCAGA	59.261		408	7062468	7062875		0.00832988	0.00832988
Chr10	Tri-	(ATT)4	12	7071393	7071404		CGTGGAGCTCATAACTTGCA	58.274	TCTCACCCGATTCCACATGT	58.724		450	7071366	7071815		0.00832988	0.00832988
Chr10	Tri-	(AAC)4	12	7075628	7075639		GGTTTCTGTCATGCGGGATG	59.265	CTGCATACATCCAACGCTCC	59.06		372	7075327	7075698		0.00832988	0.00832988
Chr10	Mono-	(T)10	10	7098575	7098584		CCTTCTGCTTGAGTGTGTGC	59.41	TAGCCACCGGTGATCTTCAG	59.176		397	7098401	7098797		0.00832988	0.00832988
Chr10	Mono-	(A)10	10	7101834	7101843		ACTATCTGCTGGCCGTTTCT	59.095	CACTCCAGCCTGTTAGCCTA	58.805		493	7101383	7101875		0.00832988	0.00832988
Chr10	Mono-	(G)10	10	7103345	7103354		CTGTTGGATCATGCTCTGCC	58.977	GCACATGAGATTCGGGACAC	58.99		312	7103241	7103552		0.00832988	0.00832988
Chr10	Mono-	(T)10	10	7129451	7129460		ACTTAAACCCACCCAACCCA	59.065	AGCGGGGAAAAGAAAACAAAA	57.103		471	7129039	7129509		0.0028108	0.00832988
Chr10	Tri-	(CCA)4	12	7176516	7176527		ACTAACCACCTCTGTCACCG	59.033	AGCGGTGGTGAAGGTGAATA	59.019		169	7176475	7176643		0.0028108	0.00832988
Chr10	Mono-	(A)10	10	7235742	7235751		TTGATCCAAGGGTGAGCACT	58.933	AGGACTTAGGATGTGGATTCGA	58.357		429	7235380	7235808		0.00832988	0.00832988
Chr10	Di-	(AT)7	14	7242947	7242960		ACGTCCGTATTTCTTTTCAGCT	58.339	CGCCTCTTGTGGATTTACGT	58.278		273	7242712	7242984		0.000889183	0.00832988
Chr10	Tri-	(AAG)4	12	7267112	7267123		GGTAGGGAGGTGGAAGCTTT	59.007	GCAGGTCCTTGCTGAACATT	58.749		493	7266856	7267348		0.00832988	0.00832988
Chr10	Tri-	(ACA)4	12	7273096	7273107		TGCATGTCGGTGAAGAAGAA	57.458	GGGAGGGAGCACTGATGTAG	59.244		402	7273001	7273402		0.000889183	0.00832988
Chr10	Tri-	(TGT)4	12	7280647	7280658		GGGTTGCTGGTGTTTGTCAT	58.96	TACGGCTCAAACTTGCACTC	58.491		362	7280345	7280706		0.00832988	0.00832988
Chr10	Mono-	(T)10	10	7281439	7281448		TTAACTTTGTTGCGGGCCAA	58.888	CGGGCGCTAATTCAATCTGT	58.7		142	7281347	7281488		0.00832988	0.00832988
Chr10	Mono-	(A)10	10	7321144	7321153		TCAGAATGGCCACAGTTGAA	57.345	TTTTGCCCTCCTCATTTCAAATT	57.435		454	7320980	7321433		0.00832988	0.000270038
Chr10	Mono-	(A)10	10	7348881	7348890		CAACACGGGCACAACACATA	59.052	GGGTTTTCAGATGTAGGCTCC	58.355		361	7348667	7349027		0.00832988	0.00832988
Chr10	Mono-	(T)10	10	7351303	7351312		TTAGAGGAGGAGTGGCGGTA	59.373	AAGTGTGGGAGCGGAAGTAA	58.947		296	7351175	7351470		0.00832988	0.00832988
Chr10	Di-	(TC)6	12	7351570	7351581		TTACTTCCGCTCCCACACTT	58.947	CCTTCCATGGACCTCACACA	59.308		307	7351451	7351757		0.00832988	0.00832988
Chr10	Tri-	(ATT)4	12	7361688	7361699		GAGCACCCGTTTAGTAAGCG	59.003	TCGTGTCTGATCAAATAACGACA	58.199		348	7361394	7361741		0.0028108	0.00832988
Chr10	Tri-	(TTG)5	15	7382284	7382298		GAGGACGCAAATTAGGGCAG	58.983	ACCTTCGCTTTATGTCCCCA	59.011		393	7381958	7382350		0.00832988	0.00832988
Chr10	Di-	(AT)8	16	7384385	7384400		CACCTAAATCCTCCCCTCCC	58.859	TGCCAAGTCCAAATATGTGTCA	58.239		491	7384294	7384784		0.000889183	0.00832988
Chr10	Mono-	(T)10	10	7385618	7385627		TGCATTATGTCGCTTGGTATGT	58.459	CTCCTGGAATTGTGGTTGCT	58.085		185	7385485	7385669		0.00832988	0.00832988
Chr10	Tri-	(ATA)13	39	7385910	7385948		GCAACCACAATTCCAGGAGG	59.109	GTACTCGAAACTTAGCGCCC	58.724		376	7385651	7386026		0.000889183	0.000889183
Chr10	Mono-	(A)10	10	7386532	7386541		TCGAATTTGATCAAGGGTTGCA	58.847	TGGACTTGGGTTATCATGCATG	58.71		186	7386405	7386590		0.00832988	0.00832988
Chr10	Tri-	(TAG)4	12	7389413	7389424		GACCCATGAACACCCCTACT	58.714	CCCACAACAACCCTTCGAAA	58.605		259	7389368	7389626		0.0028108	0.00832988
Chr10	Tri-	(TTG)4	12	7403363	7403374		AGACGTGACATGGAGCAGTT	59.318	GGCTTTGGTGCGTGAGTTTT	59.898		486	7403038	7403523		0.00832988	0.00832988
Chr10	Tetra-	(AAAC)4	16	7403778	7403793		CACCCACACACACACTAAGC	59.056	TCTAACCTGCCGAACCCAAT	59.011		428	7403756	7404183		0.00832988	0.00832988
Chr10	Tri-	(CAG)4	12	7404024	7404035		CACCCACACACACACTAAGC	59.056	TCTAACCTGCCGAACCCAAT	59.011		428	7403756	7404183		0.00832988	0.00832988
Chr10	Mono-	(A)10	10	7408611	7408620		ACACAGAGACAGCATGGACA	58.949	CCCGCAGAAGTTTGGTCAAA	58.971		309	7408544	7408852		0.00832988	0.00832988
Chr10	Mono-	(T)10	10	7409145	7409154		TTTGACCAAACTTCTGCGGG	58.971	TTTGCTCTGCTTTCGTTGCT	58.976		480	7408833	7409312		0.00832988	0.00832988
Chr10	Mono-	(A)10	10	7427185	7427194		TGGTGTTGTTCTGTTCGTCA	57.612	TAGCTCCCGATACATCCGAC	58.469		475	7427011	7427485		0.0028108	0.021943
Chr10	Mono-	(A)10	10	7428400	7428409		ACCCATGTTGAATTTGGCTCC	59.098	TTGGAGGTAGCAACGGAGG	59.02		390	7428324	7428713		0.0028108	0.021943
Chr10	Di-	(TA)12	24	7442483	7442506		TGGTTCCTCTTACAAAACGGAG	58.264	GGCACCAATTCATGTTGTGG	57.917		443	7442403	7442845		0.00832988	0.00832988
Chr10	Tri-	(TTG)4	12	7466812	7466823		AACTTCAAGTGTCGAGGGGA	58.58	TCGAGGCAGTTTCCAAGACT	58.951		423	7466637	7467059		0.00832988	0.00832988
Chr10	Mono-	(A)10	10	7472537	7472546		TGTTCCTCTTCGCGTACCTT	59.036	TGGGACAGAAAACCGTCACT	59.165		333	7472371	7472703		0.00832988	0.00832988
Chr10	C	(A)11ct(A)10	23	7496126	7496148		ACCACCATCCAAACAGACAC	58.019	AAGGGGAGTGTTTGTGTGGA	59.077		456	7495894	7496349		0.00832988	0.00832988
Chr10	Mono-	(T)10	10	7496597	7496606		TCCCCAACGACTTTTACCCA	58.861	ACCTCACACCCCTCAAACTT	58.777		467	7496506	7496972		0.00832988	0.00832988
Chr10	Tri-	(TGT)5	15	7500481	7500495		TGTGGGTGTCTTGTTCCTGT	59.084	TGAGTTGAACGCTGCACAAA	58.909		245	7500336	7500580		0.00832988	0.00832988
Chr10	Di-	(AT)8	16	7529922	7529937		TTCTCCCAAACTGACAGGCT	58.86	AAGAGCCACAGAAGAGCAGT	58.945		469	7529586	7530054		0.000270038	7.97303e-05
Chr10	Mono-	(T)10	10	7541817	7541826		TGACGCAATTGAAACAGACATG	58.112	ATTTAGAGTTTGGGCCCGGA	59.003		463	7541656	7542118		0.00832988	0.00832988
Chr10	Mono-	(A)10	10	7544823	7544832		TTAAAAGTGTGAAGGGCCTTAAAA	57.206	GACGGCTCATCACATTTGCA	59.196		495	7544553	7545047		0.00832988	0.00832988
Chr10	Mono-	(A)10	10	7546818	7546827		TGACACGTGGCTGTATGAGT	59.034	CGGAAAATCTCGCCGGAAAT	58.986		140	7546769	7546908		0.00832988	0.00832988
Chr10	Di-	(TA)6	12	7549556	7549567		ACACAAACTAGTCGAAGGGGT	58.955	AGACCGGTGCTATGACTCAA	58.443		413	7549524	7549936		0.00832988	7.97303e-05
Chr10	Mono-	(T)10	10	7555173	7555182		CCCCTCGAAAATTGACAACCA	58.765	CCCGCCATTCAAGAACTTCA	58.466		230	7555112	7555341		0.0028108	0.000889183
Chr10	Di-	(AT)17	34	7556991	7557024		TCATAGGCCCCTTAACACAGT	58.442	GCACCCTCTTTAATTTGGAGCA	59.174		342	7556718	7557059		0.000889183	0.00832988
Chr10	Mono-	(T)10	10	7584467	7584476		TGGTTGGGATTATGGGCCTT	58.985	AAAGTCTCCATGGCCACTGA	58.933		415	7584117	7584531		0.00832988	0.00832988
Chr10	Tri-	(TGT)4	12	7599754	7599765		TTAGCTCTGATGTGGTGCCA	59.017	ATGTGCAGGCGTTTGAATGT	59.039		305	7599484	7599788		0.00832988	0.00832988
Chr10	Tri-	(TTG)6	18	7631624	7631641		GAAAGGGGTGGCAAAGTGTT	58.88	TCGGGCCAGTCAATTCTAGG	59.169		435	7631230	7631664		0.00832988	0.00832988
Chr10	Tri-	(ACC)5	15	7639822	7639836		TTCCCAAGAGTTGAACCCCT	58.47	ATTGTACCCTCCACAGACCC	58.714		461	7639424	7639884		0.00832988	0.00832988
Chr10	Di-	(TA)12	24	7661007	7661030		TCAGGCATATCAAACACATCCA	57.766	CCAATTCACGTGAGGAAAGACA	58.862		165	7660908	7661072		0.000270038	0.00832988
Chr10	Tri-	(ATT)4	12	7661461	7661472		AGATTTTCCTCTACCGTGATTGT	57.578	CCATCCAGCAACACTCACAT	58.17		405	7661380	7661784		0.000889183	0.00832988
Chr10	Mono-	(T)10	10	7674003	7674012		TCCTCTTTTCCTCCCAACTTC	57.21	AGTGTCAATTCTTGCTCATGAGA	58.097		387	7673982	7674368		0.0028108	0.00832988
Chr10	Di-	(AT)8	16	7687448	7687463		GGGGAGGGGTAAAACAGTCA	58.93	CGTCCCCGTACATAGTGGAA	58.895		414	7687296	7687709		0.00832988	0.021943
Chr10	Tri-	(TAA)4	12	7707651	7707662		ATTCCCCATCTGTTGCGACT	59.379	TTTGTGAAAAGAAATGACGCCT	57.353		442	7707403	7707844		0.00832988	0.000889183
Chr10	Hexa-	(TATACA)4	24	7750520	7750543		GCTCGTGAACTGCAGCATTA	58.921	CGCAAGCACATACAGTCCC	58.91		329	7750471	7750799		7.97303e-05	0.0028108
Chr10	Tri-	(TTG)6	18	7759915	7759932		TTGGAGGTAGCGGTATGGAC	58.883	GTTGGAGCTGAATGGTGGTG	59.116		259	7759845	7760103		0.00832988	0.00832988
Chr10	Mono-	(A)10	10	7863532	7863541		GCCAACCCAAATCAAGCTCA	59.032	AGTCCTGACCCGGCTATCTA	59.149		422	7863200	7863621		0.000889183	0.00832988
Chr10	Mono-	(A)10	10	7889645	7889654		GCCAAGCTAATGTGACAGTTCA	59.186	GCATAAGGCGTGTACACCTA	57.41		307	7889561	7889867		0.000889183	0.00832988
Chr10	Di-	(AT)7	14	7922432	7922445		CAGTTTAGCGAATCGGGGTG	58.993	CTCGCTGCTTTAGTTGGACC	58.92		284	7922348	7922631		0.00832988	0.00832988
Chr10	Mono-	(A)10	10	7946792	7946801		ACGTAAAATGGACCATAGGACA	57.17	AGCGTCATGTCAGCAAATCT	57.895		496	7946643	7947138		0.000889183	0.021943
Chr10	Mono-	(T)10	10	7988212	7988221		TTTGAGAATCCTAGCCGCCA	59.091	GCCTAACCTACCTCGAGTCC	58.969		477	7988124	7988600		0.00832988	0.00832988
Chr10	Di-	(AT)7	14	8117193	8117206		CCACCACCAACCACAATGTT	58.881	TATGTGTGACTGTGCGGGAT	59.098		232	8117084	8117315		0.00832988	0.00832988
Chr10	Mono-	(A)10	10	8162060	8162069		GGAGGGACGCACACCTTATA	58.883	ATTGTTTTCTTCCACCGCCC	59.034		406	8161765	8162170		0.0028108	0.000270038
Chr10	Penta-	(ATATA)6	30	8172476	8172505		ATGGGGCCTGTCAGAGATTT	58.697	GTGAGGCCTAAAACATGTGCT	58.837		451	8172419	8172869		0.000889183	0.0028108
Chr10	C	(A)14ggttgcagaaatctgaaaattccagaat(A)10	52	8307559	8307610		AGTGAAGTCTTGTGTGGCCT	59.16	ACAACACACAAACTCAGCCT	57.871		452	8307383	8307834		0.00832988	0.00832988
Chr10	C*	(TATTT)4(TA)11*	41	8325985	8326025		ACCCAAAGCACAATGTTGCA	59.171	GCGCAGTATGAATAAGGCTCA	58.516		458	8325663	8326120		0.000270038	0.00832988
Chr10	Di-	(AT)6	12	8327555	8327566		TGGACAAAGACTAAGCATGACTG	58.682	TGCAAGAACAACAACTGCCG	59.9		382	8327258	8327639		0.00832988	0.00832988
Chr10	Mono-	(T)10	10	8332529	8332538		CTTACCAAGCATGTGATGGGG	58.973	CCAAGACTAGGGGTGTGCAT	59.379		449	8332303	8332751		0.00832988	0.00832988
Chr10	Tri-	(CCA)4	12	8333936	8333947		AGGGCTCATTTGTTTGCACT	58.292	AGATGGTTGGTAGTGGTGGG	59.008		267	8333714	8333980		0.00832988	0.00832988
Chr10	Tri-	(AGA)6	18	8340735	8340752		ACGGAGAAGGGTCATTGTCC	59.386	CTACACTCGTATTTGGGCGC	59.072		348	8340462	8340809		0.00832988	0.000889183
Chr10	C	(T)10gtta(TAT)4ttttg(A)11	42	8343142	8343183		TCCAAGAAATCGTCAAGCCA	57.44	ACCTAAATTCCGAAGCATGGAG	58.454		141	8343084	8343224		0.000889183	0.00832988
Chr10	Tri-	(TGT)4	12	8343640	8343651		CTCCATGCTTCGGAATTTAGGT	58.454	TGTCTCAGCCATGTTGAACA	57.363		493	8343203	8343695		0.00832988	0.00832988
Chr10	Tri-	(GTT)4	12	8343817	8343828		TGTTCAACATGGCTGAGACA	57.363	TCTGATGTGCGGTACCTGTT	59.026		442	8343676	8344117		0.000889183	7.97303e-05
Chr10	Di-	(TA)6	12	8345129	8345140		TGTCTATGTCGAACACCAGATG	57.89	AGCTCGATATTTCTGCATATGTGT	58.454		483	8344816	8345298		0.000889183	7.97303e-05
Chr10	Tri-	(TTA)4	12	8345264	8345275		TGTCTATGTCGAACACCAGATG	57.89	TGAGCTCGATATTTCTGCATATGT	58.213		485	8344816	8345300		0.000889183	0.00832988
Chr10	Tri-	(ATT)4	12	8353856	8353867		TCCTTCGTTTCAAACTGATCGA	58.015	GCTTTAGTGCACCGAACTGT	58.773		419	8353604	8354022		0.0028108	0.00832988
Chr10	Tri-	(TTG)7	21	8361280	8361300		CGGGAAGCACGATTGAGATG	59.067	GGTCACTGTCAACTATGCGC	59.278		387	8360952	8361338		0.00832988	0.00832988
Chr10	Tri-	(GTT)5	15	8372242	8372256		TTTGGGCGGTTTGGACAATT	58.876	TGCTGCTGTCATTCTCTCCT	58.726		414	8372207	8372620		0.00832988	0.00832988
Chr10	Tri-	(GTT)4	12	8443204	8443215		GGTGTGCTAGTCGGGTATGA	58.891	GAGGGTTAGGAGTGTACGCA	58.82		350	8442984	8443333		0.00832988	0.00832988
Chr10	Di-	(AT)7	14	8477659	8477672		AGAGAGGAGAAGAGAGAAGGGA	58.802	GAGTGAGAGTGTGGGGAGAG	58.818		490	8477579	8478068		0.000889183	0.00832988
Chr10	Tetra-	(AATA)4	16	8531008	8531023		TGGCCCATTAATTCGTTCGG	58.615	GACTTGATATTTGGCCTGGAGA	57.844		430	8530855	8531284		0.00832988	0.00832988
Chr10	C	(T)12(A)15	27	8631297	8631323		CCCGACTCACTTAACACCCT	59.026	TCAGCATCCATGACCCTACT	57.819		319	8631028	8631346		0.00832988	0.0028108
Chr10	Di-	(AT)6	12	8631690	8631701		AGTAGGGTCATGGATGCTGA	57.819	TCGCGTCTTCAATTCAAGTCC	58.934		455	8631327	8631781		0.00832988	0.00832988
Chr10	Mono-	(A)10	10	8671013	8671022		GGTCCACTCCCACAAAACCT	59.815	ACTTCATGTTACTCTTAGGTCAAAC	57.035		380	8670748	8671127		0.00832988	0.00832988
Chr10	Tri-	(TTG)5	15	8672579	8672593		AGCGATATGGACTGCGTACA	58.97	TCAACAGGAACATGCATGCA	58.382		252	8672518	8672769		0.00832988	0.00832988
Chr10	Mono-	(A)10	10	8673300	8673309		ATACAGACAGGAGCGGAGTG	58.893	TGTTGCTCCACATCACCCAT	59.595		496	8673209	8673704		0.00832988	0.00832988
Chr10	Mono-	(A)10	10	8674058	8674067		TCACCTCTTTCGGCCTCATT	59.016	CACTGATGATCTCGCTGCAC	59.071		482	8673830	8674311		0.0028108	0.0028108
Chr10	Di-	(TA)6	12	8677355	8677366		GGAACCAGAAAAGAGCCAACA	58.693	CACCTAAATCCGCCCTTATGT	57.791		444	8677184	8677627		0.0028108	0.00832988
Chr10	Mono-	(A)10	10	8677784	8677793		CATAAGGGCGGATTTAGGTGT	57.791	CGATACGTTCTGCAAAGCGA	59.011		403	8677608	8678010		0.00832988	0.00832988
Chr10	Mono-	(A)10	10	8705518	8705527		AATTTGCCCTTGGAAGCAGG	59.021	GTCGAATTTAGTGGGTGCCG	59.275		208	8705455	8705662		0.00832988	0.0028108
Chr10	Tri-	(TTG)6	18	8715636	8715653		TCGATGTTGCTTTCCTCTGC	58.557	CACCTAGCACCAAACTCAACT	58.149		379	8715391	8715769		0.00832988	0.00832988
Chr10	Mono-	(T)10	10	8717472	8717481		AGTTTATCGCATGTATCCACGT	57.945	AGCATCCAGATACATAATTCGGA	57.255		359	8717290	8717648		0.00832988	0.00832988
Chr10	Di-	(TA)7	14	8732970	8732983		TGAAGATTGTTTTGGTCTGCAA	57.001	TGCGATGGATCATAATGTTTTCTT	57.302		407	8732815	8733221		0.00832988	0.000889183
Chr10	Tri-	(CGC)4	12	8735372	8735383		CCGGAGCTTCATCGACTTTG	58.998	TTGGATCTTCTTGCTGGGGT	58.924		249	8735215	8735463		0.00832988	0.00832988
Chr10	Tri-	(ACA)6	18	8762642	8762659		TGCTTCATCTCGTTGCCTCT	59.39	TTACGTGCCATGGTCTGTTG	58.482		442	8762390	8762831		0.00832988	0.00832988
Chr10	Tri-	(TAA)4	12	8801820	8801831		TGCATGTGAGGTAGGCTGAA	59.017	GTCCTTACTAGTGGTGCGGT	59.107		418	8801674	8802091		0.00832988	0.00832988
Chr10	Tri-	(TTA)4	12	8843959	8843970		CGTCCTTGTCGGGTATCAATG	58.798	GCTTGGTTGGAAAATGGTAGC	58.04		468	8843807	8844274		0.00832988	0.00832988
Chr10	Tri-	(CAA)4	12	8867837	8867848		GATCAGGAGGTCACGGTTCA	59.104	CTCTCGCATGCTTCACTCAC	59.002		303	8867695	8867997		0.00832988	0.00832988
Chr10	Tri-	(TCT)4	12	8874430	8874441		TTTCCACCGTAGCCTGGTAG	59.1	AAGCATCGGAGGAACAAGGA	59.016		444	8874286	8874729		0.0028108	0.00832988
Chr10	Mono-	(A)10	10	8917904	8917913		TCTTGCATCGTGTAATTCCCT	57.373	GCTCAACGTGCGTGAATACA	59.212		378	8917740	8918117		0.00832988	0.00832988
Chr10	Tri-	(AGA)7	21	8918786	8918806		AGGGGCTACTTTGCGTTTTG	59.041	GATTTACACGCACCCCTGAC	58.916		312	8918543	8918854		0.00832988	0.00832988
Chr10	C*	(ACA)4(A)17*	28	8926800	8926827		TCGTTGTTGAGGCTCAGAGT	58.959	ACCAAGTCTTCGTAGCACCA	58.955		444	8926514	8926957		0.00832988	0.00832988
Chr10	Tri-	(TTG)5	15	8929281	8929295		AAACTCCCCAAATCAACGCC	59.034	AAAGGTGCCAAAGTGACACA	58.154		284	8929045	8929328		0.00832988	0.00832988
Chr10	Tri-	(CAA)4	12	8937021	8937032		ATGTGGGTCTTTAGGGTCGG	59.09	TGGAAACGTTGGTGCTTGAG	58.979		345	8936748	8937092		0.00832988	0.00832988
Chr10	Mono-	(T)10	10	8944154	8944163		ATTGTCTGTCCTGGGCCTTT	59.22	AGGCGGACAATGAAGACAGA	59.023		472	8943746	8944217		0.00832988	0.00832988
Chr10	Hexa-	(TATTTT)4	24	9001757	9001780		CTAGAATCAGCTGCCACACC	58.339	ACCTCGGGATTCAGCTTCAA	59.016		403	9001640	9002042		0.00832988	0.0028108
Chr10	Tri-	(ATA)4	12	9007933	9007944		TTGGCACCCTGAAATTGAGC	59.032	CAGAGAGTGTACCGCTGTAAT	57.215		377	9007595	9007971		0.000270038	0.00832988
Chr10	Di-	(TA)12	24	9028328	9028351		ACATTGGTTTGTCACTTGCAA	57.116	ACGCTGTCCCTTTCTTCCTT	59.234		466	9028053	9028518		0.00832988	0.00832988
Chr10	Mono-	(A)10	10	9034066	9034075		TCACATCAGCATCGAGTCCA	58.815	TGTCAGTCTTTCCCCTTCGT	58.58		424	9033768	9034191		0.00832988	0.00832988
Chr10	Tri-	(AAG)4	12	9062519	9062530		TGGTAAGAGACTTCGTGCTGA	58.764	ACAAGCAACAAATGAAAGCAAAA	57.123		477	9062471	9062947		0.00832988	0.00832988
Chr10	Mono-	(A)10	10	9108648	9108657		ACCCGATCAAATGACGACAC	58.278	CAACCTTACTCGGGACTGGT	59.026		349	9108358	9108706		0.00832988	0.00832988
Chr10	Mono-	(T)10	10	9142554	9142563		TTGACCTGAGAGACGCGATT	59.111	TCGAGTGTGTAGGCAAAGGA	58.666		438	9142153	9142590		0.00832988	0.00832988
Chr10	Tetra-	(TTTG)4	16	9147705	9147720		AAAATGGTGCACGGTCAAGG	59.327	CCCCTCAATTCCGTGGTTTG	59.112		268	9147551	9147818		0.000889183	0.0028108
Chr10	C	(AT)13t(AAAG)4	43	9150828	9150870		TGATTGAACTGTGAGGAAAGTCA	57.965	TGATGTTGTCGATTGAGTGATTTT	57.441		451	9150697	9151147		0.00832988	0.00832988
Chr10	Mono-	(T)10	10	9171360	9171369		AGCTAGACACTGACACCACC	59.03	CCCTACGTGCTAACTGTTGC	58.924		379	9171052	9171430		0.00832988	0.00832988
Chr10	Mono-	(A)10	10	9193151	9193160		GCACCAACCCGTCAAGATTT	59.041	TCATGCAGAAGGACAAAATGGT	58.501		215	9193066	9193280		0.0028108	0.00832988
Chr10	Tri-	(AGA)4	12	9220395	9220406		TGCCCGAACTTTGAAGGGTA	59.234	CGGTAAGAAATGCAGCTCTCC	59.063		397	9220248	9220644		0.00832988	0.00832988
Chr10	Mono-	(T)10	10	9228027	9228036		AATCCACCAGAGACTCACGG	59.102	AGAGAAGGAGAAGGACCGAA	57.393		500	9227748	9228247		0.00832988	0.00832988
Chr10	Mono-	(T)10	10	9228155	9228164		AATCCACCAGAGACTCACGG	59.102	AGAGAAGGAGAAGGACCGAA	57.393		500	9227748	9228247		0.00832988	2.01779e-05
Chr10	Di-	(TA)8	16	9242375	9242390		TGGGAGGTGAAAAGTTGATGAG	58.245	AGAAAAGTGTAAAGTTGCTGGTGA	59.053		484	9242214	9242697		7.97303e-05	0.00832988
Chr10	Mono-	(T)10	10	9243438	9243447		CGTAAAACTTCTCTAGCAATGGGA	58.824	CCAAGCCTTGTGTAACGTCC	59.128		500	9243334	9243833		0.0028108	0.00832988
Chr10	Mono-	(A)10	10	9246125	9246134		AGATGTTCAAGTTCCACCAGT	57.135	TTTAATCGTGTTTGGGCCCG	59.118		339	9246096	9246434		0.00832988	0.00832988
Chr10	Mono-	(T)10	10	9271217	9271226		AGGGTCTTTCGGCTCATTTT	57.413	GTTTTCTTTGTTCGGCAGCG	58.88		138	9271190	9271327		0.00832988	0.00832988
Chr10	Di-	(TA)6	12	9386439	9386450		TTGGGAGATGAAGAAGAGGAAAA	57.417	CCCGGGCCCAAACCTAAATA	59.741		363	9386384	9386746		0.00832988	0.0028108
Chr10	C	(T)10(A)12	22	9427738	9427759		TGCTCCACATAATGAAGTTAGTGA	57.951	TGTATGCTCTCAAAGTCAAATGCT	58.994		484	9427437	9427920		0.000889183	0.00832988
Chr10	Tri-	(ATG)4	12	9470232	9470243		CGCAAACTATCCCAAGCTCA	58.262	CGCCCTTCTTTGCTTTCCTT	59.038		408	9470115	9470522		0.00832988	0.00832988
Chr10	Tri-	(GAT)4	12	9484052	9484063		GCAAGAAGAAGCCATCACGA	58.557	CTTGGTACGACTGGGCAAAG	58.843		297	9483953	9484249		0.00832988	0.00832988
Chr10	Tri-	(TTA)4	12	9557435	9557446		TTTACCCGTGGCATGGTACT	59.014	CTGAGGTTGAGATCGGTCCT	58.52		369	9557121	9557489		0.00832988	0.00832988
Chr10	Tri-	(TAA)4	12	9595508	9595519		TCCAAAAGAAATCTGCAACGAA	57.09	ACGTGCCGCATTCATGATTT	59.189		126	9595438	9595563		0.00832988	2.01779e-05
Chr10	C	(CA)12(TA)7	38	9597502	9597539		CCCAGCAAAATTCGCAACA	57.415	TACTTGCGACATTACCTGAGAA	57.206		254	9597360	9597613		0.00832988	0.00832988
Chr10	Di-	(TA)7	14	9601890	9601903		AGAGATGCACCCGTCAAACT	59.313	CCAACAAGCACACATGACGA	59.056		276	9601689	9601964		0.0028108	0.00832988
Chr10	Di-	(AT)6	12	9608027	9608038		AGAAAGTACAGCCAGGACCC	59.015	TCATGGTCAGATGAGGTGAGT	58.175		482	9607633	9608114		0.00832988	0.00832988
Chr10	Mono-	(T)10	10	9699281	9699290		GTGTGGTGAGGTTGTTTCGA	58.341	AAGGGAGACTCAAGCACCTC	59.02		389	9699224	9699612		0.00832988	0.00832988
Chr10	Tri-	(CAA)4	12	9736857	9736868		GCGACCTGAATATAAGTGGCA	58.166	CGACCAATGACTGCGTTCAT	58.921		333	9736601	9736933		0.00832988	0.00832988
Chr10	Di-	(AG)16	32	9804834	9804865		GATTTCTCCGGTGGTTGCG	59.206	GGTGTTCGACTGACCAAAGA	57.766		220	9804706	9804925		0.00832988	0.00832988
Chr10	Di-	(TA)8	16	9815854	9815869		CGAGCACCCATGACTCCTAT	58.956	TTCTTGGACGATGCATGCAA	58.467		275	9815632	9815906		0.00832988	0.00832988
Chr10	C	(A)15g(TA)10	36	9817297	9817332		ACTGCAGTTGTTGTTCCCTG	58.607	CCCCATGGCAGCAAGTAATG	59.252		449	9817257	9817705		0.00832988	0.00832988
Chr10	Tri-	(ATT)4	12	9827333	9827344		GACCAACACTGCACTTCACA	58.621	TGTTCAACAGGGTGATGGTT	57.254		465	9827109	9827573		0.00832988	0.00832988
Chr10	Di-	(TA)6	12	9859720	9859731		TCGCCCATATATTACGCCGA	58.824	GCATCTCGACTCTAGCTACGA	58.863		267	9859623	9859889		0.000889183	0.00832988
Chr10	C	(AAT)4gtagttaattaagtttgctaaatg(A)11	47	9860687	9860733		TCCTCAAATGAATTCCCTCCAA	57.327	AAGGCACGTACGGTTACACT	59.324		473	9860448	9860920		0.00832988	0.00832988
Chr10	Mono-	(T)10	10	9889372	9889381		CCGTTTCTGACCTGATGAGC	58.636	ACGTTGGAATTGGAGTTGAAAA	57.007		427	9889062	9889488		0.00832988	0.00832988
Chr10	Tri-	(TAC)5	15	9892239	9892253		CGAGTAAAGTCTGGGGAGGG	59.175	CCAAACACCTTACTCGTCGG	58.575		291	9892134	9892424		0.00832988	0.00832988
Chr10	Tri-	(ACA)4	12	9892794	9892805		TGGAGAGAGTAAAGTGCACGT	59.039	TCTTTTGCGTTAGGAGACCC	57.532		421	9892693	9893113		0.00832988	0.00832988
Chr10	Di-	(AT)6	12	9894116	9894127		AGGACCTGGACCACAAAGAA	58.482	AGAAGACACGAGCAGGTCAA	58.959		447	9893967	9894413		0.00832988	0.00832988
Chr10	Tri-	(TTG)6	18	9899958	9899975		TGCGTACATCTTACCCTCCC	58.883	ATGTGCGCTCTTTGGTGTTT	58.968		368	9899908	9900275		0.0028108	0.00832988
Chr10	Tri-	(CAA)4	12	9910963	9910974		ACCAGCAAACAACTTTCTCATCA	59.046	AGTACTCACTTCACGCCCTT	58.661		353	9910685	9911037		0.00832988	0.00832988
Chr10	Tri-	(TGT)4	12	9919106	9919117		GACGGAAACATGCTGCTGAA	59.126	TGAAAAGTCGAAGCGTGCAA	58.989		451	9919008	9919458		0.00832988	0.00832988
Chr10	Di-	(AT)8	16	9930329	9930344		CCTTGGTGAGAAAGAGTGGC	58.472	TACAGTGGTTCAGCTGAGCA	58.952		383	9929983	9930365		0.000270038	0.000889183
Chr10	Di-	(AT)13	26	9932057	9932082		CTTCAGTTGATTTGAGTTGTGCA	58.076	GCAAAGCGCGATTAATTACTCT	57.803		493	9931897	9932389		0.00832988	0.00832988
Chr10	Mono-	(A)10	10	9936341	9936350		TCTCCAAAATACGTTGAAAACACA	57.562	CTGACCCGAACACTACCACT	59.033		485	9936167	9936651		0.00832988	0.00832988
Chr10	Tri-	(AAC)4	12	9945726	9945737		AGCTACTAAGATGTCCCCGC	58.959	TTGTCCATCGTTGCAGCTTT	58.682		314	9945445	9945758		0.00832988	0.00832988
Chr10	Tri-	(CAG)4	12	9958627	9958638		AGACAACCCACACTTCCACA	59.084	GGGTTGTGGGTAGAGTGGAA	58.938		431	9958322	9958752		0.00832988	0.00832988
Chr10	Mono-	(T)10	10	9979033	9979042		CCAACCAAACGACCCCTAAC	58.759	CCCACTCTGATCATGCACCT	59.455		319	9978781	9979099		0.00832988	0.00832988
Chr10	Tri-	(AAT)4	12	9979592	9979603		AGGTATCGGGAATAGTGCGT	58.299	CTGACGTGACACCTTTAGCG	58.939		413	9979401	9979813		0.00832988	0.00832988
Chr10	Di-	(AT)13	26	9983023	9983048		TCATAAAGTGTAGGGGCGGA	58.131	TCAGTCAGTCGTGCTCCAAT	59.031		476	9982927	9983402		0.0028108	0.00832988
Chr10	Di-	(AT)10	20	9985934	9985953		ACCACCACTGAAATTGCATCT	58.12	GAAGCAGGTGAAACAGGCAA	58.968		190	9985868	9986057		0.0028108	0.00832988
Chr10	Mono-	(A)10	10	10003066	10003075		ACCAGTTACTCCAAGGCTCC	59.015	GCACACCCAAATGTCCTCAA	58.673		360	10002970	10003329		0.00832988	0.00832988
Chr10	Tetra-	(TCAA)4	16	10016282	10016297		TCCGAATTCCACCTGTTCCA	58.939	AGCCTGCCTCCACCTTAAAT	58.997		345	10015989	10016333		0.00832988	0.0028108
Chr10	Mono-	(T)10	10	10016663	10016672		ATTTAAGGTGGAGGCAGGCT	58.997	GGAGAGTCATGGTTGTGAGGA	59.097		416	10016314	10016729		0.00832988	0.0028108
Chr10	Tri-	(AAT)6	18	10053343	10053360		GCAAAGGAATTTCAATTTAGGTCGT	58.843	AGCCCGGCACAAAATCAATT	59.024		444	10053287	10053730		0.00832988	0.00832988
Chr10	Mono-	(T)10	10	10068634	10068643		CGACGTAGGATGCCACATTG	59.07	ACTTACAACCCTCTAGCCCT	57.356		367	10068342	10068708		0.00832988	0.00832988
Chr10	C	(T)10a(T)10	21	10071958	10071978		GCCTTTGGTCATAAGCTGGC	59.543	GCCTCGAAGCTTATGGTAGG	57.844		449	10071714	10072162		0.0028108	0.0028108
Chr10	Di-	(TA)8	16	10072618	10072633		ACACACACATTCTTCTCCAGC	58.502	TCGCACACCTAATTCAGTCAT	57.39		397	10072450	10072846		0.0028108	0.0028108
Chr10	Mono-	(T)10	10	10073100	10073109		TGACTGAATTAGGTGTGCGAT	57.39	TGGTAATGGTCAAGTCCGTGA	59.028		395	10072827	10073221		2.01779e-05	0.0867049
Chr10	C	(AC)8(AT)6	28	10081895	10081922		TGGTTCTAAGCATGTCATGTGA	57.715	TCGAGTAGGGGTGTTCATGG	58.808		345	10081762	10082106		0.00832988	0.00832988
Chr10	Di-	(TA)11	22	10090159	10090180		AGGAAGCCAACACAAACAGG	58.597	TTGGCTTCTAATCGCGTGTG	58.924		215	10090073	10090287		0.00832988	0.00832988
Chr10	Tri-	(AAT)4	12	10091114	10091125		TGTTGTTGAAGAAGGGCACG	58.979	TGGCTTGTCTTCTCCATCCT	58.339		263	10091049	10091311		0.00832988	0.00832988
Chr10	Tri-	(TTG)4	12	10099436	10099447		AACCCGTGAGAGACCAACTT	58.871	GAACAAGTCTCGGCCAACAA	58.695		478	10099071	10099548		0.00832988	0.00832988
Chr10	Tri-	(CTT)4	12	10172362	10172373		GGATGCCACCTTCACCAAAA	58.663	AACGGACGGTGACTTTTGAG	58.421		299	10172143	10172441		0.00832988	0.00832988
Chr10	Tri-	(ATA)4	12	10203781	10203792		GTCCACACTTCATCCCACGT	59.965	GCGCCCAGTATCCCTATTTG	58.476		485	10203632	10204116		0.0028108	0.00832988
Chr10	Tri-	(AAG)4	12	10241695	10241706		GTTGGAGGAAAGAAGCTGCC	59.115	TTGGCTGTGGAGTTCGGTAT	59.019		391	10241491	10241881		0.00832988	0.00832988
Chr10	Tri-	(TGT)4	12	10263425	10263436		AGGGCATAGCATAAGGGTGG	59.226	CCTCTTTTGGTGACCCTCTCA	59.3		381	10263209	10263589		0.00832988	0.00832988
Chr10	C	(TA)10(TGTA)6	44	10271905	10271948		AGTCCTTAACAGTTCGATTTTGGT	58.626	AGGCACAACTAGGGGTGTAC	59.018		487	10271657	10272143		0.021943	0.00832988
Chr10	Mono-	(A)10	10	10299197	10299206		GCCACTTGTGGTCGCTTTT	59.266	CAACGTTTGGGGTCTATGGC	59.191		252	10299169	10299420		0.00832988	0.00832988
Chr10	Tri-	(ACA)6	18	10324762	10324779		TAGTTCTTGGCACTGCTCGT	59.32	AATCCATCTCCTTGTCGCCT	58.792		267	10324653	10324919		0.00832988	0.000889183
Chr10	C	(A)14tcaa(AC)6aaatattcg(AC)6	51	10359367	10359417		TGGAAAACCGACCACAAGTG	58.615	TGTGGATTGGGGTTGGAGAT	58.618		196	10359245	10359440		0.00832988	0.00832988
Chr10	Penta-	(ATGGT)6	30	10448397	10448426		CACCAACGACCCTTAGCTTG	58.843	AGAACCATGCCATACCACCA	59.001		199	10448359	10448557		0.00832988	0.00832988
Chr10	Di-	(GA)6	12	10452625	10452636		GAGATCCTTTACCCCGCCTA	58.287	CAAGCTTGCGTATGGGATCC	59.053		208	10452598	10452805		0.000270038	0.000270038
Chr10	Mono-	(T)10	10	10455243	10455252		CACTAGTAAAACGTTTCCTGCTT	57.331	GGCAGACTTTAATAACACACCTT	57.04		500	10454893	10455392		0.000889183	0.00832988
Chr10	Mono-	(T)10	10	10455473	10455482		AGACGTCTCTACCAGCATATGA	58.178	ATCCCTCTACTTGTTGGCCC	59.08		211	10455420	10455630		0.00832988	0.0028108
Chr10	Mono-	(T)10	10	10457816	10457825		TGGTGCTTCAACAGTGGAAA	57.864	ACCTACCCAAATGACCAAAGC	58.475		413	10457748	10458160		0.00832988	0.0028108
Chr10	Mono-	(T)10	10	10484967	10484976		TGCGCGGTTATGATATTTCCA	58.16	GCCACATGACAATCACCTCA	58.175		455	10484716	10485170		0.00832988	0.00832988
Chr10	Di-	(TA)6	12	10492645	10492656		AGTGTCGTTTGGTTGGGAATG	59.046	TTTTGAAAACACACACGGCA	57.275		334	10492433	10492766		0.00832988	0.00832988
Chr10	Tri-	(TTC)4	12	10495811	10495822		GGCCATACTCGCTCCTACTT	58.959	CCTTCCCAAATCCAGCCTTG	58.811		384	10495494	10495877		0.00832988	0.0028108
Chr10	C	(A)11gactactatatcttagacgcgctaaataaattttcc(TA)6	59	10496639	10496697		CACGTAGGCCAACAAAGTCC	59.128	AGTAGTTTTGGTGGGGTGACT	58.867		439	10496283	10496721		0.00832988	0.00832988
Chr10	Di-	(AT)6	12	10497429	10497440		CGACGCGAATTTGGATCAGT	59.001	AGTTGATCAGCAGACACCGA	59.031		438	10497124	10497561		0.000889183	0.00832988
Chr10	Mono-	(A)10	10	10504602	10504611		TGTGGGAAGTTATAGCGGATGA	58.965	GGTGCTCTTGTGCTTGAAGA	58.402		498	10504409	10504906		0.00832988	0.000889183
Chr10	Mono-	(T)10	10	10517338	10517347		AGGAGGAGGAGGAGGGAAAT	58.969	TCCGCATACACCTACCCTTT	58.425		477	10517078	10517554		0.00832988	0.00832988
Chr10	Tri-	(AAT)17	51	10521759	10521809		TCGAGGGAAAAGAAGTGCAA	57.369	TCACCCTTCCCCAACTCCTA	59.505		381	10521505	10521885		0.00832988	0.00832988
Chr10	Tri-	(TTA)8	24	10538753	10538776		CTTGTACCCGAAAACGCTGA	58.496	TAAACGCCACATTCTACCGC	58.638		427	10538700	10539126		0.000889183	0.00832988
Chr10	Mono-	(A)10	10	10545315	10545324		TCACTTGGCTAACTCAATCCTT	57.359	CACTATATCCGCGCACATGG	58.929		481	10545267	10545747		0.00832988	0.00832988
Chr10	Mono-	(A)10	10	10558802	10558811		ACCCTGCAAAGTTCTCTCCT	58.56	ACGGTCATAACTCCCTCGTC	58.899		222	10558737	10558958		0.00832988	0.00832988
Chr10	Mono-	(T)10	10	10566165	10566174		CCTGCTTCAATGAGCACCTG	59.191	ATCTCTTGAACTCGATCGCC	57.499		402	10566102	10566503		0.0028108	0.00832988
Chr10	Tri-	(TCG)4	12	10571780	10571791		CCACCCCTTAGTCACATGGA	58.715	ACTTACCATCACTACCATCACCA	58.899		378	10571516	10571893		0.00832988	0.00832988
Chr10	Di-	(AT)6	12	10572826	10572837		TGCTCTCCAGGTCATGCATA	58.501	CCTTCTCCAAATCAGCCACG	58.91		429	10572756	10573184		0.00832988	0.00832988
Chr10	Mono-	(A)10	10	10572939	10572948		TGCTCTCCAGGTCATGCATA	58.501	CCTTCTCCAAATCAGCCACG	58.91		429	10572756	10573184		0.00832988	0.00832988
Chr10	Tri-	(TTG)6	18	10581410	10581427		ATCTTACCCTCCCCAGACCT	58.972	GGCCGACGTATACATAGAAAGC	59.015		498	10581367	10581864		0.00832988	0.00832988
Chr10	Tri-	(CAA)4	12	10590337	10590348		GGGTTGTCTCGGTTACCTCA	59.029	TACCCTCCCCAGAACCCATA	58.971		135	10590243	10590377		0.00832988	0.00832988
Chr10	Di-	(TG)8	16	10591201	10591216		TTGAGAGTAAGGCCCACAGG	59.016	GCTGCAAGTCGTTCCATTGT	59.407		406	10590933	10591338		0.00832988	0.00832988
Chr10	Di-	(TG)6	12	10594355	10594366		TGGGAATAAGGCCAACAGGT	58.919	TACGTGCTGCAAGTTGTTCC	59.058		412	10594078	10594489		0.00832988	0.00832988
Chr10	C	(T)12gttaacatcaaaccaaaccaagaatcggcg(T)11	53	10600910	10600962		AAGGCCCAAATGTGTGTGTG	59.248	ACCGCCAAGTCAAATCAAATTG	58.348		335	10600714	10601048		0.00832988	0.0028108
Chr10	Tri-	(TTG)5	15	10609906	10609920		TTCTGGTGTCTTGGGAGCAT	58.933	AGTAGCATTGATCAACGTGGA	57.39		422	10609650	10610071		0.00832988	0.00832988
Chr10	Tetra-	(TTGA)4	16	10621566	10621581		CGTAGATGCCAGTTGAAGCC	58.99	TTCTCTCTAGCCTGCCAACC	59.095		351	10621286	10621636		0.0028108	0.00832988
Chr10	Mono-	(A)10	10	10631008	10631017		AGAGTGGGGTAAGAAACAGGT	58.297	TCACCTACCCTACCCAGACA	58.913		371	10630875	10631245		0.0028108	0.00832988
Chr10	Mono-	(A)10	10	10693628	10693637		AGTCCGAGCAACATAGACCA	58.443	GAGCAAGAGAGGGAGCGTAT	58.963		489	10693271	10693759		0.00832988	0.00832988
Chr10	C	(T)20gtttttttg(T)26	55	10694856	10694910		GGTGGTGGTTTTGGCTACAC	59.328	TCCTATTGCCCTCCATCGAC	58.951		474	10694732	10695205		0.00832988	0.0028108
Chr10	Mono-	(T)10	10	10696885	10696894		CCACCTTCAGAATGGACCCT	59.005	GTGAATATACGCACCCTGAGC	58.864		456	10696799	10697254		0.000889183	0.0028108
Chr10	Tri-	(AAG)4	12	10698158	10698169		ATAAGTCGGGCTATGCAATACA	57.383	ACAGAGACGATGCACAAAACT	58.161		272	10698068	10698339		0.00832988	0.0028108
Chr10	Di-	(TA)7	14	10741586	10741599		GACATTCTACCTGTGAGATTGCA	58.492	GTTGTGACCAGAAGCAGATCA	58.229		434	10741187	10741620		0.000889183	0.00832988
Chr10	Di-	(TC)7	14	10766077	10766090		GGCCACAAACCAACTACCAA	58.595	AACAAGGGGATGGTGACCTC	59.301		191	10766037	10766227		0.000889183	0.00832988
Chr10	Tri-	(AGA)4	12	10782309	10782320		AGAAGAAGATGGATGGTGGGA	58.149	AAAAGGCATCGTTTCCACCC	59.034		450	10782089	10782538		0.00832988	0.00832988
Chr10	Di-	(AG)6	12	10784235	10784246		CGTGAATTCATGGGTCCAGA	57.598	TCGGTGGTGGAGGTTTGTAA	58.87		434	10784029	10784462		0.00832988	0.00832988
Chr10	Tri-	(TTG)4	12	10824065	10824076		CATGTGAGAGCCATGTGACG	58.995	GCTAATCCGACCCGACCTTA	58.965		232	10823920	10824151		0.00832988	0.00832988
Chr10	Tri-	(CTA)4	12	10836457	10836468		TCGGTTGAGGGGTAAGGATT	58.039	AAACCACCACCCGACTACAT	58.938		131	10836405	10836535		0.00832988	0.00832988
Chr10	Mono-	(A)10	10	10840708	10840717		CCTAACCGGGCCCACTTAAT	59.451	TGGATGGTGCGTATATATGTGT	57.117		214	10840646	10840859		0.00832988	0.00832988
Chr10	Di-	(AT)8	16	10850620	10850635		GAGAGGTGGAAGAACGACGT	59.403	GCTCGGTGGATCCTTGTACT	59.175		246	10850599	10850844		0.00832988	0.00832988
Chr10	Tri-	(TTA)4	12	10924077	10924088		ACAGGGCTGCAGTATTGGTA	58.715	TTGCTTCGAGGTGTGTTTGG	58.979		278	10923954	10924231		0.00832988	0.00832988
Chr10	Tri-	(ACA)5	15	10960274	10960288		ACCTTCACTCCCGGCAATAA	59.011	TACGTACATCTTACCCGCCC	58.968		358	10959982	10960339		0.00832988	0.00832988
Chr10	Mono-	(T)10	10	10968704	10968713		AATGCGTACTTTCTAACATTGCA	57.379	TGAGGCCTCCAAGACAAAGT	58.86		487	10968459	10968945		0.00832988	0.00832988
Chr10	Tri-	(ATG)4	12	11027946	11027957		CTCCTAGTGTGTGTGTGTTTCC	58.869	ATCCGAAGATGTGGGTCAGT	58.427		498	11027526	11028023		0.00832988	7.97303e-05
Chr10	Mono-	(A)10	10	11039269	11039278		AATCACACCGCTGATAGTTCA	57.39	CATGATACATACAATCTCTTCACGT	57.063		304	11039020	11039323		0.00832988	0.00832988
Chr10	Mono-	(A)10	10	11144653	11144662		GCGTTTGTTGTTTCCGGTTG	59.082	AGCCGTCCACCCTTCAATAA	59.011		390	11144498	11144887		0.00832988	0.00832988
Chr10	Mono-	(A)10	10	11166905	11166914		TCACACACACAAGGCACATG	58.976	AGTCTAAGTGTGGGGTGTCG	59.033		347	11166687	11167033		0.00832988	0.00832988
Chr10	Mono-	(T)10	10	11194488	11194497		TATTCCCGAGTGCACCTGAA	58.728	TCCCAATCCCAAGCTCCAAT	58.99		359	11194322	11194680		0.00832988	0.00832988
Chr10	Mono-	(A)10	10	11199038	11199047		CGAGGCCATCTACAGCAAAC	58.99	TCCAATGAAGCTCGTAGTCTCA	58.911		130	11198969	11199098		0.00832988	0.00832988
Chr10	Tri-	(AAT)17	51	11230121	11230171		GGGCGGTCAAAATTGGATGT	59.105	AGAGGGCCTAATTCAATTCAATTCA	58.803		475	11229904	11230378		0.021943	0.00832988
Chr10	C	(ATT)4tgtaaataaattaagactctatctgttgtatttt(A)10	56	11232703	11232758		TTACAACGGACAGCTTCGC	58.476	AGGTGAACTGTGTCGCCTTA	58.955		373	11232559	11232931		0.00832988	0.00832988
Chr10	Tetra-	(ATAC)4	16	11301925	11301940		ACATCAGCATATTTCTAAGCCTCC	58.688	TGTAGACGATTATGGTTCCGTT	57.276		456	11301896	11302351		0.00832988	0.00832988
Chr10	Mono-	(A)10	10	11354238	11354247		TGGGACCTATGTTGCCCTTT	58.919	TGGAAACTAACGCCAACAACT	58.354		440	11354076	11354515		0.00832988	0.00832988
Chr10	Tri-	(TTC)4	12	11355728	11355739		CCCTACCCCTTTACACGGTT	59.013	TGTTCTCCGTATGTGCCTGT	59.026		387	11355566	11355952		0.0028108	0.00832988
Chr10	Mono-	(A)10	10	11360841	11360850		GCAAGCATTGGTCAACATGTG	58.937	TTGTAATTCCACCCCACCCA	58.841		406	11360803	11361208		0.00832988	0.00832988
Chr10	Tri-	(CTC)4	12	11361913	11361924		GAGGTATGGAGTCCCTTCGG	58.959	CCCCGTCGGTGTTTCATTTT	59.044		384	11361571	11361954		0.00832988	0.00832988
Chr10	Di-	(AT)8	16	11365049	11365064		CAACCCGAGTGTGCATTCAA	59.049	TTGGTCTTTAGGCCTTCCCC	59.298		178	11364924	11365101		0.00832988	0.00832988
Chr10	Mono-	(A)10	10	11402761	11402770		TCGATGTTTTCAATGCCCGA	58.185	ACAACCGTATCTCCCGCAAT	59.46		172	11402661	11402832		0.00832988	0.00832988
Chr10	Mono-	(A)10	10	11407322	11407331		TAAGGGCTCCAGTGAAGTCG	59.104	ACTGACTTCATTCGAGCCCT	58.729		288	11407193	11407480		0.0028108	0.0028108
Chr10	Tri-	(ATG)5	15	11428742	11428756		ACACTAAGAGCACGTCACCA	58.963	GTGTGCCAACCTCATGCATC	59.828		348	11428434	11428781		0.0028108	0.00832988
Chr10	Mono-	(T)10	10	11482120	11482129		AGTGACCAGACGACCATTGT	58.951	TCGGTTCGGTTCGGTTTCTA	59.042		335	11481916	11482250		0.00832988	2.01779e-05
Chr10	Mono-	(A)10	10	11552813	11552822		TCCTCAACTCAGCATCACCT	58.351	ACCACATTCTCCCAAACTTCA	57.407		487	11552462	11552948		0.00832988	0.00832988
Chr10	Tri-	(ACA)7	21	11651556	11651576		ACCCGGCTGAGGACATAAAA	59.011	CTACCGAGACCCCACTTTGT	59.026		170	11651443	11651612		0.00832988	0.00832988
Chr10	Tri-	(TCT)4	12	11654066	11654077		TGATGCAGCTGGTTTCCCTA	59.009	CATGGTGGTCTTGGGTTTGG	59.032		429	11653917	11654345		0.00832988	0.00832988
Chr10	Mono-	(T)10	10	11662138	11662147		GGGGTATTAGAGTGGCTGCT	58.868	AGCACGAAGAGAAGTTGCTT	57.753		450	11661810	11662259		0.00832988	0.00832988
Chr10	Mono-	(T)10	10	11741520	11741529		AGGTGTTGATGTTCCTTCTGT	57.135	TGAGTCGGAAGGTAGTGAAACA	59.04		477	11741118	11741594		0.00832988	0.00832988
Chr10	Tri-	(TCA)5	15	11840410	11840424		GCGGAGGAATAATAGCCCCT	59.015	AATGGATGCGCAATGAGACC	58.973		320	11840366	11840685		0.0028108	0.0028108
Chr10	Mono-	(T)10	10	11844743	11844752		CCAACACATATCTCAACTTTAGAGG	57.455	TCATCCATGGTCACTTAACTTCG	58.496		456	11844669	11845124		0.000270038	2.01779e-05
Chr10	Di-	(AT)10	20	11845859	11845878		TCCTATCGAACATGTTACTGGAA	57.074	AATTGACTTTCGATTCATCTAACGA	57.172		397	11845784	11846180		0.00832988	0.0028108
Chr10	Di-	(TA)7	14	11847721	11847734		GGGGCGGTGCAAGATTTATT	58.889	CGAAACATCCTGAAATTGGCC	58.12		494	11847263	11847756		0.00832988	0.00832988
Chr10	Mono-	(A)10	10	11848331	11848340		TATGTTCAGACCTCCCGAGC	58.888	ACCAACTTATAAGCTCTTCAAAACA	57.183		483	11847909	11848391		0.0028108	2.01779e-05
Chr10	Mono-	(A)10	10	11849311	11849320		AGAGAGAGAGAGAGAGAGAGAGA	57.864	CCTCTCAACCGCTCTCAAGA	59.109		487	11849187	11849673		0.00832988	0.00832988
Chr10	Tri-	(ACA)4	12	11855017	11855028		AGCCAGAAGTGCAGAGAGTT	58.945	CGGAAACAGCCTCCCTATCT	58.876		365	11854745	11855109		0.00832988	0.00832988
Chr10	Mono-	(A)10	10	11856206	11856215		GCACCCTCTGACTTGACATG	58.553	CCCTCTTGGCCTCATACAGA	58.5		446	11856105	11856550		0.00832988	0.00832988
Chr10	Tri-	(GTT)5	15	11860270	11860284		CCCCTGACCCTACTTGTGTT	58.935	TTGTTTGTCGATGTCACGCC	59.416		289	11860039	11860327		0.00832988	0.00832988
Chr10	Tri-	(CAA)4	12	11860823	11860834		CCTTATGCGGCGTGAATTCA	58.986	TGTACTGTAGCCCGGGTTTT	58.942		166	11860781	11860946		0.00832988	0.00832988
Chr10	Tri-	(TAA)4	12	11861178	11861189		AAACCCGGGCTACAGTACAA	58.942	CGAGCAAGCAACTTTACGGA	58.855		381	11860928	11861308		0.00832988	0.00832988
Chr10	Mono-	(T)10	10	11867176	11867185		TTTGCAAACCACGACCTCAG	58.979	TTCAACCATCCTCCCAACCC	59.592		456	11866833	11867288		0.00832988	0.00832988
Chr10	C	(TG)9(TA)11	40	11873150	11873189		TGTTTAGATTGTGGGTGCTTGA	58.173	CCGACGCACATTCATCTAGC	59.145		359	11873075	11873433		0.0028108	0.00832988
Chr10	Tri-	(TGT)4	12	11892144	11892155		TGTTATCTGTCCTGAGCCGG	59.176	GCTTGCTTCTGAGACCCCTA	59.095		366	11892059	11892424		0.00832988	0.00832988
Chr10	Tri-	(TGT)4	12	11893677	11893688		CGCTCTATCCTTCCCAAAGC	58.412	CATGGTTTGGCGAAGGAAGA	58.466		461	11893632	11894092		0.00832988	0.00832988
Chr10	Mono-	(T)10	10	11895743	11895752		AGCGCGTATTATAGGGCTGT	59.033	CCCGCATGTTTTCTCGGTAG	58.993		431	11895699	11896129		0.00832988	0.00832988
Chr10	Di-	(TA)8	16	11904535	11904550		AAACACGGTGGTTTGGGATG	58.963	AGTGACCTGACCATACCAACT	58.379		399	11904402	11904800		0.0028108	0.00832988
Chr10	Di-	(TA)7	14	11906502	11906515		CTTTCCATGAACTGAGGGGC	58.532	GAAGTCGAAGGGGTTCAACG	58.854		145	11906401	11906545		0.00832988	0.00832988
Chr10	Mono-	(T)10	10	11908500	11908509		AGTGCAACGAGTCAGTGGTA	58.963	GTCTTCCCTCTGTGGTTCCA	58.943		382	11908332	11908713		0.0028108	0.0028108
Chr10	Tetra-	(GATA)4	16	11912174	11912189		TGTCATTGTCACGTGAACCTC	58.52	AGATGATAAACCCACCGTCCA	58.807		489	11911856	11912344		0.00832988	0.00832988
Chr10	Di-	(TA)6	12	11922948	11922959		TTCGCCAATTGTTGACACCC	59.329	TGGGCTACTACTTTGGCTGA	58.348		482	11922782	11923263		0.00832988	0.00832988
Chr10	C*	(TAT)4(TATT)7*	39	11931328	11931366		CATATCGCTAGGCTAAGGTGT	57.056	AGGCGGGTAATTGAGTGAGA	58.431		474	11931105	11931578		0.00832988	0.0028108
Chr10	Di-	(TA)8	16	11942965	11942980		CAAACCAACTCAACCACCCC	59.25	GCACCATCCCACTACCCTAA	58.79		491	11942764	11943254		0.00832988	0.00832988
Chr10	Tetra-	(AAAT)4	16	11982278	11982293		CCCCGCAAAGTTCATGGTG	59.414	TAACTGGCTCCTTCTGGCTC	59.095		473	11982179	11982651		0.00832988	0.00832988
Chr10	Mono-	(T)10	10	11994619	11994628		ACCTGGATTTGCTGCACTTG	59.036	GCTAGTTTACCATAGTGCCCC	58.153		463	11994249	11994711		0.00832988	0.00832988
Chr10	Di-	(AT)7	14	12014179	12014192		GAGTTGCCTGTCGTGTTTGA	58.704	CGATGGCAAGGTTTGTTGGT	59.327		444	12013808	12014251		0.00832988	0.00832988
Chr10	C	(T)13(A)14	27	12034574	12034600		TCTCTCTCCCAGCAAGCAAA	58.941	TTGGTGGATCGGGTTAGGTT	58.636		497	12034189	12034685		0.00832988	0.000889183
Chr10	Tri-	(ATC)4	12	12055910	12055921		CGTTCGCTCGTTCTCTTCTT	58.312	AGGTGCATTGATTTTGTAGGTATCT	58.573		329	12055626	12055954		0.00832988	0.00832988
Chr10	Di-	(TA)13	26	12066003	12066028		TCTCCTCCATTTGCCCATCC	59.447	ACTCCTTTTGTGTCGTTTTCAGT	58.992		346	12065884	12066229		0.00832988	0.00832988
Chr10	C	(T)13c(A)11	25	12123975	12123999		CCAAACTGTCGGGATTTGTGT	59.046	GGGAGAGTGGAAAATGTGCA	58.09		361	12123908	12124268		0.00832988	0.00832988
Chr10	Mono-	(T)10	10	12130219	12130228		GCACCCCACCAAATCAAGTT	58.952	AGACATAAGATAGCGAAAGACAGT	57.542		448	12129990	12130437		0.00832988	0.00832988
Chr10	Mono-	(G)10	10	12139759	12139768		TGTAGCATGCCCGAACTGTA	59.101	AAAATGCTCCCCACCCCTAA	58.911		332	12139502	12139833		0.00832988	0.00832988
Chr10	Tri-	(ACA)4	12	12141375	12141386		ACCTGGATCAAGCATGGTGA	59.006	CCTGCAATTCCCTCGTTTCC	59.189		389	12141204	12141592		0.00832988	0.00832988
Chr10	Mono-	(T)10	10	12174251	12174260		GGCTGCCTACGTATCTCACT	58.966	GGATTGACATGACGAAGGCA	58.262		369	12174097	12174465		0.00832988	0.00832988
Chr10	Tetra-	(TGGG)4	16	12192956	12192971		CAAAGTGCGATGGAGGTCAC	59.201	GGGTAGTATGTATGCCGCCT	59.026		494	12192581	12193074		0.00832988	0.00832988
Chr10	Mono-	(T)10	10	12229151	12229160		ACTTTGCATGTACCTTTTACCCA	58.525	TCCCATCCATCGCATTCTCA	58.869		482	12229111	12229592		0.00832988	7.97303e-05
Chr10	Di-	(AT)6	12	12283152	12283163		TGGTTCATGCTTTAAAACATGCA	58.046	AACGTTTTGGTCTTGAGGCC	58.97		159	12283053	12283211		0.00832988	0.00832988
Chr10	Di-	(CA)10	20	12315182	12315201		ACATGCCTCCAACTACCACT	58.638	TGCAGTCACCCTCACTTACT	58.283		259	12315005	12315263		0.00832988	0.00832988
Chr10	Tri-	(TGT)4	12	12338478	12338489		GGGTCTATCGGAAACAGCCT	59.169	GGGTTAAATTTGGGCGGGTT	59.022		161	12338377	12338537		0.00832988	0.00832988
Chr10	Mono-	(A)10	10	12340113	12340122		CGAGATGTTTTGTGCACCCA	59.049	TTCTCACGCCCTTCAGCTAA	59.026		446	12339827	12340272		0.00832988	0.0028108
Chr10	C	(CT)6(AT)10g(TA)7	47	12430780	12430826		CAAGACCAAGGAACGAGTATACA	57.932	TAAGACTTTCGAGCCTGGGG	59.097		484	12430706	12431189		0.00832988	0.00832988
Chr10	Di-	(TA)6	12	12453257	12453268		TCCCGGGATAGAAGCTTGTC	58.879	TGCCATCACCAGTGTTCAAC	58.682		365	12453034	12453398		0.00832988	0.00832988
Chr10	Di-	(AT)6	12	12476304	12476315		TGGTGGTGTGTGTGTGAGAT	59.163	TCTTACCGTAGCTCACCACC	58.82		410	12476159	12476568		0.00832988	0.00832988
Chr10	Tri-	(AAC)4	12	12529977	12529988		AATTGGTCAGATCGTAGCAGT	57.105	GGCCACAGGTGACAAAAGAG	59.046		390	12529939	12530328		0.00832988	0.00832988
Chr10	Tri-	(TTG)6	18	12592092	12592109		GGGTCTATCGGAAACAGCCT	59.169	AACAGTCGGCACACCTTTTC	58.978		358	12591994	12592351		0.00832988	0.00832988
Chr10	Tri-	(TTA)5	15	12654367	12654381		GTAATGGGTAGCTTTCAGGATTTT	57.224	CCTGCAACTTGTTCTTCAGAGA	58.529		500	12654181	12654680		0.00832988	0.00832988
Chr10	Di-	(TA)17	34	12665065	12665098		GGTAGGGAAGGGGAGTGATG	58.868	ACCCCTATAACTGACGTGGC	59.171		401	12664985	12665385		0.00832988	0.00832988
Chr10	Mono-	(A)10	10	12672353	12672362		TTTGCTAACACACGGCTTCC	59.051	GTTCTCCAAAACCACGTCGT	58.707		498	12672152	12672649		0.00832988	0.00832988
Chr10	Tri-	(GTT)4	12	12678989	12679000		CGGTCTGACTATTTGGCTGC	58.99	TGTAATGTCCACCACCAGCT	58.936		371	12678811	12679181		0.00832988	0.00832988
Chr10	Tri-	(TGT)4	12	12706784	12706795		CCCTCTCTAGACTCCACTTTGT	58.564	ATTCGGGCCATAGAGAAGGG	58.94		121	12706746	12706866		0.00832988	0.00832988
Chr10	Mono-	(A)10	10	12708747	12708756		GACCAAGTCTGAACGAGTGC	58.859	ACTTGCCGCTGGATATGTCT	59.167		207	12708707	12708913		0.00832988	0.00832988
Chr10	Tri-	(ATA)7	21	12710749	12710769		GTGACTAGTATTGTTGACTGGTGG	59.07	AGGACTCTTTTCTTCTTTCCAACA	58.244		352	12710624	12710975		0.00832988	0.00832988
Chr10	Mono-	(A)10	10	12713330	12713339		GCCCGATGCCTTATTAACGA	58.126	CCCTTAGCGGTCCCACTTAA	59.093		414	12712962	12713375		0.0028108	0.00832988
Chr10	Mono-	(A)10	10	12721885	12721894		ACCGAAAGCTCACCATTAAGC	58.915	ACTGTCGCTGCCTTTGAATC	58.84		452	12721493	12721944		0.00832988	0.000889183
Chr10	Mono-	(T)10	10	12722582	12722591		ACCCAACCAAATACAAATAAGCTCA	59.222	CGGGGCTCGCTTGATACATA	59.683		492	12722438	12722929		0.00832988	0.00832988
Chr10	Mono-	(T)10	10	12727213	12727222		GTTTGCCACGACATCAGCAT	59.477	ATCTGATGTAGCACCACCCC	59.16		471	12727026	12727496		0.00832988	0.00832988
Chr10	Mono-	(T)10	10	12727419	12727428		GGAAGAGAATGTGGGAGGGG	59.451	ATCTGATGTAGCACCACCCC	59.16		255	12727242	12727496		0.00832988	0.00832988
Chr10	Mono-	(T)10	10	12753476	12753485		AGTGATGGCTTTGTAACATCCA	57.967	TGAGCTATTACTGATGTTTCGTTCA	58.605		379	12753293	12753671		0.00832988	0.00832988
Chr10	C*	(A)10(AG)6*	21	12804972	12804992		TAAAGGACGGCGTGACTACA	58.753	ACGCCCGTTGTATTCGATTT	58.271		452	12804825	12805276		0.00832988	0.00832988
Chr10	Tri-	(GTT)4	12	12837723	12837734		CCTCCCTAGACCCCACTTTG	59.088	AGGGTTGCCAACATTTTGCA	59.164		457	12837685	12838141		0.00832988	0.00832988
Chr10	Tri-	(CAC)4	12	12840526	12840537		CCAAGCGGAAATAGAGAGCG	58.787	AATTTCACCTCCTCCACGGG	59.672		123	12840441	12840563		0.00832988	0.00832988
Chr10	Mono-	(A)10	10	12886358	12886367		TCCGAACGATATATTGACAGATTGT	58.255	AGCCTTTTCAAGTTTTCAATTAGCA	58.418		488	12886131	12886618		0.000889183	0.000889183
Chr10	Mono-	(T)10	10	12887239	12887248		GAGCCATCACTTATCACCATGT	58.187	TGTGCCTTACTTCCTTGTAACA	57.575		449	12887108	12887556		0.00832988	0.00832988
Chr10	Tri-	(AAC)5	15	12887800	12887814		CCAATCACACGAGAGGAGGA	58.814	TTCGTAGTGTTAGGGCTGCA	59.029		367	12887729	12888095		0.00832988	0.00832988
Chr10	Mono-	(T)10	10	12890380	12890389		TTAATCCTGGGTCGCGTCTT	59.1	GAAGAGGAAGAGAAGCGGGT	59.101		459	12890235	12890693		0.000889183	0.000889183
Chr10	Tri-	(AAG)5	15	12921149	12921163		AAAAGGGAGGTGGAGAAGGG	58.924	CAATGTGGTCCTCAGGCAAC	59.116		438	12921017	12921454		0.00832988	0.00832988
Chr10	Mono-	(A)10	10	12946508	12946517		CCAAAGGTCAACAACGGTCC	59.334	CGATCCACTAAGCAAACCCG	58.993		211	12946466	12946676		0.00832988	0.00832988
Chr10	Tri-	(AAT)5	15	12950445	12950459		GGCCGAACTTCACGAACTAC	58.934	GCCAAAATGCCACAAACCAC	59.056		191	12950355	12950545		0.00832988	0.00832988
Chr10	Di-	(AC)6	12	12954720	12954731		CCCTACCCCATTCTCCTCAC	58.868	CCGGAACAGTAACAAACGCA	59.061		361	12954468	12954828		0.00832988	0.00832988
Chr10	C	(T)10atttttcacttttgatatatcaagaaaga(T)15	54	12959475	12959528		CGATCGCGCGTCTTGAATAT	58.947	TAGCTTCGCCCGTGATAACA	59.181		463	12959207	12959669		0.0028108	0.00832988
Chr10	Tri-	(CAT)4	12	13002539	13002550		ATTCCGAGAAAATGCAGCCC	58.894	AGCGTGTGTGTGTTTCCTTG	59.267		358	13002450	13002807		0.00832988	0.00832988
Chr10	Mono-	(A)10	10	13061926	13061935		ACCATCACCATAGCCACCAT	58.775	GACTCCAAAACCGCCCATTT	59.034		333	13061656	13061988		0.00832988	0.00832988
Chr10	Di-	(AT)6	12	13074119	13074130		AAATGTTACACGTGCGAGGC	59.484	TGGTAGAAGAGAGTGAAATGACG	57.939		194	13074035	13074228		0.00832988	0.0028108
Chr10	Di-	(GA)8	16	13078967	13078982		ATCTGGACCAAATGCGATGC	58.973	TGGTGGAGAAGATGAATAGCGA	58.969		238	13078787	13079024		0.0028108	0.00832988
Chr10	Di-	(AT)7	14	13108222	13108235		CACAAGGTATGGGTAAGGTTTGA	58.342	ACTTTCAAGAGAGTGAGCGC	58.21		494	13108126	13108619		0.0028108	0.00832988
Chr10	Tetra-	(AAAC)5	20	13113338	13113357		CGATCCCGTTAATCTAGCACG	58.683	TACGAAAACAGGGGTAGGCA	58.65		420	13113252	13113671		0.00832988	0.00832988
Chr10	Mono-	(A)10	10	13149554	13149563		AGCCATTCCACGTGCAATTT	59.032	AGTGAGAGTGTTGTGAGGCA	58.877		156	13149442	13149597		0.000889183	0.00832988
Chr10	Di-	(TA)9	18	13152456	13152473		CCCATCCTCAGCTAATATTGCA	57.975	AACGTTGTAAGTCTTGGGCG	58.777		466	13152171	13152636		0.00832988	0.00832988
Chr10	Di-	(AT)9	18	13171905	13171922		GCTATTCAATTGCTGGACATTGT	57.998	AGGGGTGGACGTTTGGTATT	58.93		454	13171789	13172242		0.000889183	0.000889183
Chr10	Di-	(AT)7	14	13181661	13181674		CGGCTACACATATCGGGACT	59.04	TGGGTTAGCAGGTGAACACT	58.863		256	13181519	13181774		0.00832988	0.00832988
Chr10	Tri-	(TTA)4	12	13246696	13246707		GTAACCGGTCGCTGTCAAAT	58.564	GGATCAACCCTTATGAGAGCG	58.24		474	13246615	13247088		0.00832988	0.00832988
Chr10	Tri-	(CCT)4	12	13251729	13251740		TCGAGCTTGGTCTAACGGAT	58.529	GAACAGTGCTGAGTATGCGG	58.998		217	13251707	13251923		0.00832988	0.00832988
Chr10	Tri-	(AAG)4	12	13252531	13252542		CCAACAGCACATTGAGGCAT	59.107	CAAAACTCACCATGCGACCA	59.049		467	13252298	13252764		0.000889183	0.00832988
Chr10	Tri-	(ACA)5	15	13284176	13284190		TGGATAAACACCCCTCAACG	57.517	TGGTAGTTTGAGGATGTGCAC	58.222		420	13284156	13284575		0.00832988	0.00832988
Chr10	C	(AT)6aaacctaccccacccccg(TCC)4	42	13302125	13302166		ATTGCCAACTCAGTGCCATG	59.107	AAGGAGAAGGAGGAACGACG	59.111		189	13302030	13302218		0.00832988	0.00832988
Chr10	Mono-	(T)10	10	13339224	13339233		AACCAAATTGTGCGATCGGT	58.756	TGTTTGTAAATGATTGGTGGGCT	59.099		435	13339163	13339597		0.00832988	0.00832988
Chr10	Mono-	(T)10	10	13355041	13355050		CAAGGGCCATGAATGCAGTT	59.1	GCAATCAGGGAGGCTAAGGA	59.16		447	13354811	13355257		0.00832988	0.00832988
Chr10	Tri-	(ATA)7	21	13357025	13357045		CAACCTCATCCCATGCACTG	58.899	AAGAGGTTGTTGGCACTTGG	58.597		436	13356914	13357349		0.00832988	0.00832988
Chr10	Mono-	(T)10	10	13363050	13363059		AGGAAATGAGATCTCTTGCCCT	58.878	TCCGGGAGCCACATGATTTT	59.669		290	13363008	13363297		0.0028108	0.00832988
Chr10	Mono-	(T)10	10	13405256	13405265		ATGCATGCCTATTTTCGCCT	58.304	ACTTTCGTCATCCCATCACCT	59.091		410	13405203	13405612		0.00832988	0.000270038
Chr10	Mono-	(T)10	10	13428597	13428606		CCCATCTCTTCCAGCTAATCG	57.963	GGGCATCAAAGTGCAACAGA	59.039		448	13428408	13428855		0.00832988	0.00832988
Chr10	Mono-	(A)10	10	13432704	13432713		AAAGAGGGTAGCAGCTAGGG	58.498	GGTGAGCCTCCATCTCTCTC	58.96		158	13432628	13432785		0.00832988	0.00832988
Chr10	Tri-	(TGG)4	12	13463677	13463688		GTAGTGTCGGTGGTGGTAGT	58.749	CAGATGTTCCACCTGTTGCA	58.392		242	13463635	13463876		0.00832988	0.00832988
Chr10	Tri-	(CTC)4	12	13468924	13468935		TGGGTTAGCTTGTGGTCCTT	58.854	GGTGAAGGTTCTTGCGCATT	59.402		349	13468709	13469057		0.00832988	0.0028108
Chr10	Mono-	(T)10	10	13492987	13492996		AGGGGACAAGGATCTAACACT	57.793	GGGTCCACGGTTCTTTCAAC	59.051		257	13492879	13493135		0.00832988	0.00832988
Chr10	Di-	(AG)8	16	13544796	13544811		AGGGTTGGGCAGTATGTTGA	58.928	ATTGCATTCATCCCAACCCG	58.886		296	13544754	13545049		0.00832988	0.00832988
Chr10	Tri-	(ACC)4	12	13573533	13573544		GACGGGTCCAATGCATTCTC	58.983	TGGTGGTTGCAGTGTCAATG	58.969		345	13573306	13573650		0.00832988	0.0028108
Chr10	Mono-	(A)10	10	13592888	13592897		ACGTCGCATGATTCTTCTCT	57.051	AATCTAGTACGCATATGGGATAGTT	57.28		411	13592760	13593170		2.01779e-05	0.00832988
Chr10	Tri-	(CAG)5	15	13596156	13596170		CAAGGAGCTGGCGATGAATT	58.613	TTCACCAATTCGTCGCACTG	59.135		268	13596086	13596353		0.00832988	0.000270038
Chr10	Mono-	(A)10	10	13602640	13602649		TGTTTGGATAAAAGTGCTGAAACTG	58.728	TGACGCAGAGTTGGTATTCG	58.009		388	13602615	13603002		0.00832988	7.97303e-05
Chr10	Mono-	(A)10	10	13630907	13630916		TCGTCGACACAGAACTTCGA	59.061	CCCCTTTTCACTCCTCCTTCA	59.295		425	13630673	13631097		7.97303e-05	0.00832988
Chr10	Tri-	(CAA)4	12	13668220	13668231		TTTCGCCTTGCAGTCTTGAC	59.056	GAGCAACAACCAGCACAAGA	58.976		226	13668048	13668273		0.0867049	0.00832988
Chr10	Mono-	(T)10	10	13687009	13687018		ACAGTGTGTCGGTGAACC	57.151	TGGATGTCGGGAGGTATGTC	58.59		491	13686907	13687397		0.00832988	0.00832988
Chr10	Mono-	(T)10	10	13710413	13710422		CAGCCCTTAACGACCACTTG	58.843	CCATGGGACTAAAAGCAGGC	58.894		437	13710155	13710591		0.0028108	0.00832988
Chr10	Tri-	(ATT)4	12	13841692	13841703		AGAGGGAGTAGCAGTCTGGA	58.996	TCTCTCCTCAAGCTAAGCCG	58.893		201	13841551	13841751		0.00832988	0.00832988
Chr10	Mono-	(T)10	10	13965617	13965626		GCACACAGGCATATCACCAG	58.98	TTAAGTGGAGGGTGTAGGGC	58.718		255	13965405	13965659		0.00832988	0.000889183
Chr10	Tri-	(CTA)4	12	14064437	14064448		TAACCCGAGCATCACACAGT	59.026	GGTCTGCCCTAGTGTCTCTC	58.892		246	14064227	14064472		0.00832988	0.0028108
Chr10	Tri-	(AAT)4	12	14065620	14065631		GCATGCAAACTAGGACACGT	58.843	TCCACCTATTTATGTGCGTGA	57.103		427	14065290	14065716		0.00832988	0.00832988
Chr10	Tri-	(CCA)4	12	14072525	14072536		ACACACCCACCTCCACATTA	58.559	TGAGGGTGTTGCAAATGGTG	58.961		204	14072423	14072626		0.00832988	0.00832988
Chr10	Di-	(AT)21	42	14137794	14137835		AGGCCCATGTTAAGTTCGGA	59.011	TGACCCACTTGATGATTTCGTC	58.665		247	14137755	14138001		0.00832988	0.00832988
Chr10	C	(A)12gtatcatc(T)13	33	14186684	14186716		TGGCGGACAAATGTACCAGA	59.312	GAGAAAGTAATTGTCGACTCTTCAA	57.361		425	14186453	14186877		0.000889183	0.00832988
Chr10	Di-	(AG)6	12	14192157	14192168		CACACTCACTAGATCTGACGGA	58.99	GACTCTGCATACGACCGAGA	58.985		461	14192102	14192562		0.00832988	0.000889183
Chr10	Tri-	(ATG)4	12	14192891	14192902		GTCTCACGCAATGCCTGATT	58.91	TCCCCTACCAATTATGAGGACA	57.984		497	14192564	14193060		0.0028108	0.00832988
Chr10	Di-	(TA)10	20	14193462	14193481		AACAGCCACTTGTCCCTAAAA	57.694	CCACCGCAATTCTGAATGGT	58.823		426	14193132	14193557		0.00832988	0.00832988
Chr10	C	(AT)7aatatatatattattttattattttatta(TAT)5	58	14218851	14218908		TACACCTCAGCCGACTAAGC	59.184	CTATAATGCCCTTGGTCGTCC	58.232		383	14218565	14218947		0.00832988	0.00832988
Chr10	Tri-	(TTG)6	18	14279438	14279455		TGATGCTTGGGAGGTGGATT	58.998	GAACACACGGAATTGGCTCA	58.765		405	14279250	14279654		0.00832988	0.00832988
Chr10	C	(TAT)5tactatctgtctat(TA)12	53	14282204	14282256		CGAAGGAGGGAGTGTTAGGT	58.442	GCTATAGAGGACACCAGGCA	58.586		434	14282010	14282443		0.00832988	0.000270038
Chr10	Mono-	(A)10	10	14283137	14283146		AAAACCACCACACCAACCAC	59.101	GGTAACAAAAGCCCAGTTTAACT	57.475		465	14282765	14283229		0.000889183	0.0028108
Chr10	Tri-	(AAT)4	12	14330040	14330051		TGTTTCATGAGTGTGCCATTACT	58.603	CGGGCAAAAGAGAAGGCAAT	59.109		491	14329976	14330466		0.00832988	0.000889183
Chr10	Mono-	(A)10	10	14423325	14423334		GTGACACAATGATTAGGTGGTCA	58.677	CCAAGTTATCCGCACCACAG	58.913		237	14423228	14423464		0.00832988	0.00832988
Chr10	Tri-	(CAA)4	12	14433388	14433399		ACGCATGTTTTGGAGCCTTT	58.96	TCCGAGATTTGGAGGTGTGT	58.652		426	14433033	14433458		0.00832988	0.00832988
Chr10	Tri-	(ACA)4	12	14433505	14433516		AGACCAACAACACACCTCCA	59.084	GTTGTGGGCTGCTTTGGTAT	58.743		377	14433430	14433806		0.000270038	0.0028108
Chr10	Tri-	(CAT)5	15	14483492	14483506		GGATGTGCCGAGGAGAAGAT	59.244	ACTAAGGGCAGGTCACATGT	58.638		426	14483350	14483775		0.00832988	0.00832988
Chr10	Mono-	(A)10	10	14525054	14525063		GCAATCCACGCATAGTATTTTCAC	59.03	TTCCGGTGTAATGGTGGTCA	58.943		435	14524987	14525421		0.00832988	0.00832988
Chr10	Di-	(TA)7	14	14527452	14527465		CATGTGCATCCTACGTGCTC	59.067	CCCTAAAGGTTCACTGCTGC	58.831		461	14527110	14527570		0.00832988	0.0028108
Chr10	Mono-	(T)10	10	14570925	14570934		GTGTCCAGCTCCAGTCCTAT	58.509	CCTCCTAAACCTCGCAATGC	58.983		346	14570896	14571241		0.0028108	0.00832988
Chr10	Di-	(AT)7	14	14579987	14580000		TCGACCGTCTCTTTATGCATT	57.48	TTGAGAGTAGGGATGTGCAAAA	57.634		440	14579722	14580161		2.01779e-05	0.00832988
Chr10	Mono-	(A)10	10	14610073	14610082		AGGGGTTTATGTGAAGGGAGT	58.356	CTAACCTCTTGTGTCCCGGA	58.737		325	14609916	14610240		0.00832988	0.00832988
Chr10	Hexa-	(TAAAAT)4	24	14674887	14674910		AGGTGGCATAGTGAGGTGAC	59.095	CGAACCGACATTCCCCAATC	58.986		427	14674785	14675211		0.00832988	0.00832988
Chr10	Mono-	(T)10	10	14679016	14679025		CTTGGCTCGAATGAAGTCCG	58.998	TCTCAACACCAGCCGTACTT	58.955		287	14678959	14679245		0.0028108	0.00832988
Chr10	Tri-	(ATG)4	12	14685600	14685611		GGTGTGTTAGGTGGCAAGTG	59.048	TGTAGGGCTGTCGTTGTCAT	59.026		270	14685497	14685766		0.00832988	0.00832988
Chr10	Mono-	(A)10	10	14704731	14704740		AGGTGTTCGGAGGCGATTTA	59.1	TCTGCTTACTTCGTCCACCT	58.371		389	14704373	14704761		0.00832988	0.000889183
Chr10	C	(A)14g(GT)7	29	14709231	14709259		TCGTTTGTCAGAGGGGCTAC	59.393	TGGTTCGAAGCTTGGTTAGT	57.077		268	14709134	14709401		0.0028108	0.00832988
Chr10	Mono-	(T)10	10	14752965	14752974		CCTCCTCTTCTGCCCAAACT	59.305	TTGCCCATGTTGCGTTTGTA	58.967		391	14752650	14753040		0.00832988	0.00832988
Chr10	Mono-	(A)10	10	14753250	14753259		TACAAACGCAACATGGGCAA	58.967	ACTTGTTGCGGAATTTGCTT	57.111		402	14753021	14753422		0.00832988	0.00832988
Chr10	Mono-	(T)10	10	14846278	14846287		CTTTGCTGGTGTTAATGGAGGA	58.579	TCCTTAACTGCCTGCGTGTA	59.029		306	14846093	14846398		0.00832988	0.00832988
Chr10	Mono-	(A)10	10	14859405	14859414		ATGGGGTTTGGGATGGGTAG	59.066	GTGTGTGTTGATGCGGGAAA	59.334		217	14859313	14859529		0.000889183	0.000270038
Chr10	Mono-	(A)10	10	14860082	14860091		TGGTCAGACAAAGAATACCCCA	59.017	GTTCTTGAGTTCTTGTACCCACA	58.552		488	14859669	14860156		0.000270038	0.00832988
Chr10	Mono-	(A)10	10	14882726	14882735		TCCTAACCCTTACCCCTCCT	58.588	CGCACAATCTCTCACTCTCG	58.456		429	14882444	14882872		0.00832988	0.000889183
Chr10	Mono-	(A)10	10	14893685	14893694		GACCAGCCTCGATAAGTCCA	58.888	AGAAGATACGTACACACACACA	57.159		330	14893544	14893873		0.00832988	0.000889183
Chr10	Di-	(AT)16	32	14916124	14916155		CAACCTGTGACCCCAATTGG	59.032	GCCAGTGTAGGGTAAGTCGT	59.107		152	14916033	14916184		0.000889183	0.000270038
Chr10	Tri-	(AAC)8	24	14950304	14950327		CTCGGGTGTGTCTTTGCAAA	58.979	TGCGTACATTCTACCCTCCC	58.883		398	14949982	14950379		0.00832988	0.00832988
Chr10	Di-	(TA)6	12	14982839	14982850		AAGCTTGCCCTTAGTGTCCT	58.932	AATGAACCTGTTTTGGCGCT	58.96		400	14982548	14982947		0.00832988	0.021943
Chr10	Mono-	(T)10	10	15222315	15222324		GATGGAGTGGATTTGTGGCC	58.894	AGGTCCCCACAAATCCATGT	58.916		213	15222172	15222384		0.00832988	0.0028108
Chr10	Di-	(AT)6	12	15305035	15305046		TCACACCGAACATACCCTCC	59.1	CCATCACAAACACGCAGCTA	58.844		382	15304756	15305137		0.00832988	0.00832988
Chr10	Di-	(AG)9	18	15336487	15336504		AACTTTAGCCCCAAAGTGCG	59.041	CTACTCACCACCGATCTCCC	58.966		395	15336285	15336679		0.0028108	0.000889183
Chr10	Di-	(TC)7	14	15337959	15337972		CACCGATCTCCTATTCCCTGT	58.679	TCAATGAAATGGAGCAGCAAAA	57.396		234	15337784	15338017		0.00832988	0.00832988
Chr10	Tri-	(TGT)5	15	15447658	15447672		GGCGATATAAGAGGAGGCGT	59.111	CCGTATTGTGTTCTTCCAGCA	58.577		340	15447518	15447857		0.00832988	0.00832988
Chr10	Mono-	(T)10	10	15477068	15477077		TTGCTGGACATGGCTACAGA	59.017	GCAGCCAACCACCTAACAAA	58.963		475	15476718	15477192		0.0028108	0.000889183
Chr10	Tri-	(CAA)7	21	15496749	15496769		TCCAGAACCTACCTCTCCGT	59.297	AGGGTAGAGGGCTAGTGTGA	58.992		446	15496687	15497132		0.00832988	0.000889183
Chr10	Tri-	(TTC)4	12	15504815	15504826		TCACTGCTCCAACATCACCT	58.941	AGAAGAAGCCACAGTAAAAGCA	58.179		351	15504503	15504853		0.00832988	0.00832988
Chr10	Mono-	(T)10	10	15535958	15535967		ACGCATACCTGACTCAAGGT	58.733	CCACTTTGACCTTCACAGCC	59.046		428	15535929	15536356		0.00832988	0.00832988
Chr10	Mono-	(A)10	10	15563886	15563895		AGGGAAGAAGGTGTAGGCTT	57.954	AGATAGATGGGGTCGTGATGT	58.036		227	15563695	15563921		0.000889183	0.00832988
Chr10	Tri-	(CAC)5	15	15653207	15653221		ACCTAATAATCTCCCCGCGG	59.026	CCAGAAAGGCTAGGTGTGGA	59.016		234	15653175	15653408		0.0028108	0.00832988
Chr10	Di-	(GA)6	12	15661085	15661096		GCATTGCAAGGAACAACACC	58.499	ACTTGTTGAGAACGGATCGC	58.571		454	15661044	15661497		0.00832988	0.00832988
Chr10	Tri-	(TAA)4	12	15675048	15675059		AGTGTTGTTAGCCCGATGAA	57.149	GGTAGGGAGGTGGAAGCTTT	59.007		371	15674946	15675316		0.00832988	0.00832988
Chr10	C	(TTC)4accatcattcccgcacatacagtaacca(AC)6	52	15685378	15685429		AACACACATACAGGGGTCCA	58.559	TCTTTGGTCCGATCTCCCTT	58.047		465	15685013	15685477		0.00832988	0.00832988
Chr10	Mono-	(T)10	10	15698180	15698189		GGGATGTAGGTGTTCTCCCC	59.162	ACCGGCTAATGGATGAAGCT	59.16		430	15697926	15698355		0.00832988	0.000889183
Chr10	Tri-	(TTG)4	12	15745768	15745779		AGGTGAGTTGATTCCCTCGG	59.095	GGAAACACAAAACACACCCAA	57.679		379	15745482	15745860		0.00832988	0.00832988
Chr10	Di-	(TA)7	14	15789747	15789760		GTTGAGGTTGTTGTGCCGAA	59.264	TGCATCGTTGGTTGTTGACT	58.326		491	15789573	15790063		0.00832988	0.00832988
Chr10	Tri-	(AAC)5	15	15792628	15792642		CAAAAGGGGTCGGCTGAATT	58.743	AGGTAGTGGTATGGTCTGCG	58.888		121	15792589	15792709		0.00832988	0.00832988
Chr10	Penta-	(TAATA)11	55	15898678	15898732		AGCCTGCCAGACCATGTAAT	59.078	AAATCCTACCTTTGCCCCGA	59.003		444	15898482	15898925		0.00832988	0.00832988
Chr10	Tri-	(ATA)4	12	15924176	15924187		TCTACTGCTTAACGGGACCC	58.811	GTAGGCATGGGTCACTCGAT	59.247		451	15923792	15924242		0.000270038	0.0028108
Chr10	Di-	(TA)13	26	16004281	16004306		TCATGTCATGTCAGCGCAAC	59.202	GAATTGGGCCCTTCTTCAGC	59.18		379	16004153	16004531		0.00832988	0.00832988
Chr10	Tri-	(TTG)4	12	16016856	16016867		GTACACCCCAGCCTTCCTAG	59.169	AATTGTTGAGGAGGCGGAGA	59.016		366	16016810	16017175		0.00832988	0.00832988
Chr10	Mono-	(A)10	10	16018559	16018568		AATTCCGTCTCACTGCCTCA	59.023	CGTTGTCAAGAGCTGCAGAG	59.211		457	16018445	16018901		0.00832988	0.00832988
Chr10	Tri-	(ACA)5	15	16025309	16025323		ACGACAGACACCAACAAACC	58.624	TGGTATGGACTGCGAACACT	59.026		456	16024931	16025386		0.00832988	0.00832988
Chr10	Mono-	(A)10	10	16026514	16026523		GCAGCAATTGGACAGCAGAT	59.184	CCCTTGTGCAGTCTTAGGCT	59.674		378	16026378	16026755		0.00832988	0.00832988
Chr10	Mono-	(A)10	10	16027110	16027119		CGGCGAGTAAAGTGGGTCTA	59.187	TGGGGAGGGTAAGTGGGTAT	59.274		381	16027060	16027440		0.000889183	0.00832988
Chr10	Tri-	(AAG)4	12	16028635	16028646		TGCTTAATTTGACTGGCCTAGG	58.38	ACCCATATCAGGCACAGCTG	59.818		269	16028496	16028764		0.00832988	0.00832988
Chr10	Di-	(TA)9	18	16028830	16028847		AGCTGTGCCTGATATGGGTG	59.818	TTGTCCCTCTGCCGGTAATT	59.011		350	16028746	16029095		0.00832988	0.00832988
Chr10	Tri-	(TAA)5	15	16029038	16029052		AGCTGTGCCTGATATGGGTG	59.818	TTGTCCCTCTGCCGGTAATT	59.011		350	16028746	16029095		0.00832988	0.0028108
Chr10	Tri-	(AAT)4	12	16039000	16039011		TTGCCGGAGTCTATCGGAAA	58.812	GATAGTCCAAGTTCCTCCTGG	57.171		439	16038677	16039115		0.00832988	0.00832988
Chr10	Tri-	(TAT)4	12	16053182	16053193		TGATTAGGGACGGGCTTGTT	59.011	AAACGGACTGGAATGGAAGC	58.465		364	16052975	16053338		0.00832988	0.00832988
Chr10	Mono-	(T)10	10	16078888	16078897		ACGACTTGAGGGACATGACC	59.391	TGGTCATTTAACGGTTGGGG	58.088		464	16078837	16079300		0.00832988	0.00832988
Chr10	Di-	(TA)19	38	16086844	16086881		TGCCCAAGGTGATATAGGGT	57.794	AGGCTCAACATCATCTACCCA	58.519		187	16086747	16086933		0.00832988	0.0028108
Chr10	Di-	(AG)6	12	16147996	16148007		AAAAGGCACCCCAAAGAATTTT	57.482	AGGGACCCTTTTGTAACACAC	58.06		374	16147892	16148265		0.0028108	0.000889183
Chr10	Di-	(TA)12	24	16235858	16235881		ATAAGCCAGCACGCAAATGT	58.823	TCCACTGCACCATAACCCAT	59.001		304	16235676	16235979		0.00832988	0.0028108
Chr10	Di-	(AT)6	12	16238329	16238340		CATCGCTTGCATCACCCTAA	58.333	CTATTAAATCCGCGCACCCC	59.128		183	16238224	16238406		0.000270038	0.00832988
Chr10	C	(A)10gaggtaag(A)10	28	16239901	16239928		TGTGGAATGTACTCAAGATGTCC	58.168	AGGCAAACGAGGTGGTCTTA	58.947		459	16239826	16240284		0.00832988	0.00832988
Chr10	Mono-	(A)10	10	16330292	16330301		TGAAACGCCGCAATTTCTCT	58.765	AGCTGGGGTGTTGGACAATA	58.928		332	16330272	16330603		0.00832988	0.00832988
Chr10	Penta-	(TTAAT)4	20	16368001	16368020		CGTCACGCCGTTAATGAGAA	58.657	AGTTACGACCTTAATTTAGAGCCT	57.458		468	16367623	16368090		0.00832988	7.97303e-05
Chr10	Di-	(AT)16	32	16414628	16414659		TGTTGTGTTAAAGCCGGTCG	59.061	AGTCCGCATTCAAGAGTTCA	57.161		339	16414364	16414702		0.00832988	0.00832988
Chr10	Tri-	(CAT)4	12	16489617	16489628		ATGGGTCTTACGTCGGGAAA	58.731	AGTTAAGGCACACTCGAGCT	59.03		494	16489532	16490025		0.00832988	0.0028108
Chr10	Tri-	(TTG)8	24	16502580	16502603		TTACCCTCCCCAAACCTCAC	58.93	TTGTGAGACCCATCCAACATT	57.476		232	16502540	16502771		0.00832988	0.00832988
Chr10	Mono-	(A)10	10	16511332	16511341		CAACACCACCAGCGTACATT	58.765	AGATCTGATAGACTCCGGGG	57.404		279	16511203	16511481		0.0028108	0.00832988
Chr10	Mono-	(A)10	10	16650743	16650752		CCCTCCCAGCACCTTTTGT	59.846	GTAATGCACTCTCCCAAGGG	57.956		496	16650706	16651201		0.00832988	0.00832988
Chr10	Tri-	(TTG)8	24	16663466	16663489		GTCCTGGTGATGCAGTTTGG	59.116	CGTGGTCGGTAAAGTAGTGG	58.013		443	16663206	16663648		0.00832988	0.00832988
Chr10	Di-	(TA)6	12	16666845	16666856		GTGTGTGTGTGTGTGTGTGT	59.128	TCAACAACATACGCGTGTCT	57.857		434	16666575	16667008		0.00832988	0.00832988
Chr10	Mono-	(T)10	10	16750020	16750029		GCATCTAAGCTCCGTTGTTTCT	58.997	GGGGATTGTATCGTTGAGAGC	58.515		493	16749634	16750126		0.00832988	0.00832988
Chr10	Tri-	(TAT)4	12	16751518	16751529		TCAAACGTGACAGCTGGATG	58.488	AACGATGTCCTTCACCCACT	58.943		403	16751276	16751678		0.00832988	0.000889183
Chr10	Tri-	(CAA)4	12	16757173	16757184		AACGTCGTGGCAAATTAACAA	57.305	TCCTCCCCAAACTCCACAAT	58.544		270	16756961	16757230		0.00832988	0.00832988
Chr10	Tri-	(TGA)4	12	16771106	16771117		ACACTCTTTTAGCCACGGTT	57.367	TCTGGCCTCGATTTGGGATT	59.081		113	16771033	16771145		0.00832988	0.00832988
Chr10	Mono-	(A)10	10	16773924	16773933		GTAGTTTGGGCAGATGACGG	58.63	CACAAATGAGTCGGCCATCA	58.548		499	16773606	16774104		0.00832988	0.00832988
Chr10	Tri-	(TAA)4	12	16799800	16799811		AGATACACACACCCACACATAA	57.099	ACAACATGAAGGTCGTTAGCA	57.88		478	16799480	16799957		0.00832988	0.00832988
Chr10	Mono-	(A)10	10	16804065	16804074		TCCGAGTTTGAATCTTCCGAA	57.329	TGCTCACCCTGAACCCTTTA	58.559		464	16803874	16804337		0.000889183	0.00832988
Chr10	Mono-	(A)10	10	16805209	16805218		AGGCACCTGTACATACTCTTTT	57.09	CCGCCCTTAGTAGCTGTGAT	59.247		272	16805158	16805429		0.000889183	0.00832988
Chr10	Mono-	(A)10	10	16805355	16805364		AGGCACCTGTACATACTCTTTT	57.09	CCGCCCTTAGTAGCTGTGAT	59.247		272	16805158	16805429		0.00832988	0.00832988
Chr10	Tri-	(TAT)14	42	16822536	16822577		ACCTCCAACCATCGACATGT	59.016	CCTCCGGCTTCCTTTCCTTA	59.09		439	16822351	16822789		0.00832988	0.0028108
Chr10	Tri-	(CAA)9	27	16927241	16927267		ATGCGTGTGGTTTTGAGTGT	58.611	GGGTCTATCGGAAACAGCCT	59.169		479	16926888	16927366		0.00832988	0.00832988
Chr10	Mono-	(A)10	10	16934504	16934513		GCACACTTCCACGCTTCAAA	59.62	CTGCTCTTTCAGTGGGCATT	58.458		203	16934415	16934617		0.00832988	0.00832988
Chr10	Tri-	(AAC)4	12	16935679	16935690		CCCGACAAAATCAGCAGAGT	58.186	TGGGTTGGGTAGATTTGGCT	58.919		292	16935536	16935827		0.00832988	0.00832988
Chr10	Mono-	(T)10	10	16946169	16946178		GCCAGTGATTTTATGCGCGA	59.623	CAGATGTCCCAGCCCAAATT	58.143		437	16945917	16946353		0.00832988	0.000270038
Chr10	Tri-	(TAT)4	12	17000952	17000963		CAGGTTTCAGTCAGCAGCAG	59.127	TGTAATGCCCCGAATCTGGT	59.084		396	17000728	17001123		0.00832988	0.00832988
Chr10	Mono-	(A)10	10	17009214	17009223		TTTGGACAACTGCACCTGTG	58.898	TGCAATTTGACGCGTGATCT	58.844		348	17009017	17009364		0.0028108	0.0028108
Chr10	Tri-	(ATA)4	12	17162706	17162717		TGGCCTTTACGTTGACAGGA	59.24	ACTTTCGGGTCTTGGGGATT	58.927		497	17162291	17162787		0.000889183	0.00832988
Chr10	Di-	(AT)9	18	17172169	17172186		ATGCCTCAAGTCTGTACCCC	59.088	ATAGGTTCAGACGTACGGGC	59.257		423	17172053	17172475		0.00832988	0.00832988
Chr10	Di-	(AT)9	18	17179845	17179862		AGACCTTACTTGATGCGGCT	59.095	AGCTCTAGTGCCGAGTCTTC	58.9		440	17179658	17180097		0.00832988	0.0028108
Chr10	Tri-	(ACA)6	18	17220223	17220240		AGGTGTGGTGGTAATGGGAG	59.008	AGCAAGCCACCAAGAGAGAT	59.01		466	17220130	17220595		0.00832988	0.00832988
Chr10	Tetra-	(TATT)4	16	17246234	17246249		AAAACCTATCAATGCATTAAGGGG	57.516	GTGTGAAGACTGTTTGCCCT	58.32		457	17246087	17246543		0.00832988	0.00832988
Chr10	Tri-	(TCG)4	12	17255104	17255115		GTGAGGCAAGAACAAGGTGG	59.046	CATCTATGCCCACAAGTCGC	59.06		330	17255072	17255401		0.00832988	0.00832988
Chr10	Mono-	(A)10	10	17258833	17258842		AGAGGCAGTCGAAAGTGAGA	58.378	CGTTATCCTCGTTGCTGGTG	59.001		227	17258729	17258955		0.00832988	0.00832988
Chr10	Tetra-	(TTAT)5	20	17263174	17263193		ATCCACTCTGATCTTGGGCT	58.109	ATCCGGCTTAACTCCTCCTC	58.585		390	17263142	17263531		0.00832988	0.00832988
Chr10	C	(ACA)4tgataaagcacatgacatatataagatac(TGA)6	59	17277398	17277456		ACACTAAGGGCATGTCACCT	58.638	CCACGTTGAGAAGGCTTACC	58.56		360	17277163	17277522		0.00832988	0.00832988
Chr10	Mono-	(T)10	10	17283109	17283118		AAGGAAAGGGATGAGGACCA	57.94	TCGACTAATGCGCAACTTGG	58.924		436	17282739	17283174		0.0028108	0.00832988
Chr10	Tri-	(CCA)4	12	17292362	17292373		CCCATGTCCAAACTCCCTCA	59.302	GATGACGTTGAAGGAACCGC	59.557		454	17292056	17292509		0.00832988	0.000270038
Chr10	Mono-	(A)10	10	17293979	17293988		GTTCTGTTTGTGCTGCAGGA	58.976	AGCAACATTGAACATAAGCACCT	59.172		469	17293718	17294186		0.00832988	0.00832988
Chr10	Mono-	(A)10	10	17353415	17353424		CATGGGGCATAACTCGTTGT	58.25	TCCTTTTCTCCGCTTAGTTTCT	57.381		361	17353172	17353532		0.000889183	0.00832988
Chr10	Mono-	(T)10	10	17443633	17443642		TCACCATATACAACCTATCTCTAGC	57.295	AAACACGAAAACTGACCAATCA	57.026		453	17443401	17443853		0.000889183	0.00832988
Chr10	Tri-	(GTT)4	12	17557145	17557156		CCTTTCGTTCATGAAGCCCA	58.466	CGACCGACATCAACAATCCA	58.279		491	17557064	17557554		0.00832988	0.00832988
Chr10	Tri-	(ACA)5	15	17591343	17591357		GGGGTTTGTCTTGAGGCTTG	59.038	GCCTCTTGTTCGTGGTGTTT	58.978		471	17591154	17591624		0.00832988	0.00832988
Chr10	Di-	(TC)27	54	17595164	17595217		CACAATTACTTATTTGCCCCTCA	57.087	AGAAGCTGAGGGAAGAAAAGAGA	59.093		472	17595045	17595516		0.000270038	0.00832988
Chr10	Tri-	(AAC)8	24	17614967	17614990		ACGGGCTCCTAGAACCATAA	57.83	TGTTGTTCATTGTTGTTGCTGC	59.071		415	17614671	17615085		0.00832988	0.00832988
Chr10	C	(TC)6(T)14	26	17615976	17616001		AATATGGGGCGACTGGTCAA	59.084	CGGGGCCTTCAATGTCTAGT	59.458		422	17615886	17616307		0.00832988	0.00832988
Chr10	Di-	(AT)11	22	17616258	17616279		CGTGTGGTGTCCTTCTCTCT	59.038	CGGGGCCTTCAATGTCTAGT	59.458		345	17615963	17616307		0.00832988	0.00832988
Chr10	Tri-	(TTA)4	12	17632376	17632387		AGTTTTCAGCTTTCAAATACGTACT	57.508	CCACTTGTGGTCAGTTTTGG	57.131		496	17632119	17632614		0.0028108	0.00832988
Chr10	Mono-	(T)10	10	17633888	17633897		CCAACGAAATACTGCCTCTGA	58.027	GAGGGAGGCATAAGAACCGA	58.879		334	17633625	17633958		0.00832988	0.00832988
Chr10	Tri-	(TAA)4	12	17643149	17643160		GGGGAACAGTTGGGATCAGA	59.008	CCACACAAAGAGGGGCAAAA	58.881		363	17643093	17643455		0.0028108	0.0028108
Chr10	Di-	(AT)11	22	17658289	17658310		ATTTGCCTAGCGTTAAAGACTTT	57.04	CTTTTACTAGCCACGTCGCC	59.003		476	17658025	17658500		0.00832988	0.00832988
Chr10	Mono-	(T)10	10	17664259	17664268		GGTGTGTGGTTAAAGCTTGC	57.866	CCCAGGTCAATATGCCCTCA	59.154		366	17664131	17664496		0.00832988	0.00832988
Chr10	Mono-	(T)10	10	17680078	17680087		GGGTGAGAAACAGTGAAGGC	58.761	GGCACAACAAGAAGCAAGCT	59.613		497	17680046	17680542		0.00832988	0.0028108
Chr10	Mono-	(T)10	10	17688249	17688258		GATGAGGAAGCAGGGGAAGT	59.085	ACAGGTTAATAACGGGGAGCA	59.089		399	17688134	17688532		0.00832988	0.00832988
Chr10	Tri-	(CAC)4	12	17782530	17782541		ACCACCACATCCACCATCAT	58.998	AGGAGCATAGTTGTAGGAAGCA	58.892		335	17782296	17782630		0.00832988	0.000889183
Chr10	Tri-	(TTG)6	18	17800930	17800947		GGTAGAGGTATGGACTGCGT	58.599	GACGCCAATCTTCCATGCTT	58.902		355	17800866	17801220		0.00832988	0.000889183
Chr10	Di-	(TA)10	20	17803021	17803040		TAGTCAAGGTGCGCAGACTT	59.32	AGTCGATAGGAAGTGTGTGTGT	59.108		417	17802651	17803067		0.00832988	0.00832988
Chr10	Tri-	(TTC)4	12	17804230	17804241		TGCAGCTTCCAGGTCTTCTT	59.233	TGCAATGTTCCAAGCAACCT	58.588		471	17804080	17804550		0.00832988	0.00832988
Chr10	Tetra-	(AACA)4	16	17814306	17814321		TGTACAAGGGCCACAAGAGA	58.57	AGCTTCGACTGTGACATCCA	59.031		475	17814245	17814719		0.00832988	0.00832988
Chr10	Tri-	(CAA)4	12	17839675	17839686		CAACAACAATGGTCGACAAGC	58.616	CTAGCTAGCCATGTGACCGA	58.967		455	17839591	17840045		7.97303e-05	0.0028108
Chr10	Tri-	(TCT)4	12	17841766	17841777		AGGTGAAAGAGATAATTGTGCAGT	58.435	GCGAAGTGTTTTAGCGAAGGA	59.204		483	17841438	17841920		0.0028108	0.00832988
Chr10	Tri-	(GAT)5	15	17892144	17892158		CTCGTACACCAAGGCTCGTA	59.193	ACGGAGGTTGTGAGATGACC	59.391		377	17891813	17892189		0.00832988	0.000270038
Chr10	C	(T)10gaaaaccctagttcttggtgg(A)10	41	17938104	17938144		TGGATGAAAGGGACCCAAGA	58.246	CGGAACCAGCCAAAATGACA	59.042		467	17937968	17938434		0.00832988	0.00832988
Chr10	Tri-	(TGT)4	12	17952113	17952124		TCGAACACGTGACCTTCAGA	58.973	ACCCAACTCACCACATCAAA	57.254		447	17952018	17952464		0.00832988	0.00832988
Chr10	Tri-	(CCT)6	18	17953862	17953879		TGTCGGACAAAGTGCATCAA	58.04	ATCATACCCGCAATGCACAC	58.976		492	17953834	17954325		0.0028108	0.00832988
Chr10	Tri-	(TCT)4	12	17969314	17969325		TGCGTATTGTTAGACATTTAGGGG	58.88	ATTGAGTGCCATCGTGCTTC	58.91		472	17969102	17969573		0.00832988	0.00832988
Chr10	Tri-	(CTA)5	15	17971788	17971802		AAACCATATGCTCCACCCCA	58.993	TAGTAGGGTGGACTGAGGCT	58.992		234	17971744	17971977		0.00832988	0.0028108
Chr10	Di-	(AC)6	12	18006101	18006112		AGATCAACCCGACAACACCA	59.238	CTTCAATCCCCGGCAACTTC	59.189		417	18006076	18006492		0.00832988	0.00832988
Chr10	Tri-	(TTG)6	18	18021166	18021183		TCTGTGTGCTTTCCTCTGCT	59.239	GCAAGGTAAAGAGAGCAGGC	58.909		461	18020926	18021386		0.0028108	0.00832988
Chr10	Di-	(TA)6	12	18029222	18029233		CCTTGTTTGATTGGTGAGGGT	58.403	AAGACCTGAGCCCTGAAGTC	59.02		314	18029132	18029445		0.00832988	0.000889183
Chr10	Tri-	(TTA)4	12	18033682	18033693		AAGTATAAGGGCGATTGATGGT	57.293	AGCTCCTTCAACAGATGGTCA	59.019		382	18033514	18033895		0.00832988	0.0028108
Chr10	Di-	(TA)6	12	18056563	18056574		AAGAAGGAGAAGGGTGTGCA	58.86	ATAGTGTTGGGCCCGTACTG	59.46		455	18056161	18056615		0.00832988	0.00832988
Chr10	Tetra-	(AATT)4	16	18067881	18067896		ACCTCAGAAAACCGACCACT	58.871	TGGGTGGTCGGTTTTATCCA	58.934		458	18067791	18068248		0.000270038	0.00832988
Chr10	C	(A)15gatttgaaaacattatatacagtatatgattc(T)10	57	18146684	18146740		AGGCGTATGATATCGATGGCA	59.175	GCTTGTTTGTTGCTTTGGGG	58.701		431	18146629	18147059		0.00832988	0.00832988
Chr10	Tri-	(TAT)4	12	18152154	18152165		ACGTCCTTAACATTCCTTTTCCC	58.923	GACCACTTAATTCGGCAGCA	58.551		461	18152091	18152551		0.00832988	0.00832988
Chr10	Di-	(TA)6	12	18227108	18227119		CCGTAGTTGTGTTCACCGTC	58.866	ATTCAACACAACTTCCCGCC	59.041		471	18226808	18227278		0.000889183	0.000889183
Chr10	Mono-	(T)10	10	18234495	18234504		CTCTAATCCAGCCACAATTGCA	58.981	TCTGCCTTCTATTTAGCATGCA	57.845		349	18234332	18234680		0.000270038	0.000889183
Chr10	Di-	(AT)17	34	18235290	18235323		AGTGAGGATGGCTAAATTTGGT	57.678	TCTTCTCACCAAGCCGCTAA	59.026		494	18234991	18235484		0.0028108	0.000270038
Chr10	Mono-	(T)10	10	18243060	18243069		GCAAGTTTTGGTTGTCGTCG	58.537	ACGTCAACTTCAACAGAAACATT	57.439		296	18242822	18243117		0.00832988	0.0028108
Chr10	Di-	(AT)14	28	18300544	18300571		CAAATGATCTAGGCGAAGGGT	57.8	CCGTGTGACATCTAAGGACCT	59.175		359	18300335	18300693		0.00832988	0.00832988
Chr10	Tri-	(AAG)5	15	18327765	18327779		TGTAGGGCAGACAGTTGAGG	59.023	TCCTCTTCAGACGCTTGTGT	58.959		261	18327605	18327865		0.000889183	0.00832988
Chr10	Di-	(AT)8	16	18353397	18353412		TATCCCCTGGCCTTGTCAAG	59.081	CCATGTTGAACCCGTTAATGC	58.125		305	18353146	18353450		0.00832988	0.00832988
Chr10	Mono-	(A)10	10	18356729	18356738		ACCACCTCAAATTGTGCCAC	58.96	CTCCGGATCGACTTAAGGGT	58.599		288	18356642	18356929		0.00832988	0.00832988
Chr10	Di-	(TA)7	14	18387956	18387969		GCCGATAAATGACCTCAGCC	58.77	TGGCCTTGTCTGTGCATCTA	59.017		345	18387745	18388089		7.97303e-05	0.000889183
Chr10	Di-	(TA)11	22	18390171	18390192		TGAGCGTGTTCTATTGTAAGGT	57.469	ACTGCATACGTTACTGCACA	57.551		461	18389761	18390221		0.00832988	0.0028108
Chr10	Tri-	(TTG)4	12	18407718	18407729		TTGGTTGTTCTTGCTGCTGT	58.527	CGACCACTTCCCAATTTTCGA	58.852		444	18407671	18408114		0.00832988	0.0028108
Chr10	Di-	(AT)6	12	18407998	18408009		TTGGTTGTTCTTGCTGCTGT	58.527	CGACCACTTCCCAATTTTCGA	58.852		444	18407671	18408114		0.00832988	0.0028108
Chr10	Hexa-	(TATAGA)4	24	18460497	18460520		CTCAAAGCTGCCGACTTAGTC	59.004	AGTGTGAAAACCCTTAGAAAAGTGA	58.815		437	18460234	18460670		0.000270038	0.00832988
Chr10	Tri-	(CAA)4	12	18461027	18461038		ACGGTCACAACTAATAGAAAGCA	58.11	TATCAGGAGGTTACGGGCTC	58.299		289	18460885	18461173		0.00832988	0.00832988
Chr10	Mono-	(T)10	10	18465334	18465343		TGTAATCTTCTGCAGGGATCCT	58.612	GAGCATTAGTGGCTTGGTCG	58.99		193	18465217	18465409		0.00832988	0.00832988
Chr10	Di-	(TA)14	28	18503359	18503386		ATTGCATGGGGTACTGTGGA	59.001	TGTTAGTACCCGTGGCATGT	59.022		352	18503256	18503607		0.00832988	0.00832988
Chr10	Tri-	(ATT)4	12	18584531	18584542		GGTCTGTCCCATCAACTCCT	58.72	TCCGGTGTCACAGTGTACAA	58.887		453	18584362	18584814		0.000889183	0.00832988
Chr10	C	(AT)11a(GT)16	55	18629557	18629611		CCAATCAAAACCACATGCGC	58.93	TGGGCTTAAAAGGGGTTGTG	58.289		414	18629309	18629722		0.00832988	0.00832988
Chr10	Tri-	(CAA)5	15	18696475	18696489		CCGCCAGAAACCATCCAAAA	59.035	ATCTTACCCTCCCCAGACCT	58.972		479	18696053	18696531		0.00832988	0.00832988
Chr10	Tri-	(TTA)4	12	18719878	18719889		TGGCTTATATCTGCGTACTACCT	58.595	AGAAGAAAAGCGGGTGTAAAAGA	58.543		297	18719851	18720147		0.00832988	0.00832988
Chr10	Mono-	(A)10	10	18720303	18720312		TTTCGCACCCACGTTCTTTT	58.904	TCGTTTTCCTCCGTTCATCA	57.176		226	18720213	18720438		0.00832988	0.000889183
Chr10	Mono-	(T)10	10	18752860	18752869		GGAGGAGGTCGTGGAATAGG	58.959	TCACAGGTTGAATCACTTGCT	57.787		370	18752812	18753181		0.00832988	0.000270038
Chr10	Mono-	(T)10	10	18756231	18756240		TGATACGCCCTTAACACGGA	58.816	CCCAACGTTTTCTTCTTTTACCC	58.386		469	18755971	18756439		0.00832988	0.000270038
Chr10	Tetra-	(AAAG)4	16	18756397	18756412		TGATACGCCCTTAACACGGA	58.816	CCCAACGTTTTCTTCTTTTACCC	58.386		469	18755971	18756439		0.000270038	0.00832988
Chr10	Di-	(AT)6	12	18770606	18770617		ACTCATGTTTAAGCTTTGCCAAC	58.379	TGATCTCTGATGCAGCCACT	58.799		345	18770404	18770748		0.00832988	0.00832988
Chr10	Tri-	(TAA)4	12	18773250	18773261		TGGCGAAGGAGATTTGGATG	57.957	GGCTAGGACTTGGGATGACA	58.796		155	18773177	18773331		0.00832988	0.00832988
Chr10	Mono-	(A)10	10	18775323	18775332		CGGGACAGAGGAGAAAAGGA	58.733	AAGCGACCTATCACACACCT	58.733		431	18775072	18775502		0.000889183	0.0028108
Chr10	Mono-	(A)10	10	18775706	18775715		AGGTTAGGATGGAACGATGACT	58.624	GGTGTCCTCTATTGCTGTTGG	58.64		482	18775538	18776019		0.00832988	0.0028108
Chr10	Tri-	(CAA)4	12	18814616	18814627		CCGTACAAACATAGATGCAAGC	58.06	ATCTTACCCTCCCCAGACCT	58.972		134	18814546	18814679		0.00832988	0.0028108
Chr10	Di-	(TA)8	16	18826272	18826287		GTACTATTGTCTATTGGGTTGGGT	58.002	TCGAGGGTTGTATGTAGGCC	58.883		246	18826248	18826493		0.000889183	0.00832988
Chr10	Mono-	(A)10	10	18836634	18836643		TGTGCATTCAGATTCAGACGTC	59.004	GCTTTCAACTTGGTCATGAGC	58.061		402	18836603	18837004		0.0028108	0.00832988
Chr10	Mono-	(A)10	10	18878923	18878932		AAGTAATTTGAGACGGAGGAAGT	57.515	GTGGCAAGGTCGGATCTAGA	58.888		424	18878889	18879312		0.0028108	0.00832988
Chr10	Tri-	(ACA)4	12	18881960	18881971		TTGCCTCTTCTCTCCGTCTC	58.822	ATCCTCCCCAGACCTCACTA	58.68		159	18881852	18882010		0.000889183	0.00832988
Chr10	Hexa-	(TCCACC)4	24	18885024	18885047		ATTTCACATGTTCTCCGGCG	58.913	TCCGGCGGCTAATCATATGT	59.026		274	18884901	18885174		0.00832988	0.00832988
Chr10	Tri-	(GCC)4	12	18885658	18885669		TTCTCGTCCTTTTCCTCCCC	59.018	AAAACAATGGCCCCACACAA	58.792		495	18885424	18885918		0.00832988	0.00832988
Chr10	Tri-	(CAC)4	12	18889821	18889832		GGTGCTTTCATTGACCCTCC	58.823	ATTGAGGTCGGTTTGTCCCT	58.935		384	18889579	18889962		0.00832988	0.00832988
Chr10	Mono-	(T)10	10	18891893	18891902		GCAGAAATTGAGCGTCAGGT	58.84	TCCAAATGATCTGGCCAGGA	58.702		464	18891482	18891945		0.00832988	0.00832988
Chr10	Mono-	(A)10	10	18903552	18903561		TGAGTGAAGTTAGGTGGGTCC	59.024	CAATTTCTGGTGGTTGGGTAC	57.066		500	18903171	18903670		7.97303e-05	2.01779e-05
Chr10	Mono-	(T)10	10	18904381	18904390		ACATTTACTGGCTTAGCATATCCT	57.807	CGAGGAGAGTATAATACATCACTCA	57.326		430	18904243	18904672		0.00832988	0.00832988
Chr10	Tri-	(CAA)5	15	19067974	19067988		ACTTGCGCTGATATCGATGC	58.857	CTCCCCAAACCCCACTATGT	59		400	19067627	19068026		0.000270038	0.0028108
Chr10	Mono-	(A)10	10	19092800	19092809		GCACTGCTGGGATACTTTCT	57.59	ACCCTAAGCACCATATGACGT	58.884		362	19092590	19092951		0.00832988	0.00832988
Chr10	Tri-	(ATG)7	21	19113394	19113414		TACACTAAGGGCACGTCACC	59.395	CGAGGGATGTGCTGAAAAGG	58.91		431	19113132	19113562		0.00832988	0.00832988
Chr10	Di-	(TA)16	32	19132366	19132397		ATAAGTGTGTGTGTGCGTGC	59.414	TTAGACAAATACACACACATATGCA	57.086		116	19132335	19132450		0.00832988	0.00832988
Chr10	Mono-	(T)10	10	19136843	19136852		ACCAGCATATGAGAGCAGTC	57.093	GCTAGGAAGGGGTTGAGACA	58.723		472	19136472	19136943		0.00832988	0.00832988
Chr10	Tri-	(TGT)7	21	19145037	19145057		GCTATCAAACGACCCCTTGT	57.891	TCAGGTTCTTTTGAGGGCCT	58.851		461	19144870	19145330		0.00832988	0.00832988
Chr10	Tri-	(ACA)6	18	19146427	19146444		CTAGAAACGGATGTGGCGTG	59.001	TTGTTAGGAGTCCGTGGTCC	59.029		500	19146190	19146689		0.00832988	0.00832988
Chr10	Tri-	(TCT)5	15	19186128	19186142		TCGCCTCCTCAGTGTCATAC	58.896	GGATATCTGCACCTTAGCCG	57.914		482	19185682	19186163		0.00832988	0.00832988
Chr10	Tetra-	(CAAA)4	16	19239125	19239140		CGAGGAGAAGGTGTTAGGCA	59.104	ATTCATTCGCTGGGGAATGC	58.965		352	19239002	19239353		0.0028108	2.01779e-05
Chr10	Tri-	(TCT)4	12	19304559	19304570		ACAAAAGCAACCACCCAACT	58.433	CCGAGATTGGCAAAGAGAATCA	58.727		257	19304392	19304648		2.01779e-05	0.00832988
Chr10	Tri-	(AAT)4	12	19305970	19305981		ACATTTGCCTTGTTATCTTCTTCCA	59.225	TCCAACATTCAGACCCCACT	58.555		198	19305825	19306022		0.00832988	0.00832988
Chr10	Tri-	(TTG)5	15	19313999	19314013		GGCGGGACATGGAGTAGTTA	58.883	CAAACTATGGGCACGTCACC	59.198		417	19313621	19314037		0.00832988	0.00832988
Chr10	Mono-	(C)10	10	19380203	19380212		AGCAGTGGATCGGGTTTACA	59.019	TTGAGCTCGACAGGTTCCAT	59.023		482	19380080	19380561		0.00832988	0.0028108
Chr10	Tri-	(TTG)7	21	19407987	19408007		CGTGTTCCGTGTTCCATGTT	59.058	CGTCACTCTTCCACCACTCT	59.038		373	19407738	19408110		0.00832988	0.00832988
Chr10	Di-	(AT)6	12	19412741	19412752		AAAATGACGCTTCGCCACTT	59.048	AGGGCATATCAGGAGGAGGA	59.13		269	19412666	19412934		0.00832988	0.000270038
Chr10	Tri-	(ATA)4	12	19422016	19422027		TGGCCTGTGGTATTCTGTTG	57.801	CGACGGTTGTATGAATCCCC	58.421		499	19421573	19422071		0.00832988	0.00832988
Chr10	Tri-	(GAG)4	12	19426157	19426168		TCCATAATCCTTGGACGCCA	58.791	ACTTCCACAGCCTACCATCC	59.088		460	19425902	19426361		0.00832988	0.00832988
Chr10	Tri-	(AAG)5	15	19475003	19475017		TCTGAAGAAAGAAGGGCCAAA	57.407	AACAAACTGCATTCATTCGCT	57.352		312	19474962	19475273		0.00832988	0.00832988
Chr10	Mono-	(A)10	10	19478422	19478431		CGGGAGAAGAACGAAACAGG	58.571	ATTATTTGGGTCAAGGCGCG	59.262		319	19478287	19478605		0.00832988	0.00832988
Chr10	Di-	(AG)9	18	19493518	19493535		AAGCCACATGAGCCCTAGTT	59.005	GCCCATTCCTTCATTGCTCC	59.251		493	19493134	19493626		7.97303e-05	0.00832988
Chr10	Mono-	(T)10	10	19500805	19500814		TGGCCAGTCATTTCTTTGTCG	59.121	CGCTTGAAACGTGGTAGACC	59.212		322	19500540	19500861		0.000889183	0.000270038
Chr10	Tri-	(ATA)4	12	19502807	19502818		TCTTTTGGTCAGAACATGCAAA	57.001	CCCTTGATTGGTGATAGTTTCGT	58.738		418	19502702	19503119		7.97303e-05	0.000889183
Chr10	Mono-	(A)10	10	19508753	19508762		CTCTTAGGTGTCACTTTTAGCTCA	58.216	TCCAAACCATCTGAGTTCCAAC	58.514		393	19508671	19509063		0.000889183	0.00832988
Chr10	Tri-	(CAA)4	12	19509196	19509207		GTTGGAACTCAGATGGTTTGGA	58.514	CTCCAGCTTACAGAGGGCAT	59.164		487	19509042	19509528		0.0028108	0.0028108
Chr10	Mono-	(T)10	10	19512521	19512530		ACAGGTGATTTGTTTCTGCCA	58.335	ACACGAAGATCTGCATCAAGG	58.374		471	19512467	19512937		0.00832988	0.00832988
Chr10	Mono-	(A)10	10	19534369	19534378		CTGAATTAGTCGGGGCTCCA	59.169	GAAGAACATGGTTAAATCGAGTACA	57.409		417	19534187	19534603		0.00832988	0.00832988
Chr10	Mono-	(T)10	10	19537972	19537981		CCCCACACCAATAAGCTGTT	58.077	AGTAGACTTTGAAAGGTGTAAAGGA	57.867		389	19537650	19538038		0.00832988	0.000889183
Chr10	Di-	(TA)12	24	19564624	19564647		TTTAAGTGGATCGGGTCGGG	59.462	TGTGTGTACGTGTGTGTGTG	58.649		465	19564544	19565008		0.00832988	0.00832988
Chr10	Mono-	(A)10	10	19581142	19581151		CAGGAACCCAAGCCAGAAAT	58.071	GGGCCCCTATCTATGCCTAC	58.795		325	19580902	19581226		0.00832988	0.00832988
Chr10	Di-	(AG)7	14	19620621	19620634		TGGAGGGAGCAATAAATTTCCA	57.67	GCATCCTCCTCCTCCTTCTC	58.952		316	19620460	19620775		0.00832988	0.00832988
Chr10	Tri-	(AAC)5	15	19642831	19642845		TGGTCAGATAGAGTAGTAGCGG	58.259	AGGGGTTTTGGGTTGTAGGT	58.762		419	19642808	19643226		0.00832988	0.00832988
Chr10	Hexa-	(CCAAAT)4	24	19646623	19646646		TGAAGGTTCGAAATACTGCAGA	57.734	TGGTAGAGGGGAAGGAGACA	58.91		329	19646525	19646853		0.000270038	0.00832988
Chr10	Di-	(TA)8	16	19657515	19657530		CGTTAAATGACAGTAAGCATGCA	58.031	ATGGACTGCGCACATTGTAC	58.913		402	19657304	19657705		0.000270038	0.00832988
Chr10	Tri-	(ATT)7	21	19658359	19658379		ACATTCTGACGTATCGCTTTCG	59.148	TCTAAAGGCTGTGGATTGGGT	59.007		461	19658123	19658583		0.00832988	0.00832988
Chr10	Mono-	(T)10	10	19754102	19754111		AATCGCAGCCACCATCAATC	58.973	ACCAACTCTAAATGAAGCACGA	57.997		445	19753713	19754157		0.00832988	0.00832988
Chr10	C	(TAT)4c(ATT)4	25	19823159	19823183		TCCCAACCTTCAACCTTCGA	58.867	AGGCCCCTTCTTACTCGTTC	59.097		425	19822954	19823378		0.000889183	0.00832988
Chr10	Di-	(TA)18	36	19886759	19886794		TCCGTCAAAAGTTATGTGGGAC	58.595	TCATTAGGACACAAACGCCT	57.149		499	19886694	19887192		0.00832988	0.00832988
Chr10	C	(A)11tatt(TA)11	37	19972143	19972179		GCACACCTTTGATTGCCTCA	59.039	AGATGCGTTGGACCTTCTCA	59.023		467	19972023	19972489		0.00832988	0.0028108
Chr10	Di-	(TA)9	18	20026074	20026091		TAACGCTCCAACTGACTCCA	58.666	AGCACCACCCTACATCATGT	58.711		500	20025800	20026299		0.00832988	0.00832988
Chr10	Mono-	(A)10	10	20068975	20068984		TGTCACTCAAACTCTTCATTGCA	58.801	GAACAAAACCCGAACTCCCC	59.043		338	20068798	20069135		0.00832988	0.00832988
Chr10	Tri-	(AAC)7	21	20116984	20117004		TTGTGGGCACTTATGTTGGA	57.334	GCGTTTCTCTCTCTTCTCATCG	58.895		373	20116780	20117152		0.00832988	0.00832988
Chr10	C	(A)10gaatgacaaatttaccttactctctctcactcagcat(CAG)4	59	20117483	20117541		CCCAAAGCCTCAAGTGTCAT	58.085	TCATTATGACCACCGCAACC	58.255		234	20117341	20117574		0.00832988	0.00832988
Chr10	Di-	(CT)6	12	20127859	20127870		CTCTCTTTCTCTCTCACGCG	57.827	CAGGATTGCTCGGATCAAGC	59.057		376	20127839	20128214		0.00832988	0.000889183
Chr10	Di-	(AT)15	30	20131144	20131173		TCCACCCAATAACCGTTCCT	58.636	ACATTTCGCAATAAGAGAGGGA	57.512		457	20130834	20131290		0.00832988	0.00832988
Chr10	Di-	(AT)8	16	20141814	20141829		AATCCCATACTCGGCCTCTG	58.948	CCGAATGATTTGAGATAAGAGCCA	58.941		488	20141402	20141889		0.00832988	7.97303e-05
Chr10	Mono-	(A)10	10	20156550	20156559		AGAGTACGCACAGGTGGAAA	58.955	TGGCCTCAAAATTTTACATACGAC	58.055		434	20156198	20156631		0.000889183	0.00832988
Chr10	Di-	(AT)8	16	20173432	20173447		ATTCAACACAACTTCCCGCC	59.041	CCGTAGTTGTGTTCACCGTC	58.866		472	20173108	20173579		0.00832988	0.0028108
Chr10	Mono-	(A)10	10	20185455	20185464		TGTCGACTCTTGCCCATGAA	59.315	TCCTTTACACCTTTCAACGTCT	57.589		412	20185254	20185665		0.00832988	0.000889183
Chr10	Mono-	(T)10	10	20188111	20188120		ACTTTCCTTGTGATTCTCCAAACA	58.8	GCCATCCACCTAGCCCATAA	59.229		469	20187874	20188342		0.00832988	0.0028108
Chr10	Di-	(TA)11	22	20232392	20232413		GAGCTTCAACTGGTCCCAAA	58.019	ACCGAATCGACATCAGGACA	58.817		455	20232293	20232747		0.00832988	0.00832988
Chr10	Mono-	(T)10	10	20252104	20252113		TCCAAAAGCGACCACACATG	59.049	CCACTTGTGCTCGCTTTATG	57.467		481	20251859	20252339		0.00832988	0.00832988
Chr10	Di-	(AG)7	14	20289706	20289719		TTGAAGTGGAGTCGAACCGA	58.966	CTAAACCTAACGGCCGATGC	59.065		218	20289621	20289838		0.00832988	0.00832988
Chr10	Tri-	(TTG)4	12	20292236	20292247		ATGGGTGCAATTTTCGCTGT	59.032	ACCCAACCTACCAACCCAAA	59.065		289	20292090	20292378		0.00832988	0.00832988
Chr10	Tri-	(ATA)4	12	20292755	20292766		GGCCATGAATGACACTCACA	58.175	CTCCAGGATTCCATGGGTCA	58.784		312	20292649	20292960		0.00832988	0.00832988
Chr10	Tri-	(TTG)4	12	20334401	20334412		GTGGTTCTCGCTGGTTTTGT	58.978	CCAACGGCTCACAACTTTCA	58.979		231	20334369	20334599		0.0028108	0.00832988
Chr10	Mono-	(A)10	10	20415446	20415455		CCCCTCCTCTTCCTCCTCTT	59.658	GGTACTGTACTTATATGTGCTCAGC	59.079		463	20415178	20415640		0.000270038	0.00832988
Chr10	Mono-	(T)10	10	20426539	20426548		CCTCTTGCTCTTCCTCCTCC	59.17	TCTCCCATCCATCATCTCTTCT	57.789		436	20426204	20426639		0.00832988	0.0028108
Chr10	C	(TTA)4a(TAT)9	40	20436854	20436893		GTGGATCAGATACCACGCTG	58.142	GCGTCAGTCACATCACAACA	58.783		471	20436752	20437222		0.00832988	0.00832988
Chr10	Tri-	(AAT)4	12	20440087	20440098		TCTTTAATGGCCCTGCATCA	57.175	CCTTCACACCTCGACAACCT	59.607		405	20439947	20440351		0.00832988	0.00832988
Chr10	Tri-	(CTA)4	12	20483618	20483629		GCTGCTCCTACTGCTCCTAG	59.327	TCCCCAACAACCAAACCATT	57.817		495	20483503	20483997		0.00832988	0.0028108
Chr10	Tri-	(AAG)4	12	20560527	20560538		TAGCCCGCTATGAACCAGAG	58.959	GACATTGTTGGGCCACACTT	58.96		425	20560253	20560677		0.00832988	0.00832988
Chr10	Mono-	(A)10	10	20840296	20840305		CCCTTGGCAGAGAAGACACA	59.602	GCCGCTTAAACTGCTCCATT	59.189		399	20840251	20840649		0.00832988	0.00832988
Chr10	Tri-	(TTG)4	12	20852027	20852038		GTGCATCCGTGGCTTATTCC	59.337	GAGCACCATTACGACACCAC	58.924		219	20851867	20852085		0.00832988	0.00832988
Chr10	Tri-	(AAG)5	15	20918002	20918016		ATGCCTCCAATTTCGCGTTT	59.112	TCCCAACTGTTCAACTCCCT	58.482		426	20917654	20918079		0.00832988	0.00832988
Chr10	Di-	(AT)8	16	21061443	21061458		TGAAAACGAGCACTAGAACCT	57.254	AACGGCAGGGGTAGAATAGC	59.531		355	21061402	21061756		0.00832988	0.000889183
Chr10	Tri-	(TCA)4	12	21116437	21116448		TGTACCGGGATTTGTGGGAA	58.934	CGCTCAGCCTGACCATCTAT	59.322		466	21116241	21116706		0.00832988	0.00832988
Chr10	Mono-	(A)10	10	21154154	21154163		GAGGCAATGAAACACCCTAGG	58.631	ATGGTACCACTCACACCCTG	59.016		320	21154121	21154440		0.00832988	0.00832988
Chr10	Tri-	(ATA)18	54	21166023	21166076		TGCTTGCACTAAACCCACAC	58.971	CCACTCGTTCCGCAACTAAG	58.932		302	21165856	21166157		0.00832988	0.00832988
Chr10	Tetra-	(ATAA)5	20	21169934	21169953		GCGTTGAGTAGAAGGGGAGA	58.816	CAAGTCGTGCCACCATTGTA	58.482		499	21169628	21170126		0.00832988	0.00832988
Chr10	Tri-	(TAT)4	12	21258559	21258570		GACCAATTCCGACTCAAGGC	58.912	AAGCTAAATAACGTGAGAGTGTTTT	57.508		347	21258327	21258673		0.00832988	0.00832988
Chr10	Tri-	(ATA)4	12	21269110	21269121		TCGTCCCTTCATTGGCTCTT	59.016	TTCGACGTGGAGAGAAGGAC	59.12		290	21269064	21269353		0.00832988	0.00832988
Chr10	Mono-	(A)10	10	21278187	21278196		CCGGATTAGTCGGTCTCCAA	58.891	TGGAAATAGAAACAGGCGCT	57.51		387	21278138	21278524		0.0028108	0.0028108
Chr10	Di-	(AC)6	12	21279807	21279818		ATGTTTTCACGTTTCTAATGCTCT	57.44	TGGTGTGTCTGATCCCGTTT	59.238		335	21279782	21280116		0.00832988	0.00832988
Chr10	Tri-	(AAT)19	57	21301131	21301187		GCTTCCTTCAACCTACTGCG	58.92	AGAACCTCGGCTCAATGACA	59.023		468	21301062	21301529		0.00832988	0.00832988
Chr10	Tri-	(ACA)6	18	21395582	21395599		GCCAGAACCAACAGTGTGAC	59.337	GGTAGAGGTATGGACTGCGT	58.599		472	21395194	21395665		0.00832988	0.00832988
Chr10	Tri-	(TTG)7	21	21403467	21403487		GGTAGAGGTATGGACTGCGT	58.599	TGGTTTCTCGTGCATTTAGTTGA	58.869		499	21403402	21403900		0.00832988	0.00832988
Chr10	Tri-	(TTG)7	21	21409698	21409718		CGTGTTGCCGTATCTTTCGT	58.935	CTGCATGCATCACTAGCCAA	58.614		444	21409477	21409920		2.01779e-05	0.00832988
Chr10	Tri-	(ATT)4	12	21411699	21411710		AGTGCATAAGTATTGATAGCTTCGA	58.251	GGGATGATCAACCGGTCATG	58.402		338	21411566	21411903		0.00832988	0.0028108
Chr10	Mono-	(T)10	10	21462705	21462714		GACACCCTGATTTCCAAACAGA	58.514	ATGCTCGAAATCACTCACGC	58.998		322	21462555	21462876		0.00832988	0.00832988
Chr10	Di-	(TA)9	18	21494393	21494410		TGGGGATGTATAGCTCACCG	58.662	TAGCATCAAGGGACGGTCAG	59.176		438	21494075	21494512		0.00832988	0.00832988
Chr10	C	(AC)9(TA)6	30	21563849	21563878		GTAGCTCGCCGTAAAGTTGG	59.003	GTAGCATCCAGGGACGGTAA	58.883		420	21563757	21564176		0.00832988	0.00832988
Chr10	Di-	(AT)7	14	21726750	21726763		ACAACGGAGAGTGCACTACA	58.963	CTCTCCCTCGTGAAAGTGGT	59.03		324	21726602	21726925		0.021943	0.00832988
Chr10	Di-	(AT)19	38	21727715	21727752		TAGGGTGGGGTGGGATAGG	59.364	GGCGAGGGATGGTCTAAGAA	58.879		500	21727647	21728146		0.0028108	0.00832988
Chr10	Tri-	(TAA)4	12	21732262	21732273		TGTGAGCGTGAAAGTAGGTCA	59.316	GTCACGAAGAAGATGCAGCA	58.567		408	21731922	21732329		0.00832988	0.0028108
Chr10	Mono-	(A)10	10	21790913	21790922		CGAGGTTTTGTCCCACTAGG	57.905	GCGGTGATAGTTGCCATGTT	58.905		486	21790518	21791003		0.00832988	0.00832988
Chr10	Mono-	(A)10	10	21794544	21794553		AAATGGGGCTTGGGAGGTAG	59.369	AGCGGTGGAAGTGGAGAATT	59.307		432	21794455	21794886		0.0028108	0.00832988
Chr10	Di-	(AT)6	12	21809864	21809875		ACCTCTGGCGAATGGATCAA	59.088	TGGCAGAAATCACTTGCACA	58.31		357	21809669	21810025		0.00832988	0.00832988
Chr10	Di-	(AT)8	16	21910654	21910669		TGCACTACACACATGGCATG	58.833	ACCAAACCAACCCGACCTAT	58.93		267	21910561	21910827		0.00832988	0.00832988
Chr10	Tri-	(TTG)5	15	21917623	21917637		GAGGACATAGCGAGACACCA	58.896	ACGCGCCACAATCAGTTATC	58.993		399	21917367	21917765		0.00832988	0.00832988
Chr10	Tri-	(TGT)6	18	21926802	21926819		CTCCCCAGACCTCACTTTGT	58.94	AAAGGTTTAGGATCCCGGGG	59.076		359	21926766	21927124		0.00832988	0.00832988
Chr10	Tri-	(TTG)7	21	21932974	21932994		AGATGGTTTCAAGCGGGGTA	59.011	CAGTGTTGCTTTGCGGTTTG	59.077		490	21932586	21933075		0.00832988	0.00832988
Chr10	Mono-	(T)10	10	21934367	21934376		TGATGCGTTTGTTTGGCCAA	59.538	GTGCTTCTTTGGTGCTGACA	58.976		430	21933992	21934421		0.00832988	0.00832988
Chr10	Tri-	(GGT)4	12	21940169	21940180		CCTCATCATCCTGGCGGTTA	59.241	AGGGGCAATGGAGAAAGACA	58.924		496	21940095	21940590		0.00832988	0.00832988
Chr10	Mono-	(T)10	10	21943974	21943983		TAGGAGCCAGTTATGCAGCA	58.797	CGGGCTGACTCGAGATGATT	59.613		137	21943920	21944056		0.0028108	0.00832988
Chr10	Di-	(AT)19	38	22015627	22015664		CGACGCAATGCCTTTCTGAA	59.483	ACGGATTTATGATGCATGCTCT	58.252		403	22015309	22015711		7.97303e-05	7.97303e-05
Chr10	Mono-	(A)10	10	22019216	22019225		TCCGGGTTCCATTTTCCTGA	58.931	GGTGGAATCAATGTGGTGCA	58.744		423	22019138	22019560		0.00832988	0.000270038
Chr10	Tri-	(TTG)4	12	22110998	22111009		AGGTAGTGGTATGGACTGCG	58.888	TCCTCCTCCACCAAATCCAC	59.008		496	22110925	22111420		0.00832988	0.00832988
Chr10	Mono-	(A)10	10	22130928	22130937		ACAAGAAGGGTCGATTCGGT	59.026	TCGAGTGTTGGTAAGGAGCT	58.371		492	22130508	22130999		0.00832988	0.00832988
Chr10	Mono-	(A)10	10	22165043	22165052		CGATCACATGTGGTTGCTTT	57.005	CTTTCACGTGTGTCTGTGGA	58.065		252	22165022	22165273		0.00832988	0.00832988
Chr10	Tri-	(TTG)4	12	22228163	22228174		AGGAGGTATTTGGTGTGATGTCT	59.153	TTTGCGTTTCTCTGACCTGC	59.056		488	22228056	22228543		0.00832988	0.00832988
Chr10	Tri-	(GGT)4	12	22324118	22324129		TCCATAATGACCAGGGCCTC	58.86	AGTCTTTTGGGTTGGGCTCT	59.146		481	22323786	22324266		0.00832988	0.00832988
Chr10	Mono-	(T)10	10	22434748	22434757		CGTCATCAACATCGCTTGACT	59.005	TGGGTTGATTTGTTGCTGTTG	57.823		157	22434657	22434813		0.000270038	0.000889183
Chr10	Tri-	(CTC)5	15	22464336	22464350		AAAGGGTGTTTGGATGAACTTTT	57.308	AATATGTCACATCACCGGATCT	57.037		397	22463988	22464384		0.00832988	0.00832988
Chr10	Tri-	(GTT)4	12	22568539	22568550		TGTGGTGACTTGAAGTTGGC	58.611	ACAGTAGCAAGTGGTGACGT	59.249		444	22568498	22568941		0.0028108	0.00832988
Chr10	Tri-	(TGT)5	15	22602364	22602378		TGGTGTTCTTGAAGATTATTGTTGT	57.419	TTGCGTGAACAGTAGCAGTG	58.783		423	22602330	22602752		0.00832988	0.00832988
Chr10	Mono-	(A)10	10	22615091	22615100		AGGCCACTGTTGCAACTTTT	58.806	TGGCTCAACATAACCCCTCC	59.376		303	22614968	22615270		0.00832988	0.00832988
Chr10	Di-	(AT)10	20	22617506	22617525		ACAGGAAACCAAACCCCAGA	59.069	GCCACAACCCAAGCTTTGTA	58.963		285	22617474	22617758		0.00832988	0.000270038
Chr10	Di-	(TA)8	16	22619380	22619395		TCGAAGCAAGGGAGAGTGTT	58.951	ACCAACTATATTAAGTCGCCCCT	59.028		484	22619073	22619556		0.00832988	0.00832988
Chr10	C	(C)11tcccccctatattt(A)10	35	22621214	22621248		CCATCCCCTACTCCAACTCC	58.868	TAGGATAAAGGAGGGCGGGA	59.436		273	22621002	22621274		0.00832988	0.00832988
Chr10	Tri-	(TGG)4	12	22639156	22639167		TCTTCCCATTTCCGACCACA	58.939	CAATACCGACACCAACAGCC	59.198		363	22638859	22639221		0.00832988	0.00832988
Chr10	Mono-	(A)10	10	22641678	22641687		TTACACCGGTCCCTCTTAGC	58.811	CCGCAAGTGGTCTGTTTTGT	59.262		460	22641430	22641889		0.00832988	0.00832988
Chr10	Tri-	(TTG)4	12	22644887	22644898		TGTGGGAATGCACTGGGT	58.74	ACAAAGGCACCAACGAAACT	58.53		478	22644869	22645346		0.00832988	0.00832988
Chr10	Tri-	(ACC)4	12	22666791	22666802		CACGAGATATTTGCCGCCTC	59.138	AGGGGAGATGGGAGAGGTAG	59.136		262	22666677	22666938		0.00832988	0.00832988
Chr10	Mono-	(A)10	10	22672021	22672030		TGCTTTCACTCACCTCGACT	58.959	GGAAACGCACGTCTCATTGA	58.855		398	22671891	22672288		0.00832988	0.00832988
Chr10	Tri-	(AAG)4	12	22754227	22754238		TGCTTCACTTTCTTTTGATATTCGT	57.798	GCATCGTGGCGGTATAATGG	59.204		424	22754063	22754486		0.00832988	0.00832988
Chr10	Tetra-	(AAAT)6	24	22758046	22758069		AGCATGCTATAGTCGTAAATCAGTG	59.077	AACACCCACAAGTCACAACC	58.53		174	22757995	22758168		0.00832988	0.000889183
Chr10	Penta-	(TTTAT)5	25	22758824	22758848		CTTGTCCCATGAACACCACA	58.02	GTGAGATGAGACTAGGAAGGGG	59.038		163	22758712	22758874		0.00832988	0.00832988
Chr10	Di-	(TA)8	16	22765150	22765165		AAGATGGGTTAGCGGGTGAA	59.011	AATGGGCGGACACTGAAAAC	59.041		399	22765034	22765432		0.00832988	0.00832988
Chr10	Di-	(AT)6	12	22776569	22776580		CCCAGGAAATCTCTACGGGT	58.503	TTGGCCACGGTAATGATGAT	57.273		408	22776501	22776908		0.00832988	0.00832988
Chr10	Di-	(AT)6	12	22816194	22816205		TGTTGTTGTTGCTGTATTGACA	57.027	CGACCAAATTGTGTGATCGGT	59.196		487	22815795	22816281		0.00832988	0.00832988
Chr10	Tri-	(TTA)4	12	22840993	22841004		TCATCAACCTCCGGCTTCAT	59.088	GTGATGACTAGCGAACTAACGG	58.893		473	22840556	22841028		0.00832988	0.00832988
Chr10	Tri-	(AAG)4	12	22844808	22844819		TTGTAGGTTGTCGGAGCCTT	58.947	TGCTTCATAGTCTGCCCGAT	58.877		467	22844383	22844849		0.00832988	0.00832988
Chr10	Tri-	(GGA)4	12	22869218	22869229		ATGGCAGGAAAGGAGGTTGA	58.924	CGCCCTTCTTCTTCAGATTCTC	58.806		136	22869123	22869258		0.00832988	0.000889183
Chr10	Tri-	(TTG)4	12	22872216	22872227		ACCAAACGACTCCTAGGTGA	57.995	TGTGCTCGCAATTATCAAGAGA	58.139		446	22872000	22872445		0.00832988	0.00832988
Chr10	Tri-	(ACC)4	12	22879097	22879108		ACCTTTGCCACCATCACCTA	58.928	GTTGACGGTGGTTGGAGATG	58.843		420	22879060	22879479		0.000889183	0.00832988
Chr10	Mono-	(A)10	10	22904820	22904829		CGACTGGCCACCTTTTGAAA	58.971	TGGGTGCATGTTCATGATGA	57.489		477	22904405	22904881		0.00832988	0.00832988
Chr10	Mono-	(T)10	10	22905817	22905826		CCGACAGAACACATACGTCC	58.374	AGACACTACGGAGAGTTGGC	59.111		155	22905777	22905931		0.00832988	0.00832988
Chr10	Tri-	(TTC)4	12	22909037	22909048		CTTGGGCCGGGATCTCTTTT	60.034	GAACGCTGACAAGAGAGTGG	58.577		483	22908905	22909387		0.00832988	0.00832988
Chr10	Tri-	(TTA)6	18	22915415	22915432		CGTGTTGCGCATTTATCTCA	57.196	ATTGTCAAGCGTGTGTACCC	58.481		442	22915108	22915549		0.00832988	0.00832988
Chr10	Tetra-	(TAAA)4	16	22915668	22915683		TGCGAGCACATTCTGAGTTT	58.117	GTCAAACGGGGCCTTGATAC	58.908		292	22915446	22915737		0.00832988	0.00832988
Chr10	C	(AC)15a(AT)9	49	22939659	22939707		GCCCCATGACTCTCTACCAA	58.796	ACAAACGTAAAAGTGACGATCCA	58.879		480	22939275	22939754		0.00832988	0.00832988
Chr10	Di-	(CT)6	12	22989566	22989577		TTGCCTCTTGTTTGCAACCT	58.516	TCACCAACAGAAACAACACCC	58.904		365	22989262	22989626		0.00832988	0.000889183
Chr10	Mono-	(T)10	10	22994639	22994648		AGAGTTGAAGATGGAGGAATGGA	58.893	GCTTTGTTACTGGAGGAAGGT	57.858		491	22994335	22994825		0.0028108	0.00832988
Chr10	Mono-	(T)10	10	22994869	22994878		CTCGTAGTACCTTCCTCCAGT	57.998	GGTACCACAGATGCGCAAAT	58.905		336	22994797	22995132		0.0028108	7.97303e-05
Chr10	Di-	(AT)21	42	23005270	23005311		CGCCCCTATTGAGTGGAAAA	57.877	AGTACGTCTCAATTGTATCGTAGT	57.325		457	23004899	23005355		0.00832988	0.00832988
Chr10	Mono-	(A)10	10	23013516	23013525		ACACCGGACCGTCAGATTAT	58.518	GGGCTCGGGGTAGCTATAAG	59.104		450	23013110	23013559		0.00832988	0.00832988
Chr10	Tri-	(AGA)4	12	23014505	23014516		AGACGCAAAGCCACATGTTT	58.968	TCTTGTGCCGGAGTCTCTTT	58.951		289	23014254	23014542		0.00832988	0.0028108
Chr10	Tri-	(CTT)5	15	23026427	23026441		CAAACAATCACCACCCACCC	59.321	CGCAGACTTCCTCTTTCTTCC	58.658		246	23026371	23026616		0.000889183	0.00832988
Chr10	Tri-	(AAC)5	15	23028410	23028424		AGGTGATAACTGTCTAGCCACA	58.559	CACATAATTTGGGACGGAGGA	57.724		251	23028276	23028526		0.00832988	0.00832988
Chr10	Mono-	(T)10	10	23111397	23111406		GGAATCCACAACCCCGAAAC	59.114	ATGCAAAACTTCACCACCCC	58.952		474	23111042	23111515		0.00832988	0.00832988
Chr10	Tetra-	(TTTA)4	16	23147598	23147613		TATGGGCATTGGAGGAAGCT	58.775	GCAGAACTGGTCCCACTAGG	59.749		358	23147341	23147698		0.0028108	0.00832988
Chr10	Mono-	(A)10	10	23223827	23223836		AGCGGAGTAATGGGTGGTAA	58.425	AGCTAAGTCCCCTCACACAC	59.023		435	23223781	23224215		0.00832988	0.00832988
Chr10	Mono-	(T)10	10	23282982	23282991		TGCCCCGTATTTCCTTAGCT	58.79	CGCGACGTGGTATAATTGCA	59.075		410	23282927	23283336		0.00832988	0.00832988
Chr10	Di-	(AT)7	14	23324984	23324997		CCAGCCAACCCAACCTTATT	58.063	ACTCGACAAGGCCAAAGGAT	59.307		500	23324667	23325166		0.00832988	0.0028108
Chr10	Tri-	(TTA)4	12	23333838	23333849		TTCCCCACCGCACTTAGAAA	59.234	TGTCTGATCCTACTGTGAGCA	58.192		353	23333523	23333875		0.00832988	0.00832988
Chr10	C	(TA)11gaa(AG)7	39	23378886	23378924		AGGCCCTGATCATGCTAGTG	59.236	TCAGGCCACAGAAGCATAGT	58.721		492	23378783	23379274		0.00832988	0.000889183
Chr10	Tri-	(ACA)6	18	23382914	23382931		ACAAGAAACTTATGGAGCCGC	58.915	ACAGCAACCTTCTGTGTAATGA	57.915		467	23382593	23383059		0.00832988	0.00832988
Chr10	Tri-	(TGT)4	12	23445457	23445468		TCTAGTGCAACGCCAGAGAA	59.034	GCCCTCTCGATTTTGAACCC	58.904		489	23445049	23445537		0.00832988	0.00832988
Chr10	Tri-	(AAT)4	12	23505487	23505498		CTCAAAATCTGGAAATTTCAGCCA	58.214	CAACCCCTCCAAAGCACTTT	58.587		442	23505394	23505835		0.0028108	0.00832988
Chr10	Mono-	(A)10	10	23537024	23537033		GCACTCAAGGACTTTCAAGCA	59.05	TGCCCGTGGAGCATAATTTG	58.898		266	23536896	23537161		0.0028108	0.0028108
Chr10	Di-	(TA)7	14	23540828	23540841		TCTCTATAGCGTTCCCTCAGT	57.42	CAGCGTGCTTGAAAAGTTTGT	58.471		487	23540398	23540884		0.00832988	0.00832988
Chr10	Di-	(AC)7	14	23562476	23562489		GGCCAAACACAACTCCAACT	58.889	ATCCGGTGTCTAGGGTTGTG	59.097		448	23562247	23562694		0.00832988	0.00832988
Chr10	C	(A)13tcatcttcagccagtgaacttcgag(AAAAT)4	58	23562696	23562753		ACAACCCTAGACACCGGATG	59.097	TGGCAGCCAAACACTAGAGT	59.235		176	23562676	23562851		0.000889183	0.00832988
Chr10	Tri-	(TTA)4	12	23567919	23567930		CGTTGTTTGAGCTGGTGTGA	58.986	TCCGACTGAATCTGCCAACT	59.023		257	23567791	23568047		0.00832988	0.00832988
Chr10	Tri-	(TTG)5	15	23582074	23582088		TACGTACAGTTTGGTGCCCT	58.95	AGGAGAGAATTGTGTGGCCT	58.634		414	23581770	23582183		0.00832988	0.00832988
Chr10	Tri-	(GAG)5	15	23582534	23582548		GTACCGCGAGCTGGATAGAA	59.333	TGCTCCTCCTAGTGCTACAG	58.231		226	23582397	23582622		0.00832988	0.00832988
Chr10	Tri-	(ATA)14	42	23591768	23591809		CTACTGCGCGGGTTTGATTT	59.198	TCCGATTTTGCAACCCCATG	59.106		289	23591708	23591996		0.00832988	0.00832988
Chr10	Tri-	(GAA)4	12	23593930	23593941		CTGACAGGAAGCAAGGGTTA	57.141	ACCTTCTCATCGGACTTGGG	59.095		370	23593824	23594193		0.00832988	0.00832988
Chr10	Mono-	(T)10	10	23604346	23604355		TGAATGTGGGTCGTCTTTGA	57.079	TCTGACACTCATCTACCACCT	57.542		340	23604105	23604444		0.00832988	0.000270038
Chr10	C*	(TCTA)9(TA)12*	58	23615644	23615701		CAATCGCCAGCCTCAAAGAA	58.832	GCACACCCCTAATTGTAATGACA	58.986		494	23615288	23615781		0.00832988	0.00832988
Chr10	C	(A)10tt(TCA)4	24	23626131	23626154		GCAACGCGCGATTTGAATTA	58.47	AGTACTGCACCGAGTCTCAG	58.83		160	23626070	23626229		0.00832988	0.00832988
Chr10	Mono-	(T)10	10	23637624	23637633		AGTGTCAGACGGCTTTGAGA	58.959	CACTGGTTTAGGTGTACGCG	58.935		261	23637603	23637863		0.00832988	0.000889183
Chr10	Di-	(TA)6	12	23666229	23666240		ATGAAGGTGTACGTCCCTGG	59.097	CCTAACGCTGCACAGGAGTA	59.469		469	23665940	23666408		0.00832988	0.0028108
Chr10	Tetra-	(ATAA)4	16	23684058	23684073		TCATTTCTGACCATTGTAGTTGAAA	57.184	GTGACTTAGAGAGAGACAGGCT	58.647		480	23683803	23684282		0.00832988	0.00832988
Chr10	C	(AC)7atatatatac(AT)10	44	23729273	23729316		CAACGTGACCATGATGTTCGA	58.934	CCAATGGCAAGGTATGGAGC	58.965		442	23729112	23729553		0.000270038	0.00832988
Chr10	Mono-	(T)10	10	23765905	23765914		ACTCTGCTCCAATAAATCACTGG	58.479	TCTATCTCCCAAATGGCCGT	58.493		358	23765864	23766221		0.00832988	0.00832988
Chr10	Di-	(AT)8	16	23910860	23910875		TGCTAAACCAATAACCAAACCAA	57.129	TGACTCTCAACACTAGGGGT	57.303		495	23910566	23911060		0.00832988	0.00832988
Chr10	Mono-	(A)10	10	23915350	23915359		AAAGCCAACAACGTCACTGC	59.899	TGGTGCACACATTCTCCCTT	59.522		337	23915274	23915610		0.000889183	0.000889183
Chr10	Di-	(TA)13	26	23916299	23916324		ATTTGGTTGGAAGCTCAAAGAG	57.139	TCTCAAAGAAACATTCACGGCT	58.523		418	23916117	23916534		0.0028108	0.000270038
Chr10	Mono-	(T)10	10	23917646	23917655		GTGCATCATCCGTTACATCCA	58.439	TTAAGAAACGGGCATCAAATTGT	57.539		315	23917364	23917678		0.000270038	0.00832988
Chr10	Mono-	(A)10	10	23918559	23918568		GCGACTATTGGACTTTTGTAACG	58.365	GAGGCACGCACGATTAAACT	58.924		473	23918445	23918917		0.000270038	0.00832988
Chr10	Tri-	(ATG)4	12	23929900	23929911		TTAGCTTGTGGTCCCTCAGG	59.016	AACGATCCCAGAGGTTGTGT	58.943		111	23929833	23929943		0.0028108	0.0028108
Chr10	C	(T)10cttcac(T)10	26	23938826	23938851		ACCAAAATTTCTCCTCAAACTTGC	58.64	AGAGTGACAGGAGGAAAAGGA	58.022		300	23938605	23938904		0.00832988	0.000270038
Chr10	Mono-	(A)10	10	23941610	23941619		TGTCATGATCCAACCGGTCA	59.02	TGATGTTGGTTGGACGGGTA	58.943		180	23941478	23941657		0.00832988	0.000889183
Chr10	Di-	(AT)19	38	23960103	23960140		AACCAAACTGAACCGCGATC	59.128	CTCGGAAAGATGTGTACGCC	58.722		348	23959980	23960327		0.00832988	0.00832988
Chr10	Tri-	(GAA)6	18	23970218	23970235		TGGGTGATTTCGATTCGTGT	57.534	CGTGGCAGAGATGAAACGTC	59.284		359	23970025	23970383		0.00832988	0.00832988
Chr10	Tri-	(CAT)5	15	23992677	23992691		CGGTAGACATGCACATAGGC	58.498	CCTTGTGGGGCTTGTACTTT	58.005		313	23992587	23992899		0.00832988	0.00832988
Chr10	Mono-	(T)10	10	24042190	24042199		ACCAAAATTTTCTGCAACTTACCA	58.016	TGGTGCAGTGGATAGGCTAC	59.169		246	24042112	24042357		0.00832988	0.00832988
Chr10	Tri-	(TAC)5	15	24050732	24050746		GCAACCACGTAGCCTAAGTT	58.195	TTCAAAACTGCACAAATATGACCT	57.596		436	24050636	24051071		0.00832988	0.00832988
Chr10	Di-	(CA)7	14	24051919	24051932		ACACTCACCTGACACACACA	59.098	TTGTTGTGCCTTGACAGAGC	58.976		395	24051865	24052259		0.00832988	0.00832988
Chr10	Mono-	(A)10	10	24064805	24064814		GTGTCATCCTTTGTTTACCCCA	58.508	AGGATGGCATGAGGACCAAA	58.998		469	24064674	24065142		0.00832988	0.00832988
Chr10	Mono-	(A)10	10	24073143	24073152		GATCGTGACACTTGACCTGC	58.928	ACCCTTCCCTGTGATTGTGT	58.851		493	24072948	24073440		0.00832988	0.00832988
Chr10	Tri-	(ATG)4	12	24083209	24083220		TAAGGGCACGTCACCTGTAG	59.107	AGGTTCCATGTCAGAAGGCT	58.634		365	24082944	24083308		0.00832988	0.00832988
Chr10	Tri-	(AAT)6	18	24228013	24228030		CGCAAAACACATCCATGCAC	58.938	TGAGCACCCTTAGCAGTTCA	58.944		490	24227828	24228317		0.00832988	0.00832988
Chr10	Mono-	(A)10	10	24257697	24257706		TCCACAAATGTCAGTCCGGA	58.947	ATTCTCCTCACCCCTACCCT	58.972		434	24257354	24257787		0.00832988	0.00832988
Chr10	Tri-	(ACA)4	12	24257824	24257835		AGGGTAGGGGTGAGGAGAAT	58.972	ACTCAACATGCCAACCACAC	58.968		366	24257768	24258133		0.00832988	0.00832988
Chr10	Tri-	(TAA)4	12	24273924	24273935		CCGTCATAACATGCACCCAC	59.267	AGGGGTTGTGTAGCTGAGTT	58.565		315	24273726	24274040		0.00832988	0.00832988
Chr10	Di-	(TA)10	20	24275586	24275605		AGGTTAGTCGTTGTCAGGGC	59.679	ACACAACCCTCCAAACCCTT	59.366		464	24275177	24275640		0.00832988	0.00832988
Chr10	Penta-	(AGAAG)5	25	24333334	24333358		GACAGGATCATAGGCCGTCA	58.959	TGCCTCCTTGACACTACACT	58.283		431	24333035	24333465		0.00832988	0.00832988
Chr10	Mono-	(A)10	10	24390004	24390013		ATAACTGAGTGTGGGGTCCC	58.714	TGCTTTACACACACACCGAG	58.423		462	24389839	24390300		0.00832988	0.00832988
Chr10	Tri-	(TGA)4	12	24422607	24422618		TGTATGGGGTGCATGTGGAT	59.074	GTCAAAATCCTCTCCCACAGC	58.912		458	24422182	24422639		0.00832988	0.00832988
Chr10	Tri-	(ACA)4	12	24426881	24426892		GCTCTCCACACTAGTCCTCT	57.862	AGACGAGTCATGAGCCAAGC	60.108		490	24426559	24427048		0.00832988	0.00832988
Chr10	Tri-	(AAC)7	21	24504693	24504713		TTAGAGAGCAGCAGTTGGGG	59.385	GTTTGGGCCACAGGTGATAA	58.082		407	24504672	24505078		0.00832988	0.00832988
Chr10	Mono-	(T)10	10	24567365	24567374		ACTTCTTGAATCACCCACCG	57.815	GGCTCTTATGGTGTGACTTGG	58.64		335	24567195	24567529		0.00832988	0.00832988
Chr10	Tri-	(CAT)4	12	24569200	24569211		TTTGCGTGAGGTCTACTGGT	58.955	AAGGGGCTAGCTTGGTCATT	58.997		245	24569013	24569257		0.00832988	0.00832988
Chr10	Di-	(TA)6	12	24608547	24608558		GTCGCATCCTAATCACGTCG	58.879	AGAGCCTGTGATTCGTCCAA	59.023		219	24608405	24608623		0.00832988	0.00832988
Chr10	Di-	(TC)6	12	24613797	24613808		GATGGAAGCTGATGACTGGC	58.693	AGAGCAGGGACAAGAACAGT	58.571		449	24613456	24613904		0.0028108	0.00832988
Chr10	Mono-	(A)10	10	24646044	24646053		CCAACTCTTCGCAGCATTCA	58.841	AAGGAGGTGGTGGTATTGGG	59		271	24645835	24646105		0.00832988	0.00832988
Chr10	Di-	(TA)9	18	24672822	24672839		CTCACAAACCGCTGGATCAC	59.201	GCTGGACCCATATAGCCCAT	59.005		330	24672617	24672946		0.00832988	0.00832988
Chr10	Di-	(AG)7	14	24681100	24681113		TTCCAAGGCCAAAGTTCAGC	58.96	TGGCCCTTTCCCTCTTTCTT	58.842		102	24681033	24681134		0.00832988	0.0028108
Chr10	Hexa-	(CTCCAA)4	24	24695930	24695953		CATGGCCAAACACAACTCCA	58.961	TGGCGGGAAAAGAAATTGTGA	58.689		357	24695897	24696253		0.00832988	0.0028108
Chr10	Tri-	(ATT)4	12	24727975	24727986		TTGGCCAGAGTTTTGTGTCG	58.979	AGGGTAAAAGAGTAAAACCACACA	58.242		314	24727818	24728131		7.97303e-05	0.00832988
Chr10	Mono-	(A)10	10	24732336	24732345		CATGCATACCTAACCTCAATGAGT	58.628	TTCAGTCCTGCTCGTCCATT	59.023		449	24732011	24732459		0.00832988	0.00832988
Chr10	Mono-	(A)10	10	24735044	24735053		ACAGGTGAAGACTGCAGGTT	59.16	GCCTGACAGCCTTGAATAGC	58.98		472	24734868	24735339		0.00832988	0.00832988
Chr10	Tri-	(TCA)5	15	24742261	24742275		GCCTCTCCAGACTGCTACAA	59.102	CTCAAAACCCAAGGAGAGCG	58.84		373	24742012	24742384		0.00832988	0.00832988
Chr10	Tri-	(TGT)4	12	24753997	24754008		ATGCTGAGTACACTTGCCCT	59.013	CCAGTGTCTTGGGTCAGGAT	59.013		420	24753943	24754362		0.00832988	0.00832988
Chr10	Di-	(TA)20	40	24756577	24756616		CGGTCAGTGGCTATTGTGTG	58.921	CTCTGAGACCGTCACACAGT	59.045		349	24756401	24756749		0.00832988	0.00832988
Chr10	Tri-	(AAC)4	12	24800820	24800831		TGGTCAGATCGCAACAGTAGT	59.107	TGGGCCACAAGTGACAAAAG	58.89		368	24800785	24801152		0.00832988	0.00832988
Chr10	Tetra-	(ACAA)4	16	24801628	24801643		AGAATAAGCCATGCAGTGCG	58.98	TTTACTCCTATTTGCCCGCG	58.341		144	24801529	24801672		0.00832988	0.000889183
Chr10	Di-	(TA)9	18	24869705	24869722		CCACGTTAGGCCAAGACTTG	58.843	AATCACGACCTTAGGCCCAA	59.011		200	24869543	24869742		0.00832988	0.00832988
Chr10	Mono-	(A)10	10	24902683	24902692		GGCGCACTTGGAATCTAGTC	58.709	TGCACATTGGACTTGTTGGG	58.961		304	24902471	24902774		0.00832988	0.00832988
Chr10	Tri-	(ATG)4	12	24936992	24937003		TGATGTGATGATACCCGGCA	58.873	ACAACATCAACAACAACGCG	58.179		376	24936840	24937215		0.00832988	0.0028108
Chr10	Di-	(AG)6	12	24968010	24968021		ACCCTCACAGCAAAGACCAT	59.226	ACCCACCTTCTCTTGCTTGA	58.86		188	24967858	24968045		0.00832988	0.00832988
Chr10	Di-	(GA)6	12	24968258	24968269		TCAAGCAAGAGAAGGTGGGT	58.86	CCTCAAACGAGCAACCCAAA	58.971		490	24968026	24968515		0.00832988	0.00832988
Chr10	Mono-	(A)10	10	25001016	25001025		GGACCCTTTATGTGCAGATTTAAGA	59.114	AACCTCAAGCATGTTTCAATTGA	57.466		465	25000710	25001174		0.00832988	0.00832988
Chr10	Tri-	(ATT)4	12	25055895	25055906		GTGAGGCTGAGTTTTGCACA	58.976	CCACCATAACCAAAGCTGCA	58.744		492	25055824	25056315		0.00832988	0.00832988
Chr10	C	(TAT)5tag(TAT)4	30	25177563	25177592		ACCTCCAACCTTCGACATGT	58.943	CCCTGCTACTGTCGGATGAT	58.956		279	25177350	25177628		0.00832988	0.00832988
Chr10	Di-	(TA)6	12	25188464	25188475		GCATTGACCGAGTGTGGATC	58.99	TCAGACGTCAAAACTAATGGCC	58.929		366	25188137	25188502		0.00832988	0.00832988
Chr10	Di-	(GA)8	16	25222200	25222215		CTCACCCAGCTATTTGTCGC	58.99	CAACACCCCTCTCCTCCAAA	59.229		150	25222102	25222251		0.00832988	0.0028108
Chr10	Mono-	(T)10	10	25232438	25232447		GTCCAGTTGTTTCGCTTGCT	59.337	CCCTGTGCTTCTATGACCTCT	58.885		436	25232162	25232597		0.00832988	0.00832988
Chr10	Di-	(GA)6	12	25274251	25274262		CACGTCGATTGGCAGTTGAA	59.135	CCCCTTCTATCCAAATCAACCG	58.786		171	25274120	25274290		0.00832988	0.000889183
Chr10	Di-	(TC)6	12	25385501	25385512		TACATCACTGCCCGCTCTAC	59.255	TGAAGCAGGAAAACACGAGTG	59.06		482	25385240	25385721		0.000889183	0.0028108
Chr10	Tri-	(AAC)4	12	25460962	25460973		GGGGTGTTTGAAGAAATCTGCT	59.107	TTGCAAATCTGATCGTGGGC	59.189		325	25460716	25461040		0.00832988	0.00832988
Chr10	Tri-	(TGT)4	12	25476279	25476290		GGGTCTATCGGAAACAGCCT	59.169	TCGATGAAGGGTGTTGAGCT	59.023		254	25476178	25476431		0.00832988	0.00832988
Chr10	Tri-	(TGT)4	12	25480343	25480354		ACAAACATCGGCAGTGTGAC	59.056	GATGCCTCCCACTCCTACTG	59.244		413	25480176	25480588		7.97303e-05	0.021943
Chr10	Di-	(TA)22	44	25568462	25568505		GGAGGTCATAGAGAGGTGCC	58.955	AATTCAATTACTTTCTTGGTGTCCA	57.404		123	25568416	25568538		0.00832988	0.0028108
Chr10	Tri-	(TTG)5	15	25611888	25611902		TGGACTGCGTACATCCTACC	58.891	AGGGAATTGGCCTCTCATGT	58.697		180	25611833	25612012		0.0028108	0.00832988
Chr10	Mono-	(G)10	10	25651205	25651214		GTGCTGCTGGATTCATTGTCT	58.91	GGGACAGGAAGTAGGCATCA	58.796		486	25650911	25651396		0.00832988	0.00832988
Chr10	Tri-	(ATT)4	12	25653147	25653158		TAATGAACCATCGACGGGGT	58.803	GCCAGACTTCTAGCTCAAGG	57.692		471	25652999	25653469		0.00832988	0.00832988
Chr10	Tri-	(TAT)4	12	25714020	25714031		AGGTAGGGCAGGCATTTGAT	59.071	AATCCTCCTCAATGCGCAAC	58.902		488	25713927	25714414		0.00832988	0.00832988
Chr10	C	(A)10ttaatatactttttaaattattac(AT)7	48	25715942	25715989		GGGGAGGGGCTAAATACTGA	58.184	AGCTCTCGATTGCAAAAGCT	58.181		376	25715777	25716152		0.00832988	0.00832988
Chr10	Di-	(CT)6	12	25726498	25726509		TCTCTGTTCTCTCCCAACGG	58.742	GGGGAGTTAGAGCGTCTGAT	58.595		283	25726468	25726750		0.00832988	0.00832988
Chr10	Tri-	(ACA)4	12	25756292	25756303		CCGCGCTTAGATAGTTCAGC	58.867	CGCGACAATGGTACTTACGG	59.081		397	25756269	25756665		0.00832988	0.000889183
Chr10	Di-	(AT)8	16	25786090	25786105		AAAGTTTTGGTCTTGCGGCC	59.896	GCAAGTCACATCTTCTAAGCCA	58.662		487	25786044	25786530		0.0028108	0.00832988
Chr10	Di-	(AT)6	12	25869988	25869999		TGCTTGAAATTGTTGATGCGTG	58.949	TAACGGCGTGGTACCTGTTC	60.038		433	25869628	25870060		0.00832988	0.00832988
Chr10	Di-	(TA)8	16	25931598	25931613		TGCATAAATAAAGACGGCCCC	58.697	CCACTGATCTTTAATGTCTCCCC	58.544		499	25931376	25931874		0.0028108	0.00832988
Chr10	Tri-	(TGT)4	12	26058804	26058815		GGCGATCCAAGTTCAAGCAA	59.119	CATAGGGGAACACGTACATTCA	57.868		403	26058641	26059043		0.00832988	0.00832988
Chr10	Tri-	(TTC)4	12	26083318	26083329		AGACCCCTGAACGCACTAAA	58.947	TTTCCGTGGAGCAAGAAGAA	57.369		348	26083068	26083415		0.00832988	0.0028108
Chr10	Tri-	(ATT)4	12	26084457	26084468		GCAACAGTGACCGTGCATAT	58.913	GTCTCCTTTCTTCCCTCTCCA	58.459		280	26084409	26084688		0.00832988	0.00832988
Chr10	Tri-	(ATA)5	15	26108327	26108341		GGTTTGACGCAGGTGATGTT	59.048	GAACCCGTCTAATAGCCCCA	58.874		421	26108219	26108639		0.00832988	0.000889183
Chr10	Tri-	(TTG)4	12	26151668	26151679		GGATCGTGCCAACTATCCCT	59.241	AGTGTAGTCAGTCTCCCTAAACA	58.262		437	26151330	26151766		0.00832988	0.00832988
Chr10	Tri-	(TAA)5	15	26174026	26174040		AGCGAACAACACCATTCACA	58.326	ACACAAACCCTAGCCCTTCA	58.854		275	26173995	26174269		0.00832988	0.00832988
Chr10	Tri-	(AAG)4	12	26223462	26223473		TTTAGAGCAGCCCTGGACAA	58.936	GAGTAGATCAAGCACGGGGA	58.888		462	26223321	26223782		0.000889183	0.00832988
Chr10	Mono-	(T)10	10	26258912	26258921		TCTGGTTAGGATGTGGTGGT	57.961	GACTTCTAACCTGCCAAGCG	58.92		304	26258889	26259192		0.000270038	0.000889183
Chr10	C	(T)11ggatttcacataacgaaaattttaatgcaacaaagtg(T)11	59	26262929	26262987		GCACGTCAAAACAATTAAAAGCG	58.567	TCTTTCAAATCGGAGTGTGTGT	58.196		457	26262759	26263215		0.00832988	0.000889183
Chr10	Tri-	(ATT)4	12	26368212	26368223		GTACTGACACCCTTCCTGCT	59.023	ACTGAGTTTGAGATCAGGCCT	58.736		318	26367969	26368286		0.00832988	0.00832988
Chr10	Mono-	(T)10	10	26428993	26429002		GCGACGCATCAAGATCACAT	59.067	AGTCTAAGCATGGTCCAGGA	57.746		452	26428610	26429061		0.00832988	0.00832988
Chr10	Mono-	(A)10	10	26443824	26443833		ATGTCACCCATTCCGACCAT	59.081	TGTTGTCTACCCTCCGCAAT	59.019		483	26443407	26443889		0.00832988	0.00832988
Chr10	Tri-	(CAT)4	12	26457996	26458007		CTCTGCTGAAGTTCACGAGC	58.933	CCTACACCGTCTCCACCAAA	59.317		319	26457840	26458158		0.00832988	0.00832988
Chr10	Hexa-	(TCATCC)4	24	26483954	26483977		CCTTGTCATCCTTCTCCCCA	58.711	TTTGTGATGTACCTCGGGCT	59.019		122	26483932	26484053		0.00832988	0.00832988
Chr10	Di-	(AT)8	16	26506672	26506687		GCTCCATTGGTACGCAGAAG	58.99	GCTCGGTGGGTGTATATGGA	58.955		329	26506534	26506862		0.00832988	0.00832988
Chr10	Tetra-	(ATTT)6	24	26511645	26511668		CAAATGGTGAAGGGCGTAGG	58.905	AAATACCCTCCACTCCCACC	58.704		108	26511583	26511690		0.00832988	0.00832988
Chr10	Di-	(AT)7	14	26534725	26534738		ATCTCCTATCACTGCGCAGG	59.322	CGACTAACACGCATTGGGAC	59.281		339	26534543	26534881		0.00832988	0.00832988
Chr10	Di-	(AT)24	48	26540775	26540822		CGCTTGCATTATGATCTCAACG	58.461	TCAGAAGTTGATAGTCAGTCGAGT	58.996		321	26540737	26541057		0.0028108	0.00832988
Chr10	Di-	(TA)6	12	26541531	26541542		TGAATTGTCGGTTAGTTGCCT	57.865	ACATATGGCCGGTTACCCTT	58.781		377	26541382	26541758		0.0028108	0.00832988
Chr10	Tri-	(ATG)4	12	26547290	26547301		TGTACCAAACCATCGTCCGA	59.032	ATGGATTGCGAACCCCTATG	57.723		418	26546975	26547392		0.0028108	0.00832988
Chr10	Mono-	(T)10	10	26549773	26549782		AGACACTCCATGACACACAAA	57.441	GCCTACCCATCTCACCATGT	59.16		345	26549642	26549986		0.00832988	0.00832988
Chr10	Tri-	(GTT)4	12	26551188	26551199		CCACCTCTTCCCTTTCCCTT	58.924	ACGCCTTGTGACAAAAGCAA	59.186		363	26550947	26551309		0.00832988	0.00832988
Chr10	Mono-	(T)10	10	26552483	26552492		CGGCTTGGTTACTTCTCAGG	58.273	ACTGCTTCTTCTTGGGACGT	59.241		349	26552400	26552748		0.0028108	0.00832988
Chr10	C	(T)10aaatggcagaattattatatttaca(AT)12	59	26559169	26559227		CCTTCCTTAAACATGCCACGT	58.841	AGATTTGAGCACGATGGAGC	58.339		452	26559072	26559523		0.00832988	0.000889183
Chr10	Tri-	(GAA)4	12	26563680	26563691		GGGTAAACGAGTAAAATGCACC	57.912	ACTTGAGGTGCGTTCTTGAC	58.417		343	26563419	26563761		0.00832988	0.00832988
Chr10	Di-	(TA)8	16	26712841	26712856		ACCCGATTGTTCTACCCCAT	58.408	GTGTGTATATGTGTGTGTTTGCA	57.898		414	26712470	26712883		0.00832988	0.00832988
Chr10	Tri-	(CAT)4	12	26763857	26763868		CCACCAAACAACCCCTTCAG	58.96	AGCACCAGAAGTTCCGAAGA	58.951		437	26763739	26764175		0.00832988	0.00832988
Chr10	Tri-	(GAA)4	12	26783451	26783462		ATGGTCTTCAAGCCTCAACG	58.186	TTTTACCCCTCCATTTCCCC	57.068		414	26783361	26783774		0.0028108	0.00832988
Chr10	Tri-	(ACA)5	15	26792448	26792462		AAATCATCATCCGGCCCTCA	59.154	CCCCTAGACCCCACTATGTG	58.575		143	26792373	26792515		0.00832988	0.0028108
Chr10	Mono-	(T)10	10	26811180	26811189		GGACTGGCTCTATTCGTGGT	59.175	GGAACCATCTTTCTTCCGCA	58.179		479	26811127	26811605		0.00832988	0.00832988
Chr10	Di-	(AT)8	16	26884049	26884064		TGGAGTAAAATGGTTAGACATGCA	58.434	TCCCACTTCCCGGATTGAAA	58.931		308	26883796	26884103		0.00832988	0.00832988
Chr10	Di-	(AT)10	20	26923554	26923573		ACCTTGTTGCCTTTGACTTGA	58.266	TCATAGGCCCCAATCTGCAA	59.074		263	26923386	26923648		0.0028108	0.00832988
Chr10	Di-	(AT)10	20	27024618	27024637		CTGCATGCTAGTGTTCACCC	58.91	TCTACAACCGAGACCAACCC	59.029		451	27024300	27024750		0.00832988	0.00832988
Chr10	C	(AT)12(GTAT)5	44	27034776	27034819		AGTTCTGGAAGCTCTTGATTGT	57.636	AGAGGAGGAACGAGCTTTCA	58.366		368	27034675	27035042		0.000889183	0.00832988
Chr10	Tri-	(TCT)4	12	27041626	27041637		GTACACTGGCTAAGGACGGA	58.82	AAGGGTACAGATGCAGAGCC	59.456		463	27041506	27041968		0.00832988	0.00832988
Chr10	Mono-	(A)10	10	27127378	27127387		AGTCATGGCCAACTTTAGGGA	59.007	AGTTACTATTGTTTGTTTCGCCTT	57.371		462	27127074	27127535		0.0028108	0.00832988
Chr10	Mono-	(T)10	10	27145949	27145958		CCTAACACTCGCGACAAATGT	58.934	ACGTGATGCCAAAACACTGT	58.611		394	27145677	27146070		0.0028108	0.00832988
Chr10	Di-	(TA)15	30	27147257	27147286		GAAAATGTGGTTGGGGCTGA	58.663	TGACCACAAGTGATCGGTTTAC	58.604		249	27147145	27147393		0.0028108	2.01779e-05
Chr10	Tri-	(TTA)4	12	27161824	27161835		ACACATGAACTCTTGAATGCGT	58.859	TAGGAAATCGACCACTTGTGG	57.672		473	27161472	27161944		0.00832988	0.00832988
Chr10	Mono-	(A)10	10	27216641	27216650		TTGAGCAATATCCATCCCGC	58.104	GTCGTCCCATTCGTTGTTCA	58.496		332	27216571	27216902		0.00832988	0.00832988
Chr10	C	(TA)14tttatattg(AT)6	49	27309572	27309620		GCTAGTCCCCATGCCTAAGA	58.575	TACTTGCAGGTAGTGGCCAA	58.939		350	27309319	27309668		0.0028108	0.00832988
Chr10	Mono-	(A)10	10	27313285	27313294		CCTACCATTCTCCGTACCCC	58.954	ACACCACCATTGTTGAATCCC	58.753		198	27313183	27313380		0.0028108	0.00832988
Chr10	Mono-	(T)10	10	27355367	27355376		CGTTGCATCTCCTGTTGTGG	59.481	GGATCAACGTCGCTAGGAGT	59.26		492	27355178	27355669		0.00832988	0.00832988
Chr10	Mono-	(A)10	10	27374829	27374838		TGGAAGTTCATGTGGATTGCA	58.126	TGGGTGTTGATGATCATGTTGG	58.909		398	27374500	27374897		0.00832988	0.0028108
Chr10	C	(A)10gaagagaaaaaaaagagagagaaaaaaataaaa(AAT)4	55	27524234	27524288		AGTGGGTGATGTTTATGCACA	57.847	GAGTGCTGCAAACCTACCAC	59.125		472	27524025	27524496		0.00832988	0.00832988
Chr10	C	(T)10ctt(TG)6	25	27560950	27560974		TGGTCGGAATAAGAGTGCTGA	58.824	GGCAACGAACACGAACAAGA	59.346		398	27560894	27561291		0.00832988	0.00832988
Chr10	Tetra-	(CAAA)4	16	27561439	27561454		TGGCTCCGCAATCAAAACTT	58.673	CGGGTTCGCTAATGTGGTCT	60.108		129	27561350	27561478		0.00832988	0.00832988
Chr10	Tri-	(TAT)6	18	27580967	27580984		AAAATTTGGACAGAGAGATTAACGT	57.254	ACAAAGCACGGGTTCAACAT	58.601		465	27580558	27581022		0.00832988	0.00832988
Chr10	Di-	(TA)8	16	27614044	27614059		CGTCTCAATGCTTCGAACGT	58.939	GGCATCACATCCTCTCCCTT	59.157		412	27613758	27614169		0.00832988	0.00832988
Chr10	Mono-	(A)10	10	27619517	27619526		ATCTCACAATGGGTCGTCGT	59.104	GAGCTGCTTGGGAAGGAAAG	58.828		421	27619480	27619900		0.00832988	0.00832988
Chr10	Tetra-	(TTAG)4	16	27673419	27673434		ATTGGGGTTGCAGATTGGAC	58.439	GGAGCTCCTGTCTCTGAACC	59.465		500	27673056	27673555		0.00832988	0.00832988
Chr10	C	(TA)7tg(TA)8	32	27763009	27763040		AAAAGTATTTGCTGGGCCCG	59.105	GCCCATATTATCATCCATGCCA	58.365		304	27762809	27763112		0.00832988	0.00832988
Chr10	Di-	(AT)8	16	27799063	27799078		ATCACGTGGGGATATAGCCG	59.104	TACACACATCGAGGCCCTTT	59.019		281	27798937	27799217		0.00832988	0.0028108
Chr10	Tetra-	(TTAT)5	20	27842040	27842059		GGTAGGTGCTTGTGTGGGTA	59.312	TTGCAATTAATAGTCCAAGTTGCT	57.411		496	27841685	27842180		0.000270038	0.00832988
Chr10	Mono-	(A)10	10	27844645	27844654		AGAATAGAAACCATGCACACACA	58.603	TGAAGTTTCTGACGCTCCCT	58.951		378	27844621	27844998		0.00832988	0.0028108
Chr10	Tri-	(TAG)4	12	27845112	27845123		AGGGAGCGTCAGAAACTTCA	58.951	AGCTCGGACATAATTCTCCCT	58.316		372	27844979	27845350		0.00832988	0.00832988
Chr10	Tri-	(TGT)4	12	27908378	27908389		GCACTTACCCTGTTGACTGC	59.125	GCGGGATCATAATGTGTGCA	58.692		500	27907972	27908471		0.00832988	0.00832988
Chr10	Tri-	(TCT)9	27	27927076	27927102		AGCAGTCCTTTCAGCCCAAA	59.814	ATGCATCACTGGAGCTTCAC	58.252		414	27926829	27927242		0.000889183	7.97303e-05
Chr10	Tri-	(TTC)4	12	27928828	27928839		TCGTGGACTCTAACTGGAATCA	58.572	TCAAAGAATCAAAGGAAGTAGGGA	57.552		479	27928541	27929019		0.0028108	0.00832988
Chr10	Di-	(AG)7	14	27935943	27935956		ATCGAGAAATCCTGCCACCT	58.792	TTTGATAAGCCGGCACTGAC	58.551		392	27935720	27936111		0.00832988	0.00832988
Chr10	Tri-	(TTG)4	12	27968001	27968012		CCCATAAAGCCCAAGAACCC	58.515	CCTCAGACTCGAGGGAAGAA	58.159		499	27967568	27968066		0.00832988	0.00832988
Chr10	Hexa-	(ATTTTA)4	24	28048915	28048938		AGTGTTGTTCTTGGGTTGTGG	58.901	TTTTCCCCGCTAAGCTTGTC	58.47		414	28048731	28049144		0.0028108	0.000889183
Chr10	C	(TTG)5(GTG)4	27	28053187	28053213		GGCGTCTTTCTCTCTCCTCA	58.822	GACCTAAGAAATTAGTCAGGGCA	57.901		211	28053038	28053248		0.00832988	0.00832988
Chr10	Tri-	(TGT)4	12	28064434	28064445		TCCACGTTCTATGCTCTACGA	58.364	CCCAGGACTCGATGGAAGAA	58.805		249	28064384	28064632		0.00832988	0.00832988
Chr10	Tri-	(AAC)4	12	28089730	28089741		ACCCCACAGTATTTGAGCCT	58.627	GGTAGAAGGCTAGGTCGCAT	58.959		497	28089630	28090126		0.00832988	0.000889183
Chr10	Mono-	(T)10	10	28193279	28193288		TGGCCATTTTCTAATCTTTCCCA	58.317	GCCATTTTAATTTACTGACTGGTTC	57.188		500	28193135	28193634		0.00832988	0.00832988
Chr10	C	(CT)11atgtatg(TA)8	45	28293726	28293770		TGCCTCGTGAATATGCTATGC	58.583	ACTGCATCTTCCTCCATCCC	59.157		109	28293690	28293798		0.00832988	0.0028108
Chr10	Di-	(TA)14	28	28295030	28295057		GAATCTTCCGTGTTGTGGGC	59.478	TGTGAGCAAAGGAAGGAAGAG	57.868		399	28294700	28295098		0.00832988	0.00832988
Chr10	Tri-	(TTG)9	27	28390289	28390315		AGGTAGTGGTATGGACTGCG	58.888	GCTGCTGACTTGTTGGACTT	58.687		399	28390223	28390621		0.00832988	0.00832988
Chr10	Mono-	(T)10	10	28390998	28391007		GTCCAACAAGTCAGCAGCTT	58.687	TAGGAATCGCTGCTGAGGAG	58.964		482	28390604	28391085		0.0028108	0.00832988
Chr10	Di-	(TG)6	12	28397032	28397043		AACCCGACCTATGTACACCC	58.802	GGTAGAGACTATGAGCCCGT	58.016		399	28396837	28397235		0.00832988	0.000889183
Chr10	Mono-	(T)10	10	28397718	28397727		ACTAAGGCCCCGTTTAACCA	58.934	CCATACCAAACATATCCTGGGG	58.233		452	28397362	28397813		0.00832988	0.00832988
Chr10	Tri-	(ACA)7	21	28398894	28398914		GAAGCCATGTCAAGGATCACC	58.98	CGACATGGGTGCGACATAAA	58.635		230	28398829	28399058		0.00832988	0.000889183
Chr10	Tri-	(ACA)6	18	28424384	28424401		AGGGGTGTTTTGGTTAGTTGA	57.326	GCAATCACAGCTTACGGAGG	58.99		491	28424322	28424812		0.00832988	0.00832988
Chr10	Tri-	(TTG)5	15	28476047	28476061		GGTAGAGGTATGGACTGCGT	58.599	AGAGGAAGGGAAGTCTTGGC	59.012		476	28475982	28476457		0.00832988	0.00832988
Chr10	Penta-	(AACAC)4	20	28493645	28493664		TAGCAAGACTAACCGGGCAA	59.022	AGAATCGGCACATCTAGGGT	58.205		365	28493350	28493714		0.00832988	0.000270038
Chr10	Di-	(AG)6	12	28553011	28553022		TGAGTAAGTTCTTGGCCGGT	58.947	TCATTCCTCCTACACTGCCC	58.796		304	28552882	28553185		0.0028108	0.00832988
Chr10	Mono-	(A)10	10	28557058	28557067		CAAATGCCCAAATCCAAGTGC	58.922	GCGTGACATTTGATTGTGCG	59.023		342	28557037	28557378		0.000889183	0.00832988
Chr10	Mono-	(A)10	10	28608840	28608849		CTCCTGGTGCAAAATCTATTGGT	58.981	CACCTAGCATTGCCACTTGT	58.462		402	28608590	28608991		0.00832988	0.00832988
Chr10	Mono-	(T)10	10	28610223	28610232		TTGGAAAGTTCAGTGGTGCG	58.979	TTATCCCTCCAGTGGCCATG	59.154		432	28610121	28610552		0.00832988	0.000889183
Chr10	Mono-	(A)10	10	28611436	28611445		TGGCCAAACAAGCATCCATT	58.65	GGGACGCACGATAAAACTAATT	57.13		443	28611207	28611649		0.00832988	0.00832988
Chr10	C	(AT)7(GT)10gc(GT)6	48	28644411	28644458		CGATGCTGGCTAAGTACACG	58.8	AGCCTAACCCATCCCAAAGA	58.319		421	28644113	28644533		0.00832988	0.000889183
Chr10	Mono-	(A)10	10	28648270	28648279		AGAAGGTGCTTGGATTGACTT	57.484	AATGCTACACGTACGAGGCA	59.471		491	28647886	28648376		7.97303e-05	0.000889183
Chr10	Mono-	(T)10	10	28656713	28656722		TTGATGATGTGGAGCCGAGT	59.095	ACACGGAATGACAAAGCACT	58.033		441	28656305	28656745		0.00832988	0.00832988
Chr10	Mono-	(T)10	10	28656916	28656925		ACTGGCTGTGTTGTTGTTCC	58.897	AGCCTCGTTCATCACCATCA	59.095		386	28656885	28657270		0.00832988	0.00832988
Chr10	C	(A)15g(A)10	26	28666242	28666267		ACGTGGGAGAGTGTGTTACA	58.594	CGAAGGAGAGAGGGCTATGG	59.035		337	28665958	28666294		0.00832988	0.0028108
Chr10	Mono-	(A)10	10	28695985	28695994		GCAGTCGTTTGGTATGTGGG	59.198	CGAAAGTGAAGAGTTTGCGC	58.337		443	28695668	28696110		0.00832988	0.00832988
Chr10	Di-	(TC)6	12	28701665	28701676		CACTCAGTGGACCCCTTCAT	59.013	CAGGTTCCTACATGCAGCAC	58.91		449	28701448	28701896		0.00832988	0.00832988
Chr10	Mono-	(A)10	10	28814214	28814223		TGTTTGAAAGCGGGAGTTGG	58.971	TGGAGCGGGTTGAAGTGTAT	59.019		484	28814024	28814507		0.00832988	0.00832988
Chr10	Tri-	(TGA)4	12	28833406	28833417		TGCCCAAGAAATCCACAAGC	59.032	ACACTTGCGAGAACATGTCC	58.487		241	28833365	28833605		0.000889183	0.00832988
Chr10	Mono-	(T)10	10	28834553	28834562		TGCACCTATTTGTTGAGTAGGC	58.656	CCTCAAGGCCCAAAGAAGTT	57.999		428	28834402	28834829		0.00832988	0.00832988
Chr10	Tri-	(TTC)4	12	28838076	28838087		AGCCTCAAATTCCAAGCCAA	57.986	CTTGGTGTCAGAGTCGAGGT	59.038		481	28837858	28838338		0.00832988	0.00832988
Chr10	Mono-	(T)10	10	28838261	28838270		CTTCAAGGTCCCAACAACGG	59.048	CTTGGTGTCAGAGTCGAGGT	59.038		248	28838091	28838338		0.00832988	0.00832988
Chr10	C	(TC)9tt(TC)6	32	28855608	28855639		GGACCCATTTCAACCTTGTCA	58.407	TCGAGGTCCACAAATACGAGT	58.835		472	28855576	28856047		0.00832988	0.00832988
Chr10	Di-	(CA)6	12	28863034	28863045		TGCTAGACAATTGGGCTCGT	59.387	CGAGCGGTTTGAAAGGTGAA	59.058		367	28862829	28863195		0.00832988	0.0028108
Chr10	Tri-	(ATA)4	12	28867172	28867183		CCAGAGCATAATCCGACAGC	58.494	GGGTAAGAGTCCAAATCACCC	57.999		470	28866903	28867372		0.00832988	0.00832988
Chr10	Di-	(TA)10	20	28871031	28871050		TTGGCTATGGTTAGGGGCAT	58.769	CGAATCGGGGCCTTGTAGTA	59.252		462	28870846	28871307		0.00832988	0.00832988
Chr10	Di-	(AT)14	28	28882268	28882295		CCCTGGTCGTAACATGGTGT	59.676	TAGGGATAGTTTGGGGTCGC	58.874		308	28882185	28882492		0.00832988	0.00832988
Chr10	Di-	(TA)6	12	28901533	28901544		CCGAACCCAAACCAAACCAA	59.175	TGAGAAAAGTAAGATGCGGGA	57.027		401	28901300	28901700		0.00832988	0.0028108
Chr10	C	(TAA)4aaaaataataattaaaattta(AAT)4	45	28959535	28959579		CGTCTGCCGCATTCTTAATTG	58.291	TTGTCCTGTGCATGTGTGTG	58.976		474	28959306	28959779		0.00832988	0.00832988
Chr10	Tri-	(TTG)5	15	28975845	28975859		TCTTGTGCCAACGTAGGAGT	58.955	ACAAACCCCAAACAGTCCAC	58.519		342	28975634	28975975		0.00832988	0.000270038
Chr10	Di-	(AT)19	38	28982154	28982191		AGGGACAAGGGCCATAAACA	58.919	TGTAGAGCCTTAACCCTGGG	58.42		487	28981956	28982442		0.00832988	0.000889183
Chr10	Mono-	(T)10	10	28994679	28994688		AGGATGATGCCGTGAGTGAT	58.874	TCGACGATACAAATGAGGAACA	57.556		387	28994337	28994723		0.000889183	0.00832988
Chr10	Mono-	(A)10	10	29007742	29007751		TATGCATGGTAGGGGTCTGC	59.235	ATGGTGGTGGTGATGACGAT	59.088		120	29007676	29007795		0.00832988	0.00832988
Chr10	Mono-	(A)10	10	29042261	29042270		CCCAACAGAACATGCTAAAACA	57.417	GGGGAAGTTAATACGCGTTGT	58.65		500	29042164	29042663		0.000889183	0.00832988
Chr10	Di-	(TA)6	12	29046822	29046833		TGCAGAGAGTTTTAAGGACACA	57.584	TGTTCAATCGTCTTTCCGCA	58.128		294	29046641	29046934		0.00832988	0.00832988
Chr10	Hexa-	(TTTATT)4	24	29067187	29067210		CCGGAATCCTCAAGCGAAAT	58.332	AGAACTCTCACCCTCCCAGA	59.213		154	29067135	29067288		0.00832988	0.00832988
Chr10	Mono-	(T)10	10	29078240	29078249		CTTCGCCATCATCTGCAACA	58.911	CCTATGCTGGTGGGAGGTAG	58.948		435	29077901	29078335		0.00832988	0.00832988
Chr10	Tri-	(CAA)4	12	29086105	29086116		GAACTGGCTTGCCAATCCTC	59.186	GCGTGGAATGAGAGGCAATT	58.902		379	29085856	29086234		0.00832988	0.0028108
Chr10	Mono-	(A)10	10	29091048	29091057		AGAAAGGACTCCAATCGGCA	59.016	ACGCTTGAGATGGGTAATTGG	58.356		288	29090803	29091090		0.00832988	0.00832988
Chr10	Tri-	(TCA)4	12	29103444	29103455		CATGCCAGAGAAGAGTTGCG	59.274	CCACACCGTTTGCACTAACA	58.982		420	29103306	29103725		0.00832988	0.00832988
Chr10	Tri-	(ATC)8	24	29110667	29110690		GGTGATCTTGAGGCTGCATG	58.977	GCCCATACCGCTTGCTTTAA	58.9		378	29110572	29110949		0.00832988	0.00832988
Chr10	Mono-	(T)10	10	29121451	29121460		GCCCACTTGATGAACCGTTG	59.759	GGGCTTGTTCTGAAGTTTGC	57.86		436	29121065	29121500		0.00832988	0.000270038
Chr10	Tri-	(GAA)4	12	29152349	29152360		TTGCTCTGTTTCTGTTGCCT	57.943	CCTGACCCGACCCCTTATTT	59.083		167	29152329	29152495		0.00832988	0.00832988
Chr10	Tetra-	(ATTT)5	20	29204081	29204100		TGGGTCAATGAGGCTCACAT	59.006	GCCCACAACATGTCCTAAGC	59.189		303	29203895	29204197		0.00832988	0.0028108
Chr10	Mono-	(T)10	10	29206989	29206998		TGCAGTGTGAACAAACTCCG	58.986	CTGCAGAACAAAGGATGGACA	58.493		469	29206579	29207047		0.00832988	0.00832988
Chr10	Di-	(AT)10	20	29210364	29210383		CAATGGGTTTGTTTTGCTTCGA	58.548	ACTTGATTCGGTTGATGTCCAG	58.662		172	29210273	29210444		0.00832988	0.00832988
Chr10	Tri-	(TGG)4	12	29264376	29264387		TGGTTCAATATTCCCACTTGCA	58.228	TCAGCAACTCCCAACCTCTC	59.313		442	29264162	29264603		0.00832988	0.00832988
Chr10	Tri-	(AGA)4	12	29268945	29268956		ACTTGCTCACTCCAACGGTA	58.955	TCATCGTCATAGCCCCACTC	58.959		313	29268665	29268977		0.00832988	0.00832988
Chr10	Mono-	(A)10	10	29271609	29271618		GGTAAAAGTGACGGTGGCAG	59.128	CAACCACCCCAACCTTTCAG	58.96		371	29271299	29271669		0.00832988	0.00832988
Chr10	Mono-	(A)10	10	29277480	29277489		AAAAGTGGAAGAATTCAAGTCATCA	57.413	TCTAGCCTCTCCCTTCCGAT	59.146		487	29277452	29277938		0.00832988	0.0028108
Chr10	Tri-	(ATA)13	39	29280868	29280906		TTCACAACCAATCTGCCACG	59.049	TCGGGTTAGTGAGTTGAACCA	58.959		476	29280842	29281317		0.00832988	0.0028108
Chr10	Tri-	(ATA)14	42	29281054	29281095		TTCACAACCAATCTGCCACG	59.049	TCGGGTTAGTGAGTTGAACCA	58.959		476	29280842	29281317		0.00832988	0.00832988
Chr10	Di-	(AT)11	22	29302626	29302647		CAGCTAGTCCAGTTCAAACGG	58.931	ACGATTTTGTCTAAACGAGGTCT	58.12		409	29302334	29302742		0.00832988	0.00832988
Chr10	Di-	(TA)7	14	29319528	29319541		GTAAGGGATGGGTAGAGGCC	58.943	TGAACTTAGTGCGACAGGGT	58.955		306	29319386	29319691		0.0028108	0.00832988
Chr10	Tri-	(TCA)4	12	29359552	29359563		CTCAAGCAATGTGACGTGGT	58.771	TAGCTGCATGGGGATCTGAC	59.239		326	29359260	29359585		0.00832988	0.0028108
Chr10	Tri-	(CTG)4	12	29364229	29364240		ACCTAGACAGCCAGCAATCA	58.721	ACAGTTCAGAGAAAGGGAGCA	58.95		382	29364041	29364422		0.00832988	0.00832988
Chr10	Mono-	(T)10	10	29386532	29386541		AAACCCTTCCTTTGGCCCTA	58.837	TATCCCATTCACCATGCCCA	58.77		369	29386352	29386720		0.00832988	0.00832988
Chr10	C	(AC)10(AT)10	40	29445334	29445373		GCCTAACTCAACCCAAAGAACA	58.781	TTTTCGGCGATGCTTGTTCA	59.052		423	29445263	29445685		0.00832988	0.00832988
Chr10	Tri-	(AAG)4	12	29533345	29533356		TTCAATGGAACGTCATGCCC	58.827	TCACCCATCAAGAATACCTCATG	57.96		262	29533153	29533414		0.00832988	0.00832988
Chr10	Tri-	(CAA)4	12	29547235	29547246		TCGAATTAACCACCCGAACA	57.164	TGAGTCCGATTCCATGCTGT	59.095		497	29547084	29547580		0.00832988	0.00832988
Chr10	Tri-	(AAT)4	12	29558143	29558154		GCTAATATTCCACCGCCACC	58.764	TGTGAAATCCTGCTCCGACT	59.023		462	29557924	29558385		0.00832988	0.00832988
Chr10	Mono-	(G)10	10	29561410	29561419		ACCAGACCCCGTATGAAGTG	59.097	CCAAGTGCCAGCCAACAATA	58.744		400	29561260	29561659		0.0028108	0.00832988
Chr10	Tri-	(TTG)4	12	29599695	29599706		GGAAGGAGCCTACTGTCCAA	58.723	CATTAGCACCAACAGCAGCA	59.117		427	29599340	29599766		0.00832988	0.00832988
Chr10	Tri-	(TTG)4	12	29609810	29609821		GGCCTGCCCCTAGTTATTGA	59.156	AGACGTGGAGTGTGTTGGAA	59.172		222	29609761	29609982		0.000889183	0.021943
Chr10	Tri-	(TAA)4	12	29612519	29612530		CCTCCTCTCTCACACGTTCA	58.752	ACCTCCAACCATCGACATGT	59.016		423	29612314	29612736		0.00832988	0.00832988
Chr10	Tri-	(AAT)4	12	29621480	29621491		TTTTCCCTTGTTGGTGTGGC	59.173	CGTCAGCTGCCACGTTATTT	59.204		462	29621119	29621580		0.00832988	0.00832988
Chr10	Di-	(AT)16	32	29659411	29659442		AAAGTGGGATGGGATGGAGG	59.071	CCCGTTCCAAGTTATGTGGC	59.191		178	29659319	29659496		0.00832988	0.00832988
Chr10	Di-	(TC)6	12	29689474	29689485		AGGCTGCAGAAGGGTAATGT	59.005	TACCTTGAGTCGGCCATGTT	59.019		399	29689225	29689623		0.00832988	0.0028108
Chr10	Mono-	(T)10	10	29818517	29818526		TGAGCCATTCACGTTTAGCA	57.823	TGAGCCTGCTACTACGTCTG	58.904		489	29818490	29818978		0.00832988	0.00832988
Chr10	Di-	(AT)7	14	29849014	29849027		AAAGGTGGCCATCATAGGGG	59.442	AAATGCAGGGGAGGTCAAGA	58.924		434	29848960	29849393		0.0028108	0.000889183
Chr10	Tri-	(TAC)4	12	29892896	29892907		TATGTAATCGCCATGCCCCA	59.232	TCAGTGTCAGTTCAGTTGGGA	58.885		334	29892658	29892991		0.00832988	0.00832988
Chr10	Di-	(AT)8	16	29972556	29972571		AAGGAAGGGAGGGATATATGGT	57.473	GTTACTCGCATTGTCGTCGT	58.666		331	29972510	29972840		0.00832988	0.00832988
Chr10	Tri-	(ATT)5	15	30005772	30005786		TCGGGTCTTGACAATCAGCT	59.023	CAGTTGGGTCATCTACTGCA	57.232		345	30005736	30006080		0.00832988	0.00832988
Chr10	C	(A)10gaaaatttatg(T)10	31	30031875	30031905		TGTGTGTGTGTGTGTGTGTA	57.543	AGTTACAAAGCAGGCCAAGC	59.038		462	30031556	30032017		0.00832988	0.00832988
Chr10	Tetra-	(ATTG)4	16	30042583	30042598		CCACCCACTCAATCATCACG	58.627	TTGTCTTGTGCCCATCATGC	59.11		446	30042409	30042854		0.00832988	0.0028108
Chr10	Mono-	(T)10	10	30063695	30063704		GTCAGCTGGGCGATAAAACC	59.267	CAACACCTCACCTCTCACCT	58.948		384	30063490	30063873		0.00832988	0.000889183
Chr10	C	(T)11ggttatccttctttttctattttta(CATG)5	56	30072699	30072754		AATAATGTGCGCAGGTGTGT	58.466	TGAGTTTGAAGTTCCGGTCG	58.139		452	30072676	30073127		0.021943	0.00832988
Chr10	Tri-	(AAT)6	18	30077316	30077333		AGCCCTCGTAAATCCACACA	59.019	AAATCAGCGCGTTAGTGACT	57.92		262	30077120	30077381		0.00832988	0.00832988
Chr10	Tetra-	(AATA)5	20	30097230	30097249		CCCCATGATTTTGCCCTTGT	58.721	GGCGCGTACACCTAAACTAG	58.447		486	30096965	30097450		0.00832988	0.00832988
Chr10	Di-	(TA)8	16	30278228	30278243		ACGATTCCCTTTCCCGACAT	59.09	CCCGCCCATTCCAACCTATA	59.231		398	30278205	30278602		0.00832988	0.00832988
Chr10	Di-	(AT)7	14	30308615	30308628		TGGTCACAAGTCAACCGAGT	59.172	CCTGATGTCATTTCCAGGCAG	58.978		301	30308391	30308691		0.0028108	0.00832988
Chr10	Tri-	(CGT)4	12	30311835	30311846		GGCAATAACCAAGACATGCCT	58.897	TCACAACCGTCCGAACAAAC	58.992		287	30311812	30312098		0.00832988	0.00832988
Chr10	Di-	(GT)8	16	30318479	30318494		TGCTACATTCGCCTCTGTGA	59.105	ACGTTGGCTCAGTAGTTCCA	58.955		255	30318443	30318697		0.00832988	0.0028108
Chr10	Tri-	(GAA)4	12	30353847	30353858		ACCCACTATTCCGATCGTCC	58.962	ATCCATACCCCACATGACCC	58.851		458	30353632	30354089		0.000889183	0.00832988
Chr10	C	(T)11caactttaatttcacctttatatttaaa(T)10	49	30354840	30354888		CGAGTGGGCAGATTTATTGTGT	58.99	GCTGAAGTGCCAAAGGTTGT	59.253		413	30354707	30355119		0.0028108	0.00832988
Chr10	Mono-	(T)10	10	30365240	30365249		CGATTATCCCAAGTGGCGAC	58.782	GAGAGCTTTCCACCCACTCT	59.02		459	30365133	30365591		0.0028108	0.00832988
Chr10	Di-	(AT)9	18	30369608	30369625		AGGCAATTCATTCTGCTGTCC	58.902	AGGGGAGAATCAGGACACAC	58.72		324	30369445	30369768		0.00832988	0.00832988
Chr10	Mono-	(T)10	10	30457216	30457225		TGGCGACCAAAATCAAGCTT	58.673	TCGCCTTGAAGTGAAGCAAC	59.056		195	30457131	30457325		0.00832988	0.00832988
Chr10	Di-	(AT)15	30	30500488	30500517		CAAGGGATGTGCTGCTCAAA	58.75	ACGGTCCACTTGTACTCAGT	58.299		404	30500196	30500599		0.00832988	0.00832988
Chr10	Tri-	(TGT)5	15	30567536	30567550		AGGTAGTGGTATGGTCTGCG	58.888	CGTCACACATGTCTGGATGC	59.277		395	30567469	30567863		0.00832988	0.00832988
Chr10	Di-	(TA)12	24	30582173	30582196		ACTAACCTCCCTTGCTCCAG	58.72	CCCGTGCAAAACAACATTGG	58.784		378	30582007	30582384		0.00832988	0.00832988
Chr10	Tri-	(TAT)4	12	30592670	30592681		AGCACATGATTGGAGGAGGT	58.707	CATCATATGCCGACTGAGCT	57.548		212	30592589	30592800		0.00832988	0.00832988
Chr10	Mono-	(A)10	10	30596549	30596558		ATCCTGCCACGTGTATCTCC	59.247	GAATGAAGGCGGCTTTAGGG	58.975		353	30596324	30596676		0.0028108	0.00832988
Chr10	Mono-	(A)10	10	30659599	30659608		TGCATTAACCTCAACCCACG	58.471	GGGTAGTTTCAGTGGGAGCT	59.015		457	30659493	30659949		0.00832988	0.00832988
Chr10	Tri-	(AAT)4	12	30683011	30683022		AGGGCTTAAAACTCATGCAAACT	59.102	TCCTTTTGCCCAAACCTTGA	57.833		285	30682803	30683087		0.00832988	0.0028108
Chr10	Tetra-	(GGTG)4	16	30689883	30689898		TTAGGTGTTGACGGCTAGGG	59.1	CCATATGTCCTGTCGTTTGGG	58.711		370	30689583	30689952		0.00832988	0.00832988
Chr10	Di-	(TG)7	14	30692029	30692042		ACAGTAATCAGGGGCACACA	58.936	CCCACTACCCCACTCTCATG	59.167		385	30691892	30692276		0.00832988	0.00832988
Chr10	C	(GAT)4gaaaaaataggtctc(CT)11	49	30701494	30701542		TTTAGGGTGTGTGGGTGTGT	59.08	ACCCCACATTTCTTTTCCGC	59.034		220	30701416	30701635		0.00832988	0.00832988
Chr10	Di-	(TA)6	12	30766090	30766101		TGCTGGGCTCTGATACCATT	58.784	TGTATGCCATGTGTGTGTGC	59.12		383	30765800	30766182		0.00832988	0.0028108
Chr10	Di-	(AT)20	40	30774849	30774888		TGCACCCGGTAAGTTCAGAA	59.24	CGCAAGGTTTGAACTCTGACA	59.06		311	30774730	30775040		0.0028108	0.00832988
Chr10	Di-	(AC)7	14	31017337	31017350		TCTGTTCTGTTCATCTGTTGCA	58.192	TCAAGTTCTTCGTCGTCCCA	58.966		469	31017165	31017633		0.000889183	0.000889183
Chr10	Di-	(AT)12	24	31049594	31049617		CTCAGGGATAAGGGATGGCA	58.562	ATTAGGTGGTTCGAGTCCCC	58.799		375	31049509	31049883		0.00832988	0.00832988
Chr10	Di-	(AT)15	30	31058075	31058104		CACACCACATTCAAAGTCCCA	58.694	CTTTCTCCGGTACTGTGGCT	59.391		318	31057915	31058232		0.000889183	0.00832988
Chr10	Mono-	(A)10	10	31070878	31070887		CTACTGGCTCGGTGTTGTTG	58.852	GGGGTACTAACTGGACGCTT	59.1		497	31070502	31070998		0.00832988	0.00832988
Chr10	Tri-	(CAA)4	12	31074303	31074314		CAAGTCAAGTGGGAAAGGCC	59.038	CTGGTTGAGGCTAGTTTGGC	58.831		395	31074155	31074549		0.00832988	0.000889183
Chr10	Mono-	(A)10	10	31076150	31076159		AAGGGTGTGCTTGGTGACTA	58.863	TCGGGGTGAGAAGTACTTATGA	58.028		366	31075894	31076259		0.000270038	0.00832988
Chr10	Mono-	(T)10	10	31085613	31085622		ATCGGGATAAGATGGGAGCG	59.102	GACTCCCAGCTCAAGAAAATCA	58.321		480	31085179	31085658		0.00832988	0.00832988
Chr10	Mono-	(A)10	10	31089365	31089374		AAGGCTGTTTCCGAAAGACC	58.394	CATGTTTGGGACCGGTCAAG	59.119		300	31089248	31089547		0.00832988	0.00832988
Chr10	Tri-	(ATG)4	12	31132531	31132542		AAGACAAGAAATACAATCACAGCA	57.117	TGGATCATGGATGGTTGGTGA	59.078		265	31132470	31132734		0.00832988	0.00832988
Chr10	Tri-	(TGA)4	12	31135702	31135713		CGGGTATCACGCCGGTAAAA	60.46	AACTAGAGCCGAGGTTGTGT	58.661		497	31135592	31136088		0.00832988	0.0028108
Chr10	Tri-	(ATT)5	15	31151757	31151771		TGTTCTAGCTTATGTGAACGAACC	59.073	GGGATGAACACCAGTAGTTGC	58.915		343	31151591	31151933		0.00832988	0.00832988
Chr10	C	(AT)6tattg(AT)12	41	31192969	31193009		TTTTAGGGCACTTCACACTTTTAA	57.223	TGATGATCAACGCCACAAGA	57.529		150	31192898	31193047		0.000270038	0.00832988
Chr10	Tri-	(CAA)8	24	31198282	31198305		CCCCGCTCAAAGTTGTTCAA	58.971	TGCGTACATCTTACCTCCCC	58.883		487	31197869	31198355		0.00832988	0.00832988
Chr10	Mono-	(T)10	10	31203150	31203159		AGTTCACCTACCATGCTCCG	59.463	TGTCCAAACCCTTTCCTCCA	58.773		365	31202906	31203270		0.00832988	0.00832988
Chr10	Tri-	(TCA)4	12	31291680	31291691		CGTTGCCAGGTTCGACTATG	59.001	TGGCATAGTCCTTGGCTGAA	59.009		401	31291380	31291780		0.0028108	0.0028108
Chr10	Di-	(AT)7	14	31309618	31309631		CTCTTTCTATTCTTACCATTGCTGT	57.144	TGAGACACATACCACCTAATTATGA	57.331		481	31309399	31309879		0.000889183	0.00832988
Chr10	Mono-	(T)10	10	31311505	31311514		CCACTCCCTTTCTATCCAATGC	58.782	TCGGTGCTTACATATCGCCT	58.963		339	31311329	31311667		0.00832988	0.00832988
Chr10	Tri-	(ATT)5	15	31388318	31388332		AACTGAAGAGGCTGACGACA	58.959	CCTAGATCCCATAACTCGGGT	58.109		428	31388163	31388590		0.00832988	0.00832988
Chr10	C	(ATT)4aa(TAT)6	32	31496643	31496674		TGAAAGGAGAGGGGCTGAAG	59.013	TGAACTCCGGTGTGAGTTGA	58.884		485	31496281	31496765		0.00832988	0.00832988
Chr10	Tri-	(TCT)4	12	31511005	31511016		AACGCACGCTTGAGAAGATC	58.928	GCTAGGCTACATCCACCACT	58.876		386	31510684	31511069		0.00832988	0.00832988
Chr10	Tri-	(ATT)4	12	31511824	31511835		TGAGCGCAACACCAAAATCA	58.972	TATTGTGATTGCCCTCCGGT	59.084		315	31511802	31512116		0.00832988	0.00832988
Chr10	Mono-	(A)10	10	31517649	31517658		CTATACCACCCCATCCCCAC	58.935	GATGACAACGACGACAACCA	58.506		399	31517442	31517840		0.00832988	0.00832988
Chr10	Di-	(TG)11	22	31519113	31519134		CCACCTACATTCACCACCCT	59.008	ACCTCGCCTTGTATACTCCG	58.97		359	31518947	31519305		0.00832988	0.000889183
Chr10	Tri-	(TTC)5	15	31526825	31526839		CGACAACCTGCTTTGACAGT	58.7	TGTGCAACTTTAACGTGTTCAA	57.579		322	31526599	31526920		0.0028108	0.00832988
Chr10	Tri-	(TTA)4	12	31542824	31542835		CTAAGGAAGTTGTAACCGGCG	59.002	GTTCCAGCGTTTTCCATCCA	58.756		363	31542632	31542994		7.97303e-05	0.00832988
Chr10	Tri-	(ATA)7	21	31594917	31594937		TCTCTCGTCCTCCAACAAGT	58.003	TGACTTGGTGGGATTGACAGT	59.226		409	31594752	31595160		0.00832988	0.000270038
Chr10	Tri-	(CAA)4	12	31642625	31642636		GCACCAGAATCCACAAACCT	58.379	TTTTGCTCCCGATGGTGTTG	59.042		406	31642539	31642944		0.0028108	0.00832988
Chr10	Mono-	(A)10	10	31647941	31647950		GTGCTTTGAGACATGACACCA	58.779	AACTCACCACCACCACCTAC	59.237		472	31647856	31648327		0.00832988	0.00832988
Chr10	Mono-	(A)10	10	31653047	31653056		AGCTGCAATTATTATGAGAATGTGT	57.422	ACCAACTTCAGCCCTTTCCT	59.146		318	31652791	31653108		0.0028108	0.00832988
Chr10	Tri-	(CCA)4	12	31668156	31668167		TGAGAGTGTTGTTCAGGTGTG	58.095	ATCATGGGTGGAGAAGGCAG	59.45		464	31667829	31668292		0.00832988	0.00832988
Chr10	Mono-	(A)10	10	31704851	31704860		ATAACATGGGCTGGTTCCGA	59.084	TTCTTCACCCTTGCCCTTCT	58.851		487	31704603	31705089		0.000889183	0.000889183
Chr10	Mono-	(A)10	10	31706561	31706570		AGGAAGCTAGTATACAGGGTCA	57.462	GCAAAATGATAACTCGGAGGGG	59.381		462	31706495	31706956		0.000889183	0.000889183
Chr10	Di-	(CT)8	16	31764975	31764990		ACCTGTTCCCTTGCTCCTAC	59.015	GTAGAGGTGAGGGTGTTGCT	59.023		496	31764816	31765311		0.00832988	0.00832988
Chr10	Mono-	(A)10	10	31779508	31779517		TGGACACACATCAGACAAGTT	57.441	GGCAAAGATTGAGTGTGGGG	59.109		469	31779458	31779926		0.00832988	0.00832988
Chr10	Tri-	(AAT)4	12	31804544	31804555		CAAATGGCCCCAAAAGGTGA	58.945	TTCAATGATTGGCACCGGAG	58.537		461	31804265	31804725		0.00832988	0.00832988
Chr10	Di-	(TA)7	14	31892574	31892587		CCCAACCTGTGACCCTAGTT	58.935	GAATTCTTGCCAGCTGAGGG	58.899		221	31892478	31892698		0.00832988	0.00832988
Chr10	Mono-	(T)10	10	31926530	31926539		CGAATACCATAGGCTTGCCC	58.476	ACAATGAACCTGTTGTGGCC	58.96		433	31926288	31926720		0.00832988	0.00832988
Chr10	Tri-	(AAG)4	12	31945180	31945191		ACTCATCTCACACCAGCACA	58.949	ACACCTCCTCATCCATTGCA	59.006		157	31945117	31945273		0.00832988	0.00832988
Chr10	Mono-	(A)10	10	32003330	32003339		TCCACACAAGAACTCAACAATCC	59.117	ACTGTGCAGGTAAGAGGTGT	58.575		469	32003133	32003601		0.00832988	0.0028108
Chr10	Tri-	(TGT)4	12	32024940	32024951		ATCTTACCCTCCCCAGACCT	58.972	CCCATCTAAGGCATTTGGGG	58.292		326	32024896	32025221		0.00832988	0.00832988
Chr10	C	(AT)9(GT)7	32	32114601	32114632		TCAGGTCACAATCGCACCTA	58.738	GGATTCGACCCCAACCTAGT	58.799		281	32114479	32114759		0.00832988	0.000270038
Chr10	Mono-	(A)10	10	32170410	32170419		AGAACGCACCAACTGTAGGA	58.955	TTCCAGCTTATGTGAGTCAGTT	57.376		233	32170222	32170454		0.00832988	0.00832988
Chr10	Tri-	(ATG)4	12	32196718	32196729		TCTCCCAGCGTATGTGTGTT	59.026	TGGAGCCCACATCCAAAGAT	58.998		352	32196455	32196806		0.00832988	0.00832988
Chr10	Mono-	(A)10	10	32383889	32383898		AATAAAGGTTGAGGCAAAGGAAAA	57.507	TGCCCTCTACACCTTGAATGT	59.015		444	32383718	32384161		0.00832988	0.00832988
Chr10	Mono-	(T)10	10	32417517	32417526		AGCTATTTCTACTGGGGAGTCA	58.004	TGGAGAGATGGAGAAATAGAATCGA	58.929		367	32417490	32417856		0.0028108	0.00832988
Chr10	Mono-	(A)10	10	32433945	32433954		TGCACAGTGGCAATGTTTGA	58.89	CAATCCCCTTTGCAGTCACA	58.38		448	32433557	32434004		0.00832988	0.00832988
Chr10	Tri-	(ACA)4	12	32447081	32447092		ATGGGCTTCAACTCCACTGA	58.933	TCACCGGAGTTGTCATCAGA	58.372		150	32447009	32447158		0.00832988	0.00832988
Chr10	Mono-	(A)10	10	32449764	32449773		AGGTTCATTCCACACACCCA	59.15	GAGCACCACCGTTTGACTAT	57.905		474	32449354	32449827		0.00832988	0.000889183
Chr10	Tri-	(ATA)4	12	32450044	32450055		TAGTCAAACGGTGGTGCTCC	59.966	AGGCCTGTCAATAGTCAAATCA	57.425		381	32449809	32450189		0.00832988	2.01779e-05
Chr10	Mono-	(A)10	10	32454046	32454055		CGTGATGCCATGGAGAATTCT	58.431	TCGACCACTTTGATGATTAACGA	58.188		255	32453890	32454144		0.00832988	0.00832988
Chr10	Mono-	(A)10	10	32459855	32459864		CCGTTTGTGCAAGAGTAGCA	58.774	GCTACGCCTTTGTCATACCA	57.981		185	32459751	32459935		0.00832988	0.0028108
Chr10	C	(TC)6(TA)7	26	32461329	32461354		ATGTCTCCCTCTCGGTCTCT	59.077	TTGGCTAGCTTTTGACTACGT	57.604		301	32461308	32461608		0.00832988	0.00832988
Chr10	C	(CAT)12(ATC)6	54	32469774	32469827		CAACATTGAATTGCATGTCCAGT	58.438	TCACATCATTAGGCACACTTGG	58.654		205	32469749	32469953		0.00832988	0.0028108
Chr10	Tri-	(CTG)4	12	32479024	32479035		ACCCCGGATGCTATACAGTG	58.951	AGCACGAGATCTAGAGCACC	58.971		404	32478672	32479075		0.00832988	0.000889183
Chr10	Tri-	(TGT)4	12	32502293	32502304		GGGCAGCACACATTTCTTCT	58.749	TCGGTAAACATCTGGAAAGCC	58.293		481	32501904	32502384		0.00832988	0.00832988
Chr10	Tri-	(ATC)5	15	32575645	32575659		ACCATAATGTTGCCTCCCCA	58.993	GCTGCTCAAGTCCAACAACA	58.976		457	32575389	32575845		0.00832988	0.00832988
Chr10	Tri-	(CTT)7	21	32594218	32594238		TCAGCCTTCTTTCTCGCACT	59.318	GATCCCTTTCAAGCCTTGCC	59.18		340	32594132	32594471		0.00832988	0.00832988
Chr10	Di-	(GA)9	18	32610272	32610289		GGAGGATGTAGCTCCCAGAC	58.955	CCTTGTGACCCTAGCTGAGT	58.729		400	32609946	32610345		0.00832988	0.00832988
Chr10	Di-	(AG)6	12	32615521	32615532		TCCCTTAGAGCTGAGCGAAG	58.893	GGTTACCGCCCTCAGACATA	58.883		342	32615256	32615597		0.00832988	0.00832988
Chr10	Tri-	(TAA)4	12	32761669	32761680		TATGCCGCACAAGAACTGAC	58.561	AAGGATTTGCACCGGAGTTG	58.752		395	32761363	32761757		0.000270038	0.00832988
Chr10	Di-	(AT)6	12	32803071	32803082		TTAGCTCAAGACCCACCAAC	57.439	CGACTCCCTCCTAATGACCC	58.959		188	32803051	32803238		0.0028108	0.00832988
Chr10	Tri-	(GAT)4	12	32850495	32850506		CATGACGCCCTCTCGATTTC	58.787	GCAGCTATCGTCATCTTCGC	59.219		244	32850367	32850610		0.00832988	0.00832988
Chr10	Di-	(AT)7	14	32893028	32893041		GGTTACATGCATTGAGGCCC	59.253	TGACTCGCTAGCTGATCTCG	59.059		367	32892885	32893251		0.00832988	0.0028108
Chr10	Mono-	(A)10	10	32906704	32906713		CGATTGAGACGCATGCATCA	59.068	TGCCTATTTCCTCCATCTGCT	58.87		421	32906437	32906857		0.000889183	0.0028108
Chr10	Mono-	(A)10	10	32921118	32921127		AACATCATTTGCCCTCCACA	57.693	TGCTTAAAGAAAACGTGCAGGA	59.054		148	32921004	32921151		0.00832988	0.0028108
Chr10	Mono-	(T)10	10	32922971	32922980		TCGCATTAAGAGCTGGGTCA	59.098	CCGTCTGCCAATGAAAATTCC	58.12		351	32922938	32923288		0.00832988	0.000889183
Chr10	C	(AT)12(GA)7	38	32935881	32935918		ACATATGTTAGGCCCGTGTTG	58.361	TCCCTCGATACGGCACATAC	59.043		292	32935839	32936130		0.00832988	0.000889183
Chr10	Tri-	(CCA)5	15	32966164	32966178		CCGCTCCACCTATTTGCATC	59.053	TTCTTCTCCTCCTGCTGCTC	59.099		482	32966026	32966507		0.00832988	0.00832988
Chr10	Di-	(TA)6	12	32975834	32975845		TTCTGCTGCTTCAATCGTGA	57.832	TGGTGCTTCTTGATTTCTCTACA	57.772		226	32975733	32975958		0.00832988	0.00832988
Chr10	Mono-	(A)10	10	32984710	32984719		TCGAAGCGACAGGTCAGAAA	59.328	AAGCTGCGTGAAATGATGGG	59.187		399	32984641	32985039		0.00832988	0.00832988
Chr10	Tri-	(TAA)4	12	32999665	32999676		ACAGTGCTTACGACCCTGAA	58.955	GTTCAGATGTACGGGCTCCT	59.175		398	32999589	32999986		0.00832988	0.0028108
Chr10	Tri-	(ATA)4	12	33079496	33079507		GGTGCACTTCTCCACTGCTA	59.678	GGTGGATTTTGCAATGACCCT	59.098		484	33079358	33079841		0.00832988	0.00832988
Chr10	Tri-	(ATA)4	12	33089297	33089308		CTTCTTCGCCGCTTTCTTGT	59.132	TCAGTTCAATTTTCGGGCGG	59.122		386	33089149	33089534		0.00832988	0.00832988
Chr10	Tetra-	(TATT)4	16	33106510	33106525		GCACCCTCCGAGATTATGGA	58.951	GATCCAACGCTGATGTGCAT	58.98		146	33106401	33106546		0.000889183	0.0028108
Chr10	Di-	(TA)13	26	33129319	33129344		GAGGGAAAAGGGTACTCTCTCA	58.558	TGCCAACTATTCTGAGACGGA	58.824		395	33129240	33129634		2.01779e-05	0.00832988
Chr10	Penta-	(AGAAA)4	20	33135247	33135266		TGAAGAGGTAATCAAAATCACCTCT	57.979	GGAGTTGGACGAGAGAGCTT	59.108		330	33135207	33135536		0.00832988	0.021943
Chr10	Mono-	(A)10	10	33137617	33137626		AAGGGTGAGGTGAGTTGGAG	58.94	GCCTAATAGCCTGGGACCTT	58.859		225	33137585	33137809		0.00832988	0.00832988
Chr10	Tri-	(ATG)4	12	33180702	33180713		TGGCAAGGATAGGACGACTC	58.888	ATATGCAGCCCACATCCGAA	59.526		437	33180357	33180793		0.00832988	0.0028108
Chr10	Tri-	(AAT)4	12	33212948	33212959		CACCAGCTTTATCGTGTCTGA	58.04	TCTCCGATTGATTCAAACCACA	57.985		444	33212681	33213124		0.00832988	0.00832988
Chr10	Tri-	(TAA)4	12	33243610	33243621		ACAAATGATTTATGTGATGCAACAG	57.178	CGCAACTGTTCACCTCCATT	58.762		200	33243525	33243724		0.00832988	0.00832988
Chr10	C	(CT)7(AT)8cta(TC)10	53	33258223	33258275		ACACTCTCTCTCTCACACACA	58.062	ACGGGCGAGACATATACAGT	58.311		500	33258202	33258701		0.00832988	0.00832988
Chr10	C	(T)25aaatcttgtgaaa(T)20	58	33283463	33283520		GTGAACGGAACCTTTGGCTT	58.97	AGACTTTTGTGGCTCCGAGA	58.951		469	33283177	33283645		0.00832988	0.00832988
Chr10	Tetra-	(ATTT)5	20	33319741	33319760		CCACACAAAGAGGGGCAAAA	58.881	GGAAGGAAATAAGGGAGGGAAT	57.184		500	33319357	33319856		0.00832988	0.00832988
Chr10	Di-	(TC)6	12	33320712	33320723		GTCGCCAATCATCACTTCCC	58.983	TGCGTGTGGTGGTAATTTGG	59.045		287	33320512	33320798		0.00832988	0.00832988
Chr10	Di-	(TA)10	20	33361141	33361160		TTCAGCCTATCGGACAGACC	58.888	GCCTCCAATTAAGTTCACCCA	58.197		219	33360988	33361206		0.0028108	0.00832988
Chr10	Tri-	(TAA)4	12	33395172	33395183		GGAGAAGACCACCGAATCAG	57.698	ACCCTTCCATCCACCTATTTG	57.33		348	33394954	33395301		0.00832988	0.00832988
Chr10	Tetra-	(ATAA)4	16	33398326	33398341		AGCGCTCTCCCTATGAAACA	58.805	AGCGGGTTGGGGAGATAAAA	59.003		188	33398229	33398416		7.97303e-05	0.00832988
Chr10	Mono-	(A)10	10	33437759	33437768		TGGCCATAGTTACGGATGGA	58.204	TGCCCCTCTACTGTGATACC	58.21		489	33437731	33438219		0.00832988	0.00832988
Chr10	Tri-	(AGC)4	12	33464980	33464991		CAGGGTGTTTCTCATGGTGC	59.116	CAGGAGCTGCAAATTCCCAG	59.184		385	33464910	33465294		0.00832988	0.0028108
Chr10	Mono-	(A)10	10	33572076	33572085		ACCCCAAATTCGTGTGACTT	57.642	GATCGAGGGTCATGGGTCAA	59.169		205	33571918	33572122		0.00832988	0.00832988
Chr10	Mono-	(T)10	10	33584626	33584635		TGGCCAAACTCCTCAACTTG	58.309	ACTGAGAATTCGATGGGCCT	58.792		489	33584523	33585011		7.97303e-05	0.000270038
Chr10	Tri-	(CCT)5	15	33605326	33605340		ACAGGTGACCGGGAATATGG	59.163	CCCAAGCTATCCACTGAGCT	59.164		341	33605100	33605440		0.00832988	0.00832988
Chr10	Tri-	(ATT)4	12	33640570	33640581		GACCCCAACCCATAGTGTGA	59.011	GGACTCGACCACCTGATCAT	58.885		491	33640150	33640640		0.00832988	0.00832988
Chr10	Tri-	(TTC)4	12	33651920	33651931		TTCTTGCTCCTAGGGTATCTACT	57.595	GGGCAGGATATAGGTCAAAACA	57.835		497	33651683	33652179		0.00832988	0.00832988
Chr10	Tri-	(TGT)4	12	33703327	33703338		GTATCTATCCCGAGCCGAGG	58.904	GGCATATTGAGATGTGTTTTGTCA	58.047		372	33703208	33703579		0.00832988	0.000270038
Chr10	Di-	(TA)22	44	33705685	33705728		CAATGCCGGTCCCTCAAAAT	58.815	AGCTTACCTGACCTTTCACTATT	57.236		183	33705646	33705828		0.00832988	0.00832988
Chr10	Di-	(TA)6	12	33716417	33716428		GACAAGTGCCATCATGACCC	58.902	ACCTTAGTTGCAACCGTCCT	59.237		110	33716354	33716463		0.00832988	0.00832988
Chr10	Tri-	(ATT)4	12	33716990	33717001		GGGCGTGATGGAGTTTGAAA	58.756	TTCGCCTCTGACTGCATACA	59.105		359	33716818	33717176		0.00832988	0.00832988
Chr10	Mono-	(A)10	10	33718733	33718742		ATTGAAGAAGCAGCAACCGG	59.116	GCTGGCACGTGTCAATAGAA	58.561		336	33718447	33718782		0.00832988	0.00832988
Chr10	Tri-	(CAA)4	12	33776070	33776081		TGCATTCATGTTCGCTTGCT	59.117	ACAGGAAACGAAGGGGAAAA	57.259		374	33775791	33776164		0.00832988	0.0028108
Chr10	Mono-	(T)10	10	33776889	33776898		GCGACAAGTACCATCAACCC	58.916	AGGTTTGGGATGGCAAAAGTC	59.029		457	33776508	33776964		0.00832988	0.00832988
Chr10	Mono-	(T)10	10	33886230	33886239		ACATTCAGACTGGGTGTGGT	58.86	TGTGCACCTCAACTCAGACA	59.17		197	33886172	33886368		0.00832988	0.00832988
Chr10	Tri-	(TTC)4	12	33890804	33890815		GTAGATGTGGGTTTGGGTGC	58.826	TACACGATCACTGCCTAGCC	59.255		484	33890599	33891082		0.00832988	0.00832988
Chr10	Di-	(AT)14	28	33938534	33938561		TGATTTGGTGCTCGTGTCAC	58.774	TAGCTCTGGTGCCTACATCG	58.967		402	33938307	33938708		0.00832988	0.0028108
Chr10	Mono-	(A)10	10	33950138	33950147		GAAGGGACGAGATTTGCACC	58.912	ACTGTGTCTGATGCATTCTGG	58.292		433	33949900	33950332		0.000270038	0.000889183
Chr10	Di-	(TA)7	14	33952444	33952457		GTCTGGCATATGTAACTTGTGCT	59.059	ACCGACGAATGATAAAAGTGGT	58.066		454	33952322	33952775		0.00832988	0.00832988
Chr10	Tri-	(GGT)4	12	34024612	34024623		AGGTTTCTTCTGCATCACCA	57.043	GGTTGGGAAAATACAGCAGGT	58.475		483	34024387	34024869		0.00832988	0.00832988
Chr10	Tri-	(ATA)4	12	34154222	34154233		ACAAGCTTGGGGTTTTAATCCA	58.418	CTGGTATGGGACGGCTACAT	58.951		311	34154077	34154387		0.00832988	0.00832988
Chr10	Mono-	(A)10	10	34180467	34180476		TCATGGCCACTGAGCTATCA	58.501	AAGTTGCCTGGCCTACTCAT	59.005		365	34180372	34180736		0.00832988	0.00832988
Chr10	Tri-	(TCT)4	12	34186372	34186383		TTACTCGTGGCCTTCTTCCC	59.388	ATTGCAGTCATAGCCGTTGG	58.617		355	34186060	34186414		0.00832988	0.00832988
Chr10	Tri-	(CTT)4	12	34186620	34186631		CCAACGGCTATGACTGCAAT	58.617	GGTTGCAATCAGGGAGGAGA	59.379		451	34186395	34186845		0.00832988	0.0028108
Chr10	Mono-	(A)10	10	34190945	34190954		TTTCATCCCCTCTCCAGTGG	58.711	TTGGTAGGTTTCAAGTGCTCA	57.431		483	34190769	34191251		0.0028108	0.00832988
Chr10	Di-	(AT)10	20	34250183	34250202		GGCACAAGAACGAAAGGAGT	58.406	CATTTCCGCTCCTTATGGCC	59.046		336	34249889	34250224		0.0028108	0.00832988
Chr10	Tri-	(TAT)4	12	34284468	34284479		CCATCCCTACCACCAACCAT	59.074	AATTTGGCTGACTTCGGAGC	58.831		271	34284261	34284531		0.00832988	0.00832988
Chr10	Di-	(AG)7	14	34300784	34300797		TGGGACGACGAAGAACTCAA	58.966	TCAACACAACCCTCACTCCT	58.493		207	34300628	34300834		0.00832988	0.00832988
Chr10	Tetra-	(TCTT)4	16	34306690	34306705		AGCAGCAATCCTCTTCCACT	59.01	AATGACAATGGAGCGACTGT	57.52		388	34306530	34306917		0.00832988	0.00832988
Chr10	Tri-	(TCA)4	12	34367407	34367418		ACGCCTTATAAAACCCTTTCCG	58.988	ATATCCCACAACGGTAGCCC	59.237		421	34367243	34367663		0.00832988	0.0028108
Chr10	Di-	(TA)11	22	34403888	34403909		TCTCACGCTCATGTACCCTT	58.443	TTGGTTCTTTGGGTGGCAAG	58.881		242	34403709	34403950		0.00832988	0.0028108
Chr10	Mono-	(A)10	10	34405090	34405099		CTCCTCGGTTTTGTGGTGTG	59.056	ACCATTGCAGGAGGATGAAGT	59.362		454	34404848	34405301		2.01779e-05	0.00832988
Chr10	Di-	(TA)11	22	34449983	34450004		AGGCTCGGCTAGGTATTTGG	59.241	AAGGCGAAGGAATGACTATACAA	57.647		390	34449674	34450063		0.00832988	0.000889183
Chr10	Mono-	(A)10	10	34451413	34451422		GTGGGTGATCTTTTCGTGCA	58.765	GCGAATTCAGAAAAGATGACGG	58.326		441	34451271	34451711		0.00832988	0.000889183
Chr10	Di-	(TA)12	24	34453374	34453397		TAAACCACCACACCAACCCT	59.072	CCTCAAACCGACCCATGAAC	58.835		244	34453348	34453591		0.00832988	0.0028108
Chr10	Di-	(CA)8	16	34461293	34461308		CATTGAGCGTGTGAGAGTGT	58.212	TGTCTCTCTCCCTCTCTCGA	58.426		281	34461163	34461443		0.0028108	0.00832988
Chr10	Tri-	(AAG)4	12	34516987	34516998		TGTTGGGGTATTGCAGCAAC	59.035	TTTCTGACCCTACTGCTGCA	58.944		380	34516878	34517257		0.00832988	0.00832988
Chr10	Tri-	(CTC)4	12	34527726	34527737		CATGCTTTGACTCAGGCTCC	58.907	CACCCAAAGAAAAGAGCCCC	59.031		275	34527623	34527897		0.00832988	0.00832988
Chr10	Tri-	(AGA)4	12	34559090	34559101		CACAATCCCCTCCGACTTCT	59.095	GGGTGTGTAGGCCTCTTTGA	59.309		280	34558864	34559143		0.00832988	0.00832988
Chr10	Tri-	(ATA)5	15	34573332	34573346		AAAGGAAGGAAGGGAGGGAT	57.615	TTAGGCGTTTGTTAGCGGTG	58.85		375	34573051	34573425		0.00832988	0.00832988
Chr10	Tri-	(CTT)4	12	34594493	34594504		CTCGCATCGTCGCATAATGT	58.868	ATGAAGGAGCAGCGGAAGAT	59.164		498	34594258	34594755		0.00832988	0.0028108
Chr10	Di-	(AT)13	26	34639042	34639067		CGATGCTGTGTGGGGAAAAT	58.823	TCACTAAGCATGTCACAACCT	57.23		459	34638790	34639248		0.00832988	0.00832988
Chr10	C	(TA)7g(ATGT)5	35	34640967	34641001		TGAATGGTTGGGGTCATCGA	59.012	CGCACCACTTCACTACGAAC	59.218		432	34640769	34641200		0.00832988	0.00832988
Chr10	Tri-	(GAA)5	15	34702517	34702531		TCGGTGAGAGCCTTTCGATT	59.104	AGCAGCTACATCTTCCCCAT	58.484		466	34702366	34702831		0.00832988	0.00832988
Chr10	C	(A)11gattg(A)10	26	34721380	34721405		CTTCCCACCCTACACACACT	58.943	TGTGTCTCGGAAAACTCAAACA	58.399		285	34721182	34721466		0.00832988	0.00832988
Chr10	Tri-	(TGT)4	12	34725616	34725627		TCGGGTTTGAGGTCGATTCA	59.029	TCGTTCGGAGGACTTGTGTT	59.252		188	34725470	34725657		0.0028108	0.00832988
Chr10	Tri-	(ACC)7	21	34794801	34794821		CACCACGATGACCACAACAC	59.414	GGTCTGGCTCTTTCTCTCTCA	58.825		423	34794780	34795202		0.000889183	0.00832988
Chr10	Mono-	(T)10	10	34820830	34820839		ATCCATTGGTTTTCGGCGAG	58.905	AGCACTTACACAACACTCACAC	59.064		318	34820573	34820890		0.00832988	0.00832988
Chr10	Mono-	(T)10	10	34865618	34865627		TGACGGAGATATCATAACCACGT	59.113	CAAGCGCGAACTATAAAATGCA	58.32		466	34865343	34865808		0.00832988	0.00832988
Chr10	Tri-	(CAT)4	12	34884696	34884707		GAAATGACCGTCACCCCATG	58.905	CTCACCAGCGTCACATCTTG	58.926		273	34884661	34884933		0.00832988	0.00832988
Chr10	Tri-	(TTG)4	12	34885954	34885965		GCGTACATCTTATCCTCCCCA	59.032	CATGTGATGAGGTGCTTGCT	58.539		462	34885905	34886366		0.000889183	0.000270038
Chr10	Di-	(TC)7	14	34896984	34896997		ACAAATCAACCCATGCAAATCA	57.379	CACCACAACCACAAACACCA	59.109		450	34896911	34897360		0.00832988	0.00832988
Chr10	Tetra-	(AACA)4	16	34908018	34908033		ACCACCCTTCAAAGTCACCA	59.077	ACTTCTGAGGCCATGTGTGA	58.941		318	34907801	34908118		0.00832988	0.000889183
Chr10	Mono-	(T)10	10	34952716	34952725		GTAGACTAGGCTTGCACCCA	59.097	GATTTGATCATGGCGGTGAAT	57.004		289	34952555	34952843		0.000889183	0.00832988
Chr10	Di-	(TA)8	16	34973421	34973436		TGAAGCTCTCATGGGTCCTAC	58.889	AGGGAGAGTGCGTGTGTAAA	58.955		394	34973063	34973456		0.00832988	0.00832988
Chr10	Tri-	(AAC)4	12	35083703	35083714		TCGCAGTAGTAGTGTTGTACCA	58.852	TGCCAGCAGATCCAAAATGC	59.467		498	35083679	35084176		0.00832988	0.000889183
Chr10	Tri-	(ATC)5	15	35086427	35086441		GAGCGAGGGATGTGTAGGTT	59.175	GTGCAACACTACAAGTTTCACT	57.384		478	35086224	35086701		0.00832988	0.000889183
Chr10	Di-	(AT)7	14	35092937	35092950		GAACAAGTGGGGAATGCTGG	59.109	TCCACAGTAACATTTCAAGGGA	57.284		478	35092778	35093255		0.00832988	0.00832988
Chr10	Tri-	(ATC)4	12	35094499	35094510		TGAAAGTAGACGGGATGGGA	57.759	CCACAAACCAACCAAGAAGC	57.776		290	35094410	35094699		0.00832988	0.00832988
Chr10	Di-	(TG)9	18	35095544	35095561		TTGGTTCGTGACAGTAGGCT	58.955	AAGTCTTCACGGCTGCCTAT	59.095		226	35095477	35095702		0.00832988	0.00832988
Chr10	Di-	(AT)9	18	35257620	35257637		GCTGCTGACTGAATTTGGCT	59.113	AGAGAGGGGTATGTTGGTTAGA	57.652		472	35257366	35257837		0.00832988	0.00832988
Chr10	Tri-	(AGG)5	15	35283322	35283336		AGGCTTCGAGAACTTGAGCT	59.027	AGCACTAGGAGTCAAGGCAT	58.422		348	35283124	35283471		0.00832988	0.0028108
Chr10	Di-	(AT)6	12	35440467	35440478		ACCGACATTCATCTACGACCT	58.624	TGCATATCTAGATTGGTGGATGT	57.169		229	35440335	35440563		0.0028108	0.0028108
Chr10	Tri-	(TCA)4	12	35451659	35451670		TGTCACAGTAGCCGAAGAGT	58.383	AGCCATAGTCATACCCCACA	57.81		410	35451475	35451884		0.00832988	0.00832988
Chr10	Mono-	(T)10	10	35463646	35463655		CAAAAGATGTCGCAGGGGAC	59.195	TCTTTGATGGGAGAAGCGGT	59.016		419	35463582	35464000		0.000270038	0.00832988
Chr10	Tri-	(TTA)4	12	35470004	35470015		GCCATTCTACTTGAGGATATGCT	58.096	TGAGTCAGAGAAGTGGGAGC	58.739		393	35469846	35470238		0.00832988	0.00832988
Chr10	Mono-	(T)10	10	35485212	35485221		AGGCCAATTTGTGTCTTGCA	58.588	CGGGCAAATCGTTCAAGTGT	59.409		393	35485032	35485424		0.00832988	0.00832988
Chr10	Tri-	(ATG)4	12	35603796	35603807		TTGCTGCAGGACTTTTGTGG	59.254	CATCCCCAAAAGGCCACAAA	58.945		482	35603457	35603938		0.00832988	2.01779e-05
Chr10	Di-	(TA)6	12	35675905	35675916		GCTCACCACTTTGCAACAAC	58.44	TGGTTGGATCCTTGGTGTCT	58.555		429	35675675	35676103		0.00832988	0.00832988
Chr10	C	(CATA)4tatatg(TA)10	42	35707544	35707585		GCTCACCACTTCAAGCTGAC	59.129	TTGGTTGGGGTCGAGCTATT	59.011		452	35707333	35707784		0.00832988	0.00832988
Chr10	Mono-	(T)10	10	35736192	35736201		TGCTTGCTCTCACTCTCACA	58.957	GTGATCGAGGGTGGCTATCA	58.959		404	35735867	35736270		0.00832988	0.00832988
Chr10	Tetra-	(CAAA)5	20	35751718	35751737		CGAATGCGCCACTTGACATA	58.994	GCGTCGTGGAGAGAACTAGT	59.196		370	35751474	35751843		0.00832988	0.00832988
Chr10	Mono-	(T)10	10	35756823	35756832		ACTGACAGACTGACCCTAACT	57.754	TGTTGCATCTCTGAGGGTAAC	57.665		497	35756662	35757158		0.00832988	0.00832988
Chr10	C	(TC)6ttgcaga(TC)7	33	35759208	35759240		CAGTGTTGGATTCTGGCTGG	58.829	CATAGACACACAGGGTCCCA	58.724		441	35759139	35759579		0.000270038	0.00832988
Chr10	Di-	(TA)16	32	35792196	35792227		TTGTCACCTAGAGCCCAAGG	59.016	TTCATTCGCTCATACACGCG	59.079		479	35792024	35792502		0.00832988	0.00832988
Chr10	Tri-	(TTA)4	12	35838914	35838925		AACCCCTTTCGACTAGTCCG	59.107	AGGGAGGTTGTAGCCAAGAC	59.015		407	35838806	35839212		0.00832988	0.00832988
Chr10	C	(AT)8acacacacac(AT)8	42	35844178	35844219		CCGCTGCATGAATAAGCCTT	58.973	ACTACTCCATGGGTCCTTCC	58.119		457	35843965	35844421		0.0028108	0.00832988
Chr10	Di-	(AT)7	14	35862792	35862805		AGTGTTTCTCAGTGGTACCAGT	58.961	CGCTTGCCCGTATAAGGTTT	58.624		440	35862765	35863204		0.00832988	0.00832988
Chr10	Di-	(AG)7	14	35898824	35898837		TCGTGCTATCAATGCATGGC	59.053	ACCACCCTATGACCCTACCT	58.975		167	35898730	35898896		0.00832988	0.00832988
Chr10	Di-	(TA)10	20	35981932	35981951		TCTAACCGACATGCCCTGAA	58.728	TCCCTAGGAGCAATCCCAAA	58.02		263	35981789	35982051		0.00832988	0.00832988
Chr10	Tri-	(ACA)7	21	36045731	36045751		CGAAACAGTGAGCTCCGATG	59.005	TCAGTTTGGGTCGCTAGTGT	58.955		451	36045547	36045997		0.00832988	0.00832988
Chr10	C	(TA)7(GA)10	34	36050648	36050681		TGCTTGCTTCTAGGAGGTGC	60.036	GCCTCCTTCTAACAACCCCT	59.007		452	36050603	36051054		0.00832988	0.00832988
Chr10	Tri-	(AAT)4	12	36066431	36066442		GGAAGATCTTGAACATCACCCA	58.045	AAGCCTTGAAGTTGTTGGGA	57.547		432	36066206	36066637		0.000270038	0.0028108
Chr10	Mono-	(T)10	10	36123364	36123373		TGGAAACTTCACAGCAAGGG	58.309	ATGTCCACCAGATGCTTCCA	59.006		426	36123240	36123665		0.00832988	0.00832988
Chr10	C	(A)10gtaataccat(AC)7(AT)8	50	36124634	36124683		ACAATGGGGAGTGCACTACA	58.936	TTTGCAGGGGTGAGGGATAG	59.081		338	36124554	36124891		0.00832988	0.00832988
Chr10	Di-	(AT)7	14	36237104	36237117		CCCTTGCTACTAGAGTCTAAGAGA	58.313	GGCGCGTACACCTAAACTAG	58.447		332	36236807	36237138		0.0028108	0.00832988
Chr10	Mono-	(T)10	10	36252648	36252657		AGGTTTGGTGCGTGAATTTCA	58.972	ATGGTGGTTTGAAGTTGGGC	58.952		465	36252513	36252977		0.0028108	0.0028108
Chr10	Di-	(AT)6	12	36305235	36305246		GATCAGGGAGGTTCGAGTCC	59.252	TAGCATGCAACTCGGGGATA	58.581		381	36304969	36305349		0.00832988	0.00832988
Chr10	Di-	(AT)9	18	36357621	36357638		TGGTGACCCTACGCTGATTT	59.019	TTTCGATGCTTCTTGACCCT	57.141		453	36357507	36357959		0.00832988	0.00832988
Chr10	Tri-	(TCA)4	12	36359698	36359709		GGGCTATCCTCACCCAATTT	57.244	GACATGGCAATCCCTTCACC	58.894		457	36359495	36359951		0.00832988	0.00832988
Chr10	Mono-	(A)10	10	36446874	36446883		AGATCTACCAATGAACGTGCT	57.105	CTCTGGTTTGTGAGCTTCGG	58.848		377	36446847	36447223		0.000889183	0.00832988
Chr10	Tri-	(AAC)6	18	36477461	36477478		GGGTCTAAAGTAAGTTTTGGCGA	58.933	AGGGGTCTGTCGATGTGTTT	58.943		442	36477296	36477737		0.00832988	0.00832988
Chr10	Tri-	(TCT)7	21	36480151	36480171		TCGCGATTTGAAGTATCTGTCT	57.628	AGCCCATCTAGTCAGCAAGT	58.422		209	36480039	36480247		0.00832988	0.00832988
Chr10	Di-	(AT)12	24	36485599	36485622		CATGAGCTCTGCACTAACGC	59.351	CGAGCCACAAAAGAGACACA	58.418		266	36485558	36485823		0.00832988	0.00832988
Chr10	Di-	(AG)6	12	36488603	36488614		CCTTTGGCGACCGTAACAAA	59.054	CAAGTGGCGCGACATATAGC	59.491		261	36488496	36488756		0.00832988	0.00832988
Chr10	Mono-	(A)10	10	36564041	36564050		CCGGGTTGAGCAGATATCCT	58.948	GCTAACCATGGACGCTGTTT	58.835		326	36563895	36564220		0.00832988	2.01779e-05
Chr10	Tri-	(CTT)6	18	36570072	36570089		ACACCTCTTTGTTGCCAAGC	59.253	AGTTCAAATGATAACGAAACAGGAA	57.495		494	36569789	36570282		0.00832988	0.00832988
Chr10	Tri-	(AAT)5	15	36632916	36632930		GCTACTGCCAGTTGACGATT	58.273	ACAACTTGCCACAAACCCAA	58.729		343	36632885	36633227		0.0028108	0.0028108
Chr10	Tri-	(ATC)4	12	36642271	36642282		TCCTTTCAGTTGCCTCCAGT	58.86	GATAACCCAGGTCGTGTTGC	58.916		475	36641835	36642309		0.00832988	0.00832988
Chr10	Di-	(TA)6	12	36648596	36648607		GGGGTAGTGCAACTTTAGCG	58.916	ATGTCTCTTCCAGCACGACA	59.031		402	36648444	36648845		0.00832988	0.00832988
Chr10	Di-	(AT)13	26	36681333	36681358		ATGGGTTAGCAAGTGAACGC	58.835	GCTGGACCCATATAGCCCAT	59.005		234	36681233	36681466		0.00832988	0.00832988
Chr10	Tri-	(CAT)5	15	36706873	36706887		AGGTGTGTACGGGGATTGTG	59.676	GTACTCGGGCTAAGACCTCC	58.969		457	36706820	36707276		0.00832988	0.00832988
Chr10	Tri-	(TTA)4	12	36734383	36734394		AGTGACGAGGGAGGTTTGAG	59.03	AGTGGTTGGAGTGCTAGCAT	59.013		409	36734357	36734765		0.00832988	0.00832988
Chr10	Di-	(AT)12	24	36899964	36899987		ACCACAAAGAACCGTTGAGC	58.978	TCGTGGGTGCCTTCTTATGT	59.019		339	36899748	36900086		0.00832988	0.00832988
Chr10	Mono-	(A)10	10	36918127	36918136		CAGGTCTGTACTCCGAAGCT	58.822	ATTCCCTGGCATAGCACCTT	59.071		421	36918017	36918437		0.00832988	0.00832988
Chr10	Tri-	(ATG)4	12	36926210	36926221		TGAGTCTTTCATACTTCCTGCA	57.11	TCAACAGAGTAATCATCATCCAAGA	57.813		491	36926170	36926660		0.00832988	0.00832988
Chr10	Di-	(AT)8	16	36955507	36955522		GAGCTACAAGACCCAGGCTA	58.514	CCGCATAATCCAACAGAGCC	59.053		485	36955441	36955925		0.00832988	0.00832988
Chr10	C	(A)10gtaataccacgcatactctttttt(A)11	45	37000723	37000767		TCAGTGCCATGTCATTGTCA	57.435	GTTCTGGAAGCAAACTCGTTT	57.307		500	37000685	37001184		0.00832988	0.00832988
Chr10	Tetra-	(TAAA)4	16	37043947	37043962		GTCCCAATTTATGTGGCTTCGA	58.986	CCACTTAATTATATACCGTGTCCCA	58.239		490	37043596	37044085		0.0028108	0.00832988
Chr10	Tri-	(TTC)4	12	37050018	37050029		ACTTGGAGCATCAATTTCACCT	58.229	TGGTACAGGCGGGAATTGAT	59.084		493	37049995	37050487		0.00832988	0.00832988
Chr10	Tri-	(TTG)6	18	37055881	37055898		CGTGTTCCGTGTTCCATGTT	59.058	AGATCAGTACTTCGCAGCGA	58.904		378	37055633	37056010		0.00832988	0.00832988
Chr10	Di-	(AT)9	18	37060743	37060760		AAGCGAGGGTCAATCAGCAT	59.746	CACTTCGTGCTTTCGTTGGT	59.344		487	37060507	37060993		0.0028108	0.000270038
Chr10	Di-	(AT)15	30	37062945	37062974		TGAATGCCAGGATTTTACCCT	57.244	ACCTATCTAGAGTAGCCATGACA	57.674		451	37062605	37063055		0.00832988	0.00832988
Chr10	Tri-	(ATG)4	12	37083262	37083273		TCGGGCTATGTGAGTCTTTCA	58.824	CAGCCATTAAGACATGCCCC	58.965		326	37083212	37083537		0.00832988	0.00832988
Chr10	Tri-	(TTA)5	15	37100953	37100967		AGTGATCCTCCATCCTTCGG	58.582	GCACTAGTGACCAGAGACCA	58.742		286	37100727	37101012		0.00832988	0.000889183
Chr10	Di-	(AT)15	30	37102829	37102858		GCCCAACTCTGTAGGGTTCT	59.015	TCCTAATCAGTGAGGCATGTCA	58.893		480	37102425	37102904		0.00832988	0.00832988
Chr10	Mono-	(A)10	10	37140536	37140545		CAGACTCGGGGCGTTACATA	59.257	CGTCCTCGTCCAGTACTGAA	58.837		409	37140230	37140638		0.0028108	0.000889183
Chr10	Mono-	(A)10	10	37143411	37143420		TCTCACTTCTAACACCTCCCT	57.455	ACCACTTACCATTTCAGTTCCC	58.237		429	37143156	37143584		0.0028108	0.000889183
Chr10	Tri-	(CAT)6	18	37205651	37205668		TGGTCTCGAAGGTTGTGTGA	58.884	AGGTCATGATGGCACCTTCT	58.707		381	37205621	37206001		0.00832988	0.00832988
Chr10	Hexa-	(ATATGT)5	30	37252693	37252722		TGACATAGCCACACCTCAACT	59.022	AAAGTTGGTTGGGTGCACTG	59.177		270	37252595	37252864		0.00832988	0.00832988
Chr10	Mono-	(T)10	10	37268312	37268321		CATATGGACATTTGCACTTGGT	57.276	TTGGGTCTTGTTGTCGGAGA	58.875		433	37268227	37268659		0.0028108	0.00832988
Chr10	Tetra-	(TATG)5	20	37269698	37269717		GCATGGGCCTTACAGAACTAG	58.434	TCGTGATACCTCTCCTTCGC	58.977		458	37269659	37270116		0.00832988	0.000889183
Chr10	Mono-	(A)10	10	37314211	37314220		TGGCCTCCATTTCTCACACA	59.23	ATGAATCCATCTCCGCCACA	59.161		452	37314039	37314490		0.00832988	0.00832988
Chr10	Di-	(AT)7	14	37315207	37315220		GCGCTTCGAATTTCAACAGC	59.022	GCGTCAAGTGCAAATGTCCT	59.407		299	37315077	37315375		0.00832988	0.00832988
Chr10	Mono-	(A)10	10	37316640	37316649		TCCACCACTGACAGGAAGAC	58.951	ATGCTAAACCCGGGTCCAAG	60.034		308	37316457	37316764		0.00832988	0.00832988
Chr10	C	(TA)12cacacacaaaa(AT)6	47	37339064	37339110		TGGCCATGGATGTACAGTGT	59.009	CGGAGATGTGTGTGTATGCG	59.077		300	37338872	37339171		0.00832988	0.0028108
Chr10	Mono-	(A)10	10	37343843	37343852		TTCAGTGGGTGTGGTTGAGT	59.084	CGAAAGGGCATGGTAATAGGG	58.496		258	37343748	37344005		0.00832988	0.00832988
Chr10	Mono-	(A)10	10	37352523	37352532		CCCGGTGGTAAATCAACTAGC	58.714	GTTTGGGACTGCTTAGCCTA	57.218		484	37352225	37352708		0.00832988	0.00832988
Chr10	Di-	(AT)7	14	37374389	37374402		AATCCCCAGCAAAATTCGCA	58.735	TACTTGCGACATTAACTGGGG	58.019		477	37374252	37374728		0.00832988	0.00832988
Chr10	Tri-	(GAA)4	12	37401657	37401668		ACCACAACGTTCTATGGCCT	59.309	GCCTAAGCCAATCTACCCAT	57.041		171	37401582	37401752		0.00832988	0.00832988
Chr10	Di-	(TA)18	36	37421574	37421609		ATGACCGTGGGCATAGTTCA	59.091	TCCACCTAGAACTGCACAGG	59.023		385	37421403	37421787		0.00832988	0.00832988
Chr10	Di-	(TC)6	12	37431281	37431292		ACCAGCTCCTAACCTTGGTT	58.554	TCATGGGTGTCACGTCAAGT	59.244		499	37431225	37431723		0.00832988	0.00832988
Chr10	Di-	(AT)7	14	37449932	37449945		AAATGTATGCGCGATCCAGG	58.771	ACCTCCCACAGTTTCAGTCC	59.234		410	37449774	37450183		0.00832988	0.00832988
Chr10	Tri-	(TCA)4	12	37467065	37467076		CTTGTGGTCGGTTTTCTGCA	58.979	AGTTCGGGTTGCAAAAGGTG	59.256		393	37466759	37467151		0.00832988	0.00832988
Chr10	Mono-	(A)10	10	37587644	37587653		ACAGACTATCACCATCACTGACA	58.911	AGAAGCAAAACGTCGTCACC	59.065		167	37587580	37587746		0.00832988	0.00832988
Chr10	Tri-	(AAT)4	12	37590715	37590726		CTTCATGGATTCGGTGGTCA	57.598	GTCAGACCCCACCACCTTAA	58.938		114	37590691	37590804		0.00832988	0.00832988
Chr10	Tri-	(CAA)4	12	37631926	37631937		TGGGCAAGTGGAAAGGAAAA	57.833	GGACTGAGCTTCCCCTTCTT	59.012		410	37631821	37632230		0.00832988	0.00832988
Chr10	Tri-	(TTG)6	18	37680693	37680710		TTTACCCTCCCCAGACCCTA	58.896	AGCTTTCCCTCACAAGCTCT	58.937		348	37680646	37680993		0.00832988	0.00832988
Chr10	C	(ATA)4gc(AAT)4aaa(AAT)5	44	37687482	37687525		AGAGGCTGTGAATCCATGCT	59.082	ACACGTATTGAGAGCTCCCT	58.146		273	37687285	37687557		0.00832988	0.00832988
Chr10	Mono-	(T)10	10	37735935	37735944		ACCCTTCTCCACCTCCTTTT	58.165	TGATGGTCTTGGCAGCATTG	58.821		410	37735801	37736210		0.00832988	0.00832988
Chr10	Tri-	(ATC)4	12	37742939	37742950		TGAGAGTTAAATGACCAAAAGGACA	58.639	ACATATGCCCACACATCCCT	58.775		381	37742746	37743126		0.00832988	0.00832988
Chr10	Tri-	(TGT)4	12	37746611	37746622		GCGTACACTCTACCCTCTCC	58.976	GCCGAGACTGTGATTGGAGA	59.467		296	37746558	37746853		0.0028108	0.00832988
Chr10	C	(T)10cttctcatgtttgtttttctcaatc(T)23	58	37747515	37747572		GCCTTACGAGACAAAAGAGGC	59.267	AGGCAAGACTCATCCCAATG	57.568		493	37747315	37747807		0.000889183	0.00832988
Chr10	Di-	(TA)6	12	37749845	37749856		AGAGGTAGAGAGGCGAAAATGA	58.634	TTGTGCTGAATGGGCTTAGC	58.823		312	37749664	37749975		0.00832988	0.0028108
Chr10	Tri-	(ATT)4	12	37878959	37878970		CTCTTGGGGTTTCAGGGAGT	58.932	ACCAACATCACTAACCAAGCA	57.778		319	37878818	37879136		0.000889183	0.00832988
Chr10	Mono-	(A)10	10	37959280	37959289		CGAAGGCCCTCAACAATGAC	59.195	TCCTCACCCCAAACTCTTCC	58.935		321	37959174	37959494		0.00832988	0.00832988
Chr10	Tri-	(ATG)4	12	37973528	37973539		ATGTGGGTTGTACGTTGCAC	59.051	ACCATGGAAAGGAACCGAGT	58.935		378	37973209	37973586		0.0028108	0.00832988
Chr10	Di-	(AT)11	22	38056265	38056286		CAAACCTGGGAAAGAGCACC	59.038	TGTCCTGCATGATTTGGAAAGA	58.235		313	38056018	38056330		0.00832988	0.00832988
Chr10	Tri-	(TTC)5	15	38066613	38066627		TCTTCTGTATTATATGCTCCCTTGT	57.382	GGGATGAATATAACAAATGGTCACC	58.018		490	38066485	38066974		0.00832988	0.00832988
Chr10	Tri-	(AAC)4	12	38130343	38130354		ACAAGTACGGAAATAAACACTCTTG	57.814	TGTTCTTCTATTGTCGTACTGCT	57.613		476	38129960	38130435		0.00832988	0.00832988
Chr10	Di-	(AT)11	22	38135391	38135412		ATGACATGTTGTGCGGATGG	58.903	CCCTCCCGTTTTCTCTCGTA	58.82		447	38135147	38135593		0.00832988	0.00832988
Chr10	Tri-	(TGG)4	12	38179837	38179848		TGCTTTGAGTGAGGCCTAAC	57.815	GATTCATGCGTTTGGAGGGG	59.259		308	38179712	38180019		7.97303e-05	0.00832988
Chr10	C	(ACA)5gcaataataacaacaac(AAT)5	47	38195662	38195708		ACACCACCTCCACCAACAAT	59.444	ACCCTCAAAGACTGTCTCACT	58.316		483	38195618	38196100		0.00832988	0.00832988
Chr10	Tetra-	(TTGT)4	16	38286569	38286584		ATGCTGGCCACAAAAGAACT	58.292	TCGACGGTTGGAGGCAATAT	59.172		409	38286495	38286903		0.000889183	0.00832988
Chr10	Mono-	(A)10	10	38300225	38300234		ACCTTGCATGTTACCGTTTTCA	59.047	GGTGTTTTACTGACGGAGGC	58.846		321	38300067	38300387		0.00832988	0.0028108
Chr10	Penta-	(AATGC)4	20	38359429	38359448		ATAGGCCCACTGAGCAAAGT	59.005	ACCATCTCCATAAATGCGAGC	58.502		404	38359200	38359603		0.0028108	0.00832988
Chr10	Mono-	(T)10	10	38456510	38456519		AGCCAAGACCACTACAACCT	58.565	AAATGGGACGGAGGGAGTAT	57.808		355	38456232	38456586		0.00832988	0.00832988
Chr10	Tri-	(AAT)4	12	38462764	38462775		TCGAGCCTTAATATCCGTCATT	57.133	AGCGACACTGTCCATCACTT	59.318		412	38462654	38463065		0.0028108	0.0028108
Chr10	Tri-	(TTA)5	15	38464178	38464192		CCTCCACAGACCCCAATTTG	58.451	TCATGAGATCGACGGTTGTGA	59.184		436	38464071	38464506		0.00832988	0.00832988
Chr10	Tri-	(CAC)4	12	38491421	38491432		CCCAAGTCCCCACCAATAGT	59	CTTGGGTGATGGTGGTGTTG	59.039		156	38491396	38491551		0.00832988	0.00832988
Chr10	Tri-	(AGA)4	12	38513391	38513402		CAAAGTCCACCAATTTCACGG	57.988	TCAGGTTGTCTCTGCCTAGC	59.102		421	38513218	38513638		0.00832988	0.00832988
Chr10	Mono-	(A)10	10	38560403	38560412		GCGCTCTGAGTGTACATGTG	59.005	TTGCAAACGTGACATAGCCC	59.122		401	38560375	38560775		0.000270038	0.000270038
Chr10	Tri-	(CTT)4	12	38589500	38589511		CCTCGATAGCAGGTACCACA	58.6	TGGTTCAAGCTCGCCTAGAA	59.026		327	38589324	38589650		0.00832988	0.00832988
Chr10	Di-	(TA)6	12	38596227	38596238		TCCCCAGCAAAATATCGCAG	58.321	TGGTAGATGAGTGTCGGACG	58.908		446	38596106	38596551		0.00832988	0.00832988
Chr10	Tri-	(ATG)6	18	38602912	38602929		CCCATACCGCTTGCACTAAC	58.986	CTACGTCGGGAAGCCTTAGT	58.899		318	38602690	38603007		0.00832988	0.000270038
Chr10	C	(T)12aattttaaaataa(T)10	35	38620149	38620183		GAGGGTGGGAGGGTAAGTTG	59.381	GCCTGTACCTATCAGACCCC	58.951		301	38620128	38620428		0.00832988	0.00832988
Chr10	Mono-	(T)10	10	38626686	38626695		ACTTGAACTACCTCTACCGCT	58.195	GCTATATGGCGTTTGGACCC	58.764		494	38626252	38626745		0.00832988	0.00832988
Chr10	Di-	(TA)6	12	38627144	38627155		ATCACCAGTAGCGGATCCAC	59.247	TGCATGGTGGTTTCTGCATC	59.11		487	38627040	38627526		0.00832988	0.00832988
Chr10	Mono-	(T)10	10	38642180	38642189		TGGAAATTAAGCGTGGATTCAAA	57.286	CGGTTTGGCATCGATGTAGG	59.063		373	38641961	38642333		0.00832988	0.00832988
Chr10	Tri-	(ACA)4	12	38663337	38663348		TTCTCCATAGCCACCCCAAG	59.081	GGGTAGTGGTATGGACTGCA	58.799		171	38663254	38663424		0.00832988	0.0028108
Chr10	Di-	(AT)15	30	38710487	38710516		AGGGCCTAGTATGTGTTGCC	59.453	AAGAGTGGGGTGTGTAGTCG	59.033		261	38710453	38710713		0.00832988	0.00832988
Chr10	Tri-	(CTT)4	12	38771112	38771123		TCACAAACACCACGATGCAC	59.34	GGGTATTTCTTGGCTGGTGG	58.526		344	38770826	38771169		0.00832988	0.00832988
Chr10	Penta-	(AAACC)4	20	38788356	38788375		CCTTCCACGGGTTAGCTACA	59.1	ATGGGATGCATGGAGATGGT	58.845		456	38788118	38788573		0.00832988	0.00832988
Chr10	Di-	(TA)8	16	38858835	38858850		TTTCCGTGAACCACCAAAGA	57.578	GCATTCTTTGTGGGTTTGCG	58.861		404	38858759	38859162		0.00832988	0.00832988
Chr10	Tri-	(GAG)4	12	38886597	38886608		GGGTGGTTGGACATTGCATT	59.024	TGCCTTTCCACTTCCAATGC	59.032		403	38886345	38886747		0.00832988	0.00832988
Chr10	Tri-	(TTG)4	12	38894396	38894407		GGGTCTATCGGAAACAGCCT	59.169	TTGCATGGTCGTGAATTGCT	58.753		440	38894297	38894736		0.00832988	0.00832988
Chr10	C*	(ACAT)5(AT)8*	34	38972435	38972468		TCGAACACCTGATCACTGCT	59.031	GAGTGGTTTGAGTCCCCTGA	58.943		496	38972265	38972760		0.00832988	0.00832988
Chr10	Tri-	(AAT)11	33	39050010	39050042		AGAGTTAGCATTTTGATCAAAGACA	57.25	TGGTATATGTGTCACTGAAGGGT	58.899		481	39049932	39050412		0.0028108	0.00832988
Chr10	Mono-	(A)10	10	39083638	39083647		CTTGATTGGCAGGGTTAGGG	58.232	TGGCATCAGTTTTCATATGGTAATT	57.341		386	39083558	39083943		0.00832988	0.000270038
Chr10	Tri-	(AAG)4	12	39117883	39117894		ACTAGTGGGTCCAAGCATCC	59.088	AAACAAATAGCACCGACCCG	58.838		492	39117812	39118303		7.97303e-05	0.00832988
Chr10	Di-	(AT)6	12	39175052	39175063		TGAGAGAGAATGGATTTACACAACT	57.991	CCACCAGCGTCTACATCATC	58.142		499	39174996	39175494		7.97303e-05	0.00832988
Chr10	Di-	(AT)13	26	39185114	39185139		AACTCTACTGCACCCACACA	58.872	ACCATAGCCAACCTCACAGA	58.343		441	39184802	39185242		0.0028108	0.00832988
Chr10	Mono-	(A)10	10	39288991	39289000		TCAAACACGTCTTCCCATTATTGT	58.933	CCTTGGCTGCGTGAATTACA	58.836		379	39288817	39289195		0.0028108	0.00832988
Chr10	Tri-	(TGG)4	12	39398627	39398638		GCGGTTGATGATGTGTTGGT	59.119	CTCTACCACCGCCAACATTG	58.913		424	39398246	39398669		0.0028108	0.00832988
Chr10	Mono-	(T)10	10	39415709	39415718		ACTACTTTTCCCCAATTTCATCCT	58.096	AACAACGTACGACAAAGGCC	59.061		397	39415508	39415904		0.00832988	0.00832988
Chr10	Tri-	(ATG)4	12	39419423	39419434		CGCCTGAAATCAAACACCGT	59.409	GCAGTCTTGAAGGTTGTGCA	58.976		462	39419009	39419470		0.00832988	0.00832988
Chr10	Di-	(AT)11	22	39454630	39454651		GGAACTAGAGTGCAGTGTCG	58.016	AGGACCTGGATGATGCAAGT	58.707		257	39454490	39454746		0.00832988	0.00832988
Chr10	Mono-	(A)10	10	39480997	39481006		GCATTTGGGCAATCACTCCA	59.103	TAGGATCCGGACCCAACCTA	59.064		438	39480750	39481187		0.00832988	0.00832988
Chr10	Di-	(AC)7	14	39486754	39486767		CCCTCACAAGCACTTCAACA	58.321	ACAAACTGCACATGTGAGGT	57.943		473	39486493	39486965		0.00832988	0.00832988
Chr10	Mono-	(T)10	10	39498454	39498463		TGATGCTGCACCTTAGTTGC	58.832	CCAGAGGCACCAAGGGATAA	59.081		142	39498428	39498569		0.000889183	0.00832988
Chr10	Tri-	(TAT)4	12	39611520	39611531		TGGTGTTTTGAAATATGAGGCAGT	59.168	GATTCCATCACCATGCCGAT	58.098		296	39611371	39611666		0.00832988	0.000889183
Chr10	Mono-	(T)10	10	39616721	39616730		TGGTGTCCATCGATTTGTCA	57.151	ACCAACTTTGTGATGCTAATGG	57.211		500	39616695	39617194		0.00832988	0.00832988
Chr10	Tri-	(ATG)4	12	39640445	39640456		CTTGGTGAGGAAGTGGGTCT	58.94	TGACACGCTTGCATTGGTAT	58.18		461	39640360	39640820		0.00832988	0.00832988
Chr10	Tri-	(AGA)4	12	39717906	39717917		TGGACACCATTGATGAGTTCTTG	58.926	CTTTCCTTAGACGCGTGGGA	59.754		336	39717862	39718197		0.00832988	7.97303e-05
Chr10	Di-	(AT)9	18	39739823	39739840		TCACATGGGAGTCACTTGGA	58.272	ACACATCCTCGGAGCATCAT	58.874		369	39739692	39740060		0.00832988	0.00832988
Chr10	Mono-	(A)10	10	39740300	39740309		ATGATGCTCCGAGGATGTGT	58.874	TTCTAGGCTTGCGAGGTGAA	59.026		402	39740041	39740442		0.0028108	0.00832988
Chr10	Mono-	(A)10	10	39769566	39769575		GTCAGACCTGGGTGCACTAT	59.095	ACCATTTTAGGCCTTTCGAGC	58.908		228	39769531	39769758		0.00832988	0.00832988
Chr10	Di-	(TA)14	28	39804207	39804234		ACTAGGGTGACAGGTTGGAC	58.651	AGTCAAGAACCTAGGCATCCA	58.449		498	39803968	39804465		0.0028108	0.00832988
Chr10	Tri-	(CTT)4	12	39806632	39806643		AGCCCCTGTATTTCCTAGCTC	58.949	CCGACGTCCATGGCATAAAC	59.344		411	39806337	39806747		0.00832988	0.00832988
Chr10	Di-	(AT)6	12	39815875	39815886		TGTGTGTGTTTGTGTGTGTGT	59.05	AAGTCACTGGGGATTGGAGG	59.005		454	39815746	39816199		0.00832988	0.00832988
Chr10	Tri-	(TTG)4	12	39821089	39821100		GTTGTCGGCCGAAACTGATT	59.128	AGCACCACTACCACTACCAC	59.026		384	39820767	39821150		0.00832988	0.00832988
Chr10	C	(ATC)4tttctcaatttctacttctcttcttgttta(TCT)4	54	39881282	39881335		GAAAGTGTCCAAGGCAGCTC	59.122	GAGGGAGGTGGAGAAAGGAC	59.094		349	39881043	39881391		0.00832988	0.00832988
Chr10	Di-	(GT)11	22	39883731	39883752		AAGAAGAATGGACACGGGGT	58.935	TGCAACCCACCACAAATGAG	58.961		409	39883575	39883983		0.0028108	0.00832988
Chr10	C	(A)14taggagcgagcagggtgtaggggtgta(G)12	53	39935832	39935884		TAGGGAGTGGAGTGGGGTAA	58.905	ATCTTGTCACCACCCCAACT	58.851		486	39935627	39936112		0.00832988	0.000270038
Chr10	Penta-	(CATAC)5	25	39937761	39937785		AGGGGAGGTGTAGGAGGTAG	59.065	GGGAACTATGCTCGTTTTGATTG	58.338		224	39937596	39937819		2.01779e-05	0.00832988
Chr10	Mono-	(T)10	10	39965075	39965084		TCCGCTTCATGACTGTCAGA	58.743	TGCTGCTCTACCTGGTTCAA	58.944		121	39965007	39965127		0.0028108	0.00832988
Chr10	Penta-	(TATTT)4	20	39985598	39985617		ACATTTTCTCTTGTCGGCACA	58.429	TCCTGCGGAGAAATCAGACA	58.734		396	39985369	39985764		0.000270038	0.00832988
Chr10	Di-	(AT)13	26	39987614	39987639		TGGTACAGATGTGCTCGATAAAC	58.57	CGCGTTCATGTTGTAGCCTT	59.204		239	39987485	39987723		0.00832988	0.000889183
Chr10	Di-	(TC)6	12	40038009	40038020		ACACGCTGTCAAGATCCTGA	59.031	CACCTTACCATGACCTAACCCT	59.156		474	40037730	40038203		0.00832988	0.000889183
Chr10	Tri-	(CAA)9	27	40196329	40196355		TAAGCTTGTCAAGGGGTCCC	59.303	GGCTAGCGTTGGATGGTTTT	58.826		429	40196117	40196545		0.00832988	0.00832988
Chr10	Tri-	(ATC)4	12	40247543	40247554		CGGCGACCTCTCTTCTCTAG	59.058	TGCACTCTTTTAGCCACAGT	57.362		183	40247438	40247620		0.00832988	0.00832988
Chr10	Di-	(AT)17	34	40278430	40278463		ACCTAGGGATGGGAGCATTC	58.56	GCCCAACCTATGACCCTAGT	58.492		247	40278311	40278557		0.00832988	0.00832988
Chr10	Mono-	(A)10	10	40353129	40353138		TGACATGTCTGCTTCAACTGT	57.802	ACCATTGAAGCAAAGAAACAAACA	58.513		284	40352949	40353232		7.97303e-05	0.00832988
Chr10	Tri-	(TTG)4	12	40362230	40362241		TTCTGACTTGTTTTCATATTGGGG	57.411	AGTCATTGCACTCTGGTCCT	58.644		350	40362149	40362498		0.00832988	0.00832988
Chr10	Tri-	(TAT)4	12	40364170	40364181		TAGGGATTCACGGGGTAGGA	59.064	CATTGCAAGCCCTAGAACCG	59.265		260	40364059	40364318		0.0028108	0.00832988
Chr10	Mono-	(A)10	10	40375252	40375261		CGTCAACTCCGATGGAATGT	57.99	AGTTGTTGGGGTGGTGGTTA	59.072		178	40375188	40375365		0.00832988	0.00832988
Chr10	C	(TG)6(AG)9	30	40399965	40399994		GCGATCCGTTCCTTACTTGG	58.713	GCAACGGTCCATTCCCATAT	58.019		186	40399921	40400106		0.00832988	0.00832988
Chr10	Tri-	(ATT)4	12	40408070	40408081		GTACTGTTGAGCCCACGAAC	58.854	CTGGGGCTTCTTCTATGGGT	58.783		367	40407771	40408137		0.00832988	0.00832988
Chr10	Di-	(TA)12	24	40408591	40408614		CGTGCCTCATGTGCCAAAAT	59.756	ATTTTGACTTTCGCAACCCC	57.188		493	40408185	40408677		0.0028108	0.00832988
Chr10	Di-	(AT)7	14	40440502	40440515		AGGTATTGGCCGATTGAGCT	59.16	AAGGATGGTTATGGGCTGGT	58.691		445	40440270	40440714		0.00832988	0.00832988
Chr10	C*	(CA)7(A)17*	30	40456967	40456996		GCAAACGCACAAAAGGTTCT	58.079	TGGACTGCTGTTTGAGTGAG	57.755		486	40456919	40457404		0.00832988	0.00832988
Chr10	Mono-	(T)10	10	40474210	40474219		TCCCATAAATTTTCCAGCATTTCA	57.382	AACTTGAATTGGTGCTGGGA	57.62		492	40474044	40474535		0.00832988	0.00832988
Chr10	Tetra-	(ATAA)5	20	40489831	40489850		GTTTTCTGCTCGAGTCATAGCT	58.483	AGCGCCGGTATATCCTTCTT	58.661		338	40489544	40489881		0.00832988	0.00832988
Chr10	Tetra-	(AAAT)6	24	40543041	40543064		ACCTGCAAGCCATCAAACAA	58.588	TCATCCCCTGGTCAACATCT	58.029		492	40542939	40543430		0.00832988	0.00832988
Chr10	Tetra-	(AAAT)4	16	40550706	40550721		GGAAATGGGAGAGGGGTTGA	59	TCTTTTGTTTGGGTGGTCGT	57.868		477	40550457	40550933		0.00832988	0.00832988
Chr10	Mono-	(A)10	10	40550838	40550847		GGAAATGGGAGAGGGGTTGA	59	TCTTTTGTTTGGGTGGTCGT	57.868		477	40550457	40550933		0.00832988	0.00832988
Chr10	Tri-	(GGA)5	15	40557320	40557334		GGACCAAAATGACGCCAACT	59.041	CCAACAACACCCTAAGCACC	59.041		339	40557039	40557377		0.00832988	0.00832988
Chr10	C	(T)12(AAG)9	39	40557969	40558007		CGTAAGGAGCTGCTTTGGAC	58.92	TGCAGTCACCACATCATCTT	57.135		344	40557847	40558190		0.00832988	0.00832988
Chr10	Tri-	(TGT)5	15	40562194	40562208		GCTGTCCGTTCATACTCCCA	59.465	GCATCCGGCGATCTTCTTTT	58.983		469	40561853	40562321		0.00832988	0.00832988
Chr10	Mono-	(T)10	10	40568665	40568674		TGCAAAGAAAGTGACGGTGT	58.255	GAAGCCCGCTATTAGTGCAC	59.062		420	40568417	40568836		0.00832988	0.00832988
Chr10	Tri-	(TTC)4	12	40596386	40596397		ACCCTAAACTCCCGAACGTT	58.949	CTCCAGGCTCCACTACACAA	59.023		288	40596312	40596599		0.00832988	0.000889183
Chr10	C	(GTT)8(ATT)11	57	40600110	40600166		GTAAACGGGCCCTTCATTATCT	58.183	TGTCGGAGTCAGAATTTTCACT	57.663		472	40600087	40600558		0.00832988	0.00832988
Chr10	Tri-	(TTG)5	15	40615451	40615465		GGTTGGGCGTTTGAAGTCAT	59.041	GCACCACTACCACCACTACT	59.026		457	40615034	40615490		0.00832988	0.00832988
Chr10	Tri-	(ATA)4	12	40624453	40624464		GTACAATACGGTGCGGGAAC	58.998	TGCTCTTTACCTCCAACCGT	58.947		367	40624301	40624667		0.00832988	0.00832988
Chr10	Tetra-	(ATAA)5	20	40644356	40644375		TTGCAGGCCTGAATTCACTC	58.462	TTGCTTGGAGTGGGGTATCA	58.633		492	40643915	40644406		0.021943	0.00832988
Chr10	Tri-	(TAC)4	12	40658206	40658217		CCACTAGCAGGGATCGAACT	58.885	ATTAATTAGGTGGGTCGGCC	57.349		485	40657929	40658413		0.00832988	0.00832988
Chr10	Di-	(TA)14	28	40662142	40662169		GTGGCTCGAGTCAGATCAGA	58.901	TTATGGTAGGGGTGGGATGG	58.172		482	40661816	40662297		0.00832988	0.000270038
Chr10	C	(ATAC)4(AT)6	28	40670065	40670092		ACGGGCCTTCAATGTCTAGT	58.723	TCTCACGTATCCCATGACTCA	57.987		406	40670045	40670450		0.00832988	0.00832988
Chr10	Tri-	(CAT)4	12	40680327	40680338		CCCATGGTCAGTGAGAGTCA	58.73	GCGATAATAGCTGCATGGGG	58.91		396	40679977	40680372		0.00832988	0.00832988
Chr10	Mono-	(T)10	10	40683074	40683083		GACTCCAAAGCAACACCTCA	58.033	TTGCCCTGATGATCCCAAGT	58.998		320	40682994	40683313		0.00832988	0.00832988
Chr10	Tri-	(ATT)4	12	40707834	40707845		AGTGGAACTTGAGAAGCTTAGT	57.035	TGAATGAGGAGCTTAGGATCGT	58.7		382	40707685	40708066		0.00832988	0.0028108
Chr10	Tri-	(GAT)4	12	40715866	40715877		TTCTCCCTCTCCCTCTCCTT	58.601	CAACCAAACAAATGACGTGGT	57.842		500	40715553	40716052		0.021943	0.00832988
Chr10	Tri-	(TTG)4	12	40717402	40717413		CTCTTCGGGCCCCACTATG	59.552	TGTAGGCGTTGTCCAGCTAC	59.754		488	40717367	40717854		0.00832988	0.000889183
Chr10	Tri-	(ATT)4	12	40732362	40732373		ATGACTAGCTCTCTTCCGGA	57.261	ACAAAATGCACACACCTAAATTGT	58.331		479	40732008	40732486		0.00832988	0.00832988
Chr10	Tri-	(GAA)4	12	40761697	40761708		TGGATGAAAGGGACCCAAGA	58.246	ATTGCGGTGCCTTTCCAATT	59.024		400	40761602	40762001		0.0028108	0.0028108
Chr10	Mono-	(T)10	10	40767979	40767988		GGTAGCCAGTCTGTTTGATCC	58.367	GCTAAGGATATGGACCCTTGC	58.216		476	40767691	40768166		0.000889183	0.00832988
Chr10	Tri-	(AAG)5	15	40795851	40795865		CGGACAGTGAGTTTTGAGCC	59.132	TACCCGTAGCTAGGAAAGGC	58.593		390	40795782	40796171		0.00832988	0.00832988
Chr10	C	(TA)12c(AT)6	37	40816260	40816296		GCCCCAAAACATCCCTCAAA	58.653	CTTCAGGCTCAATGACTCGC	58.995		300	40816187	40816486		0.00832988	0.00832988
Chr10	C	(GT)6(AT)8	28	40870122	40870149		TGCTCATCTAACTTGATTCGGT	57.528	CCTCAAAGCCGACCAACATT	58.752		378	40870021	40870398		0.00832988	0.0028108
Chr10	Tri-	(TTG)4	12	40881619	40881630		CCGGACGTTCGATGAGTTTC	59.01	ACTCCTTGCTTCAGAACTGGT	59.229		277	40881466	40881742		0.00832988	0.00832988
Chr10	Mono-	(A)10	10	40950227	40950236		TCCATTCATCCGGTGTTCCA	59.012	CGACGAACTATGTCGCTTTTC	57.729		423	40949927	40950349		0.00832988	0.0028108
Chr10	Penta-	(TTTAT)5	25	41028672	41028696		ACGTTTGCATTGAGAAGGACT	58.149	CGTAAACCGGTGAGATGAGAC	58.473		203	41028529	41028731		0.0028108	0.00832988
Chr10	C	(A)11gc(A)10	23	41030286	41030308		TCATGCAATCGATAAGAACAACCA	59.059	AAAGTGGTGGGGTAAGGGTT	58.762		438	41030146	41030583		0.00832988	0.00832988
Chr10	Di-	(TA)6	12	41057046	41057057		ATGTTGACCTGCTCCCCTTT	59.22	TCCAACTAATTCTTGTCTGAGCA	57.772		500	41056626	41057125		0.00832988	0.000889183
Chr10	Di-	(TA)6	12	41126244	41126255		CCATGTGGTGACTCTGGGAT	59.085	TTCACCCACTAACCCGTCTC	59.029		435	41126120	41126554		0.0028108	0.00832988
Chr10	Mono-	(T)10	10	41148411	41148420		ATCGAACCGCAATCCAAACC	59.191	CCCCAAAAGGTGAACACATAAAC	58.373		464	41147998	41148461		0.00832988	0.00832988
Chr10	Tri-	(ACC)4	12	41166598	41166609		ACCTCTGCCACCGACATTAT	58.796	ACCGAAGAATGTGTGGAGGT	58.943		278	41166573	41166850		0.00832988	0.00832988
Chr10	Di-	(TA)8	16	41169812	41169827		TTCGACTGCTGGACTGATGT	59.031	TGATGGTGTGTCGACTTGGA	58.955		389	41169703	41170091		0.00832988	0.00832988
Chr10	Tri-	(ACA)4	12	41176233	41176244		ACGATTTGCAACCCTTCCAC	59.041	ACTCATCCACCGCACATAGT	58.805		422	41175866	41176287		0.00832988	0.00832988
Chr10	C	(AT)9agagagagagatggatc(GATA)5	55	41214516	41214570		ATTACCGCCAAAACCTACGC	58.911	ACAAGTCTAGGGCTGTGCAA	59.235		492	41214273	41214764		0.00832988	0.00832988
Chr10	Tri-	(ACA)4	12	41215957	41215968		ATAGGACAAAGCTGCGAGGT	59.095	ACTCTCTTCAACCCAAGCCA	58.86		181	41215936	41216116		0.00832988	0.00832988
Chr10	Mono-	(T)10	10	41218099	41218108		CTTGTGGTGGTAGAATGGCG	58.913	ACAACCTGACACCTCACCTT	58.787		451	41217875	41218325		0.00832988	0.00832988
Chr10	Tri-	(CAT)4	12	41229340	41229351		TATAGGCAGTGCTGGACGTC	59.255	TGAACCCGAACCGAAGTACC	59.682		310	41229160	41229469		0.0028108	0.0028108
Chr10	Di-	(GA)6	12	41282194	41282205		AGGTTGATGGTCCATGCTCA	59.006	TTGGGACTTAGAGCCAGGTG	59.016		233	41282149	41282381		0.00832988	0.00832988
Chr10	Tri-	(TCA)6	18	41301871	41301888		GCTGGGCCATAGTGCTAGTA	58.951	GAGACCCAAATGCAGAGCTG	58.907		143	41301779	41301921		0.00832988	0.00832988
Chr10	Tri-	(TGA)4	12	41342117	41342128		CCCCTCTAATACCTCTGCCG	59.03	AGAAGTGAGGGCCAAGGTAC	59.015		289	41342056	41342344		0.00832988	0.00832988
Chr10	Mono-	(T)10	10	41350559	41350568		CCAACACTAGCCAACCCAAC	59.041	TCATTTCATCAAAGCGCCCT	58.162		380	41350403	41350782		0.00832988	0.00832988
Chr10	Mono-	(T)10	10	41384572	41384581		TTATCACTCCACCACAACACTT	57.569	TATCATAGGTGGGCTGCTCC	58.648		437	41384441	41384877		0.021943	0.0028108
Chr10	Mono-	(A)10	10	41385565	41385574		TCGGTCTGATGCCTTTGGT	58.934	ACAACGAAGACATGATTGGGG	58.564		494	41385401	41385894		0.00832988	0.00832988
Chr10	Di-	(TA)7	14	41400504	41400517		GTTTGAGTCCGTCTAGCCCT	59.104	GCCTATGAAACCCCTCCACT	59.08		247	41400472	41400718		0.00832988	0.0028108
Chr10	Di-	(TA)8	16	41402968	41402983		GGACTCATCATGAAGAAGGCA	57.727	TGGGTTAGCTTATGGTCCTTCA	58.814		417	41402814	41403230		7.97303e-05	0.00832988
Chr10	Di-	(AT)13	26	41481279	41481304		ACCCCAAATGTCCGATCCAT	59.074	GGCCATCTCCCTTAAGTTAGC	58.148		464	41480908	41481371		0.00832988	0.00832988
Chr10	Tri-	(TCT)4	12	41493132	41493143		GGTGGGAGGTGGAAAGTTCT	59.228	GGTCAATCGTCGAACTGCTC	59.007		324	41492859	41493182		0.00832988	0.00832988
Chr10	Di-	(TA)7	14	41503719	41503732		ACACTGGACCCATGTAGCTC	59.095	GCATCACGTGGGGATTCATC	59.053		252	41503611	41503862		0.0028108	0.00832988
Chr10	Di-	(AT)6	12	41552479	41552490		TAGCAAGGTGAACGGTAGCA	59.029	CCAGGGAGTTAGAGTTGGGG	59.088		233	41552380	41552612		0.00832988	0.00832988
Chr10	Di-	(AT)6	12	41662292	41662303		GAAGCTCACCACTTCAAGCC	59.122	GGGGTAAGAGATGAGGCCC	58.853		361	41662061	41662421		0.0028108	0.00832988
Chr10	Tri-	(TGT)5	15	41671863	41671877		ACGTACACTTTACCCACTCCA	58.681	GCCGATCATGGGTTAGCTTG	59.053		263	41671813	41672075		0.00832988	0.00832988
Chr10	Tri-	(AGC)4	12	41828109	41828120		TGTTTGACCAAGGCATACAGAC	58.854	AGCCTCTAACTGACTGACTATGG	59.043		463	41827787	41828249		0.00832988	0.00832988
Chr10	Tri-	(TTG)4	12	41902387	41902398		GTTATGCCTTGGCCGAGAAG	58.983	GCCCAAGTCCACAAGAAAGG	59.038		246	41902359	41902604		0.00832988	0.00832988
Chr10	Mono-	(T)10	10	41923805	41923814		AATTCCCCTCACTGTACCCG	59.09	AACTGGTGCACTGCTTCATG	59.043		431	41923649	41924079		0.00832988	0.00832988
Chr10	Mono-	(T)10	10	41951118	41951127		ATAGGCATGCACGGTCCTAG	59.318	CCGTTCGGGTTTCACTTAGT	57.841		352	41951071	41951422		0.0028108	0.0028108
Chr10	Tri-	(AAT)4	12	41969781	41969792		GCAGTAAGAGCAACACCAACA	59.053	AGGACAGTGCATAGTACGACT	58.276		321	41969665	41969985		0.0028108	0.00832988
Chr10	Mono-	(T)10	10	41983385	41983394		CATTAAGGTGGCAGTGCTCC	58.902	AGCTGGTGTTTGGTCCCTTA	58.854		425	41983069	41983493		0.00832988	0.00832988
Chr10	Di-	(AT)9	18	42003565	42003582		TCGTCTGTACATCTTTACTTGCT	57.613	TGCTGTTGAGAGGGAGAGTG	59.028		292	42003366	42003657		0.0028108	0.00832988
Chr10	Tri-	(ATT)5	15	42013741	42013755		CTGTGACTGACTTGGAGAGGA	58.757	GCACATTTTGTCTTGGTCGG	57.95		434	42013581	42014014		0.00832988	0.00832988
Chr10	Tri-	(ACT)4	12	42014246	42014257		TGGCAAGGGAGAAGGGAAAA	59.143	GCTGCCTAACAATCCACTCG	58.99		405	42014110	42014514		7.97303e-05	0.00832988
Chr10	Tri-	(TAT)4	12	42039032	42039043		TCCAGAGTGAGTAGGGACCT	58.616	TGATGTGTTGTGTGTGCCAG	58.976		454	42038886	42039339		0.00832988	0.00832988
Chr10	Mono-	(A)10	10	42041642	42041651		TGCATTTATGGCGTACGAGA	57.412	CCTACTTTGCGGTTTGGCTT	59.041		426	42041364	42041789		0.00832988	0.00832988
Chr10	Di-	(TA)6	12	42058526	42058537		TTGTGATCCTAAATATGCCATGTG	57.362	TGGAAAAGTGGAGCCCTCAT	58.924		414	42058232	42058645		0.00832988	0.00832988
Chr10	Di-	(AT)9	18	42058696	42058713		ATGAGGGCTCCACTTTTCCA	58.924	AAACACGCGAGGCTTTTCTC	59.413		139	42058626	42058764		0.00832988	0.00832988
Chr10	Tri-	(ATG)4	12	42069994	42070005		TCGGGCTATGTGAGTCTTTCA	58.824	ACCCATTAAGACATGCCCCA	58.993		324	42069944	42070267		0.00832988	0.00832988
Chr10	Mono-	(T)10	10	42077977	42077986		ACTCCATCCTTCTCAGTGCA	58.351	AGTCAGTAGGCAAAGGTGGT	58.565		387	42077888	42078274		0.00832988	0.0028108
Chr10	Tri-	(TTG)4	12	42081852	42081863		CCCATCATCGGTAGCAAACG	59.063	TCATTCACCTGAGACCTCTGT	58.105		348	42081584	42081931		0.0028108	0.00832988
Chr10	Mono-	(T)10	10	42082153	42082162		ACAGAGGTCTCAGGTGAATGA	58.105	AGGCGGTCGGATAATAGCAA	58.955		498	42081911	42082408		0.00832988	0.00832988
Chr10	Tetra-	(CATG)4	16	42083941	42083956		AATGTGAAACGGTGGTGCAT	58.673	TCTCCCTCCGATCCCTTGTA	59.069		391	42083720	42084110		0.00832988	0.00832988
Chr10	C*	(TTA)4(TTG)6(TTGTTA)4*	51	42096691	42096741		ACACCAAATTTTGACCTCTCGA	58.184	TGCGGCTAATTTTCTTTTGGAA	57.408		447	42096570	42097016		0.0028108	0.00832988
Chr10	Mono-	(T)10	10	42100699	42100708		CTCACAGCAGGTACCAGTCA	59.031	CATGGGAGCTGACACAACTG	58.837		372	42100360	42100731		0.00832988	0.00832988
Chr10	Tri-	(TTG)4	12	42102736	42102747		TCTGGTGTAGCGTTGGTCAT	59.026	TGTCATCCCACTGGTCATGT	58.639		242	42102617	42102858		0.0028108	0.00832988
Chr10	Tri-	(GAG)4	12	42105634	42105645		GGAGAGTCTGCCAAAACTAGC	58.649	AACTGATGATGCCTCCACCA	59.006		357	42105539	42105895		0.00832988	0.00832988
Chr10	Tri-	(TAA)4	12	42118668	42118679		CTCCAACCAGTGACAAAGGC	59.046	GGCGTGTTCTTGGTGATTGA	58.765		461	42118441	42118901		0.00832988	0.00832988
Chr10	Di-	(AT)9	18	42119593	42119610		CTGCGGAAGTCCTGTAGTGA	59.111	GGTCCGCCCTTGTATCTAGA	58.299		413	42119370	42119782		0.00832988	0.00832988
Chr10	Mono-	(A)10	10	42134747	42134756		ACAACAAACAAACGCACAACA	58.256	ACCATCATCCTTTGTGTCTTCT	57.352		392	42134565	42134956		0.00832988	0.00832988
Chr10	Tri-	(ATT)8	24	42142238	42142261		CTCAGTCCCACATCTCTGCA	59.1	CAAAGAAACGGGTGTGGAGG	59.048		399	42141987	42142385		0.00832988	0.00832988
Chr10	Di-	(AT)6	12	42143673	42143684		TGCTCCAGAGGTTCATTGGA	58.639	GAAGTGAAAGGATGCAGCCC	59.186		461	42143462	42143922		0.00832988	0.00832988
Chr10	Mono-	(T)10	10	42145227	42145236		CGAGTGAGTTCCGAGGTTGA	59.403	GCGTTCACCTTTGTACCCAG	59.128		283	42145119	42145401		0.00832988	0.00832988
Chr10	Tri-	(CAA)6	18	42147147	42147164		TCTTCGCGACTTTTGCAACA	58.989	CCTGGAGAGTTGGGCAGATT	59.377		372	42147058	42147429		0.00832988	0.00832988
Chr10	Di-	(AT)13	26	42162320	42162345		TCACGTGCTAATGAAAACCCA	58.148	ACACATGCAACACACGAATTC	58.001		338	42162038	42162375		0.00832988	0.00832988
Chr10	Tetra-	(TGGG)4	16	42162726	42162741		AAAGGTTGTTGGTTGGGTGG	58.8	CTGTCCGACCACATAAGCCT	59.463		228	42162672	42162899		0.00832988	0.000889183
Chr10	Mono-	(T)10	10	42163997	42164006		CGCCGTTGCCAGATGATTAA	58.986	ACCCTTCGAGAAATAGGGATCC	59.027		477	42163653	42164129		0.00832988	0.00832988
Chr10	Tri-	(TTG)5	15	42170745	42170759		GGGTCTATCGGAAACAGCCT	59.169	GACCTGATGCCACCATTTCC	58.894		440	42170646	42171085		0.00832988	0.00832988
Chr10	Di-	(TA)6	12	42171354	42171365		GAAATGGTGGCATCAGGTCC	58.894	TGGTTTCCCTTGCTGAACCT	59.444		486	42171067	42171552		0.00832988	0.00832988
Chr10	Di-	(AT)7	14	42174478	42174491		GTTGTTCTGTACGCGGATCC	59.003	AACAAGCGTGCCATTGAGTT	58.968		349	42174259	42174607		0.00832988	0.00832988
Chr10	Hexa-	(GGTAGG)4	24	42180832	42180855		TTGGGGTAAAGGTTGAGGGG	59.219	CGTGTGTGCGAGTGTTTTAG	57.721		495	42180670	42181164		0.00832988	0.00832988
Chr10	Mono-	(T)10	10	42199353	42199362		GTCGGGGTAAGAGAGTGAGG	58.895	TCATCCCCTACCCCAAAACC	58.996		186	42199292	42199477		0.00832988	0.00832988
Chr10	Tri-	(CTT)4	12	42202725	42202736		CTGTGAGTTTTGTTCCCGGT	58.324	CGACGAACTCTCAATCCATGT	58.119		399	42202693	42203091		0.00832988	0.00832988
Chr10	Mono-	(A)10	10	42209330	42209339		TGCTGATGTGGGAAGAGTGT	58.941	TCGTCTGAGAGTGTCTTCGA	57.835		439	42208955	42209393		0.00832988	0.00832988
Chr10	Di-	(TA)14	28	42239949	42239976		TGCCCTCCAAATTCTTAGGTT	57.174	AGGATTTGTTGTTTATGTCACTTCA	57.419		496	42239921	42240416		0.00832988	0.0028108
Chr10	Di-	(AT)11	22	42245704	42245725		TCTAAGCATGCCACATCAGC	58.328	ACCAACGAGCCAAATTCCTAC	58.567		333	42245455	42245787		0.00832988	0.00832988
Chr10	Di-	(AT)6	12	42256211	42256222		CTACAAAGTGCATTTACCCAAGG	57.941	CACGTTTCTAAGGGTCTTCACA	58.276		254	42256167	42256420		0.00832988	0.00832988
Chr10	Mono-	(A)10	10	42258357	42258366		CGGAAGATGCAGGTCCAAAG	58.91	CCAAGGACACGGGCTCAATA	59.748		429	42257982	42258410		0.00832988	0.00832988
Chr10	Tri-	(TGT)9	27	42258948	42258974		TCCCTCCCGCTTCTATTTCC	58.871	GTGTATGCAGGGAGAGGGTT	59.088		255	42258767	42259021		0.00832988	0.00832988
Chr10	C	(C)20ttc(T)15	38	42261977	42262014		GGTTGGCACTTGTGACTTCA	58.611	CCTAACCTCTGCTTGTCGGA	59.104		269	42261837	42262105		0.00832988	0.00832988
Chr10	Mono-	(A)10	10	42262144	42262153		TCCGACAAGCAGAGGTTAGG	59.104	TTGCACCAATACCACCTTGC	59.035		423	42262086	42262508		0.00832988	0.00832988
Chr10	Mono-	(A)10	10	42302331	42302340		TAAACCAAAAGGCCGCCAAA	58.879	GCGGATCTACAGTAGCAGGT	58.966		363	42302180	42302542		0.00832988	0.0028108
Chr10	Di-	(TA)7	14	42303845	42303858		GCATGCCTATTTACGCTCCC	59.125	GGTGGTCATGTATCATTGGCA	58.346		214	42303692	42303905		0.00832988	0.00832988
Chr10	Tri-	(AAT)4	12	42396761	42396772		CGAGAGAAGTGATGGGTCGT	59.188	GGGCATGAGAGGTGTCGATA	58.959		352	42396527	42396878		0.00832988	0.0028108
Chr10	Mono-	(A)10	10	42407431	42407440		ACTACCCAAACTACTCGCCC	59.1	TGCACAAACTGAGAAAAGCAA	57.135		474	42407331	42407804		0.0028108	0.00832988
Chr10	Mono-	(A)10	10	42414022	42414031		CATACGTGCACTTGTCAGTCA	58.597	GGTCAAACATAGTTCCGGCA	58.184		487	42413598	42414084		0.00832988	0.00832988
Chr10	Tri-	(AAT)4	12	42502614	42502625		AGCAGTTTTCCACGTCGTTG	59.344	CCTATCCAAACTAGGTTGCACA	58.05		429	42502274	42502702		0.0028108	0.00832988
Chr10	Tri-	(GAA)4	12	42509204	42509215		GAGAATTCCTGGCAAAAGCCT	58.826	ATTGGCTAGCATCTCCCCAG	59.23		485	42508871	42509355		0.00832988	0.0028108
Chr10	Tri-	(AAT)4	12	42645868	42645879		TAGGACGAATGCATGGGGTT	59.084	TCGCCCACATCTTGTCCTTA	58.728		383	42645838	42646220		0.00832988	0.00832988
Chr10	Tri-	(ACA)5	15	42871498	42871512		ACTGGTGAACGAGCCCATAT	58.796	GCGTACACTCTACCCTCTCC	58.976		163	42871400	42871562		0.0028108	0.000889183
Chr10	Mono-	(T)10	10	42878050	42878059		GACTCCCTTGATTCAACAGCT	57.935	TTGATTTGTCGTGACGTGTTTT	57.656		321	42877964	42878284		0.0028108	0.00832988
Chr10	Mono-	(T)10	10	42881873	42881882		AGTTGTCCAAGCACATTCACA	58.346	CCTCATGAAGTCGCGATGTG	59.074		432	42881727	42882158		0.00832988	0.0028108
Chr10	Mono-	(T)10	10	42917045	42917054		AGTGATAATGGCCGTGCTTC	58.332	ACTTTCAAACTCGAAGCAATGC	58.368		466	42916802	42917267		0.00832988	0.00832988
Chr10	Tri-	(TAT)4	12	42963334	42963345		GTGGTAGTTTGGGGCATGTC	58.826	AGATCACGCCTCTCTGACG	58.897		407	42962975	42963381		0.00832988	0.00832988
Chr10	Tri-	(ATT)5	15	42964732	42964746		AATAGGTGGTTTGGAGCCCA	58.919	AACCCAAGAGCTTAGTCCCC	59.007		319	42964626	42964944		0.00832988	0.00832988
Chr10	Di-	(AT)7	14	42967439	42967452		GACTACACGTACTAGGGCCC	58.972	TGGGTGAACGCTAGCATGTA	59.101		256	42967300	42967555		0.000889183	0.00832988
Chr10	Mono-	(A)10	10	42988008	42988017		TGGAGAATGAAGAGATTGGGGA	58.536	AAAATGATCCGACGAGAGCA	57.327		494	42987558	42988051		0.0028108	0.00832988
Chr10	Di-	(TA)11	22	42988561	42988582		CGGAAGTTTCATAAGCAAGCA	57.17	TGGGACATGGGGCTATACAT	57.868		252	42988417	42988668		0.00832988	0.00832988
Chr10	Tri-	(ATG)4	12	43008529	43008540		ACTGAAGTTTTATCGTGGATCATG	57.331	TCCCTCCACGCGTATATTCG	59.405		401	43008447	43008847		0.0028108	0.0028108
Chr10	Tri-	(AAT)6	18	43042091	43042108		TGCGCCACATTCTTAGTTGA	57.823	CTCGCCGGCAATCAATAACA	58.986		482	43041894	43042375		0.00832988	7.97303e-05
Chr10	Tri-	(CAT)4	12	43082108	43082119		TGTTTGCTTTTGGTGCGGTA	58.896	ATCGATTCCCCAACCTGTGT	59.008		405	43082013	43082417		0.00832988	0.0028108
Chr10	Tri-	(AGA)4	12	43220113	43220124		GCTCACCCTTCAAGTTTGCA	58.968	CCTTCAATGATGGTCCACGT	57.886		498	43219951	43220448		0.00832988	0.00832988
Chr10	Tri-	(AGA)4	12	43239161	43239172		ACGCTTCAAGTTTGCAACCA	59.186	AACATCAGCCTATCGACGGG	59.611		469	43239003	43239471		0.00832988	0.00832988
Chr10	Mono-	(A)10	10	43280125	43280134		TGCCAGAACTACTAAGACTAAAACA	57.942	TCAATGCGTAGGTTTATGTTCTTT	57.189		496	43279874	43280369		0.00832988	0.00832988
Chr10	Tri-	(TGT)5	15	43283323	43283337		CCACCGACTTCTGCAATCTG	58.918	CCTCTTCAACTGGGCAGAGA	59.02		460	43282969	43283428		0.00832988	0.00832988
Chr10	Tri-	(TTC)4	12	43342658	43342669		TCTTCTCATCTAAATTGAGGTGCT	57.695	CGAATTTAGCAGCATGACAACA	57.918		402	43342290	43342691		0.0028108	0.00832988
Chr10	Tri-	(ATG)5	15	43361725	43361739		GGAAGGCAAGATTACCAGCTG	58.98	GACAAAGTTCACCAGCTGCA	58.976		213	43361688	43361900		0.00832988	0.0028108
Chr10	Di-	(AT)9	18	43397218	43397235		GGGGCATGAGATCTCGGAAT	59.31	CCCTTTTGTTCTTGTGCCCA	58.881		497	43397120	43397616		0.00832988	0.00832988
Chr10	Mono-	(C)10	10	43462138	43462147		TGGTCCCATCTCTCAGGTTAG	58.248	AGGGAAGGCGTGGTGAATAA	59.011		418	43461797	43462214		0.00832988	0.0028108
Chr10	C	(CA)6tatatatacata(TG)6	36	43470319	43470354		TGTACAGCATGTCCAGCACT	59.313	ACTCGTCACCTGCTTGTTAGA	59.039		415	43470022	43470436		0.00832988	0.00832988
Chr10	Tri-	(AAG)4	12	43487072	43487083		CCACCCACCCCATCAGTTAA	59.298	GCGTTTGAGTGGCATTTTCG	58.948		434	43486706	43487139		0.00832988	0.000889183
Chr10	Tri-	(AAC)4	12	43500403	43500414		TTGGGTGATACTGGTGGCTT	58.928	CTGGTAGGAGCCGTTAGTGT	58.816		354	43500368	43500721		0.000889183	0.00832988
Chr10	Mono-	(A)10	10	43508439	43508448		TGCCATGAGTGACTAGTGATGT	59.166	CCTGCAAAATGGTCTAGGGG	58.232		250	43508354	43508603		0.00832988	0.00832988
Chr10	Tri-	(ATA)4	12	43509728	43509739		AGATCTTTGGGTTGAGGCCA	58.924	TGTGCCTTGGGTCTGTTTTG	58.89		401	43509576	43509976		0.00832988	0.00832988
Chr10	Di-	(TA)6	12	43527935	43527946		CACTACGAGAAGAACAACGCA	58.609	GGGTACGGATATAGGCGGAT	58.227		291	43527700	43527990		0.00832988	0.000889183
Chr10	Tri-	(TTC)4	12	43599190	43599201		CGAAGGGGCATTGGTCAAC	59.117	TGGGTTGCGCTTGTCTTATG	58.836		288	43598937	43599224		0.00832988	0.00832988
Chr10	Tri-	(TAT)5	15	43602056	43602070		ACAAACACTGAAAACCGCGA	58.912	CGCCCCTAGACTTGTCCAAT	59.458		490	43601992	43602481		0.00832988	0.00832988
Chr10	Mono-	(A)10	10	43663804	43663813		TCTGGATTAGTTGGGGCTCC	58.787	GGATGGACAAACGGAGAGGA	59.097		433	43663754	43664186		0.0028108	0.00832988
Chr10	Tri-	(AAC)4	12	43684960	43684971		CTCGACAAGGGAAAAGGTGC	59.125	GGGTAGGGGTAAGGTCTTCG	58.882		216	43684822	43685037		0.00832988	0.00832988
Chr10	Di-	(AT)8	16	43719521	43719536		AGCCTGCATATACTTCTGGGT	58.587	AGAGAAATGCCACATCATCCT	57.052		407	43719166	43719572		0.000889183	0.00832988
Chr10	C	(T)11gtaaatctagcaagtaaaatgtcag(TAAA)4	52	43725817	43725868		ACAAGCTCAATTTGCAAGTCAA	57.61	GTTCCTCCGATGTGTGCAAA	58.765		334	43725785	43726118		0.00832988	0.00832988
Chr10	C	(A)13tgaaatgtattttatttttaaatttgttttttga(T)10	57	43779092	43779148		TGCACAACCTTGATACCCTCA	59.298	TAGGGTGGGAGTTTGATGGG	58.705		377	43778823	43779199		0.00832988	0.00832988
Chr10	Tri-	(ACA)4	12	43795253	43795264		TGGCGTGTCACCTCCTAATT	59.019	GTAGTCGTGCGTTGTGGTTT	59.068		443	43794873	43795315		0.00832988	0.00832988
Chr10	Tri-	(CAA)4	12	43804219	43804230		AGTGTGCTTGCCGAAACAAA	59.186	GGCGTGCAAATGAGAAGGAA	59.119		268	43804164	43804431		0.00832988	0.000889183
Chr10	Mono-	(A)10	10	43817673	43817682		TGCAACCAAACAAGAATCCGA	58.698	ACCAATTGCTCCTCCATTATTGA	58.129		331	43817486	43817816		0.00832988	0.00832988
Chr10	C	(CA)9atatta(AT)6	36	43824735	43824770		ACTCGTGAACTCAATGCAGA	57.18	ACGAGGGATTTGCTCTGTCT	58.729		447	43824417	43824863		0.00832988	0.00832988
Chr10	Mono-	(T)10	10	43884054	43884063		GGTAGCCTCAGATCGTGACA	58.896	TGGAGTTGAAGTGGTCGTGA	58.884		268	43884023	43884290		0.00832988	0.00832988
Chr10	Mono-	(A)10	10	43898236	43898245		ACTGTAATTGCCCCAGAAGC	58.161	GCTTTAGTACACCAGGCTGC	58.912		367	43897901	43898267		0.0028108	0.00832988
Chr10	Mono-	(T)10	10	43906979	43906988		CCACATGGTTTGGCGTAATCT	58.908	CAGGCGTTGAAGGTGGAAAG	59.407		418	43906940	43907357		0.0028108	0.00832988
Chr10	Mono-	(T)10	10	43927752	43927761		AGGCCTCCTTAATGAGTTGGA	58.438	ACTGAGGGATAACTGCGAGA	57.855		435	43927439	43927873		0.00832988	0.00832988
Chr10	Di-	(TA)9	18	43928344	43928361		TAACTGTCAGGAGTGGCGAG	59.111	GCGTGGCCATCGACTAATTT	58.986		431	43928303	43928733		0.00832988	0.021943
Chr10	Di-	(TA)11	22	43928878	43928899		GCGAAACTGGTGGACACAAT	59.048	GAGCGTCGAACCACCAATG	59.212		474	43928747	43929220		0.00832988	0.000889183
Chr10	Tri-	(CAG)4	12	43931367	43931378		CTTTTCCCCGCCTCCATTTT	58.734	CAAGATGGGATACTGGAAAGCA	58.11		440	43931013	43931452		0.000889183	7.97303e-05
Chr10	Tri-	(GTG)4	12	43938160	43938171		ATGATGGTGGTTGTGGTGAC	58.09	CGTTTCAGCCACTACCATCG	59.001		293	43938052	43938344		0.00832988	0.00832988
Chr10	Mono-	(A)10	10	43942749	43942758		GGGATTGGAGTGGATAGGGG	58.932	TGATTGTGCAACGCGTAACA	59.062		481	43942446	43942926		0.00832988	0.000270038
Chr10	Di-	(AC)9	18	43965451	43965468		ACTGCGTGGGGTCCTATATG	58.951	AGTGTTGCAATGTTTCTCAGGT	58.709		369	43965354	43965722		0.00832988	0.00832988
Chr10	Di-	(AT)7	14	43969470	43969483		TATCGAGCTGCCCTTTCACT	58.805	ATTGGAGGGCGTTAGGTACC	59.165		400	43969222	43969621		0.00832988	0.0028108
Chr10	Tetra-	(ATCC)5	20	43992456	43992475		AGTAACCTCAAGCAAGCCTCT	59.019	GGGTGAATGATGGGAGGGAA	59.074		363	43992375	43992737		0.00832988	0.0028108
Chr10	Tri-	(AAT)5	15	43996308	43996322		TGGGGATGCTGATGTGGTAA	58.706	AGAGTCAAGCGGTTCTCATCA	59.104		238	43996173	43996410		0.00832988	0.00832988
Chr10	Di-	(TA)6	12	44015754	44015765		CTGCATACATGTACCCTCCCT	58.95	ACTAATGCAATGACACAAAAGCT	57.542		363	44015496	44015858		0.00832988	0.00832988
Chr10	Di-	(AT)6	12	44073286	44073297		CCTTCTTCCCTTTCCCGACA	59.309	ATGGTTAGCAAGGTGAACGC	58.835		142	44073262	44073403		0.021943	0.00832988
Chr10	Di-	(AT)6	12	44083332	44083343		CTAGACATTCACTGACGCGC	59.083	TCTTGAGGTAGTGCATGGAAGT	59.094		165	44083299	44083463		0.00832988	0.00832988
Chr10	C	(AT)7g(TA)8	31	44108444	44108474		GTAGAGAGGCTGGACATGCA	59.173	CGTAGACAGTCTCGCGTAGT	59.002		495	44108084	44108578		0.00832988	0.00832988
Chr10	Tri-	(TTC)4	12	44110438	44110449		TCCAAACCACCGAGCTACAT	59.019	CCCCTCGTACCTGACATCAA	58.808		468	44110313	44110780		0.00832988	0.00832988
Chr10	Mono-	(A)10	10	44123579	44123588		AGTTTGGACAAGGAGAGTAACATG	58.691	CGTTGCTCTCCTTGTTCACA	58.418		318	44123465	44123782		0.00832988	0.0028108
Chr10	Tri-	(AAG)4	12	44146264	44146275		GCACGCAGATGGATTCCTTT	58.902	GACTCGAGTTTTGGCACCAA	58.695		219	44146219	44146437		0.0028108	0.0028108
Chr10	Di-	(TA)23	46	44163118	44163163		ACGGAAGGAGGGGAATTAACT	58.441	CCAAGGTCGAGTCTCAGTAGT	58.562		336	44162934	44163269		0.000270038	0.00832988
Chr10	Hexa-	(ATAACA)4	24	44174388	44174411		ACGACTGACACACATATTCAACT	58.117	ATCTCAAGTGGAAGCTCGGT	58.729		413	44174155	44174567		0.00832988	0.00832988
Chr10	Tri-	(TAT)5	15	44175714	44175728		CGAATGAGATGTGTGAGGCA	57.986	AGTGTACAATTAGGCCGGCA	59.384		344	44175536	44175879		0.00832988	0.00832988
Chr10	Mono-	(A)10	10	44178281	44178290		TACTGATGCGGCATACTTGG	57.761	AAGAGTTGTGGGAGGCTTCA	58.86		370	44178088	44178457		0.00832988	0.0028108
Chr10	Mono-	(T)10	10	44249703	44249712		GGAAGTGTTTGGGTGCAGAA	58.601	TGTCTGAGGGTGGAAAGTTGT	59.156		473	44249305	44249777		0.00832988	0.00832988
Chr10	Tri-	(CTT)4	12	44256453	44256464		CCACCTCGCCCTCCTTATAG	59.03	ACTCTCGAGGCCACAATCAA	59.023		390	44256269	44256658		0.00832988	0.00832988
Chr10	Tri-	(CTT)4	12	44280909	44280920		GGAGTATTTGGTGGCCTTTCC	58.9	CTGCCTCCAATCCATGCTTC	58.97		160	44280842	44281001		0.00832988	0.00832988
Chr10	Di-	(TC)6	12	44331610	44331621		CGTCATCATCGTCGTCAACC	59.085	TGACCTAACCCTAGATCCCATG	58.413		425	44331372	44331796		0.00832988	0.00832988
Chr10	Di-	(TA)14	28	44337773	44337800		ATCCCTTTCACAGCCCATCT	58.697	ACGGGCCCTATATTTGTGCT	59.156		395	44337434	44337828		0.000270038	0.00832988
Chr10	Mono-	(A)10	10	44353817	44353826		TGTTGCATCCTTCAGAGATGG	58.005	TAGAACCTACGATGGCACCG	59.257		304	44353706	44354009		0.00832988	0.00832988
Chr10	Tri-	(GAT)4	12	44372945	44372956		TTGTGCACCCCTACCTGAAT	58.928	AGAGGGCAAGAACTATGGGG	58.783		416	44372917	44373332		0.0028108	0.000270038
Chr10	Mono-	(T)10	10	44390274	44390283		GTTGTATGGAAGGGTGATGCA	58.278	GTGTAGATGATGTTGATACGCCA	58.632		316	44390213	44390528		0.00832988	0.00832988
Chr10	Tri-	(TAT)4	12	44394104	44394115		AATGGTCCACAGTCAGGCTT	59.226	TGACATGGGGTGCCAAGTTA	59.226		243	44394020	44394262		7.97303e-05	0.0028108
Chr10	Tri-	(AAC)4	12	44413354	44413365		GCGCTCTGAACTGATTGAGG	58.995	CCATGGTTTCAAGGCTTCCA	58.369		451	44412944	44413394		0.00832988	0.000889183
Chr10	Tri-	(CTA)5	15	44416267	44416281		CTGTGCCATCAATAACCCCA	57.858	CCAAGCCAAATTCAGATGTCCT	58.905		447	44415924	44416370		0.00832988	0.00832988
Chr10	Di-	(AT)20	40	44468689	44468728		TGCAAGCACCTTTCCCTTAC	58.384	GCTCGAAGGCTACAAGTGAG	58.365		482	44468371	44468852		0.00832988	0.00832988
Chr10	Tri-	(AAT)7	21	44555399	44555419		GCCAGAGAAACACCAACATCA	58.77	GCCTAGCACGACTCAAGTAT	57.127		316	44555309	44555624		0.00832988	0.000889183
Chr10	Tri-	(AAT)4	12	44558674	44558685		GAGGGTGGAAGTTCGAGTCA	59.033	CAGAGTACAGTGAAGGTCATGC	58.743		292	44558416	44558707		0.00832988	0.00832988
Chr10	Penta-	(TGGGG)4	20	44570800	44570819		TCATGAGATGCGCTGAGGAT	58.954	TGGTGCCAAGGATGTAGTTT	57.03		265	44570605	44570869		0.00832988	0.00832988
Chr10	Tri-	(CAA)4	12	44667336	44667347		AGGAAGCTCACATGACACTGA	59.026	ACTTATGGACACTGGGGCAA	58.928		332	44667225	44667556		0.00832988	0.000270038
Chr10	Di-	(TA)15	30	44720592	44720621		TGCTCTCAATTCAATCATCAACCT	58.741	CGGTGGCCCATAAAATCAGG	58.968		493	44720555	44721047		0.00832988	0.00832988
Chr10	Tri-	(TCT)4	12	44726682	44726693		CCTTTCAGTTGGCACCTGTC	59.046	TCCCTAGAAGAGACCACCCA	58.91		339	44726569	44726907		0.0028108	0.00832988
Chr10	Mono-	(T)10	10	44730401	44730410		CCGCTTTGCAAGAATTCAACA	58.258	TGAGGGACCATTTCGAACCT	58.642		269	44730288	44730556		0.00832988	0.00832988
Chr10	Mono-	(A)10	10	44765042	44765051		TCACCGATACCAGATGCACA	58.809	AGATGTCTGTCAGTGCGAGT	58.748		390	44764975	44765364		0.0028108	0.0028108
Chr10	C	(TCA)4(TTA)4	24	44770102	44770125		ACGTGTCACATCCATGATTTGA	58.326	GGGTCGATTTCAGCCATTGG	59.259		466	44769937	44770402		0.00832988	0.00832988
Chr10	Mono-	(T)10	10	44776575	44776584		GCGACTCTTCACACTCTCCT	59.115	CGCGCACCTACCAACTAAAA	58.85		172	44776454	44776625		0.000889183	0.000270038
Chr10	Mono-	(T)10	10	44805713	44805722		GGTGCTGACTAGTCCCCATT	59.088	AATATGAGGGCCCGGATGAG	59.013		374	44805482	44805855		0.00832988	0.00832988
Chr10	Mono-	(A)10	10	44806696	44806705		TGTTCACATCGTCCTCAGCT	59.031	CCATGGGATAGAGGGGTTCC	58.932		399	44806398	44806796		0.00832988	0.00832988
Chr10	Mono-	(T)10	10	44815855	44815864		ACGACACCAACAACTATGAAAGA	58.3	CGGGACCCACTTGATCCTTA	58.799		459	44815549	44816007		0.00832988	0.00832988
Chr10	Di-	(AT)6	12	44819197	44819208		AAAAGAAGTTCCGCTGGCTG	59.046	ACTGGGACCATATAGCCGTG	58.951		271	44819054	44819324		0.00832988	0.00832988
Chr10	Di-	(TG)6	12	44872870	44872881		GCGGGAGGTATAGCAGGATT	59.023	CGGGTGAAACATGTGAGTCA	58.122		438	44872658	44873095		0.00832988	0.00832988
Chr10	Tri-	(ACC)4	12	44884292	44884303		CCAAAGTTGCTGACCAGGTG	59.33	CATCTTTTGCATCTCCGCCA	58.903		263	44884264	44884526		0.00832988	0.000889183
Chr10	Di-	(TG)7	14	44891325	44891338		GCATTTGGTGATGGTGGAGG	59.18	TTTGTGCCTCTTGATCCTAAGT	57.359		487	44891075	44891561		0.00832988	0.00832988
Chr10	Di-	(AT)18	36	44897240	44897275		ACCCGTCACGACTCATTCAT	59.104	AGTGATCGCATGGCTTTTCA	58.175		449	44897115	44897563		0.00832988	0.00832988
Chr10	Mono-	(A)10	10	44899058	44899067		TTGACGACAACATCTGCCAC	58.774	AAAACGGTACTCCAGGCTCA	58.947		490	44899033	44899522		0.00832988	0.00832988
Chr10	Tri-	(TGT)5	15	44900030	44900044		CCGCCAAGTTGAATCCATGT	58.823	TCCACAGGTAGGCATTTGGA	58.633		496	44899596	44900091		0.00832988	0.00832988
Chr10	Tri-	(ACA)5	15	44916707	44916721		GGTGGCAGCATCAACTTGAA	59.039	AGGTAGTGGTATGGTCTGCG	58.888		303	44916486	44916788		0.00832988	0.0028108
Chr10	Mono-	(A)10	10	44983627	44983636		CTGATGTTGGTCGTGCTGTT	58.771	GTAACGGCGGAGAGAGACTA	58.339		269	44983450	44983718		0.000270038	0.00832988
Chr10	Di-	(GA)6	12	45003167	45003178		TGAGAGAGGGTTGAAAGAAAGAG	57.779	AGATGGGTAGGGGATTGCTG	58.856		217	45003140	45003356		0.00832988	0.00832988
Chr10	Tri-	(CAT)6	18	45018329	45018346		ACAACCCCTTCAGATGGAGG	59.005	GCTGCACCAATACGACGTAA	58.648		210	45018218	45018427		0.00832988	0.0028108
Chr10	Di-	(GA)13	26	45123130	45123155		GGCGATTGAAAATAGGGGCA	58.601	AACAATTTTCACCGCACCCA	58.885		342	45123072	45123413		0.00832988	0.00832988
Chr10	Di-	(AG)7	14	45182542	45182555		GACACACACACACACACACA	58.847	AGCAGGCATTATTCACTGCA	57.867		492	45182176	45182667		0.00832988	0.00832988
Chr10	Tri-	(AAT)4	12	45216271	45216282		GTTGGTTGAGACATGACCGA	57.836	TTGCCACCCTTGACTTTGAC	58.601		237	45216206	45216442		0.00832988	0.00832988
Chr10	C	(T)10ggaaatcaattcccacttga(T)11	41	45296259	45296299		TGGGTGTAGGCAATGTTCCA	59.226	GCCCCAAAGTATGACGAAGC	59.267		461	45295911	45296371		0.00832988	0.000889183
Chr10	Tri-	(TTG)4	12	45299402	45299413		GCAATTGGGCGGATTTGAGT	59.468	TGTTCCATCTAGTTGTGTCACT	57.044		475	45299051	45299525		0.00832988	0.00832988
Chr10	Tetra-	(ATAC)7	28	45337184	45337211		CGAGGACTACTAAAATCTCACATTC	57.313	CGAGATAGGTTAGATTTTAATGCGA	57.131		500	45337126	45337625		0.00832988	2.01779e-05
Chr10	Tri-	(TTA)5	15	45570896	45570910		ACCTTGCGAGTGTAGTTGGT	59.243	TAGAGCCCTAGTGCATGTGG	58.877		370	45570684	45571053		0.00832988	0.00832988
Chr10	Mono-	(T)10	10	45593298	45593307		AACAACCCCGTGATCTTTCA	57.35	ATCATGGTGGGTATCGCGAT	59.023		461	45593245	45593705		0.0028108	0.00832988
Chr10	Di-	(AT)11	22	45596859	45596880		ACATGTACAGTAGCATGCCTC	57.815	TCATCGGTGAATCTTGGGAG	57.012		342	45596594	45596935		0.0028108	0.000889183
Chr10	Tri-	(TAT)4	12	45624930	45624941		GTTACATCCATGAGCGGCAA	58.621	GCGGAGATGCGAGAACTAAG	58.518		349	45624874	45625222		0.00832988	0.00832988
Chr10	Di-	(CA)6	12	45628398	45628409		GCTTCTCACAATCGCTGCTT	59.199	TTAGGCATGGTCGGACTTGT	59.019		365	45628245	45628609		0.00832988	0.00832988
Chr10	Di-	(TA)7	14	45745998	45746011		TCATGGGGCTACACGTACTC	58.891	AAGATGGGTTAGCGGGTGAA	59.011		278	45745847	45746124		0.00832988	0.00832988
Chr10	Di-	(TA)8	16	45752246	45752261		TTTGCTCAGATTGGGGCATG	58.812	GGATATTGAGCGTCCGAACC	58.501		383	45752078	45752460		0.00832988	0.00832988
Chr10	C	(AT)7(GT)7	28	45793071	45793098		TTCTAGGGCAGTGAGGGTTC	58.723	ACAGTATACAAGGCCAAGGGA	58.442		452	45792741	45793192		0.00832988	0.00832988
Chr10	Tri-	(ATT)4	12	45829971	45829982		AGTCGTATGGGAGTCTGTGA	57.491	ACACAAGGCATCAACACATGT	58.69		170	45829868	45830037		0.0028108	0.00832988
Chr10	Tri-	(TCA)4	12	45843978	45843989		AAAGTGAATGTCGTGGGTGC	59.048	TGGTCAAAACAGCCCCTAGA	58.559		468	45843640	45844107		0.0028108	0.00832988
Chr10	Tri-	(ATC)5	15	45913528	45913542		ACCATAATGTTGCCTCCCCA	58.993	GCTGCTCAAGTCCAACAACA	58.976		457	45913272	45913728		0.00832988	0.0028108
Chr10	Mono-	(A)10	10	45934570	45934579		GGTACTCATGGATCCAAAGGG	57.785	TTCCTCACCTGCACCATCTT	58.933		333	45934512	45934844		0.00832988	0.00832988
Chr10	Tri-	(ATG)4	12	45934780	45934791		GGGAGAAACTACGTCACGGA	59.116	TTCCTCACCTGCACCATCTT	58.933		168	45934677	45934844		0.00832988	0.00832988
Chr10	Tri-	(CCA)6	18	45934905	45934922		TGGTGCAGGTGAGGAAGAAT	58.933	GCATTCAATCGCTCACCACT	58.91		432	45934829	45935260		0.00832988	0.00832988
Chr10	Tri-	(ATC)4	12	46021604	46021615		CCAACATTACCACCCCACAC	58.747	AACTCTCTTGCTGTGATGGC	58.181		315	46021546	46021860		0.00832988	0.00832988
[truncated: 21,614 more rows]
